# Supplementary material for: Spatial and environmental variables structure sponge symbiont communities
Source: Mol Ecol. 2022 Aug 10;31(19):4932–48. doi: 10.1111/mec.16631 (PMC9804187; doi:10.1111/mec.16631)
Supplement: Supplementary file 1 — Data S1 [file MEC-31-4932-s005.xlsx]

## Sheet: Table1
CodeLong	Code	Country	Location	Site	Biotope	Biotope_full	Date	Lat	Lon	Lon2
Sb3s004	Sb3s004	the Netherlands	Caribbean	SAB004	Xs	Xestospongia spp.	okt 2015	17.4167	-63.5	296.5
Sb8s009	Sb8s009	the Netherlands	Caribbean	SAB009	Xs	Xestospongia spp.	okt 2015	17.4167	-63.5	296.5
Xm3s011	Xm3s011	the Netherlands	Caribbean	Curacao	Xs	Xestospongia spp.	1/21/2013	12.1069	-68.615	291.385
Xm6s025	Xm6s025	the Netherlands	Caribbean	Curacao	Xs	Xestospongia spp.	1/22/2013	12.1222	-68.8601	291.14
Xm8s032	Xm8s032	the Netherlands	Caribbean	Curacao	Xs	Xestospongia spp.	1/22/2013	12.1222	-68.8601	291.14
JED145SaXt020	Rd5s020	Saudi Arabia	RedSea	xxx	Xs	Xestospongia spp.	8-Nov-14	22.3099	38.8865	38.8865
JED145SaXt098	Rd5s098	Saudi Arabia	RedSea	dive01	Xs	Xestospongia spp.	10-Nov-14	22.2552	39.0256	39.0256
JED145SaXt188	Rd5s188	Saudi Arabia	RedSea	dive01, Fsar-	Xs	Xestospongia spp.	13-Nov-14	22.2296	39.029	39.029
KOH143KtXt273	Kt3s273	Thailand	KohTao	KOHTAO_06	Xs	Xestospongia spp.	21-Aug-14	10.0628	99.8503	99.8503
Lm2s003	Lm2s003	Indonesia	Lembeh	Lembeh	Xs	Xestospongia spp.	xxx	1.46123	125.227	125.227
Lm3s005	Lm3s005	Indonesia	Lembeh	Lembeh	Xs	Xestospongia spp.	xxx	1.45439	125.225	125.225
Mk1s555	Mk1s555	Indonesia	Makassar	Bone Tambung	Xs	Xestospongia spp.	xxx	-5.03153	119.274	119.274
Mk1s576	Mk1s576	Indonesia	Makassar	Bone Tambung	Xs	Xestospongia spp.	xxx	-5.03153	119.274	119.274
Mk2s537	Mk2s537	Indonesia	Makassar	xxx	Xs	Xestospongia spp.	xxx	-4.84566	119.401	119.401
Mk2s541	Mk2s541	Indonesia	Makassar	Karanrang	Xs	Xestospongia spp.	xxx	-4.85586	119.377	119.377
Mk2s577	Mk2s577	Indonesia	Makassar	xxx	Xs	Xestospongia spp.	xxx	-5.03153	119.274	119.274
Mk3s502	Mk3s502	Indonesia	Makassar	Kudingareng keke	Xs	Xestospongia spp.	xxx	-5.10347	119.285	119.285
Mk3s507	Mk3s507	Indonesia	Makassar	Bone Lola	Xs	Xestospongia spp.	xxx	-5.0519	119.354	119.354
Mk3s524	Mk3s524	Indonesia	Makassar	xxx	Xs	Xestospongia spp.	xxx	-4.96975	119.282	119.282
Mk3s533	Mk3s533	Indonesia	Makassar	Polewali	Xs	Xestospongia spp.	xxx	-4.84566	119.401	119.401
My3s138	My3s138	France	Mayotte	Baie de Bouénie (Ile)	Xs	Xestospongia spp.	9 may 2013	-12.9183	45.1384	45.1384
My3s139	My3s139	France	Mayotte	Baie de Bouénie (Ile)	Xs	Xestospongia spp.	9 may 2013	-12.9183	45.1384	45.1384
My7s154	My7s154	France	Mayotte	N’Gouja	Xs	Xestospongia spp.	10 may 2013	-12.9631	45.0468	45.0468
PAT14XPtXt010	Pt010	Thailand	Pattaya	PATTAYA_1	Xs	Xestospongia spp.	8-Aug-14	12.9416	100.792	100.792
PES14Ps1Xt033	Tw1s033	Taiwan	Penghu	FongGuie	Xs	Xestospongia spp.	26july2014	23.5379	119.544	119.544
PHU141PkXt112	Pk1s112	Thailand	Phuket	PHUKET_04	Xs	Xestospongia spp.	14-Aug-14	7.59985	98.3745	98.3745
Pk2s085	Pk2s085	Thailand	Phuket	PHUKET_02	Xs	Xestospongia spp.	14-Aug-14	7.80246	98.6431	98.6431
Pk2s111	Pk2s111	Thailand	Phuket	PHUKET_04	Xs	Xestospongia spp.	14-Aug-14	7.59985	98.3745	98.3745
Pk2s115	Pk2s115	Thailand	Phuket	PHUKET_04	Xs	Xestospongia spp.	14-Aug-14	7.59985	98.3745	98.3745
Ps1s470	Tw1s470	Taiwan	Penghu	xxx	Xs	Xestospongia spp.	8/11/2015	23.5379	119.544	119.544
Ps1s471	Tw1s471	Taiwan	Penghu	xxx	Xs	Xestospongia spp.	8/11/2015	23.5379	119.544	119.544
Ps1s477	Tw1s477	Taiwan	Penghu	xxx	Xs	Xestospongia spp.	8/11/2015	23.5379	119.544	119.544
Ps2s473	Tw2s473	Taiwan	Penghu	xxx	Xs	Xestospongia spp.	8/11/2015	23.5379	119.544	119.544
Ps2s485	Tw2s485	Taiwan	Penghu	xxx	Xs	Xestospongia spp.	8/11/2015	23.5379	119.544	119.544
Ps4s215	Tw4s215	Taiwan	Penghu	xxx	Xs	Xestospongia spp.	8/4/2015	23.5379	119.544	119.544
Ps4s476	Tw4s476	Taiwan	Penghu	xxx	Xs	Xestospongia spp.	8/11/2015	23.5379	119.544	119.544
Sg1s022	Sg1s022	Singapore	Singapore	STAT03	Xs	Xestospongia spp.	27-Aug-13	1.2124	103.756	103.756
Sg1s030	Sg1s030	Singapore	Singapore	SIN030	Xs	Xestospongia spp.	27-Aug-13	1.22958	103.838	103.838
Sg1s033	Sg1s033	Singapore	Singapore	STAT04	Xs	Xestospongia spp.	27-Aug-13	1.22958	103.838	103.838
Sg2s004	Sg2s004	Singapore	Singapore	SIN004	Xs	Xestospongia spp.	27-Aug-13	1.22245	103.754	103.754
Sg2s011	Sg2s011	Singapore	Singapore	stat02	Xs	Xestospongia spp.	27-Aug-13	1.2124	103.756	103.756
Sg2s023	Sg2s023	Singapore	Singapore	STAT03	Xs	Xestospongia spp.	27-Aug-13	1.22958	103.838	103.838
Sg3s013	Sg3s013	Singapore	Singapore	SIN011	Xs	Xestospongia spp.	27-Aug-13	1.2124	103.756	103.756
Sg3s018	Sg3s018	Singapore	Singapore	stat02	Xs	Xestospongia spp.	27-Aug-13	1.2124	103.756	103.756
Sg3s032	Sg3s032	Singapore	Singapore	STAT04	Xs	Xestospongia spp.	27-Aug-13	1.22958	103.838	103.838
Sg4s015	Sg4s015	Singapore	Singapore	stat02	Xs	Xestospongia spp.	27-Aug-13	1.2124	103.756	103.756
Sg4s024	Sg4s024	Singapore	Singapore	STAT03	Xs	Xestospongia spp.	27-Aug-13	1.22958	103.838	103.838
Vi1s035	Vi1s035	Vietnam	Vietnam	Coastal10 site	Xs	Xestospongia spp.	16-Aug-13	20.7552	107.143	107.143
Vi2s034	Vi2s034	Vietnam	Vietnam	Coastal10 site	Xs	Xestospongia spp.	16-Aug-13	20.7552	107.143	107.143
KOH14He206	HeK206	Thailand	Koh Tao	Koh Tao, Japanese Gardens, Nangyuan	He	Hyrtios erectus	2014-08-20	10.1187	99.8152	99.8152
KOH14He229	HeK229	Thailand	Koh Tao	Koh Tao, Nangyuna island, Green Rock	He	Hyrtios erectus	2014-08-20	10.1257	99.8103	99.8103
KOH14He256	HeK256	Thailand	Koh Tao	Koh Tao, near Shark Island	He	Hyrtios erectus	2014-08-21	10.0628	99.8507	99.8507
MAS15He003	HeV003	Maldives	Maldives	Wall street	He	Hyrtios erectus	16-Feb-15	3.12081	72.9802	72.9802
MAS15He042	HeV042	Maldives	Maldives	Faros	He	Hyrtios erectus	17-Feb-15	3.10389	72.9654	72.9654
MAS15He062	HeV062	Maldives	Maldives	Dharamboodhoo Reef	He	Hyrtios erectus	18-Feb-15	3.05997	72.928	72.928
MayHe055	HeO055	Mayotte	Mayotte	Passe Boueni Sud	He	Hyrtios erectus	6 may 2013	-12.9211	44.9688	44.9688
MayHe126	HeO126	Mayotte	Mayotte	Dans lagon, face à la passe Bouéni	He	Hyrtios erectus	9 may 2013	-12.9194	44.9872	44.9872
MayHe149	HeO149	Mayotte	Mayotte	Grande Passe de l’Ouest	He	Hyrtios erectus	10 may 2013	-12.8059	44.9632	44.9632
PAT14He024	HeY024	Thailand	Pattaya	N Koh Sak, off Pattaya	He	Hyrtios erectus	2014-08-08	12.9467	100.79	100.79
PAT14He044	HeY044	Thailand	Pattaya	E Koh Luam, off Pattaya	He	Hyrtios erectus	2014-08-09	12.958	100.657	100.657
PES14He158	HeT158	Taiwan	Taiwan	North coast of SiYuPing	He	Hyrtios erectus	28july2014	23.2733	119.505	119.505
PHU14He131	HeU131	Thailand	Phuket	Ko Racha Yai, off south Phuket	He	Hyrtios erectus	2014-08-15	7.59985	98.3745	98.3745
PHU14He133	HeU133	Thailand	Phuket	Ko Racha Yai, off south Phuket	He	Hyrtios erectus	2014-08-15	7.59985	98.3745	98.3745
PHU14He148	HeU148	Thailand	Phuket	Ko Racha Yai, off south Phuket	He	Hyrtios erectus	2014-08-15	7.59985	98.3745	98.3745
JED14Sc013	ScS013	Saudi Arabia	Saudi Arabia	Shi'b Nazer (exposed)	Sc	Stylissa carteri	2014/11/08	22.3269	38.8526	38.8526
JED14Sc055	ScS055	Saudi Arabia	Saudi Arabia	Al Fahal S	Sc	Stylissa carteri	2014/11/09	22.2465	38.9592	38.9592
JED14Sc170	ScS170	Saudi Arabia	Saudi Arabia	Um Albalam	Sc	Stylissa carteri	2014/11/12	22.1936	38.9475	38.9475
MAS15Sc033	ScV033	Maldives	Maldives	Faros	Sc	Stylissa carteri	17-Feb-15	3.10389	72.9654	72.9654
MAS15Sc051	ScV051	Maldives	Maldives	Dharamboodhoo Reef	Sc	Stylissa carteri	18-Feb-15	3.05997	72.928	72.928
MaySc023	ScO023	Mayotte	Mayotte	Ranikiki (récif corallien)	Sc	Stylissa carteri	4 may 2013	-12.9412	45.0718	45.0718
MaySc044	ScO044	Mayotte	Mayotte	Pointe Sud Mayotte	Sc	Stylissa carteri	5 may 2013	-13.0062	45.1375	45.1375
MaySc061	ScO061	Mayotte	Mayotte	Passe Boueni Sud	Sc	Stylissa carteri	6 may 2013	-12.9211	44.9688	44.9688
PES14Sc131	ScT131	Taiwan	Taiwan	West side of Dongjiyu, outside fishing harbour	Sc	Stylissa carteri	2014-07-28	23.2552	119.667	119.667
PES14Sc159	ScT159	Taiwan	Taiwan	North coast of SiYuPing	Sc	Stylissa carteri	2014-07-29	23.2733	119.505	119.505
PHU14Sc095	ScU095	Thailand	Phuket	West of Phi Phi Islands, off east Phuket	Sc	Stylissa carteri	2014-08-14	7.80246	98.6431	98.6431
PHU14Sc096	ScU096	Thailand	Phuket	West of Phi Phi Islands, off east Phuket	Sc	Stylissa carteri	2014-08-14	7.80246	98.6431	98.6431
PHU14Sc144	ScU144	Thailand	Phuket	Ko Racha Yai, off south Phuket	Sc	Stylissa carteri	2014-08-15	7.59985	98.3745	98.3745
Tw1Sc160	ScT160	Taiwan	Taiwan	North coast of SiYuPing	Sc	Stylissa carteri	2014-07-29	23.2733	119.505	119.505
Tw1Sc174	ScT174	Taiwan	Taiwan	North coast of SiYuPing	Sc	Stylissa carteri	2014-07-29	23.2733	119.505	119.505
JED14Sd016	SdS016	Saudi Arabia	Saudi Arabia	Shi'b Nazer (exposed)	Sd	Sediment	2014/11/08	22.3269	38.8526	38.8526
JED14Sd165	SdS165	Saudi Arabia	Saudi Arabia	Um Albalam	Sd	Sediment	2014/11/12	22.1936	38.9475	38.9475
JED14Sd198	SdS198	Saudi Arabia	Saudi Arabia	Fsar -	Sd	Sediment	2014/11/13	22.2296	39.029	39.029
KOH14Sd249	SdK249	Thailand	Thailand	Koh Tao, Nangyuna island, Green Rock	Sd	Sediment	2014-08-20	10.1257	99.8103	99.8103
MAS15Sd126	SdV126	Maldives	Maldives	Wall street a	Sd	Sediment	20-Feb-15	3.119	72.9796	72.9796
MaySd004	SdO004	Mayotte	Mayotte	Pointe Sud Mayotte	Sd	Sediment	5 may 2013	-13.0062	45.1375	45.1375
MaySd005	SdO005	Mayotte	Mayotte	Passe Boueni Sud	Sd	Sediment	6 may 2013	-12.9211	44.9688	44.9688
MaySd017	SdO017	Mayotte	Mayotte	Passe Bateau	Sd	Sediment	11 may 2013	-12.9776	44.9825	44.9825
PAT14Sd015	SdY015	Thailand	Pattaya	S Koh Sak, off Pattaya	Sd	Sediment	2014-08-08	12.9416	100.792	100.792
PAT14Sd026	SdY026	Thailand	Pattaya	N Koh Sak, off Pattaya	Sd	Sediment	2014-08-08	12.9467	100.79	100.79
PAT14Sd056	SdY056	Thailand	Pattaya	E Koh Luam, off Pattaya	Sd	Sediment	2014-08-09	12.958	100.657	100.657
PES14Sd016	SdT016	Taiwan	Taiwan	semi-closed cove. Chingwan	Sd	Sediment	2014-07-25	23.5293	119.554	119.554
PES14Sd041	SdT041	Taiwan	Taiwan	FongGuie	Sd	Sediment	2014-07-26	23.5379	119.544	119.544
PHU14Sd108	SdU108	Thailand	Phuket	West of Phi Phi Islands, off east Phuket	Sd	Sediment	2014-08-14	7.79993	98.6268	98.6268
Tw1Sd045	SdT045	Taiwan	Taiwan	ShanShuie	Sd	Sediment	2014-07-25	23.5087	119.609	119.609
Tw1Sd084	SdT084	Taiwan	Taiwan	West side of Dongjiyu, outside fishing harbour	Sd	Sediment	2014-07-28	23.2552	119.667	119.667
JED14Wt017	WtS017	Saudi Arabia	Saudi Arabia	Shi'b Nazer (exposed)	Wt	Water	2014/11/08	22.3269	38.8526	38.8526
JED14Wt050	WtS050	Saudi Arabia	Saudi Arabia	Al Fahal N	Wt	Water	2014/11/09	22.3002	38.9596	38.9596
JED14Wt203	WtS203	Saudi Arabia	Saudi Arabia	Fsar -	Wt	Water	2014/11/13	22.2296	39.029	39.029
KOH14Wt194	WtK194	Thailand	Koh Tao	Koh Tao, Ao Leuk Bay, Artificial reef	Wt	Water	2014-08-19	10.0722	99.8401	99.8401
KOH14Wt250	WtK250	Thailand	Koh Tao	Koh Tao, Nangyuna island, Green Rock	Wt	Water	2014-08-20	10.1257	99.8103	99.8103
MAS15Wt026	WtV026	Maldives	Maldives	Faros	Wt	Water	17-Feb-15	3.10389	72.9654	72.9654
MAS15Wt075	WtV075	Maldives	Maldives	Dharamboodhoo Reef	Wt	Water	18-Feb-15	3.05997	72.928	72.928
MAS15Wt125	WtV125	Maldives	Maldives	Wall street a	Wt	Water	20-Feb-15	3.119	72.9796	72.9796
MayWt004	WtO004	Mayotte	Mayotte	Pointe Sud Mayotte	Wt	Water	5 may 2013	-13.0062	45.1375	45.1375
MayWt005	WtO005	Mayotte	Mayotte	Passe Boueni Sud	Wt	Water	6 may 2013	-12.9211	44.9688	44.9688
MayWt017	WtO017	Mayotte	Mayotte	Passe Bateau	Wt	Water	11 may 2013	-12.9776	44.9825	44.9825
PAT14Wt042	WtP042	Thailand	Pattaya	S Koh Sak, off Pattaya	Wt	Water	2014-08-08	12.9416	100.792	100.792
PAT14Wt078	WtP078	Thailand	Pattaya	E Koh Luam, off Pattaya	Wt	Water	2014-08-09	12.958	100.657	100.657
PES14Wt025	WtT025	Taiwan	Taiwan	ChingWan	Wt	Water	2014-07-25	23.5293	119.554	119.554
PES14Wt042	WtT042	Taiwan	Taiwan	FongGuie	Wt	Water	2014-07-26	23.5379	119.544	119.544
PES14Wt096	WtT096	Taiwan	Taiwan	North coast of SiYuPing	Wt	Water	2014-07-29	23.2733	119.505	119.505
PHU14Wt082	WtU082	Thailand	Phuket	West of Phi Phi Islands, off east Phuket	Wt	Water	2014-08-14	7.80246	98.6431	98.6431
PHU14Wt127	WtU127	Thailand	Phuket	Ko Racha Yai, off south Phuket	Wt	Water	2014-08-15	7.59985	98.3745	98.3745
PHU14Wt128	WtU128	Thailand	Phuket	Ko Racha Yai, off south Phuket	Wt	Water	2014-08-15	7.59985	98.3745	98.3745
