# Supplementary material for: Spatial and environmental variables structure sponge symbiont communities
Source: Mol Ecol. 2022 Aug 10;31(19):4932–48. doi: 10.1111/mec.16631 (PMC9804187; doi:10.1111/mec.16631)
Supplement: Supplementary file 2 — Data S2 [file MEC-31-4932-s004.zip]

Archive with 1 entries (1 files):
- mec16631-sup-0002-DataS2.R
