# Supplementary material for: Spatial and environmental variables structure sponge symbiont communities
Source: Mol Ecol. 2022 Aug 10;31(19):4932–48. doi: 10.1111/mec.16631 (PMC9804187; doi:10.1111/mec.16631)
Supplement: Supplementary file 2 — Data S2 [file MEC-31-4932-s004.zip › mec16631-sup-0002-DataS2.R]

# Checked for Linux

library(raster)
library(DMwR)
library(fossil)

SST.path <- "https://oceanwatch.pifsc.noaa.gov/erddap/griddap/goes-poes-ghrsst-RAN-2003-2017-clim.nc?analysed_sst%5B(2003-01-20T12:00:00Z):1:(2003-01-20T12:00:00Z)%5D%5B(-89.975):1:(89.975)%5D%5B(0.025):1:(359.975)%5D"

# Download raw data from site to home folder "~/" or another folder of your choice.

SST.dest<- "~/SST_raw.nc"
download.file(SST.path, SST.dest, method = "wget", extra = "--no-check-certificate")

Chla.path <- "https://oceanwatch.pifsc.noaa.gov/erddap/griddap/aqua_chla_climatology_2018_0.nc?chlor_a%5B(89.97916):1:(-89.97918)%5D%5B(0.02083333):1:(359.9792)%5D"

Chla.dest<- "~/Chla_raw.nc"
download.file(Chla.path, Chla.dest, method = "wget", extra = "--no-check-certificate")

SST <- raster("~/SST_raw.nc")

Chla <- raster("~/Chla_raw.nc")

system("gdown --id 18YMze5U-Jult_PuJbXR3wGwe8XgtitXF") # If necessary: pip install gdown

samples <- read.csv("~/samples_hyrty.csv", header=TRUE,as.is=TRUE,row.names=1, sep='\t')

sites <-samples[,c('Lon2','Lat')]

SST_mean <- raster::extract(x=SST, y=sites, df=TRUE)
Chla_mean <- raster::extract(x=Chla, y=sites, df=TRUE)

# SST_mean_buff <- raster::extract(x=SST, y=sites, buffer = 0.1, fun=mean, small = TRUE, df=TRUE, na.rm = TRUE) 

# Chla_mean_buff <- raster::extract(x=Chla, y=sites, buffer = 0.1, fun=mean, small = TRUE, df=TRUE, na.rm = TRUE) 

sat.SST <- cbind(sites, SST_mean[,2])
sat.SST.clean <- knnImputation(sat.SST, k = 2)
names(sat.SST.clean)[names(sat.SST.clean) == 'SST_mean[, 2]'] <- 'SST'

sat.Chla <- cbind(sites, Chla_mean[,2])
sat.Chla.clean <- knnImputation(sat.Chla, k = 2)
names(sat.Chla.clean)[names(sat.Chla.clean) == 'Chla_mean[, 2]'] <- 'Chla'

sat.SST.Chla <- data.frame(sat.SST.clean, sat.Chla.clean)
sat.SST.Chla.red <- sat.SST.Chla[,c('Lon2', 'Lat', 'SST', 'Chla')]
