# Supplementary material for: Spatial and environmental variables structure sponge symbiont communities
Source: Mol Ecol. 2022 Aug 10;31(19):4932–48. doi: 10.1111/mec.16631 (PMC9804187; doi:10.1111/mec.16631)
Supplement: Supplementary file 3 — Data S3 [file MEC-31-4932-s003.fasta]

>Xm3s011
TTTGGAATGATTTCTCAAATAATTCCCACATTTGCGGCTAAAAAACAAATATTTGGTTATTTAGGAATGGTTTATGCAATGGTGTCTATTGGAATATTAGGATTTATTGTTTGAGCACATCATATGTTTACGGTAGGGATGGATGTAGATACTAGAGCATATTTTACAGCTGCAACTATGATAATAGCAGTTCCGACAGGAATTAAAATATTTAGTTGAGTGGCTACTATATTTGGTGGTTCATTAAGATTAGATACACCAATGCTTTGAGCCGTAGGGTTTGTTTTTTTATTTACAATAGGAGGATTAACTGGGATTGTCCTAGCTAATAGTTCTTTAGACGTTGTATTACATGATACTTATTATGTTGTGGCTCATTTTCATTATGTTTTATCAATGGGTGCAGTATTTGCTATATTTGGGGGGTTTTATTATTGATTTGGTAAAATATCTGGATATTGCTATAATGAGGTTTATGGAAAAATTCACTTTTGATTAATGTTTATCGGTGTAAATTTAACTTTCTTCCCTCAACACTTTTTATAAAAGGGTCAAAAATATTTTCCTTTTGTTCTATGTCTTTTTTTATTTATAGTTTTATTAAATATTTTAGGATTATTTCCTTATGTTTTTACTCCTACCGCGCATATAATAGTGACTTTTGGATTATCTTTATCTATAATAATAGGGGTAACTTTGTTAGGGTTTCTTACTTGAAAAATTGATTTTTTAAGTATTTTAATGCCGGGGGGTGCCCCATTAGTTTTAGCCCCTTTTCTTGTCATAATTGAAACGATTAGTTATGTGGCTCGTGCTATTTCATTGGGGGTGCGATTGGCAGCTAATATAATAGCAGGTCATTTATTGTTTGCTATTATATCTGGGTTTGCTTTTAATATGATGTCTAATGGGTTAGTTGTTTTAAGTTTTTTTCCTATGTTAATAATGATATTTATAACTTTATTAGAAATGGCGGTGGCTGTTATT
>Sb3s004
TTTGGAATGATTTCTCAAATAATTCCCACATTTGCGGCTAAAAAACAAATATTTGGTTATTTAGGAATGGTTTATGCAATGGTGTCTATTGGAATATTAGGATTTATTGTTTGAGCACATCATATGTTTACGGTAGGGATGGATGTAGATACTAGAGCATATTTTACAGCTGCAACTATGATAATAGCAGTTCCGACAGGAATTAAAATATTTAGTTGAGTGGCTACTATATTTGGTGGTTCATTAAGATTAGATACACCAATGCTTTGAGCCGTAGGGTTTGTTTTTTTATTTACAATAGGAGGATTAACTGGGATTGTCCTAGCTAATAGTTCTTTAGACGTTGTATTACATGATACTTATTATGTTGTGGCTCATTTTCATTATGTTTTATCAATGGGTGCAGTATTTGCTATATTTGGGGGGTTTTATTATTGATTTGGTAAAATATCTGGATATTGCTATAATGAGGTTTATGGAAAAATTCACTTTTGATTAATGTTTATCGGTGTAAATTTAACTTTCTTCCCTCAACACTTTTTATAAAAGGGTCAAAAATATTTTCCTTTTGTTCTATGTCTTTTTTTATTTATAGTTTTATTAAATATTTTAGGATTATTTCCTTATGTTTTTACTCCTACCGCGCATATAATAGTGACTTTTGGATTATCTTTATCTATAATAATAGGGGTAACTTTGTTAGGGTTTCTTACTTGAAAAATTGATTTTTTAAGTATTTTAATGCCGGGGGGTGCCCCATTAGTTTTAGCCCCTTTTCTTGTCATAATTGAAACGATTAGTTATGTGGCTCGTGCTATTTCATTGGGGGTGCGATTGGCAGCTAATATAATAGCAGGTCATTTATTGTTTGCTATTATATCTGGGTTTGCTTTTAATATGATGTCTAATGGGTTAGTTGTTTTAAGTTTTTTTCCTATGTTAATAATGATATTTATAACTTTATTAGAAATGGCGGTGGCTGTTATT
>Sb8s009
TTTGGAATGATTTCTCAAATTATTCCCACATTTGCGGCTAAAAAACAAATATTTGGTTATTTAGGAATGGTTTATGCAATGGTGTCTATTGGAATATTAGGATTTATTGTTTGAGCACATCATATGTTTACAGTAGGGATGGATGTAGATACTAGAGCATATTTTACAGCTGCAACTATGATAATAGCAGTTCCGACAGGAATTAAAATATTTAGTTGAGTGGCTACTATATTTGGTGGTTCATTAAGATTAGATACACCAATGCTTTGAGCCGTAGGGTTTGTTTTTTTATTTACAATAGGAGGATTAACTGGGATTGTCCTAGCTAATAGTTCTTTAGACGTTGTATTACATGATACTTATTATGTTGTGGCTCATTTTCATTATGTTTTATCAATGGGTGCAGTATTTGCTATATTTGGGGGGTTTTATTATTGATTTGGTAAAATATCTGGATATTGCTATAATGAGGTTTATGGAAAAATTCACTTTTGATTAATGTTTATCGGTGTAAATTTAACTTTCTTCCCTCAACACTTTTTATAAAAGGGTCAAAAATATTTTCCTTTTGTTTTATGTCTTTTTTTATTTATAGTTTTATTAAATATTTTAGGATTATTTCCTTATGTTTTTACTCCTACCGCGCATATAATAGTGACTTTTGGATTATCTTTATCTATAATAATAGGGGTAACTTTGTTAGGGTTTCTTACTTGAAAAATCGATTTTTTAAGTATTTTAATGCCGGGGGGTGCCCCATTAGTTTTAGCCCCTTTTCTTGTTATAATTGAAACGATTAGTTATGTGGCTCGTGCTATTTCATTGGGGGTGCGATTGGCAGCTAATATAATAGCAGGTCATTTATTGTTTGCTATTATATCTGGGTTTACTTTTAATATAATGTCTAATGGGTTAGTTGTTTTAAGTTTTTTTCCTATGTTAATAATGATATTTATAACTTTATTAGAAATGGCGGTGGCTGTTATT
>Xm8s032
TTTGGAATGATTTCTCAAATTATTCCCACATTTGCGGCTAAAAAACAAATATTTGGTTATTTAGGAATGGTTTATGCAATGGTGTCTATTGGAATATTAGGATTTATTGTTTGAGCACATCATATGTTTACAGTAGGGATGGATGTAGATACTAGAGCATATTTTACAGCTGCAACTATGATAATAGCAGTTCCGACAGGAATTAAAATATTTAGTTGAGTGGCTACTATATTTGGTGGTTCATTAAGATTAGATACACCAATGCTTTGAGCCGTAGGGTTTGTTTTTTTATTTACAATAGGAGGATTAACTGGGATTGTCCTAGCTAATAGTTCTTTAGACGTTGTATTACATGATACTTATTATGTTGTGGCTCATTTTCATTATGTTTTATCAATGGGTGCAGTATTTGCTATATTTGGGGGGTTTTATTATTGATTTGGTAAAATATCTGGATATTGCTATAATGAGGTTTATGGAAAAATTCACTTTTGATTAATGTTTATCGGTGTAAATTTAACTTTCTTCCCTCAACACTTTTTATAAAAGGGTCAAAAATATTTTCCTTTTGTTTTATGTCTTTTTTTATTTATAGTTTTATTAAATATTTTAGGATTATTTCCTTATGTTTTTACTCCTACCGCGCATATAATAGTGACTTTTGGATTATCTTTATCTATAATAATAGGGGTAACTTTGTTAGGGTTTCTTACTTGAAAAATCGATTTTTTAAGTATTTTAATGCCGGGGGGTGCCCCATTAGTTTTAGCCCCTTTTCTTGTTATAATTGAAACGATTAGTTATGTGGCTCGTGCTATTTCATTGGGGGTGCGATTGGCAGCTAATATAATAGCAGGTCATTTATTGTTTGCTATTATATCTGGGTTTACTTTTAATATAATGTCTAATGGGTTAGTTGTTTTAAGTTTTTTTCCTATGTTAATAATGATATTTATAACTTTATTAGAAATGGCGGTGGCTGTTATT
>Xm6s025
TTTGGAATGGTTTCTCAAATAATTCCCACATTTGCGGCTAAAAAACAAATATTTGGTTATTTAGGAATGGTTTATGCAATGGTGTCTATTGGAATATTAGGATTTATTGTTTGAGCACATCATATGTTTACGGTAGGGATGGATGTAGATACTAGAGCATATTTTACAGCTGCAACTATGATAATAGCAGTTCCGACAGGAATTAAAATATTTAGTTGAGTGGCTACTATATTTGGTGGTTCATTAAGATTAGATACACCAATGCTTTGAGCCGTAGGGTTTGTTTTTTTATTTACAATAGGAGGATTAACTGGGATTGTCCTAGCTAATAGTTCTTTAGACGTTATATTACATGATACTTATTATGTTGTGGCTCATTTTCATTATGTTTTATCAATGGGTGCAGTATTTGCTATATTTGGGGGGTTTTATTATTGATTTGGTAAAATATCTGGATATTGCTATAATGAGGTTTATGGAAAAATTCACTTTTGATTAATGTTTATCGGTGTAAATTTAACTTTCTTCCCTCAACACTTTTTATAAAAGGGTCAAAAATATTTTCCTTTTGTTCTATGTCTTTTTTTATTTATAGTTTTATTAAATATTTTAGGATTATTTCCTTATGTTTTTACTCCTACCGCGCATATAATAGTGACTTTTGGATTATCTTTATCTATAATAATAGGGGTAACTTTGTTAGGGTTTCTTACTTGAAAAATTGATTTTTTAAGTATTTTAATGCCGGGGGGTGCCCCATTAGTTTTAGCCCCTTTTCTTGTCATAATTGAAACGATTAGTTATGTGGCTCGTGCTATTTCATTGGGGGTGCGATTGGCAGCTAATATAATAGCAGGTCATTTATTGTTTGCTATTATATCTGGGTTTGCTTTTAATATGATGTCTAATGGGTTAGTTGTTTTAAGTTTTTTTCCTATGTTAATAATGATATTTATAACTTTATTAGAAATGGCGGTGGCTGTTATT
>Lm2s003
TTTGGAATGATTTCTCAAATTATTCCCACATTTGCGGCTAAAAAACAAATATTTGGTTATTTAGGAATGGTTTATGCAATGGTGTCTATTGGAATATTAGGATTTATTGTTTGAGCACATCATATGTTTACGGTAGGGATGGATGTAGATACTAGAGCATATTTTACAGCTGCAACTATGATAATAGCAGTTCCGACAGGAATTAAAATATTTAGTTGAGTGGCTACTATATTTGGTGGTTCATTAAGATTAGATACACCAATGCTTTGAGCCGTAGGGTTTGTTTTTTTATTTACAATAGGAGGATTAACTGGGATTGTCCTAGCTAATAGTTCTTTAGACGTTGTATTACATGATACTTATTATGTTGTGGCTCATTTTCATTATGTTTTATCAATGGGTGCAGTATTTGCTATATTTGGGGGGTTTTATTATTGATTTGGTAAAATATCTGGATATTGCTATAATGAGGTTTATGGAAAAATTCACTTTTGATTAATGTTTATCGGTGTAAATTTAACTTTCTTCCCTCAACACTTTTTATAAAAGGGTCAAAAATATTTTCCTTTTGTTCTATGTCTTTTTTTATTTATAGTTTTATTAAATATTTTAGGATTATTTCCTTATGTTTTTACTCCTACCGCGCATATAATAGTGACTTTTGGATTATCTTTATCTATAATAATAGGGGTAACTTTGTTAGGGTTTCTTACTTGAAAAATCGATTTTTTAAGTATTTTAATGCCGGGGGGTGCCCCATTAGTTTTAGCCCCTTTTCTTGTTATAATTGAAACGATTAGTTATGTGGCTCGTGCTATTTCATTGGGGGTGCGATTGGCAGCTAATATAATAGCAGGTCATTTATTGTTTGCTATTATATCTGGGTTTGCTTTTAATATGATGTCTAATGGGTTAGTTGTTTTAAGTTTTTTTCCTATGTTAATAATGATATTTATAACTTTATTAGAAATGGCGGTGGCTGTTATT
>Lm3s005
TTTGGAATGATTTCTCAAATAATTCCCACATTTGCGGCTAAAAAACAAATATTTGGTTATTTAGGAATGGTTTATGCAATGGTGTCTATTGGAATATTAGGATTTATTGTTTGAGCACATCATATGTTTACGGTAGGGATGGATGTAGATACTAGAGCATATTTTACAGCTGCAACTATGATAATAGCAGTTCCGACAGGAATTAAAATATTTAGTTGAGTGGCTACTATATTTGGTGGTTCATTAAGATTAGATACACCAATGCTTTGAGCCGTAGGGTTTGTTTTTTTATTTACAATAGGAGGATTAACTGGGATTGTCCTAGCTAATAGTTCTTTAGACGTTGTATTACATGATACTTATTATGTTGTGGCTCATTTTCATTATGTTTTATCAATGGGTGCAGTATTTGCTATATTTGGGGGGTTTTATTATTGATTTGGTAAAATATCTGGATATTGCTATAATGAGGTTTATGGAAAAATTCACTTTTGATTAATGTTTATCGGTGTAAATTTAACTTTCTTCCCTCAACACTTTTTATAAAAGGGTCAAAAATATTTTCCTTTTGTTCTATGTCTTTTTTTATTTATAGTTTTATTAAATATTTTAGGATTATTTCCTTATGTTTTTACTCCTACCGCGCATATAATAGTGACTTTTGGATTATCTTTATCTATAATAATAGGGGTAACTTTGTTAGGGTTTCTTACTTGAAAAATTGATTTTTTAAGTATTTTAATGCCGGGGGGTGCCCCATTAGTTTTAGCCCCTTTTCTTGTCATAATTGAAACGATTAGTTATGTGGCTCGTGCTATTTCATTGGGGGTGCGATTGGCAGCTAATATAATAGCAGGTCATTTATTGTTTGCTATTATATCTGGGTTTGCTTTTAATATGATGTCTAATGGGTTAGTTGTTTTAAGTTTTTTTCCTATGTTAATAATGATATTTATAACTTTATTAGAAATGGCGGTGGCTGTTATT
>Lm3s009
TTTGGAATGATTTCTCAAATAATTCCCACATTTGCGGCTAAAAAACAAATATTTGGTTATTTAGGAATGGTTTATGCAATGGTGTCTATTGGAATATTAGGATTTATTGTTTGAGCACATCATATGTTTACGGTAGGGATGGATGTAGATACTAGAGCATATTTTACAGCTGCAACTATGATAATAGCAGTTCCGACAGGAATTAAAATATTTAGTTGAGTGGCTACTATATTTGGTGGTTCATTAAGATTAGATACACCAATGCTTTGAGCCGTAGGGTTTGTTTTTTTATTTACAATAGGAGGATTAACTGGGATTGTCCTAGCTAATAGTTCTTTAGACGTTGTATTACATGATACTTATTATGTTGTGGCTCATTTTCATTATGTTTTATCAATGGGTGCAGTATTTGCTATATTTGGGGGGTTTTATTATTGATTTGGTAAAATATCTGGATATTGCTATAATGAGGTTTATGGAAAAATTCACTTTTGATTAATGTTTATCGGTGTAAATTTAACTTTCTTCCCTCAACACTTTTTATAAAAGGGTCAAAAATATTTTCCTTTTGTTCTATGTCTTTTTTTATTTATAGTTTTATTAAATATTTTAGGATTATTTCCTTATGTTTTTACTCCTACCGCGCATATAATAGTGACTTTTGGATTATCTTTATCTATAATAATAGGGGTAACTTTGTTAGGGTTTCTTACTTGAAAAATTGATTTTTTAAGTATTTTAATGCCGGGGGGTGCCCCATTAGTTTTAGCCCCTTTTCTTGTCATAATTGAAACGATTAGTTATGTGGCTCGTGCTATTTCATTGGGGGTGCGATTGGCAGCTAATATAATAGCAGGTCATTTATTGTTTGCTATTATATCTGGGTTTGCTTTTAATATGATGTCTAATGGGTTAGTTGTTTTAAGTTTTTTTCCTATGTTAATAATGATATTTATAACTTTATTAGAAATGGCGGTGGCTGTTATT
>Mk1s555
TTTGGAATGATTTCTCAAATTATTCCCACATTTGCGGCTAAAAAACAAATATTTGGTTATTTAGGAATGGTTTATGCAATGGTGTCTATTGGAATATTAGGATTTATTGTTTGAGCACATCATATGTTTACAGTAGGGATGGATGTAGATACTAGAGCATATTTTACAGCTGCAACTATGATAATAGCAGTTCCGACAGGAATTAAAATATTTAGTTGAGTGGCTACTATATTTGGTGGTTCATTAAGATTAGATACACCAATGCTTTGAGCCGTAGGGTTTGTTTTTTTATTTACAATAGGAGGATTAACTGGGATTGTCCTAGCTAATAGTTCTTTAGACGTTGTATTACATGATACTTATTATGTTGTGGCTCATTTTCATTATGTTTTATCAATGGGTGCAGTATTTGCTATATTTGGGGGGTTTTATTATTGATTTGGTAAAATATCTGGATATTGCTATAATGAGGTTTATGGAAAAATTCACTTTTGATTAATGTTTATCGGTGTAAATTTAACTTTCTTCCCTCAACACTTTTTATAAAAGGGTCAAAAATATTTTCCTTTTGTTTTATGTCTTTTTTTATTTATAGTTTTATTAAATATTTTAGGATTATTTCCTTATGTTTTTACTCCTACCGCGCATATAATAGTGACTTTTGGATTATCTTTATCTATAATAATAGGGGTAACTTTGTTAGGGTTTCTTACTTGAAAAATTGATTTTTTAAGTATTTTAATGCCGGGGGGTGCCCCATTAGTTTTAGCCCCTTTTCTTGTTATAATTGAAACGATTAGTTATGTGGCTCGTGCTATTTCATTGGGGGTGCGATTGGCAGCTAATATAATAGCAGGTCATTTATTGTTTGCTATTATATCTGGGTTTGCTTTTAATATGATGTCTAATGGGTTAGTTGTTTTAAGTTTTTTTCCTATGTTAATAATGATATTTATAACTTTATTAGAAATGGCGGTGGCTGTTATT
>Mk1s576
TTTGGAATGATTTCTCAAATTATTCCCACATTTGCGGCTAAAAAACAAATATTTGGTTATTTAGGAATGGTTTATGCAATGGTGTCTATTGGAATATTAGGATTTATTGTTTGAGCACATCATATGTTTACAGTAGGGATGGATGTAGATACTAGAGCATATTTTACAGCTGCAACTATGATAATAGCAGTTCCGACAGGAATTAAAATATTTAGTTGAGTGGCTACTATATTTGGTGGTTCATTAAGATTAGATACACCAATGCTTTGAGCCGTAGGGTTTGTTTTTTTATTTACAATAGGAGGATTAACTGGGATTGTCCTAGCTAATAGTTCTTTAGACGTTGTATTACATGATACTTATTATGTTGTGGCTCATTTTCATTATGTTTTATCAATGGGTGCAGTATTTGCTATATTTGGGGGGTTTTATTATTGATTTGGTAAAATATCTGGATATTGCTATAATGAGGTTTATGGAAAAATTCACTTTTGATTAATGTTTATCGGTGTAAATTTAACTTTCTTCCCTCAACACTTTTTATAAAAGGGTCAAAAATATTTTCCTTTTGTTTTATGTCTTTTTTTATTTATAGTTTTATTAAATATTTTAGGATTATTTCCTTATGTTTTTACTCCTACCGCGCATATAATAGTGACTTTTGGATTATCTTTATCTATAATAATAGGGGTAACTTTGTTAGGGTTTCTTACTTGAAAAATTGATTTTTTAAGTATTTTAATGCCGGGGGGTGCCCCATTAGTTTTAGCCCCTTTTCTTGTTATAATTGAAACGATTAGTTATGTGGCTCGTGCTATTTCATTGGGGGTGCGATTGGCAGCTAATATAATAGCAGGTCATTTATTGTTTGCTATTATATCTGGGTTTGCTTTTAATATGATGTCTAATGGGTTAGTTGTTTTAAGTTTTTTTCCTATGTTAATAATGATATTTATAACTTTATTAGAAATGGCGGTGGCTGTTATT
>Mk2s537
TTTGGAATGATTTCTCAAATTATTCCCACATTTGCGGCTAAAAAACAAATATTTGGTTATTTAGGAATGGTTTATGCAATGGTGTCTATTGGAATATTAGGATTTATTGTTTGAGCACATCATATGTTTACGGTAGGGATGGATGTAGATACTAGAGCATATTTTACAGCTGCAACTATGATAATAGCAGTTCCGACAGGAATTAAAATATTTAGTTGAGTGGCTACTATATTTGGTGGTTCATTAAGATTAGATACACCAATGCTTTGAGCCGTAGGGTTTGTTTTTTTATTTACAATAGGAGGATTAACTGGGATTGTCCTAGCTAATAGTTCTTTAGACGTTGTATTACATGATACTTATTATGTTGTGGCTCATTTTCATTATGTTTTATCAATGGGTGCAGTATTTGCTATATTTGGGGGGTTTTATTATTGATTTGGTAAAATATCTGGATATTGCTATAATGAGGTTTATGGAAAAATTCACTTTTGATTAATGTTTATCGGTGTAAATTTAACTTTCTTCCCTCAACACTTTTTATAAAAGGGTCAAAAATATTTTCCTTTTGTTCTATGTCTTTTTTTATTTATAGTTTTATTAAATATTTTAGGATTATTTCCTTATGTTTTTACTCCTACCGCGCATATAATAGTGACTTTTGGATTATCTTTATCTATAATAATAGGGGTAACTTTGTTAGGGTTTCTTACTTGAAAAATCGATTTTTTAAGTATTTTAATGCCGGGGGGTGCCCCATTAGTTTTAGCCCCTTTTCTTGTTATAATTGAAACGATTAGTTATGTGGCTCGTGCTATTTCATTGGGGGTGCGATTGGCAGCTAATATAATAGCAGGTCATTTATTGTTTGCTATTATATCTGGGTTTGCTTTTAATATGATGTCTAATGGGTTAGTTGTTTTAAGTTTTTTTCCTATGTTAATAATGATATTTATAACTTTATTAGAAATGGCGGTGGCTGTTATT
>Mk2s541
TTTGGAATGATTTCTCAAATTATTCCCACATTTGCGGCTAAAAAACAAATATTTGGTTATTTAGGAATGGTTTATGCAATGGTGTCTATTGGAATATTAGGATTTATTGTTTGAGCACATCATATGTTTACGGTAGGGATGGATGTAGATACTAGAGCATATTTTACAGCTGCAACTATGATAATAGCAGTTCCGACAGGAATTAAAATATTTAGTTGAGTGGCTACTATATTTGGTGGTTCATTAAGATTAGATACACCAATGCTTTGAGCCGTAGGGTTTGTTTTTTTATTTACAATAGGAGGATTAACTGGGATTGTCCTAGCTAATAGTTCTTTAGACGTTGTATTACATGATACTTATTATGTTGTGGCTCATTTTCATTATGTTTTATCAATGGGTGCAGTATTTGCTATATTTGGGGGGTTTTATTATTGATTTGGTAAAATATCTGGATATTGCTATAATGAGGTTTATGGAAAAATTCACTTTTGATTAATGTTTATCGGTGTAAATTTAACTTTCTTCCCTCAACACTTTTTATAAAAGGGTCAAAAATATTTTCCTTTTGTTCTATGTCTTTTTTTATTTATAGTTTTATTAAATATTTTAGGATTATTTCCTTATGTTTTTACTCCTACCGCGCATATAATAGTGACTTTTGGATTATCTTTATCTATAATAATAGGGGTAACTTTGTTAGGGTTTCTTACTTGAAAAATCGATTTTTTAAGTATTTTAATGCCGGGGGGTGCCCCATTAGTTTTAGCCCCTTTTCTTGTTATAATTGAAACGATTAGTTATGTGGCTCGTGCTATTTCATTGGGGGTGCGATTGGCAGCTAATATAATAGCAGGTCATTTATTGTTTGCTATTATATCTGGGTTTGCTTTTAATATGATGTCTAATGGGTTAGTTGTTTTAAGTTTTTTTCCTATGTTAATAATGATATTTATAACTTTATTAGAAATGGCGGTGGCTGTTATT
>Mk2s577
TTTGGAATGATTTCTCAAATTATTCCCACATTTGCGGCTAAAAAACAAATATTTGGTTATTTAGGAATGGTTTATGCAATGGTGTCTATTGGAATATTAGGATTTATTGTTTGAGCACATCATATGTTTACGGTAGGGATGGATGTAGATACTAGAGCATATTTTACAGCTGCAACTATGATAATAGCAGTTCCGACAGGAATTAAAATATTTAGTTGAGTGGCTACTATATTTGGTGGTTCATTAAGATTAGATACACCAATGCTTTGAGCCGTAGGGTTTGTTTTTTTATTTACAATAGGAGGATTAACTGGGATTGTCCTAGCTAATAGTTCTTTAGACGTTGTATTACATGATACTTATTATGTTGTGGCTCATTTTCATTATGTTTTATCAATGGGTGCAGTATTTGCTATATTTGGGGGGTTTTATTATTGATTTGGTAAAATATCTGGATATTGCTATAATGAGGTTTATGGAAAAATTCACTTTTGATTAATGTTTATCGGTGTAAATTTAACTTTCTTCCCTCAACACTTTTTATAAAAGGGTCAAAAATATTTTCCTTTTGTTCTATGTCTTTTTTTATTTATAGTTTTATTAAATATTTTAGGATTATTTCCTTATGTTTTTACTCCTACCGCGCATATAATAGTGACTTTTGGATTATCTTTATCTATAATAATAGGGGTAACTTTGTTAGGGTTTCTTACTTGAAAAATCGATTTTTTAAGTATTTTAATGCCGGGGGGTGCCCCATTAGTTTTAGCCCCTTTTCTTGTTATAATTGAAACGATTAGTTATGTGGCTCGTGCTATTTCATTGGGGGTGCGATTGGCAGCTAATATAATAGCAGGTCATTTATTGTTTGCTATTATATCTGGGTTTGCTTTTAATATGATGTCTAATGGGTTAGTTGTTTTAAGTTTTTTTCCTATGTTAATAATGATATTTATAACTTTATTAGAAATGGCGGTGGCTGTTATT
>Mk3s502
TTTGGAATGATTTCTCAAATTATTCCCACATTTGCGGCTAAAAAACAAATATTTGGTTATTTAGGAATGGTTTATGCAATGGTGTCTATTGGAATATTAGGATTTATTGTTTGAGCACATCATATGTTTACAGTAGGGATGGATGTAGATACTAGAGCATATTTTACAGCTGCAACTATGATAATAGCAGTTCCGACAGGAATTAAAATATTTAGTTGAGTGGCTACTATATTTGGTGGTTCATTAAGATTAGATACACCAATGCTTTGAGCCGTAGGGTTTGTTTTTTTATTTACAATAGGAGGATTAACTGGGATTGTCCTAGCTAATAGTTCTTTAGACGTTGTATTACATGATACTTATTATGTTGTGGCTCATTTTCATTATGTTTTATCAATGGGTGCAGTATTTGCTATATTTGGGGGGTTTTATTATTGATTTGGTAAAATATCTGGATATTGCTATAATGAGGTTTATGGAAAAATTCACTTTTGATTAATGTTTATCGGTGTAAATTTAACTTTCTTCCCTCAACACTTTTTATAAAAGGGTCAAAAATATTTTCCTTTTGTTTTATGTCTTTTTTTATTTATAGTTTTATTAAATATTTTAGGATTATTTCCTTATGTTTTTACTCCTACCGCGCATATAATAGTGACTTTTGGATTATCTTTATCTATAATAATAGGGGTAACTTTGTTAGGGTTTCTTACTTGAAAAATTGATTTTTTAAGTATTTTAATGCCGGGGGGTGCCCCATTAGTTTTAGCCCCTTTTCTTGTTATAATTGAAACGATTAGTTATGTGGCTCGTGCTATTTCATTGGGGGTGCGATTGGCAGCTAATATAATAGCAGGTCATTTATTGTTTGCTATTATATCTGGGTTTGCTTTTAATATGATGTCTAATGGGTTAGTTGTTTTAAGTTTTTTTCCTATGTTAATAATGATATTTATAACTTTATTAGAAATGGCGGTGGCTGTTATT
>Mk3s507
TTTGGAATGATTTCTCAAATTATTCCCACATTTGCGGCTAAAAAACAAATATTTGGTTATTTAGGAATGGTTTATGCAATGGTGTCTATTGGAATATTAGGATTTATTGTTTGAGCACATCATATGTTTACAGTAGGGATGGATGTAGATACTAGAGCATATTTTACAGCTGCAACTATGATAATAGCAGTTCCGACAGGAATTAAAATATTTAGTTGAGTGGCTACTATATTTGGTGGTTCATTAAGATTAGATACACCAATGCTTTGAGCCGTAGGGTTTGTTTTTTTATTTACAATAGGAGGATTAACTGGGATTGTCCTAGCTAATAGTTCTTTAGACGTTGTATTACATGATACTTATTATGTTGTGGCTCATTTTCATTATGTTTTATCAATGGGTGCAGTATTTGCTATATTTGGGGGGTTTTATTATTGATTTGGTAAAATATCTGGATATTGCTATAATGAGGTTTATGGAAAAATTCACTTTTGATTAATGTTTATCGGTGTAAATTTAACTTTCTTCCCTCAACACTTTTTATAAAAGGGTCAAAAATATTTTCCTTTTGTTTTATGTCTTTTTTTATTTATAGTTTTATTAAATATTTTAGGATTATTTCCTTATGTTTTTACTCCTACCGCGCATATAATAGTGACTTTTGGATTATCTTTATCTATAATAATAGGGGTAACTTTGTTAGGGTTTCTTACTTGAAAAATTGATTTTTTAAGTATTTTAATGCCGGGGGGTGCCCCATTAGTTTTAGCCCCTTTTCTTGTTATAATTGAAACGATTAGTTATGTGGCTCGTGCTATTTCATTGGGGGTGCGATTGGCAGCTAATATAATAGCAGGTCATTTATTGTTTGCTATTATATCTGGGTTTGCTTTTAATATGATGTCTAATGGGTTAGTTGTTTTAAGTTTTTTTCCTATGTTAATAATGATATTTATAACTTTATTAGAAATGGCGGTGGCTGTTATT
>Mk3s524
TTTGGAATGATTTCTCAAATAATTCCCACATTTGCGGCTAAAAAACAAATATTTGGTTATTTAGGAATGGTTTATGCAATGGTGTCTATTGGAATATTAGGATTTATTGTTTGAGCACATCATATGTTTACGGTAGGGATGGATGTAGATACTAGAGCATATTTTACAGCTGCAACTATGATAATAGCAGTTCCGACAGGAATTAAAATATTTAGTTGAGTGGCTACTATATTTGGTGGTTCATTAAGATTAGATACACCAATGCTTTGAGCCGTAGGGTTTGTTTTTTTATTTACAATAGGAGGATTAACTGGGATTGTCCTAGCTAATAGTTCTTTAGACGTTGTATTACATGATACTTATTATGTTGTGGCTCATTTTCATTATGTTTTATCAATGGGTGCAGTATTTGCTATATTTGGGGGGTTTTATTATTGATTTGGTAAAATATCTGGATATTGCTATAATGAGGTTTATGGAAAAATTCACTTTTGATTAATGTTTATCGGTGTAAATTTAACTTTCTTCCCTCAACACTTTTTATAAAAGGGTCAAAAATATTTTCCTTTTGTTCTATGTCTTTTTTTATTTATAGTTTTATTAAATATTTTAGGATTATTTCCTTATGTTTTTACTCCTACCGCGCATATAATAGTGACTTTTGGATTATCTTTATCTATAATAATAGGGGTAACTTTGTTAGGGTTTCTTACTTGAAAAATTGATTTTTTAAGTATTTTAATGCCGGGGGGTGCCCCATTAGTTTTAGCCCCTTTTCTTGTTATAATTGAAACGATTAGTTATGTGGCTCGTGCTATTTCATTGGGGGTGCGATTGGCAGCTAATATAATAGCAGGTCATTTATTGTTTGCTATTATATCTGGGTTTGCTTTTAATATGATGTCTAATGGGTTAGTTGTTTTAAGTTTTTTTCCTATGTTAATAATGATATTTATAACTTTATTAGAAATGGCGGTGGCTGTTATT
>Mk3s533
TTTGGAATGATTTCTCAAATAATTCCCACATTTGCGGCTAAAAAACAAATATTTGGTTATTTAGGAATGGTTTATGCAATGGTGTCTATTGGAATATTAGGATTTATTGTTTGAGCACATCATATGTTTACGGTAGGGATGGATGTAGATACTAGAGCATATTTTACAGCTGCAACTATGATAATAGCAGTTCCGACAGGAATTAAAATATTTAGTTGAGTGGCTACTATATTTGGTGGTTCATTAAGATTAGATACACCAATGCTTTGAGCCGTAGGGTTTGTTTTTTTATTTACAATAGGAGGATTAACTGGGATTGTCCTAGCTAATAGTTCTTTAGACGTTGTATTACATGATACTTATTATGTTGTGGCTCATTTTCATTATGTTTTATCAATGGGTGCAGTATTTGCTATATTTGGGGGGTTTTATTATTGATTTGGTAAAATATCTGGATATTGCTATAATGAGGTTTATGGAAAAATTCACTTTTGATTAATGTTTATCGGTGTAAATTTAACTTTCTTCCCTCAACACTTTTTATAAAAGGGTCAAAAATATTTTCCTTTTGTTCTATGTCTTTTTTTATTTATAGTTTTATTAAATATTTTAGGATTATTTCCTTATGTTTTTACTCCTACCGCGCATATAATAGTGACTTTTGGATTATCTTTATCTATAATAATAGGGGTAACTTTGTTAGGGTTTCTTACTTGAAAAATTGATTTTTTAAGTATTTTAATGCCGGGGGGTGCCCCATTAGTTTTAGCCCCTTTTCTTGTTATAATTGAAACGATTAGTTATGTGGCTCGTGCTATTTCATTGGGGGTGCGATTGGCAGCTAATATAATAGCAGGTCATTTATTGTTTGCTATTATATCTGGGTTTGCTTTTAATATGATGTCTAATGGGTTAGTTGTTTTAAGTTTTTTTCCTATGTTAATAATGATATTTATAACTTTATTAGAAATGGCGGTGGCTGTTATT
>My3s138
TTTGGAATGATTTCTCAAATAATTCCCACATTTGCGGCTAAAAAACAAATATTTGGTTATTTAGGAATGGTTTATGCAATGGTGTCTATTGGAATATTAGGATTTATTGTTTGAGCACATCATATGTTTACGGTAGGGATGGATGTAGATACTAGAGCATATTTTACAGCTGCAACTATGATAATAGCAGTTCCGACAGGAATTAAAATATTTAGTTGAGTGGCTACTATATTTGGTGGTTCATTAAGATTAGATACACCAATGCTTTGAGCCGTAGGGTTTGTTTTTTTATTTACAATAGGAGGATTAACTGGGATTGTCCTAGCTAATAGTTCTTTAGACGTTGTATTACATGATACTTATTATGTTGTGGCTCATTTTCATTATGTTTTATCAATGGGTGCAGTATTTGCTATATTTGGGGGGTTTTATTATTGATTTGGTAAAATATCTGGATATTGCTATAATGAGGTTTATGGAAAAATTCACTTTTGATTAATGTTTATCGGTGTAAATTTAACTTTCTTCCCTCAACACTTTTTATAAAAGGGTCAAAAATATTTTCCTTTTGTTCTATGTCTTTTTTTATTTATAGTTTTATTAAATATTTTAGGATTATTTCCTTATGTTTTTACTCCTACCGCGCATATAATAGTGACTTTTGGATTATCTTTATCTATAATAATAGGGGTAACTTTGTTAGGGTTTCTTACTTGAAAAATTGATTTTTTAAGTATTTTAATGCCGGGGGGTGCCCCATTAGTTTTAGCCCCTTTTCTTGTTATAATTGAAACGATTAGTTATGTGGCTCGTGCTATTTCATTGGGGGTGCGATTGGCAGCTAATATAATAGCAGGTCATTTATTGTTTGCTATTATATCTGGGTTTGCTTTTAATATGATGTCTAATGGGTTAGTTGTTTTAAGTTTTTTTCCTATGTTAATAATGATATTTATAACTTTATTAGAAATGGCGGTGGCTGTTATT
>My3s139
TTTGGAATGATTTCTCAAATAATTCCCACATTTGCGGCTAAAAAACAAATATTTGGTTATTTAGGAATGGTTTATGCAATGGTGTCTATTGGAATATTAGGATTTATTGTTTGAGCACATCATATGTTTACGGTAGGGATGGATGTAGATACTAGAGCATATTTTACAGCTGCAACTATGATAATAGCAGTTCCGACAGGAATTAAAATATTTAGTTGAGTGGCTACTATATTTGGTGGTTCATTAAGATTAGATACACCAATGCTTTGAGCCGTAGGGTTTGTTTTTTTATTTACAATAGGAGGATTAACTGGGATTGTCCTAGCTAATAGTTCTTTAGACGTTGTATTACATGATACTTATTATGTTGTGGCTCATTTTCATTATGTTTTATCAATGGGTGCAGTATTTGCTATATTTGGGGGGTTTTATTATTGATTTGGTAAAATATCTGGATATTGCTATAATGAGGTTTATGGAAAAATTCACTTTTGATTAATGTTTATCGGTGTAAATTTAACTTTCTTCCCTCAACACTTTTTATAAAAGGGTCAAAAATATTTTCCTTTTGTTCTATGTCTTTTTTTATTTATAGTTTTATTAAATATTTTAGGATTATTTCCTTATGTTTTTACTCCTACCGCGCATATAATAGTGACTTTTGGATTATCTTTATCTATAATAATAGGGGTAACTTTGTTAGGGTTTCTTACTTGAAAAATTGATTTTTTAAGTATTTTAATGCCGGGGGGTGCCCCATTAGTTTTAGCCCCTTTTCTTGTTATAATTGAAACGATTAGTTATGTGGCTCGTGCTATTTCATTGGGGGTGCGATTGGCAGCTAATATAATAGCAGGTCATTTATTGTTTGCTATTATATCTGGGTTTGCTTTTAATATGATGTCTAATGGGTTAGTTGTTTTAAGTTTTTTTCCTATGTTAATAATGATATTTATAACTTTATTAGAAATGGCGGTGGCTGTTATT
>My7s154
TTTGGAATGATTTCTCAAATTATTCCCACATTTGCGGCTAAAAAACAAATATTTGGTTATTTAGGAATGGTTTATGCAATGGTGTCTATTGGAATATTAGGATTTATTGTTTGAGCACATCATATGTTTACAGTAGGGATGGATGTAGATACTAGAGCATATTTTACAGCTGCAACTATGATAATAGCAGTTCCGACAGGAATTAAAATATTTAGTTGAGTGGCTACTATATTTGGTGGTTCATTAAGATTAGATACACCAATGCTTTGAGCCGTAGGGTTTGTTTTTTTATTTACAATAGGAGGATTAACTGGGATTGTCCTAGCTAATAGTTCTTTAGACGTTGTATTACATGATACTTATTATGTTGTGGCTCATTTTCATTATGTTTTATCAATGGGTGCAGTATTTGCTATATTTGGGGGGTTTTATTATTGATTTGGTAAAATATCTGGATATTGCTATAATGAGGTTTATGGAAAAATTCACTTTTGATTAATGTTTATCGGTGTAAATTTAACTTTCTTCCCTCAACACTTTTTATAAAAGGGTCAAAAATATTTTCCTTTTGTTTTATGTCTTTTTTTATTTATAGTTTTATTAAATATTTTAGGATTATTTCCTTATGTTTTTACTCCTACCGCGCATATAATAGTGACTTTTGGATTATCTTTATCTATAATAATAGGGGTAACTTTGTTAGGGTTTCTTACTTGAAAAATCGATTTTTTAAGTATTTTAATGCCGGGGGGTGCCCCATTAGTTTTAGCCCCTTTTCTTGTTATAATTGAAACGATTAGTTATGTGGCTCGTGCTATTTCATTGGGGGTGCGATTGGCAGCTAATATAATAGCAGGTCATTTATTGTTTGCTATTATATCTGGGTTTGCTTTTAATATGATGTCTAATGGGTTAGTTGTTTTAAGTTTTTTTCCTATGTTAATAATGATATTTATAACTTTATTAGAAATGGCGGTGGCTGTTATT
>PHU141PkXt112
TTTGGAATGATTTCTCAAATTATTCCCACATTTGCGGCTAAAAAACAAATATTTGGTTATTTAGGAATGGTTTATGCAATGGTGTCTATTGGAATATTAGGATTTATTGTTTGAGCACATCATATGTTTACAGTAGGGATGGATGTAGATACTAGAGCATATTTTACAGCTGCAACTATGATAATAGCAGTTCCGACAGGAATTAAAATATTTAGTTGAGTGGCTACTATATTTGGTGGTTCATTAAGATTAGATACACCAATGCTTTGAGCCGTAGGGTTTGTTTTTTTATTTACAATAGGAGGATTAACTGGGATTGTCCTAGCTAATAGTTCTTTAGACGTTGTATTACATGATACTTATTATGTTGTGGCTCATTTTCATTATGTTTTATCAATGGGTGCAGTATTTGCTATATTTGGGGGGTTTTATTATTGATTTGGTAAAATATCTGGATATTGCTATAATGAGGTTTATGGAAAAATTCACTTTTGATTAATGTTTATCGGTGTAAATTTAACTTTCTTCCCTCAACACTTTTTATAAAAGGGTCAAAAATATTTTCCTTTTGTTTTATGTCTTTTTTTATTTATAGTTTTATTAAATATTTTAGGATTATTTCCTTATGTTTTTACTCCTACCGCGCATATAATAGTGACTTTTGGATTATCTTTATCTATAATAATAGGGGTAACTTTGTTAGGGTTTCTTACTTGAAAAATTGATTTTTTAAGTATTTTAATGCCGGGGGGTGCCCCATTAGTTTTAGCCCCTTTTCTTGTTATAATTGAAACGATTAGTTATGTGGCTCGTGCTATTTCATTGGGGGTGCGATTGGCAGCTAATATAATAGCAGGTCATTTATTGTTTGCTATTATATCTGGGTTTGCTTTTAATATGATGTCTAATGGGTTAGTTGTTTTAAGTTTTTTTCCTATGTTAATAATGATATTTATAACTTTATTAGAAATGGCGGTGGCTGTTATT
>PHU141PkXt140
TTTGGAATGATTTCTCAAATTATTCCCACATTTGCGGCTAAAAAACAAATATTTGGTTATTTAGGAATGGTTTATGCAATGGTGTCTATTGGAATATTAGGATTTATTGTTTGAGCACATCATATGTTTACAGTAGGGATGGATGTAGATACTAGAGCATATTTTACAGCTGCAACTATGATAATAGCAGTTCCGACAGGAATTAAAATATTTAGTTGAGTGGCTACTATATTTGGTGGTTCATTAAGATTAGATACACCAATGCTTTGAGCCGTAGGGTTTGTTTTTTTATTTACAATAGGAGGATTAACTGGGATTGTCCTAGCTAATAGTTCTTTAGACGTTGTATTACATGATACTTATTATGTTGTGGCTCATTTTCATTATGTTTTATCAATGGGTGCAGTATTTGCTATATTTGGGGGGTTTTATTATTGATTTGGTAAAATATCTGGATATTGTTATAATGAGGTTTATGGAAAAATTCACTTTTGATTAATGTTTATCGGTGTAAATTTAACTTTCTTCCCTCAACACTTTTTATAAAAGGGTCAAAAATATTTTCCTTTTGTTTTATGTCTTTTTTTATTTATAGTTTTATTAAATATTTTAGGATTATTTCCTTATGTTTTTACTCCTACCGCGCATATAATAGTGACTTTTGGATTATCTTTATCTATAATAATAGGGGTAACTTTGTTAGGGTTTCTTACTTGAAAAATTGATTTTTTAAGTATTTTAATGCCGGGGGGTGCCCCATTAGTTTTAGCCCCTTTTCTTGTTATAATTGAAACGATTAGTTATGTGGCTCGTGCTATTTCATTGGGGGTGCGATTGGCAGCTAATATAATAGCAGGTCATTTATTGTTTGCTATTATATCTGGGTTTGCTTTTAATATGATGTCTAATGGGTTAGTTGTTTTAAGTTTTTTTCCTATGTTAATAATGATATTTATAACTTTATTAGAAATGGCGGTGGCTGTTATT
>Pk2s085
TTTGGAATGATTTCTCAAATTATTCCCACATTTGCGGCTAAAAAACAAATATTTGGTTATTTAGGAATGGTTTATGCAATGGTGTCTATTGGAATATTAGGATTTATTGTTTGAGCACATCATATGTTTACGGTAGGGATGGATGTAGATACTAGAGCATATTTTACAGCTGCAACTATGATAATAGCAGTTCCGACAGGAATTAAAATATTTAGTTGAGTGGCTACTATATTTGGTGGTTCATTAAGATTAGATACACCAATGCTTTGAGCCGTAGGGTTTGTTTTTTTATTTACAATAGGAGGATTAACTGGGATTGTCCTAGCTAATAGTTCTTTAGACGTTGTATTACATGATACTTATTATGTTGTGGCTCATTTTCATTATGTTTTATCAATGGGTGCAGTATTTGCTATATTTGGGGGGTTTTATTATTGATTTGGTAAAATATCTGGATATTGCTATAATGAGGTTTATGGAAAAATTCACTTTTGATTAATGTTTATCGGTGTAAATTTAACTTTCTTCCCTCAACACTTTTTATAAAAGGGTCAAAAATATTTTCCTTTTGTTCTATGTCTTTTTTTATTTATAGTTTTATTAAATATTTTAGGATTATTTCCTTATGTTTTTACTCCTACCGCGCATATAATAGTGACTTTTGGATTATCTTTATCTATAATAATAGGGGTAACTTTGTTAGGGTTTCTTACTTGAAAAATCGATTTTTTAAGTATTTTAATGCCGGGGGGTGCCCCATTAGTTTTAGCCCCTTTTCTTGTTATAATTGAAACGATTAGTTATGTGGCTCGTGCTATTTCATTGGGGGTGCGATTGGCAGCTAATATAATAGCAGGTCATTTATTGTTTGCTATTATATCTGGGTTTGCTTTTAATATGATGTCTAATGGGTTAGTTGTTTTAAGTTTTTTTCCTATGTTAATAATGATATTTATAACTTTATTAGAAATGGCGGTGGCTGTTATT
>PHU142PkXt086
TTTGGAATGATTTCTCAAATTATTCCCACATTTGCGGCTAAAAAACAAATATTTGGTTATTTAGGAATGGTTTATGCAATGGTGTCTATTGGAATATTAGGATTTATTGTTTGAGCACATCATATGTTTACGGTAGGGATGGATGTAGATACTAGAGCATATTTTACAGCTGCAACTATGATAATAGCAGTTCCGACAGGAATTAAAATATTTAGTTGAGTGGCTACTATATTTGGTGGTTCATTAAGATTAGATACACCAATGCTTTGAGCCGTAGGGTTTGTTTTTTTATTTACAATAGGAGGATTAACTGGGATTGTCCTAGCTAATAGTTCTTTAGACGTTGTATTACATGATACTTATTATGTTGTGGCTCATTTTCATTATGTTTTATCAATGGGTGCAGTATTTGCTATATTTGGGGGGTTTTATTATTGATTTGGTAAAATATCTGGATATTGCTATAATGAGGTTTATGGAAAAATTCACTTTTGATTAATGTTTATCGGTGTAAATTTAACTTTCTTCCCTCAACACTTTTTATAAAAGGGTCAAAAATATTTTCCTTTTGTTCTATGTCTTTTTTTATTTATAGTTTTATTAAATATTTTAGGATTATTTCCTTATGTTTTTACTCCTACCGCGCATATAATAGTGACTTTTGGATTATCTTTATCTATAATAATAGGGGTAACTTTGTTAGGGTTTCTTACTTGAAAAATCGATTTTTTAAGTATTTTAATGCCGGGGGGTGCCCCATTAGTTTTAGCCCCTTTTCTTGTTATAATTGAAACGATTAGTTATGTGGCTCGTGCTATTTCATTGGGGGTGCGATTGGCAGCTAATATAATAGCAGGTCATTTATTGTTTGCTATTATATCTGGGTTTGCTTTTAATATGATGTCTAATGGGTTAGTTGTTTTAAGTTTTTTTCCTATGTTAATAATGATATTTATAACTTTATTAGAAATGGCGGTGGCTGTTATT
>Pk2s111
TTTGGAATGATTTCTCAAATTATTCCCACATTTGCGGCTAAAAAACAAATATTTGGTTATTTAGGAATGGTTTATGCAATGGTGTCTATTGGAATATTAGGATTTATTGTTTGAGCACATCATATGTTTACGGTAGGGATGGATGTAGATACTAGAGCATATTTTACAGCTGCAACTATGATAATAGCAGTTCCGACAGGAATTAAAATATTTAGTTGAGTGGCTACTATATTTGGTGGTTCATTAAGATTAGATACACCAATGCTTTGAGCCGTAGGGTTTGTTTTTTTATTTACAATAGGAGGATTAACTGGGATTGTCCTAGCTAATAGTTCTTTAGACGTTGTATTACATGATACTTATTATGTTGTGGCTCATTTTCATTATGTTTTATCAATGGGTGCAGTATTTGCTATATTTGGGGGGTTTTATTATTGATTTGGTAAAATATCTGGATATTGCTATAATGAGGTTTATGGAAAAATTCACTTTTGATTAATGTTTATCGGTGTAAATTTAACTTTCTTCCCTCAACACTTTTTATAAAAGGGTCAAAAATATTTTCCTTTTGTTCTATGTCTTTTTTTATTTATAGTTTTATTAAATATTTTAGGATTATTTCCTTATGTTTTTACTCCTACCGCGCATATAATAGTGACTTTTGGATTATCTTTATCTATAATAATAGGGGTAACTTTGTTAGGGTTTCTTACTTGAAAAATCGATTTTTTAAGTATTTTAATGCCGGGGGGTGCCCCATTAGTTTTAGCCCCTTTTCTTGTTATAATTGAAACGATTAGTTATGTGGCTCGTGCTATTTCATTGGGGGTGCGATTGGCAGCTAATATAATAGCAGGTCATTTATTGTTTGCTATTATATCTGGGTTTGCTTTTAATATGATGTCTAATGGGTTAGTTGTTTTAAGTTTTTTTCCTATGTTAATAATGATATTTATAACTTTATTAGAAATGGCGGTGGCTGTTATT
>Pk2s115
TTTGGAATGATTTCTCAAATTATTCCCACATTTGCGGCTAAAAAACAAATATTTGGTTATTTAGGAATGGTTTATGCAATGGTGTCTATTGGAATATTAGGATTTATTGTTTGAGCACATCATATGTTTACGGTAGGGATGGATGTAGATACTAGAGCATATTTTACAGCTGCAACTATGATAATAGCAGTTCCGACAGGAATTAAAATATTTAGTTGAGTGGCTACTATATTTGGTGGTTCATTAAGATTAGATACACCAATGCTTTGAGCCGTAGGGTTTGTTTTTTTATTTACAATAGGAGGATTAACTGGGATTGTCCTAGCTAATAGTTCTTTAGACGTTGTATTACATGATACTTATTATGTTGTGGCTCATTTTCATTATGTTTTATCAATGGGTGCAGTATTTGCTATATTTGGGGGGTTTTATTATTGATTTGGTAAAATATCTGGATATTGCTATAATGAGGTTTATGGAAAAATTCACTTTTGATTAATGTTTATCGGTGTAAATTTAACTTTCTTCCCTCAACACTTTTTATAAAAGGGTCAAAAATATTTTCCTTTTGTTCTATGTCTTTTTTTATTTATAGTTTTATTAAATATTTTAGGATTATTTCCTTATGTTTTTACTCCTACCGCGCATATAATAGTGACTTTTGGATTATCTTTATCTATAATAATAGGGGTAACTTTGTTAGGGTTTCTTACTTGAAAAATCGATTTTTTAAGTATTTTAATGCCGGGGGGTGCCCCATTAGTTTTAGCCCCTTTTCTTGTTATAATTGAAACGATTAGTTATGTGGCTCGTGCTATTTCATTGGGGGTGCGATTGGCAGCTAATATAATAGCAGGTCATTTATTGTTTGCTATTATATCTGGGTTTGCTTTTAATATGATGTCTAATGGGTTAGTTGTTTTAAGTTTTTTTCCTATGTTAATAATGATATTTATAACTTTATTAGAAATGGCGGTGGCTGTTATT
>JED145SaXt020
TTTGGAATGATTTCTCAAATAATTCCCACATTTGCGGCTAAAAAACAAATATTTGGTTATTTAGGAATGGTTTATGCAATGGTGTCTATTGGAATATTAGGATTTATTGTTTGAGCACATCATATGTTTACGGTAGGGATGGATGTAGATACTAGAGCATATTTTACAGCTGCAACTATGATAATAGCAGTTCCGACAGGAATTAAAATATTTAGTTGAGTGGCTACTATATTTGGTGGTTCATTAAGATTAGATACACCAATGCTTTGAGCCGTAGGGTTTGTTTTTTTATTTACAATAGGAGGATTAACTGGGATTGTCCTAGCTAATAGTTCTTTAGACGTTGTATTACATGATACTTATTATGTTGTGGCTCATTTTCATTATGTTTTATCAATGGGTGCAGTATTTGCTATATTTGGGGGGTTTTATTATTGATTTGGTAAAATATCTGGATATTGCTATAATGAGGTTTATGGAAAAATTCACTTTTGATTAATGTTTATCGGTGTAAATTTAACTTTCTTCCCTCAACACTTTTTATAAAAGGGTCAAAAATATTTTCCTTTTGTTCTATGTCTTTTTTTATTTATAGTTTTATTAAATATTTTAGGATTATTTCCTTATGTTTTTACTCCTACCGCGCATATAATAGTGACTTTTGGATTATCTTTATCTATAATAATAGGGGTAACTTTGTTAGGGTTTCTTACTTGAAAAATTGATTTTTTAAGTATTTTAATGCCGGGGGGTGCCCCATTAGTTTTAGCCCCTTTTCTTGTTATAATTGAAACGATTAGTTATGTGGCTCGTGCTATTTCATTGGGGGTGCGATTGGCAGCTAATATAATAGCAGGTCATTTATTGTTTGCTATTATATCTGGGTTTGCTTTTAATATGATGTCTAATGGGTTAGTTGTTTTAAGTTTTCTTCCTATGTTAATAATGATATTTATAACTTTATTAGAAATGGCGGTGGCTGTTATT
>JED145SaXt098
TTTGGAATGATTTCTCAAATAATTCCCACATTTGCGGCTAAAAAACAAATATTTGGTTATTTAGGAATGGTTTATGCAATGGTGTCTATTGGAATATTAGGATTTATTGTTTGAGCACATCATATGTTTACGGTAGGGATGGATGTAGATACTAGAGCATATTTTACAGCTGCAACTATGATAATAGCAGTTCCGACAGGAATTAAAATATTTAGTTGAGTGGCTACTATATTTGGTGGTTCATTAAGATTAGATACACCAATGCTTTGAGCCGTAGGGTTTGTTTTTTTATTTACAATAGGAGGATTAACTGGGATTGTCCTAGCTAATAGTTCTTTAGACGTTGTATTACATGATACTTATTATGTTGTGGCTCATTTTCATTATGTTTTATCAATGGGTGCAGTATTTGCTATATTTGGGGGGTTTTATTATTGATTTGGTAAAATATCTGGATATTGCTATAATGAGGTTTATGGAAAAATTCACTTTTGATTAATGTTTATCGGTGTAAATTTAACTTTCTTCCCTCAACACTTTTTATAAAAGGGTCAAAAATATTTTCCTTTTGTTCTATGTCTTTTTTTATTTATAGTTTTATTAAATATTTTAGGATTATTTCCTTATGTTTTTACTCCTACCGCGCATATAATAGTGACTTTTGGATTATCTTTATCTATAATAATAGGGGTAACTTTGTTAGGGTTTCTTACTTGAAAAATTGATTTTTTAAGTATTTTAATGCCGGGGGGTGCCCCATTAGTTTTAGCCCCTTTTCTTGTTATAATTGAAACGATTAGTTATGTGGCTCGTGCTATTTCATTGGGGGTGCGATTGGCAGCTAATATAATAGCAGGTCATTTATTGTTTGCTATTATATCTGGGTTTGCTTTTAATATGATGTCTAATGGGTTAGTTGTTTTAAGTTTTCTTCCTATGTTAATAATGATATTTATAACTTTATTAGAAATGGCGGTGGCTGTTATT
>JED145SaXt188
TTTGGAATGATTTCTCAAATAATTCCCACATTTGCGGCTAAAAAACAAATATTTGGTTATTTAGGAATGGTTTATGCAATGGTGTCTATTGGAATATTAGGATTTATTGTTTGAGCACATCATATGTTTACGGTAGGGATGGATGTAGATACTAGAGCATATTTTACAGCTGCAACTATGATAATAGCAGTTCCGACAGGAATTAAAATATTTAGTTGAGTGGCTACTATATTTGGTGGTTCATTAAGATTAGATACACCAATGCTTTGAGCCGTAGGGTTTGTTTTTTTATTTACAATAGGAGGATTAACTGGGATTGTCCTAGCTAATAGTTCTTTAGACGTTGTATTACATGATACTTATTATGTTGTGGCTCATTTTCATTATGTTTTATCAATGGGTGCAGTATTTGCTATATTTGGGGGGTTTTATTATTGATTTGGTAAAATATCTGGATATTGCTATAATGAGGTTTATGGAAAAATTCACTTTTGATTAATGTTTATCGGTGTAAATTTAACTTTCTTCCCTCAACACTTTTTATAAAAGGGTCAAAAATATTTTCCTTTTGTTCTATGTCTTTTTTTATTTATAGTTTTATTAAATATTTTAGGATTATTTCCTTATGTTTTTACTCCTACCGCGCATATAATAGTGACTTTTGGATTATCTTTATCTATAATAATAGGGGTAACTTTGTTAGGGTTTCTTACTTGAAAAATTGATTTTTTAAGTATTTTAATGCCGGGGGGTGCCCCATTAGTTTTAGCCCCTTTTCTTGTTATAATTGAAACGATTAGTTATGTGGCTCGTGCTATTTCATTGGGGGTGCGATTGGCAGCTAATATAATAGCAGGTCATTTATTGTTTGCTATTATATCTGGGTTTGCTTTTAATATGATGTCTAATGGGTTAGTTGTTTTAAGTTTTCTTCCTATGTTAATAATGATATTTATAACTTTATTAGAAATGGCGGTGGCTGTTATT
>Sg1s022
TTTGGAATGATTTCTCAAATTATTCCCACATTTGCGGCTAAAAAACAAATATTTGGTTATTTAGGAATGGTTTATGCAATGGTGTCTATTGGAATATTAGGATTTATTGTTTGAGCACATCATATGTTTACAGTAGGGATGGATGTAGATACTAGAGCATATTTTACAGCTGCAACTATGATAATAGCAGTTCCGACAGGAATTAAAATATTTAGTTGAGTGGCTACTATATTTGGTGGTTCATTAAGATTAGATACACCAATGCTTTGAGCCGTAGGGTTTGTTTTTTTATTTACAATAGGAGGATTAACTGGGATTGTCCTAGCTAATAGTTCTTTAGACGTTGTATTACATGATACTTATTATGTTGTGGCTCATTTTCATTATGTTTTATCAATGGGTGCAGTATTTGCTATATTTGGGGGGTTTTATTATTGATTTGGTAAAATATCTGGATATTGTTATAATGAGGTTTATGGAAAAATTCACTTTTGATTAATGTTTATCGGTGTAAATTTAACTTTCTTCCCTCAACACTTTTTATAAAAGGGTCAAAAATATTTTCCTTTTGTTTTATGTCTTTTTTTATTTATAGTTTTATTAAATATTTTAGGATTATTTCCTTATGTTTTTACTCCTACCGCGCATATAATAGTGACTTTTGGATTATCTTTATCTATAATAATAGGGGTAACTTTGTTAGGGTTTCTTACTTGAAAAATTGATTTTTTAAGTATTTTAATGCCGGGGGGTGCCCCATTAGTTTTAGCCCCTTTTCTTGTTATAATTGAAACGATTAGTTATGTGGCTCGTGCTATTTCATTGGGGGTGCGATTGGCAGCTAATATAATAGCAGGTCATTTATTGTTTGCTATTATATCTGGGTTTGCTTTTAATATGATGTCTAATGGGTTAGTTGTTTTAAGTTTTTTTCCTATGTTAATAATGATATTTATAACTTTATTAGAAATGGCGGTGGCTGTTATT
>Sg1s030
TTTGGAATGATTTCTCAAATTATTCCCACATTTGCGGCTAAAAAACAAATATTTGGTTATTTAGGAATGGTTTATGCAATGGTGTCTATTGGAATATTAGGATTTATTGTTTGAGCACATCATATGTTTACAGTAGGGATGGATGTAGATACTAGAGCATATTTTACAGCTGCAACTATGATAATAGCAGTTCCGACAGGAATTAAAATATTTAGTTGAGTGGCTACTATATTTGGTGGTTCATTAAGATTAGATACACCAATGCTTTGAGCCGTAGGGTTTGTTTTTTTATTTACAATAGGAGGATTAACTGGGATTGTCCTAGCTAATAGTTCTTTAGACGTTGTATTACATGATACTTATTATGTTGTGGCTCATTTTCATTATGTTTTATCAATGGGTGCAGTATTTGCTATATTTGGGGGGTTTTATTATTGATTTGGTAAAATATCTGGATATTGCTATAATGAGGTTTATGGAAAAATTCACTTTTGATTAATGTTTATCGGTGTAAATTTAACTTTCTTCCCTCAACACTTTTTATAAAAGGGTCAAAAATATTTTCCTTTTGTTTTATGTCTTTTTTTATTTATAGTTTTATTAAATATTTTAGGATTATTTCCTTATGTTTTTACTCCTACCGCGCATATAATAGTGACTTTTGGATTATCTTTATCTATAATAATAGGGGTAACTTTGTTAGGGTTTCTTACTTGAAAAATTGATTTTTTAAGTATTTTAATGCCGGGGGGTGCCCCATTAGTTTTAGCCCCTTTTCTTGTTATAATTGAAACGATTAGTTATGTGGCTCGTGCTATTTCATTGGGGGTGCGATTGGCAGCTAATATAATAGCAGGTCATTTATTGTTTGCTATTATATCTGGGTTTGCTTTTAATATGATGTCTAATGGGTTAGTTGTTTTAAGTTTTTTTCCTATGTTAATAATGATATTTATAACTTTATTAGAAATGGCGGTGGCTGTTATT
>Sg1s033
TTTGGAATGATTTCTCAAATTATTCCCACATTTGCGGCTAAAAAACAAATATTTGGTTATTTAGGAATGGTTTATGCAATGGTGTCTATTGGAATATTAGGATTTATTGTTTGAGCACATCATATGTTTACAGTAGGGATGGATGTAGATACTAGAGCATATTTTACAGCTGCAACTATGATAATAGCAGTTCCGACAGGAATTAAAATATTTAGTTGAGTGGCTACTATATTTGGTGGTTCATTAAGATTAGATACACCAATGCTTTGAGCCGTAGGGTTTGTTTTTTTATTTACAATAGGAGGATTAACTGGGATTGTCCTAGCTAATAGTTCTTTAGACGTTGTATTACATGATACTTATTATGTTGTGGCTCATTTTCATTATGTTTTATCAATGGGTGCAGTATTTGCTATATTTGGGGGGTTTTATTATTGATTTGGTAAAATATCTGGATATTGCTATAATGAGGTTTATGGAAAAATTCACTTTTGATTAATGTTTATCGGTGTAAATTTAACTTTCTTCCCTCAACACTTTTTATAAAAGGGTCAAAAATATTTTCCTTTTGTTTTATGTCTTTTTTTATTTATAGTTTTATTAAATATTTTAGGATTATTTCCTTATGTTTTTACTCCTACCGCGCATATAATAGTGACTTTTGGATTATCTTTATCTATAATAATAGGGGTAACTTTGTTAGGGTTTCTTACTTGAAAAATTGATTTTTTAAGTATTTTAATGCCGGGGGGTGCCCCATTAGTTTTAGCCCCTTTTCTTGTTATAATTGAAACGATTAGTTATGTGGCTCGTGCTATTTCATTGGGGGTGCGATTGGCAGCTAATATAATAGCAGGTCATTTATTGTTTGCTATTATATCTGGGTTTGCTTTTAATATGATGTCTAATGGGTTAGTTGTTTTAAGTTTTTTTCCTATGTTAATAATGATATTTATAACTTTATTAGAAATGGCGGTGGCTGTTATT
>Sg2s011
TTTGGAATGATTTCTCAAATTATTCCCACATTTGCGGCTAAAAAACAAATATTTGGTTATTTAGGAATGGTTTATGCAATGGTGTCTATTGGAATATTAGGATTTATTGTTTGAGCACATCATATGTTTACGGTAGGGATGGATGTAGATACTAGAGCATATTTTACAGCTGCAACTATGATAATAGCAGTTCCGACAGGAATTAAAATATTTAGTTGAGTGGCTACTATATTTGGTGGTTCATTAAGATTAGATACACCAATGCTTTGAGCCGTAGGGTTTGTTTTTTTATTTACAATAGGAGGATTAACTGGGATTGTCCTAGCTAATAGTTCTTTAGACGTTGTATTACATGATACTTATTATGTTGTGGCTCATTTTCATTATGTTTTATCAATGGGTGCAGTATTTGCTATATTTGGGGGGTTTTATTATTGATTTGGTAAAATATCTGGATATTGCTATAATGAGGTTTATGGAAAAATTCACTTTTGATTAATGTTTATCGGTGTAAATTTAACTTTCTTCCCTCAACACTTTTTATAAAAGGGTCAAAAATATTTTCCTTTTGTTCTATGTCTTTTTTTATTTATAGTTTTATTAAATATTTTAGGATTATTTCCTTATGTTTTTACTCCTACCGCGCATATAATAGTGACTTTTGGATTATCTTTATCTATAATAATAGGGGTAACTTTGTTAGGGTTTCTTACTTGAAAAATTGATTTTTTAAGTATTTTAATGCCGGGGGGTGCCCCATTAGTTTTAGCCCCTTTTCTTGTTATAATTGAAACGATTAGTTATGTGGCTCGTGCTATTTCATTGGGGGTGCGATTGGCAGCTAATATAATAGCAGGTCATTTATTGTTTGCTATTATATCTGGGTTTGCTTTTAATATGATGTCTAATGGGTTAGTTGTTTTAAGTTTTTTTCCTATGTTAATAATGATATTTATAACTTTATTAGAAATGGCGGTGGCTGTTATT
>Sg2s023
TTTGGAATGATTTCTCAAATTATTCCCACATTTGCGGCTAAAAAACAAATATTTGGTTATTTAGGAATGGTTTATGCAATGGTGTCTATTGGAATATTAGGATTTATTGTTTGAGCACATCATATGTTTACGGTAGGGATGGATGTAGATACTAGAGCATATTTTACAGCTGCAACTATGATAATAGCAGTTCCGACAGGAATTAAAATATTTAGTTGAGTGGCTACTATATTTGGTGGTTCATTAAGATTAGATACACCAATGCTTTGAGCCGTAGGGTTTGTTTTTTTATTTACAATAGGAGGATTAACTGGGATTGTCCTAGCTAATAGTTCTTTAGACGTTGTATTACATGATACTTATTATGTTGTGGCTCATTTTCATTATGTTTTATCAATGGGTGCAGTATTTGCTATATTTGGGGGGTTTTATTATTGATTTGGTAAAATATCTGGATATTGCTATAATGAGGTTTATGGAAAAATTCACTTTTGATTAATGTTTATCGGTGTAAATTTAACTTTCTTCCCTCAACACTTTTTATAAAAGGGTCAAAAATATTTTCCTTTTGTTCTATGTCTTTTTTTATTTATAGTTTTATTAAATATTTTAGGATTATTTCCTTATGTTTTTACTCCTACCGCGCATATAATAGTGACTTTTGGATTATCTTTATCTATAATAATAGGGGTAACTTTGTTAGGGTTTCTTACTTGAAAAATCGATTTTTTAAGTATTTTAATGCCGGGGGGTGCCCCATTAGTTTTAGCCCCTTTTCTTGTTATAATTGAAACGATTAGTTATGTGGCTCGTGCTATTTCATTGGGGGTGCGATTGGCAGCTAATATAATAGCAGGTCATTTATTGTTTGCTATTATATCTGGGTTTGCTTTTAATATGATGTCTAATGGGTTAGTTGTTTTAAGTTTTTTTCCTATGTTAATAATGATATTTATAACTTTATTAGAAATGGCGGTGGCTGTTATT
>Sg3s013
TTTGGAATGATTTCTCAAATAATTCCCACATTTGCGGCTAAAAAACAAATATTTGGTTATTTAGGAATGGTTTATGCAATGGTGTCTATTGGAATATTAGGATTTATTGTTTGAGCACATCATATGTTTACGGTAGGGATGGATGTAGATACTAGAGCATATTTTACAGCTGCAACTATGATAATAGCAGTTCCGACAGGAATTAAAATATTTAGTTGAGTGGCTACTATATTTGGTGGTTCATTAAGATTAGATACACCAATGCTTTGAGCCGTAGGGTTTGTTTTTTTATTTACAATAGGAGGATTAACTGGGATTGTCCTAGCTAATAGTTCTTTAGACGTTGTATTACATGATACTTATTATGTTGTGGCTCATTTTCATTATGTTTTATCAATGGGTGCAGTATTTGCTATATTTGGGGGGTTTTATTATTGATTTGGTAAAATATCTGGATATTGCTATAATGAGGTTTATGGAAAAATTCACTTTTGATTAATGTTTATCGGTGTAAATTTAACTTTCTTCCCTCAACACTTTTTATAAAAGGGTCAAAAATATTTTCCTTTTGTTCTATGTCTTTTTTTATTTATAGTTTTATTAAATATTTTAGGATTATTTCCTTATGTTTTTACTCCTACCGCGCATATAATAGTGACTTTTGGATTATCTTTATCTATAATAATAGGGGTAACTTTGTTAGGGTTTCTTACTTGAAAAATTGATTTTTTAAGTATTTTAATGCCGGGGGGTGCCCCATTAGTTTTAGCCCCTTTTCTTGTTATAATTGAAACGATTAGTTATGTGGCTCGTGCTATTTCATTGGGGGTGCGATTGGCAGCTAATATAATAGCAGGTCATTTATTGTTTGCTATTATATCTGGGTTTGCTTTTAATATGATGTCTAATGGGTTAGTTGTTTTAAGTTTTTTTCCTATGTTAATAATGATATTTATAACTTTATTAGAAATGGCGGTGGCTGTTATT
>Sg3s018
TTTGGAATGATTTCTCAAATTATTCCCACATTTGCGGCTAAAAAACAAATATTTGGTTATTTAGGAATGGTTTATGCAATGGTGTCTATTGGAATATTAGGATTTATTGTTTGAGCACATCATATGTTTACAGTAGGGATGGATGTAGATACTAGAGCATATTTTACAGCTGCAACTATGATAATAGCAGTTCCGACAGGAATTAAAATATTTAGTTGAGTGGCTACTATATTTGGTGGTTCATTAAGATTAGATACACCAATGCTTTGAGCCGTAGGGTTTGTTTTTTTATTTACAATAGGAGGATTAACTGGGATTGTCCTAGCTAATAGTTCTTTAGACGTTGTATTACATGATACTTATTATGTTGTGGCTCATTTTCATTATGTTTTATCAATGGGTGCAGTATTTGCTATATTTGGGGGGTTTTATTATTGATTTGGTAAAATATCTGGATATTGCTATAATGAGGTTTATGGAAAAATTCACTTTTGATTAATGTTTATCGGTGTAAATTTAACTTTCTTCCCTCAACACTTTTTATAAAAGGGTCAAAAATATTTTCCTTTTGTTTTATGTCTTTTTTTATTTATAGTTTTATTAAATATTTTAGGATTATTTCCTTATGTTTTTACTCCTACCGCGCATATAATAGTGACTTTTGGATTATCTTTATCTATAATAATAGGGGTAACTTTGTTAGGGTTTCTTACTTGAAAAATTGATTTTTTAAGTATTTTAATGCCGGGGGGTGCCCCATTAGTTTTAGCCCCTTTTCTTGTTATAATTGAAACGATTAGTTATGTGGCTCGTGCTATTTCATTGGGGGTGCGATTGGCAGCTAATATAATAGCAGGTCATTTATTGTTTGCTATTATATCTGGGTTTGCTTTTAATATGATGTCTAATGGGTTAGTTGTTTTAAGTTTTTTTCCTATGTTAATAATGATATTTATAACTTTATTAGAAATGGCGGTGGCTGTTATT
>Sg3s032
TTTGGAATGATTTCTCAAATTATTCCCACATTTGCGGCTAAAAAACAAATATTTGGTTATTTAGGAATGGTTTATGCAATGGTGTCTATTGGAATATTAGGATTTATTGTTTGAGCACATCATATGTTTACAGTAGGGATGGATGTAGATACTAGAGCATATTTTACAGCTGCAACTATGATAATAGCAGTTCCGACAGGAATTAAAATATTTAGTTGAGTGGCTACTATATTTGGTGGTTCATTAAGATTAGATACACCAATGCTTTGAGCCGTAGGGTTTGTTTTTTTATTTACAATAGGAGGATTAACTGGGATTGTCCTAGCTAATAGTTCTTTAGACGTTGTATTACATGATACTTATTATGTTGTGGCTCATTTTCATTATGTTTTATCAATGGGTGCAGTATTTGCTATATTTGGGGGGTTTTATTATTGATTTGGTAAAATATCTGGATATTGCTATAATGAGGTTTATGGAAAAATTCACTTTTGATTAATGTTTATCGGTGTAAATTTAACTTTCTTCCCTCAACACTTTTTATAAAAGGGTCAAAAATATTTTCCTTTTGTTTTATGTCTTTTTTTATTTATAGTTTTATTAAATATTTTAGGATTATTTCCTTATGTTTTTACTCCTACCGCGCATATAATAGTGACTTTTGGATTATCTTTATCTATAATAATAGGGGTAACTTTGTTAGGGTTTCTTACTTGAAAAATTGATTTTTTAAGTATTTTAATGCCGGGGGGTGCCCCATTAGTTTTAGCCCCTTTTCTTGTTATAATTGAAACGATTAGTTATGTGGCTCGTGCTATTTCATTGGGGGTGCGATTGGCAGCTAATATAATAGCAGGTCATTTATTGTTTGCTATTATATCTGGGTTTGCTTTTAATATGATGTCTAATGGGTTAGTTGTTTTAAGTTTTTTTCCTATGTTAATAATGATATTTATAACTTTATTAGAAATGGCGGTGGCTGTTATT
>Sg4s024
TTTGGAATGATTTCTCAAATAATTCCCACATTTGCGGCTAAAAAACAAATATTTGGTTATTTAGGAATGGTTTATGCAATGGTGTCTATTGGAATATTAGGATTTATTGTTTGAGCACATCATATGTTTACGGTAGGGATGGATGTAGATACTAGAGCATATTTTACAGCTGCAACTATGATAATAGCAGTTCCGACAGGAATTAAAATATTTAGTTGAGTGGCTACTATATTTGGTGGTTCATTAAGATTAGATACACCAATGCTTTGAGCCGTAGGGTTTGTTTTTTTATTTACAATAGGAGGATTAACTGGGATTGTCCTAGCTAATAGTTCTTTAGACGTTGTATTACATGATACTTATTATGTTGTGGCTCATTTTCATTATGTTTTATCAATGGGTGCAGTATTTGCTATATTTGGGGGGTTTTATTATTGATTTGGTAAAATATCTGGATATTGCTATAATGAGGTTTATGGAAAAATTCACTTTTGATTAATGTTTATCGGTGTAAATTTAACTTTCTTCCCTCAACACTTTTTATAAAAGGGTCAAAAATATTTTCCTTTTGTTCTATGTCTTTTTTTATTTATAGTTTTATTAAATATTTTAGGATTATTTCCTTATGTTTTTACTCCTACCGCGCATATAATAGTGACTTTTGGATTATCTTTATCTATAATAATAGGGGTAACTTTGTTAGGGTTTCTTACTTGAAAAATTGATTTTTTAAGTATTTTAATGCCAGGGGGTGCCCCATTAGTTTTAGCCCCTTTTCTTGTTATAATTGAAACGATTAGTTATGTGGCTCGTGCTATTTCATTGGGGGTGCGATTGGCAGCTAATATAATAGCAGGTCATTTATTGTTTGCTATTATATCTGGGTTTGCTTTTAATATGATGTCTAATGGGTTAGTTGTTTTAAGTTTTTTTCCTATGTTAATAATGATATTTATAACTTTATTAGAAATGGCGGTGGCTGTTATT
>PAT141PtXt012
TTTGGAATGATTTCTCAAATTATTCCCACATTTGCGGCTAAAAAACAAATATTTGGTTATTTAGGAATGGTTTATGCAATGGTGTCTATTGGAATATTAGGATTTATTGTTTGAGCACATCATATGTTTACAGTAGGGATGGATGTAGATACTAGAGCATATTTTACAGCTGCAACTATGATAATAGCAGTTCCGACAGGAATTAAAATATTTAGTTGAGTGGCTACTATATTTGGTGGTTCATTAAGATTAGATACACCAATGCTTTGAGCCGTAGGGTTTGTTTTTTTATTTACAATAGGAGGATTAACTGGGATTGTCCTAGCTAATAGTTCTTTAGACGTTGTATTACATGATACTTATTATGTTGTGGCTCATTTTCATTATGTTTTATCAATGGGTGCAGTATTTGCTATATTTGGGGGGTTTTATTATTGATTTGGTAAAATATCTGGATATTGTTATAATGAGGTTTATGGAAAAATTCACTTTTGATTAATGTTTATCGGTGTAAATTTAACTTTCTTCCCTCAACACTTTTTATAAAAGGGTCAAAAATATTTTCCTTTTGTTTTATGTCTTTTTTTATTTATAGTTTTATTAAATATTTTAGGATTATTTCCTTATGTTTTTACTCCTACCGCGCATATAATAGTGACTTTTGGATTATCTTTATCTATAATAATAGGGGTAACTTTGTTAGGGTTTCTTACTTGAAAAATTGATTTTTTAAGTATTTTAATGCCGGGGGGTGCCCCATTAGTTTTAGCCCCTTTTCTTGTTATAATTGAAACGATTAGTTATGTGGCTCGTGCTATTTCATTGGGGGTGCGATTGGCAGCTAATATAATAGCAGGTCATTTATTGTTTGCTATTATATCTGGGTTTGCTTTTAATATGATGTCTAATGGGTTAGTTGTTTTAAGTTTTTTTCCTATGTTAATAATGATATTTATAACTTTATTAGAAATGGCGGTGGCTGTTATT
>Kt1s161
TTTGGAATGATTTCTCAAATTATTCCCACATTTGCGGCTAAAAAACAAATATTTGGTTATTTAGGAATGGTTTATGCAATGGTGTCTATTGGAATATTAGGATTTATTGTTTGAGCACATCATATGTTTACAGTAGGGATGGATGTAGATACTAGAGCATATTTTACAGCTGCAACTATGATAATAGCAGTTCCGACAGGAATTAAAATATTTAGTTGAGTGGCTACTATATTTGGTGGTTCATTAAGATTAGATACACCAATGCTTTGAGCCGTAGGGTTTGTTTTTTTATTTACAATAGGAGGATTAACTGGGATTGTCCTAGCTAATAGTTCTTTAGACGTTGTATTACATGATACTTATTATGTTGTGGCTCATTTTCATTATGTTTTATCAATGGGTGCAGTATTTGCTATATTTGGGGGGTTTTATTATTGATTTGGTAAAATATCTGGATATTGTTATAATGAGGTTTATGGAAAAATTCACTTTTGATTAATGTTTATCGGTGTAAATTTAACTTTCTTCCCTCAACACTTTTTATAAAAGGGTCAAAAATATTTTCCTTTTGTTTTATGTCTTTTTTTATTTATAGTTTTATTAAATATTTTAGGATTATTTCCTTATGTTTTTACTCCTACCGCGCATATAATAGTGACTTTTGGATTATCTTTATCTATAATAATAGGGGTAACTTTGTTAGGGTTTCTTACTTGAAAAATTGATTTTTTAAGTATTTTAATGCCGGGGGGTGCCCCATTAGTTTTAGCCCCTTTTCTTGTTATAATTGAAACGATTAGTTATGTGGCTCGTGCTATTTCATTGGGGGTGCGATTGGCAGCTAATATAATAGCAGGTCATTTATTGTTTGCTATTATATCTGGGTTTGCTTTTAATATGATGTCTAATGGGTTAGTTGTTTTAAGTTTTTTTCCTATGTTAATAATGATATTTATAACTTTATTAGAAATGGCGGTGGCTGTTATT
>PAT143PtXt074
TTTGGAATGATTTCTCAAATAATTCCCACATTTGCGGCTAAAAAACAAATATTTGGTTATTTAGGAATGGTTTATGCAATGGTGTCTATTGGAATATTAGGATTTATTGTTTGAGCACATCATATGTTTACGGTAGGGATGGATGTAGATACTAGAGCATATTTTACAGCTGCAACTATGATAATAGCAGTTCCGACAGGAATTAAAATATTTAGTTGAGTGGCTACTATATTTGGTGGTTCATTAAGATTAGATACACCAATGCTTTGAGCCGTAGGGTTTGTTTTTTTATTTACAATAGGAGGATTAACTGGGATTGTCCTAGCTAATAGTTCTTTAGACGTTGTATTACATGATACTTATTATGTTGTGGCTCATTTTCATTATGTTTTATCAATGGGTGCAGTATTTGCTATATTTGGGGGGTTTTATTATTGATTTGGTAAAATATCTGGATATTGCTATAATGAGGTTTATGGAAAAATTCACTTTTGATTAATGTTTATCGGTGTAAATTTAACTTTCTTCCCTCAACACTTTTTATAAAAGGGTCAAAAATATTTTCCTTTTGTTCTATGTCTTTTTTTATTTATAGTTTTATTAAATATTTTAGGATTATTTCCTTATGTTTTTACTCCTACCGCGCATATAATAGTGACTTTTGGATTATCTTTATCTATAATAATAGGGGTAACTTTGTTAGGGTTTCTTACTTGAAAAATTGATTTTTTAAGTATTTTAATGCCGGGGGGTGCCCCATTAGTTTTAGCCCCTTTTCTTGTTATAATTGAAACGATTAGTTATGTGGCTCGTGCTATTTCATTGGGGGTGCGATTGGCAGCTAATATAATAGCAGGTCATTTATTGTTTGCTATTATATCTGGGTTTGCTTTTAATATGATGTCTAATGGGTTAGTTGTTTTAAGTTTTTTTCCTATGTTAATAATGATATTTATAACTTTATTAGAAATGGCGGTGGCTGTTATT
>KOH143KtXt273
TTTGGAATGATTTCTCAAATAATTCCCACATTTGCGGCTAAAAAACAAATATTTGGTTATTTAGGAATGGTTTATGCAATGGTGTCTATTGGAATATTAGGATTTATTGTTTGAGCACATCATATGTTTACGGTAGGGATGGATGTAGATACTAGAGCATATTTTACAGCTGCAACTATGATAATAGCAGTTCCGACAGGAATTAAAATATTTAGTTGAGTGGCTACTATATTTGGTGGTTCATTAAGATTAGATACACCAATGCTTTGAGCCGTAGGGTTTGTTTTTTTATTTACAATAGGAGGATTAACTGGGATTGTCCTAGCTAATAGTTCTTTAGACGTTGTATTACATGATACTTATTATGTTGTGGCTCATTTTCATTATGTTTTATCAATGGGTGCAGTATTTGCTATATTTGGGGGGTTTTATTATTGATTTGGTAAAATATCTGGATATTGCTATAATGAGGTTTATGGAAAAATTCACTTTTGATTAATGTTTATCGGTGTAAATTTAACTTTCTTCCCTCAACACTTTTTATAAAAGGGTCAAAAATATTTTCCTTTTGTTCTATGTCTTTTTTTATTTATAGTTTTATTAAATATTTTAGGATTATTTCCTTATGTTTTTACTCCTACCGCGCATATAATAGTGACTTTTGGATTATCTTTATCTATAATAATAGGGGTAACTTTGTTAGGGTTTCTTACTTGAAAAATTGATTTTTTAAGTATTTTAATGCCGGGGGGTGCCCCATTAGTTTTAGCCCCTTTTCTTGTTATAATTGAAACGATTAGTTATGTGGCTCGTGCTATTTCATTGGGGGTGCGATTGGCAGCTAATATAATAGCAGGTCATTTATTGTTTGCTATTATATCTGGGTTTGCTTTTAATATGATGTCTAATGGGTTAGTTGTTTTAAGTTTTTTTCCTATGTTAATAATGATATTTATAACTTTATTAGAAATGGCGGTGGCTGTTATT
>PES14Ps1Xt033
TTTGGAATGATTTCTCAAATTATTCCCACATTTGCGGCTAAAAAACAAATATTTGGTTATTTAGGAATGGTTTATGCAATGGTGTCTATTGGAATATTAGGATTTATTGTTTGAGCACATCATATGTTTACAGTAGGGATGGATGTAGATACTAGAGCATATTTTACAGCTGCAACTATGATAATAGCAGTTCCGACAGGAATTAAAATATTTAGTTGAGTGGCTACTATATTTGGTGGTTCATTAAGATTAGATACACCAATGCTTTGAGCCGTAGGGTTTGTTTTTTTATTTACAATAGGAGGATTAACTGGGATTGTCCTAGCTAATAGTTCTTTAGACGTTGTATTACATGATACTTATTATGTTGTGGCTCATTTTCATTATGTTTTATCAATGGGTGCAGTATTTGCTATATTTGGGGGGTTTTATTATTGATTTGGTAAAATATCTGGATATTGTTATAATGAGGTTTATGGAAAAATTCACTTTTGATTAATGTTTATCGGTGTAAATTTAACTTTCTTCCCTCAACACTTTTTATAAAAGGGTCAAAAATATTTTCCTTTTGTTTTATGTCTTTTTTTATTTATAGTTTTATTAAATATTTTAGGATTATTTCCTTATGTTTTTACTCCTACCGCGCATATAATAGTGACTTTTGGATTATCTTTATCTATAATAATAGGGGTAACTTTGTTAGGGTTTCTTACTTGAAAAATTGATTTTTTAAGTATTTTAATGCCGGGGGGTGCCCCATTAGTTTTAGCCCCTTTTCTTGTTATAATTGAAACGATTAGTTATGTGGCTCGTGCTATTTCATTGGGGGTGCGATTGGCAGCTAATATAATAGCAGGTCATTTATTGTTTGCTATTATATCTGGGTTTGCTTTTAATATGATGTCTAATGGGTTAGTTGTTTTAAGTTTTTTTCCTATGTTAATAATGATATTTATAACTTTATTAGAAATGGCGGTGGCTGTTATT
>Ps1s470
TTTGGAATGATTTCTCAAATTATTCCCACATTTGCGGCTAAAAAACAAATATTTGGTTATTTAGGAATGGTTTATGCAATGGTGTCTATTGGAATATTAGGATTTATTGTTTGAGCACATCATATGTTTACAGTAGGGATGGATGTAGATACTAGAGCATATTTTACAGCTGCAACTATGATAATAGCAGTTCCGACAGGAATTAAAATATTTAGTTGAGTGGCTACTATATTTGGTGGTTCATTAAGATTAGATACACCAATGCTTTGAGCCGTAGGGTTTGTTTTTTTATTTACAATAGGAGGATTAACTGGGATTGTCCTAGCTAATAGTTCTTTAGACGTTGTATTACATGATACTTATTATGTTGTGGCTCATTTTCATTATGTTTTATCAATGGGTGCAGTATTTGCTATATTTGGGGGGTTTTATTATTGATTTGGTAAAATATCTGGATATTGCTATAATGAGGTTTATGGAAAAATTCACTTTTGATTAATGTTTATCGGTGTAAATTTAACTTTCTTCCCTCAACACTTTTTATAAAAGGGTCAAAAATATTTTCCTTTTGTTTTATGTCTTTTTTTATTTATAGTTTTATTAAATATTTTAGGATTATTTCCTTATGTTTTTACTCCTACCGCGCATATAATAGTGACTTTTGGATTATCTTTATCTATAATAATAGGGGTAACTTTGTTAGGGTTTCTTACTTGAAAAATTGATTTTTTAAGTATTTTAATGCCGGGGGGTGCCCCATTAGTTTTAGCCCCTTTTCTTGTTATAATTGAAACGATTAGTTATGTGGCTCGTGCTATTTCATTGGGGGTGCGATTGGCAGCTAATATAATAGCAGGTCATTTATTGTTTGCTATTATATCTGGGTTTGCTTTTAATATGATGTCTAATGGGTTAGTTGTTTTAAGTTTTTTTCCTATGTTAATAATGATATTTATAACTTTATTAGAAATGGCGGTGGCTGTTATT
>Ps1s471
TTTGGAATGATTTCTCAAATTATTCCCACATTTGCGGCTAAAAAACAAATATTTGGTTATTTAGGAATGGTTTATGCAATGGTGTCTATTGGAATATTAGGATTTATTGTTTGAGCACATCATATGTTTACAGTAGGGATGGATGTAGATACTAGAGCATATTTTACAGCTGCAACTATGATAATAGCAGTTCCGACAGGAATTAAAATATTTAGTTGAGTGGCTACTATATTTGGTGGTTCATTAAGATTAGATACACCAATGCTTTGAGCCGTAGGGTTTGTTTTTTTATTTACAATAGGAGGATTAACTGGGATTGTCCTAGCTAATAGTTCTTTAGACGTTGTATTACATGATACTTATTATGTTGTGGCTCATTTTCATTATGTTTTATCAATGGGTGCAGTATTTGCTATATTTGGGGGGTTTTATTATTGATTTGGTAAAATATCTGGATATTGCTATAATGAGGTTTATGGAAAAATTCACTTTTGATTAATGTTTATCGGTGTAAATTTAACTTTCTTCCCTCAACACTTTTTATAAAAGGGTCAAAAATATTTTCCTTTTGTTTTATGTCTTTTTTTATTTATAGTTTTATTAAATATTTTAGGATTATTTCCTTATGTTTTTACTCCTACCGCGCATATAATAGTGACTTTTGGATTATCTTTATCTATAATAATAGGGGTAACTTTGTTAGGGTTTCTTACTTGAAAAATTGATTTTTTAAGTATTTTAATGCCGGGGGGTGCCCCATTAGTTTTAGCCCCTTTTCTTGTTATAATTGAAACGATTAGTTATGTGGCTCGTGCTATTTCATTGGGGGTGCGATTGGCAGCTAATATAATAGCAGGTCATTTATTGTTTGCTATTATATCTGGGTTTGCTTTTAATATGATGTCTAATGGGTTAGTTGTTTTAAGTTTTTTTCCTATGTTAATAATGATATTTATAACTTTATTAGAAATGGCGGTGGCTGTTATT
>Ps1s477
TTTGGAATGATTTCTCAAATTATTCCCACATTTGCGGCTAAAAAACAAATATTTGGTTATTTAGGAATGGTTTATGCAATGGTGTCTATTGGAATATTAGGATTTATTGTTTGAGCACATCATATGTTTACAGTAGGGATGGATGTAGATACTAGAGCATATTTTACAGCTGCAACTATGATAATAGCAGTTCCGACAGGAATTAAAATATTTAGTTGAGTGGCTACTATATTTGGTGGTTCATTAAGATTAGATACACCAATGCTTTGAGCCGTAGGGTTTGTTTTTTTATTTACAATAGGAGGATTAACTGGGATTGTCCTAGCTAATAGTTCTTTAGACGTTGTATTACATGATACTTATTATGTTGTGGCTCATTTTCATTATGTTTTATCAATGGGTGCAGTATTTGCTATATTTGGGGGGTTTTATTATTGATTTGGTAAAATATCTGGATATTGCTATAATGAGGTTTATGGAAAAATTCACTTTTGATTAATGTTTATCGGTGTAAATTTAACTTTCTTCCCTCAACACTTTTTATAAAAGGGTCAAAAATATTTTCCTTTTGTTTTATGTCTTTTTTTATTTATAGTTTTATTAAATATTTTAGGATTATTTCCTTATGTTTTTACTCCTACCGCGCATATAATAGTGACTTTTGGATTATCTTTATCTATAATAATAGGGGTAACTTTGTTAGGGTTTCTTACTTGAAAAATTGATTTTTTAAGTATTTTAATGCCGGGGGGTGCCCCATTAGTTTTAGCCCCTTTTCTTGTTATAATTGAAACGATTAGTTATGTGGCTCGTGCTATTTCATTGGGGGTGCGATTGGCAGCTAATATAATAGCAGGTCATTTATTGTTTGCTATTATATCTGGGTTTGCTTTTAATATGATGTCTAATGGGTTAGTTGTTTTAAGTTTTTTTCCTATGTTAATAATGATATTTATAACTTTATTAGAAATGGCGGTGGCTGTTATT
>Ps2s473
TTTGGAATGATTTCTCAAATTATTCCCACATTTGCGGCTAAAAAACAAATATTTGGTTATTTAGGAATGGTTTATGCAATGGTGTCTATTGGAATATTAGGATTTATTGTTTGAGCACATCATATGTTTACGGTAGGGATGGATGTAGATACTAGAGCATATTTTACAGCTGCAACTATGATAATAGCAGTTCCGACAGGAATTAAAATATTTAGTTGAGTGGCTACTATATTTGGTGGTTCATTAAGATTAGATACACCAATGCTTTGAGCCGTAGGGTTTGTTTTTTTATTTACAATAGGAGGATTAACTGGGATTGTCCTAGCTAATAGTTCTTTAGACGTTGTATTACATGATACTTATTATGTTGTGGCTCATTTTCATTATGTTTTATCAATGGGTGCAGTATTTGCTATATTTGGGGGGTTTTATTATTGATTTGGTAAAATATCTGGATATTGCTATAATGAGGTTTATGGAAAAATTCACTTTTGATTAATGTTTATCGGTGTAAATTTAACTTTCTTCCCTCAACACTTTTTATAAAAGGGTCAAAAATATTTTCCTTTTGTTCTATGTCTTTTTTTATTTATAGTTTTATTAAATATTTTAGGATTATTTCCTTATGTTTTTACTCCTACCGCGCATATAATAGTGACTTTTGGATTATCTTTATCTATAATAATAGGGGTAACTTTGTTAGGGTTTCTTACTTGAAAAATCGATTTTTTAAGTATTTTAATGCCGGGGGGTGCCCCATTAGTTTTAGCCCCTTTTCTTGTTATAATTGAAACGATTAGTTATGTGGCTCGTGCTATTTCATTGGGGGTGCGATTGGCAGCTAATATAATAGCAGGTCATTTATTGTTTGCTATTATATCTGGGTTTGCTTTTAATATGATGTCTAATGGGTTAGTTGTTTTAAGTTTTTTTCCTATGTTAATAATGATATTTATAACTTTATTAGAAATGGCGGTGGCTGTTATT
>Ps2s485
TTTGGAATGATTTCTCAAATTATTCCCACATTTGCGGCTAAAAAACAAATATTTGGTTATTTAGGAATGGTTTATGCAATGGTGTCTATTGGAATATTAGGATTTATTGTTTGAGCACATCATATGTTTACGGTAGGGATGGATGTAGATACTAGAGCATATTTTACAGCTGCAACTATGATAATAGCAGTTCCGACAGGAATTAAAATATTTAGTTGAGTGGCTACTATATTTGGTGGTTCATTAAGATTAGATACACCAATGCTTTGAGCCGTAGGGTTTGTTTTTTTATTTACAATAGGAGGATTAACTGGGATTGTCCTAGCTAATAGTTCTTTAGACGTTGTATTACATGATACTTATTATGTTGTGGCTCATTTTCATTATGTTTTATCAATGGGTGCAGTATTTGCTATATTTGGGGGGTTTTATTATTGATTTGGTAAAATATCTGGATATTGCTATAATGAGGTTTATGGAAAAATTCACTTTTGATTAATGTTTATCGGTGTAAATTTAACTTTCTTCCCTCAACACTTTTTATAAAAGGGTCAAAAATATTTTCCTTTTGTTCTATGTCTTTTTTTATTTATAGTTTTATTAAATATTTTAGGATTATTTCCTTATGTTTTTACTCCTACCGCGCATATAATAGTGACTTTTGGATTATCTTTATCTATAATAATAGGGGTAACTTTGTTAGGGTTTCTTACTTGAAAAATCGATTTTTTAAGTATTTTAATGCCGGGGGGTGCCCCATTAGTTTTAGCCCCTTTTCTTGTTATAATTGAAACGATTAGTTATGTGGCTCGTGCTATTTCATTGGGGGTGCGATTGGCAGCTAATATAATAGCAGGTCATTTATTGTTTGCTATTATATCTGGGTTTGCTTTTAATATGATGTCTAATGGGTTAGTTGTTTTAAGTTTTTTTCCTATGTTAATAATGATATTTATAACTTTATTAGAAATGGCGGTGGCTGTTATT
>Ps4s215
TTTGGAATGATTTCTCAAATAATTCCCACATTTGCGGCTAAAAAACAAATATTTGGTTATTTAGGAATGGTTTATGCAATGGTGTCTATTGGAATATTAGGATTTATTGTTTGAGCACATCATATGTTTACGGTAGGGATGGATGTAGATACTAGAGCATATTTTACAGCTGCAACTATGATAATAGCAGTTCCGACAGGAATTAAAATATTTAGTTGAGTGGCTACTATATTTGGTGGTTCATTAAGATTAGATACACCAATGCTTTGAGCCGTAGGGTTTGTTTTTTTATTTACAATAGGAGGATTAACTGGGATTGTCCTAGCTAATAGTTCTTTAGACGTTGTATTACATGATACTTATTATGTTGTGGCTCATTTTCATTATGTTTTATCAATGGGTGCAGTATTTGCTATATTTGGGGGGTTTTATTATTGATTTGGTAAAATATCTGGATATTGCTATAATGAGGTTTATGGAAAAATTCACTTTTGATTAATGTTTATCGGTGTAAATTTAACTTTCTTCCCTCAACACTTTTTATAAAAGGGTCAAAAATATTTTCCTTTTGTTCTATGTCTTTTTTTATTTATAGTTTTATTAAATATTTTAGGATTATTTCCTTATGTTTTTACTCCTACCGCGCATATAATAGTGACTTTTGGATTATCTTTATCTATAATAATAGGGGTAACTTTGTTAGGGTTTCTTACTTGAAAAATTGATTTTTTAAGTATTTTAATGCCAGGGGGTGCCCCATTAGTTTTAGCCCCTTTTCTTGTTATAATTGAAACGATTAGTTATGTGGCTCGTGCTATTTCATTGGGGGTGCGATTGGCAGCTAATATAATAGCAGGTCATTTATTGTTTGCTATTATATCTGGGTTTGCTTTTAATATGATGTCTAATGGGTTAGTTGTTTTAAGTTTTTTTCCTATGTTAATAATGATATTTATAACTTTATTAGAAATGGCGGTGGCTGTTATT
>Ps4s476
TTTGGAATGATTTCTCAAATAATTCCCACATTTGCGGCTAAAAAACAAATATTTGGTTATTTAGGAATGGTTTATGCAATGGTGTCTATTGGAATATTAGGATTTATTGTTTGAGCACATCATATGTTTACGGTAGGGATGGATGTAGATACTAGAGCATATTTTACAGCTGCAACTATGATAATAGCAGTTCCGACAGGAATTAAAATATTTAGTTGAGTGGCTACTATATTTGGTGGTTCATTAAGATTAGATACACCAATGCTTTGAGCCGTAGGGTTTGTTTTTTTATTTACAATAGGAGGATTAACTGGGATTGTCCTAGCTAATAGTTCTTTAGACGTTGTATTACATGATACTTATTATGTTGTGGCTCATTTTCATTATGTTTTATCAATGGGTGCAGTATTTGCTATATTTGGGGGGTTTTATTATTGATTTGGTAAAATATCTGGATATTGCTATAATGAGGTTTATGGAAAAATTCACTTTTGATTAATGTTTATCGGTGTAAATTTAACTTTCTTCCCTCAACACTTTTTATAAAAGGGTCAAAAATATTTTCCTTTTGTTCTATGTCTTTTTTTATTTATAGTTTTATTAAATATTTTAGGATTATTTCCTTATGTTTTTACTCCTACCGCGCATATAATAGTGACTTTTGGATTATCTTTATCTATAATAATAGGGGTAACTTTGTTAGGGTTTCTTACTTGAAAAATTGATTTTTTAAGTATTTTAATGCCAGGGGGTGCCCCATTAGTTTTAGCCCCTTTTCTTGTTATAATTGAAACGATTAGTTATGTGGCTCGTGCTATTTCATTGGGGGTGCGATTGGCAGCTAATATAATAGCAGGTCATTTATTGTTTGCTATTATATCTGGGTTTGCTTTTAATATGATGTCTAATGGGTTAGTTGTTTTAAGTTTTTTTCCTATGTTAATAATGATATTTATAACTTTATTAGAAATGGCGGTGGCTGTTATT
>Vi1s035
TTTGGAATGATTTCTCAAATTATTCCCACATTTGCGGCTAAAAAACAAATATTTGGTTATTTAGGAATGGTTTATGCAATGGTGTCTATTGGAATATTAGGATTTATTGTTTGAGCACATCATATGTTTACAGTAGGGATGGATGTAGATACTAGAGCATATTTTACAGCTGCAACTATGATAATAGCAGTTCCGACAGGAATTAAAATATTTAGTTGAGTGGCTACTATATTTGGTGGTTCATTAAGATTAGATACACCAATGCTTTGAGCCGTAGGGTTTGTTTTTTTATTTACAATAGGAGGATTAACTGGGATTGTCCTAGCTAATAGTTCTTTAGACGTTGTATTACATGATACTTATTATGTTGTGGCTCATTTTCATTATGTTTTATCAATGGGTGCAGTATTTGCTATATTTGGGGGGTTTTATTATTGATTTGGTAAAATATCTGGATATTGCTATAATGAGGTTTATGGAAAAATTCACTTTTGATTAATGTTTATCGGTGTAAATTTAACTTTCTTCCCTCAACACTTTTTATAAAAGGGTCAAAAATATTTTCCTTTTGTTTTATGTCTTTTTTTATTTATAGTTTTATTAAATATTTTAGGATTATTTCCTTATGTTTTTACTCCTACCGCGCATATAATAGTGACTTTTGGATTATCTTTATCTATAATAATAGGGGTAACTTTGTTAGGGTTTCTTACTTGAAAAATTGATTTTTTAAGTATTTTAATGCCGGGGGGTGCCCCATTAGTTTTAGCCCCTTTTCTTGTTATAATTGAAACGATTAGTTATGTGGCTCGTGCTATTTCATTGGGGGTGCGATTGGCAGCTAATATAATAGCAGGTCATTTATTGTTTGCTATTATATCTGGGTTTGCTTTTAATATGATGTCTAATGGGTTAGTTGTTTTAAGTTTTTTTCCTATGTTAATAATGATATTTATAACTTTATTAGAAATGGCGGTGGCTGTTATT
>Vi2s034
TTTGGAATGATTTCTCAAATTATTCCCACATTTGCGGCTAAAAAACAAATATTTGGTTATTTAGGAATGGTTTATGCAATGGTGTCTATTGGAATATTAGGATTTATTGTTTGAGCACATCATATGTTTACGGTAGGGATGGATGTAGATACTAGAGCATATTTTACAGCTGCAACTATGATAATAGCAGTTCCGACAGGAATTAAAATATTTAGTTGAGTGGCTACTATATTTGGTGGTTCATTAAGATTAGATACACCAATGCTTTGAGCCGTAGGGTTTGTTTTTTTATTTACAATAGGAGGATTAACTGGGATTGTCCTAGCTAATAGTTCTTTAGACGTTGTATTACATGATACTTATTATGTTGTGGCTCATTTTCATTATGTTTTATCAATGGGTGCAGTATTTGCTATATTTGGGGGGTTTTATTATTGATTTGGTAAAATATCTGGATATTGCTATAATGAGGTTTATGGAAAAATTCACTTTTGATTAATGTTTATCGGTGTAAATTTAACTTTCTTCCCTCAACACTTTTTATAAAAGGGTCAAAAATATTTTCCTTTTGTTCTATGTCTTTTTTTATTTATAGTTTTATTAAATATTTTAGGATTATTTCCTTATGTTTTTACTCCTACCGCGCATATAATAGTGACTTTTGGATTATCTTTATCTATAATAATAGGGGTAACTTTGTTAGGGTTTCTTACTTGAAAAATCGATTTTTTAAGTATTTTAATGCCGGGGGGTGCCCCATTAGTTTTAGCCCCTTTTCTTGTTATAATTGAAACGATTAGTTATGTGGCTCGTGCTATTTCATTGGGGGTGCGATTGGCAGCTAATATAATAGCAGGTCATTTATTGTTTGCTATTATATCTGGGTTTGCTTTTAATATGATGTCTAATGGGTTAGTTGTTTTAAGTTTTTTTCCTATGTTAATAATGATATTTATAACTTTATTAGAAATGGCGGTGGCTGTTATT
>Sg2s004
TTTGGAATGATTTCTCAAATTATTCCCACATTTGCGGCTAAAAAACAAATATTTGGTTATTTAGGAATGGTTTATGCAATGGTGTCTATTGGAATATTAGGATTTATTGTTTGAGCACATCATATGTTTACGGTAGGGATGGATGTAGATACTAGAGCATATTTTACAGCTGCAACTATGATAATAGCAGTTCCGACAGGAATTAAAATATTTAGTTGAGTGGCTACTATATTTGGTGGTTCATTAAGATTAGATACACCAATGCTTTGAGCCGTAGGGTTTGTTTTTTTATTTACAATAGGAGGATTAACTGGGATTGTCCTAGCTAATAGTTCTTTAGACGTTGTATTACATGATACTTATTATGTTGTGGCTCATTTTCATTATGTTTTATCAATGGGTGCAGTATTTGCTATATTTGGGGGGTTTTATTATTGATTTGGTAAAATATCTGGATATTGCTATAATGAGGTTTATGGAAAAATTCACTTTTGATTAATGTTTATCGGTGTAAATTTAACTTTCTTCCCTCAACACTTTTTATAAAAGGGTCAAAAATATTTTCCTTTTGTTCTATGTCTTTTTTTATTTATAGTTTTATTAAATATTTTAGGATTATTTCCTTATGTTTTTACTCCTACCGCGCATATAATAGTGACTTTTGGATTATCTTTATCTATAATAATAGGGGTAACTTTGTTAGGGTTTCTTACTTGAAAAATCGATTTTTTAAGTATTTTAATGCCGGGGGGTGCCCCATTAGTTTTAGCCCCTTTTCTTGTTATAATTGAAACGATTAGTTATGTGGCTCGTGCTATTTCATTGGGGGTGCGATTGGCAGCTAATATAATAGCAGGTCATTTATTGTTTGCTATTATATCTGGGTTTGCTTTTAATATGATGTCTAATGGGTTAGTTGTTTTAAGTTTTTTTCCTATGTTAATAATGATATTTATAACTTTATTAGAAATGGCGGTGGCTGTTATT
>Sg4s015
TTTGGAATGATTTCTCAAATAATTCCCACATTTGCGGCTAAAAAACAAATATTTGGTTATTTAGGAATGGTTTATGCAATGGTGTCTATTGGAATATTAGGATTTATTGTTTGAGCACATCATATGTTTACGGTAGGGATGGATGTAGATACTAGAGCATATTTTACAGCTGCAACTATGATAATAGCAGTTCCGACAGGAATTAAAATATTTAGTTGAGTGGCTACTATATTTGGTGGTTCATTAAGATTAGATACACCAATGCTTTGAGCCGTAGGGTTTGTTTTTTTATTTACAATAGGAGGATTAACTGGGATTGTCCTAGCTAATAGTTCTTTAGACGTTGTATTACATGATACTTATTATGTTGTGGCTCATTTTCATTATGTTTTATCAATGGGTGCAGTATTTGCTATATTTGGGGGGTTTTATTATTGATTTGGTAAAATATCTGGATATTGCTATAATGAGGTTTATGGAAAAATTCACTTTTGATTAATGTTTATCGGTGTAAATTTAACTTTCTTCCCTCAACACTTTTTATAAAAGGGTCAAAAATATTTTCCTTTTGTTCTATGTCTTTTTTTATTTATAGTTTTATTAAATATTTTAGGATTATTTCCTTATGTTTTTACTCCTACCGCGCATATAATAGTGACTTTTGGATTATCTTTATCTATAATAATAGGGGTAACTTTGTTAGGGTTTCTTACTTGAAAAATTGATTTTTTAAGTATTTTAATGCCAGGGGGTGCCCCATTAGTTTTAGCCCCTTTTCTTGTTATAATTGAAACGATTAGTTATGTGGCTCGTGCTATTTCATTGGGGGTGCGATTGGCAGCTAATATAATAGCAGGTCATTTATTGTTTGCTATTATATCTGGGTTTGCTTTTAATATGATGTCTAATGGGTTAGTTGTTTTAAGTTTTTTTCCTATGTTAATAATGATATTTATAACTTTATTAGAAATGGCGGTGGCTGTTATT
>PAT14XPtXt010
TTTGGAATGATTTCTCAAATAATTCCCACATTTGCGGCTAAAAAACAAATATTTGGTTATTTAGGAATGGTTTATGCAATGGTGTCTATTGGAATATTAGGATTTATTGTTTGAGCACATCATATGTTTACGGTAGGGATGGATGTAGATACTAGAGCATATTTTACAGCTGCAACTATGATAATAGCAGTTCCGACAGGAATTAAAATATTTAGTTGAGTGGCTACTATATTTGGTGGTTCATTAAGATTAGATACACCAATGCTTTGAGCCGTAGGGTTTGTTTTTTTATTTACAATAGGAGGATTAACTGGGATTGTCCTAGCTAATAGTTCTTTAGACGTTGTATTACATGATACTTATTATGTTGTGGCTCATTTTCATTATGTTTTATCAATGGGTGCAGTATTTGCTATATTTGGGGGGTTTTATTATTGATTTGGTAAAATATCTGGATATTGCTATAATGAGGTTTATGGAAAAATTCACTTTTGATTAATGTTTATCGGTGTAAATTTAACTTTCTTCCCTCAACACTTTTTATAAAAGGGTCAAAAATATTTTCCTTTTGTTCTATGTCTTTTTTTATTTATAGTTTTATTAAATATTTTAGGATTATTTCCTTATGTTTTTACTCCTACCGCGCATATAATAGTGACTTTTGGATTATCTTTATCTATAATAATAGGGGTAACTTTGTTAGGGTTTCTTACTTGAAAAATTGATTTTTTAAGTATTTTAATGCCGGGGGGTGCCCCATTAGTTTTAGCCCCTTTTCTTGTTATAATTGAAACGATTAGTTATGTGGCTCGTGCTATTTCATTGGGGGTGCGATTGGCAGCTAATATAATAGCAGGTCATTTATTGTTTGCTATTATATCTGGGTTTGCTTTTAATATGATGTCTAATGGGTTAGTTGTTTTAAGTTTTTTTCCTATGTTAATAATGATATTTATAACTTTATTAGAAATGGCGGTGGCTGTTATT
