# Supplementary material for: Spatial and environmental variables structure sponge symbiont communities
Source: Mol Ecol. 2022 Aug 10;31(19):4932–48. doi: 10.1111/mec.16631 (PMC9804187; doi:10.1111/mec.16631)
Supplement: Supplementary file 4 — Data S4 [file MEC-31-4932-s002.xls]

## Sheet: Supplementary_data_4_otus_table_rare_9
OTU2	ASV	JED145SaXt020	JED145SaXt098	JED145SaXt188	JED14Sc013	JED14Sc055	JED14Sc170	JED14Sd016	JED14Sd165	JED14Sd198	JED14Wt017	JED14Wt050	JED14Wt203	KOH14He206	KOH14He229	KOH14He256	KOH14Sd249	KOH14Wt194	KOH14Wt250	KOH14Xt273	Lm2s003	Lm3s005	MAS15He003	MAS15He042	MAS15He062	MAS15Sc033	MAS15Sc051	MAS15Sd126	MAS15Wt026	MAS15Wt075	MAS15Wt125	MayHe055	MayHe126	MayHe149	MaySc023	MaySc044	MaySc061	MaySd004	MaySd005	MaySd017	MayWt004	MayWt005	MayWt017	Mk1s555	Mk1s576	Mk2s537	Mk2s541	Mk2s577	Mk3s502
1	6575e5b607ff226853ca34ac3d38e71f	96	119	71	5759	705	1365	40	46	55	5210	2408	2494	153	210	129	62	5257	4206	86	34	34	37	0	36	881	1168	381	1034	251	1114	66	149	103	4749	1974	2064	94	57	112	14829	1559	798	9	26	109	120	91	0
2	623cfa50841eb18f8475317cf039ba1c	1767	1572	1945	27	0	0	20	16	17	0	0	926	556	448	522	0	0	0	135	2171	2934	1872	484	1906	32	0	886	17	0	0	1545	3361	3424	0	0	11	17	0	13	37	35	0	1210	2403	2372	1710	2245	1052
3	01d42d450feccfc4d55d21ba1dcc9ac9	38	28	0	2772	6711	11084	20	20	37	23	0	0	0	16	10	23	0	0	18	0	0	0	0	0	6410	5656	55	16	0	20	13	28	26	5753	11620	3922	24	22	40	34	29	24	0	0	0	0	0	0
4	7bedb4218ebf6b140e7e167b7f5cdee2	651	431	330	0	0	6	0	0	0	0	0	226	337	292	382	0	0	0	574	771	905	871	358	867	5	0	477	0	0	0	79	695	865	0	0	0	0	0	0	7	5	0	2673	2697	2030	1723	2422	814
5	f074364f04e90e8da6db25dd6eef36c2	740	1339	978	0	49	82	0	40	13	0	0	434	0	0	0	0	0	0	268	830	453	1236	1346	290	32	44	921	0	0	0	0	0	0	0	0	0	0	0	0	32	0	0	138	132	147	0	262	1238
6	6058c6aad77c651063a91d68c4a70bb8	0	0	0	0	0	0	0	0	0	0	0	0	0	0	0	0	0	0	1085	167	259	0	0	0	0	0	0	0	0	0	0	0	0	0	0	0	0	0	0	22	0	0	0	373	588	522	0	560
7	287a5ce232caf434bb558ba40a95a409	0	0	0	1665	114	1059	0	0	0	3866	2161	699	0	39	0	0	1541	1217	0	0	16	0	0	0	529	1050	34	1279	963	1610	25	40	28	542	198	5546	28	22	29	3112	7992	7458	0	0	0	0	0	0
8	48b9ab8d0d194e49dda0d67f7ef5521b	20	25	0	1337	117	674	11	0	0	2133	864	531	0	0	0	0	3700	1752	37	24	28	0	0	0	582	886	0	1046	864	2049	0	61	0	1359	467	3059	37	0	0	3463	2796	1166	30	23	0	47	0	0
9	094fbde7667627588efa420115d81174	52	29	44	2169	5960	11695	31	37	40	0	0	0	0	0	0	0	0	0	0	0	0	0	0	0	6058	9453	71	35	0	26	18	0	0	2465	3590	922	35	0	0	15	0	16	0	0	0	0	0	0
10	7b9187f3ed78ba1d93c7f9aa326d8cac	0	24	39	5366	6243	7239	0	0	0	0	0	0	0	0	0	0	0	0	0	0	0	0	0	0	45	0	0	0	0	0	35	0	0	248	13896	8320	53	0	47	77	0	0	0	0	0	0	0	0
11	d3ed08f4f434354c062757fa163ea6ab	0	0	0	0	0	0	0	0	0	21	0	832	344	387	1045	0	0	0	45	814	76	0	53	1048	0	0	0	0	0	0	744	809	0	0	0	0	4	0	0	12	13	0	0	727	0	330	399	98
12	1b117a46a874c7b3219451e66b385858	0	0	0	0	0	0	0	0	0	0	0	0	0	0	0	0	0	0	83	679	627	0	0	0	0	0	0	0	0	0	0	0	0	0	0	0	0	0	0	0	0	0	75	3231	1838	2434	2736	3082
13	54265ad89aa199e42de634280a0c4afb	466	368	292	0	0	0	0	0	0	0	0	0	0	0	0	0	0	0	600	892	1516	0	0	0	0	0	295	0	0	0	0	0	0	0	0	0	0	0	0	0	0	0	2396	1994	0	199	487	873
14	0e927e6c5095a1ac5c5989f959d5cafa	155	210	300	0	0	0	0	0	0	0	0	103	1139	1079	2372	0	0	0	483	357	516	229	900	798	0	0	753	0	0	0	566	903	950	0	0	10	0	0	0	26	0	0	765	285	219	157	169	346
15	bd8d3ac136d6b8676da1f6d809b64148	0	0	0	0	0	0	0	0	0	0	0	0	0	0	0	0	0	0	0	0	0	0	0	0	0	0	0	0	0	0	0	0	45	43	31	23	0	0	0	0	0	0	0	0	0	0	0	0
16	9a850f4e6aa6774c2515941e9860fcb6	54	159	99	0	8	0	0	0	0	13	0	379	39	63	50	0	0	0	270	119	330	152	366	563	0	0	403	0	0	0	338	815	0	0	0	0	0	0	0	0	13	0	649	679	238	478	206	467
17	36efecc5394efd07b3541546b4edd7f7	0	0	66	0	0	0	0	0	0	0	0	0	0	0	0	0	0	0	955	110	117	513	165	124	0	0	0	0	0	0	152	154	1051	0	0	0	0	6	0	0	0	0	1980	294	54	209	275	309
18	f061f4f65156f3a9b2f2c6646dc41fa5	108	327	355	18	0	0	0	0	0	0	0	206	313	271	220	0	18	0	499	280	176	569	366	206	0	19	295	0	0	0	484	390	540	0	0	0	0	0	0	22	19	0	213	300	196	271	296	571
19	f2b7c3a0b9c79c987c3eca9548630fd3	182	72	75	0	0	0	0	0	0	0	0	0	0	0	0	0	0	0	761	206	84	0	0	0	0	0	0	0	0	0	0	0	0	0	0	0	0	0	0	0	0	0	261	59	97	81	50	84
20	acfb89f284ec49046ccfe630e86e4c73	79	68	208	0	0	0	0	0	0	0	0	414	468	398	218	0	0	0	179	446	765	352	82	46	0	0	90	0	0	0	450	1086	739	5	0	4	0	0	0	0	12	0	150	289	150	385	103	43
21	921785d54c4992dc97e6320760917c24	0	0	0	0	0	0	0	0	0	0	0	0	0	0	0	0	0	0	1731	78	77	38	0	43	0	0	0	0	0	0	0	0	0	0	0	0	0	0	0	0	0	0	851	0	0	0	326	0
22	356c2570c8b5e013bf3367aae8a3943d	0	0	0	0	0	0	0	0	0	0	0	0	0	0	0	0	0	0	136	799	3027	0	0	0	0	0	0	0	0	0	0	0	0	0	0	0	0	0	0	0	0	0	153	599	1894	1401	1778	0
23	51953d2a69515228eb602997033f2ccc	804	1238	796	0	14	0	0	0	0	0	0	812	362	373	508	0	21	0	380	267	80	202	522	668	23	10	476	0	0	0	854	353	642	0	0	0	0	0	0	0	12	0	850	317	82	89	52	145
24	b87611913772b120522ece20ee8e2fad	241	557	526	0	30	0	0	0	0	0	0	0	0	0	0	0	0	0	336	265	557	838	0	0	0	0	0	0	0	0	0	0	0	0	0	0	0	0	0	0	0	0	290	572	0	137	292	547
25	cbf8607685caffc8d1c2c914c9b2147d	0	0	0	0	0	0	0	0	0	39	0	28	0	19	15	14	0	0	7	0	0	0	0	0	0	0	0	0	0	0	0	0	0	0	0	0	0	0	0	0	0	0	0	0	0	0	0	0
26	dc22e0f49c71e85bc6fb960fe883e0c7	0	0	0	437	161	246	0	0	0	1291	817	849	0	0	0	0	1029	616	54	0	0	0	0	0	129	277	0	853	632	850	30	0	0	408	230	624	0	0	0	1715	1235	853	0	0	0	0	60	0
27	58e61c1e459e9e616ab8f265c57504fd	0	0	0	0	0	0	0	0	0	0	0	0	0	0	0	0	0	0	0	0	0	0	0	0	0	0	0	0	0	0	0	0	0	0	0	0	0	0	0	0	0	0	0	0	0	0	0	0
28	d3962a4a53098e139e2cc545f506debf	292	263	417	8	9	0	0	30	0	0	0	216	164	156	215	0	0	0	1053	412	54	250	286	197	0	0	742	0	0	6	279	0	31	0	0	0	0	0	0	0	6	0	164	82	96	0	26	150
29	a1a243a50a821f4af5bf82f8a5702e51	158	66	138	0	0	0	0	0	0	0	0	179	638	765	453	0	0	0	112	255	921	705	497	1001	0	0	103	0	0	0	208	576	520	0	0	0	0	0	0	11	0	0	989	518	486	303	99	518
30	b2a72b972ac8fdd0117b34d423d71179	0	0	0	0	0	0	0	0	0	0	0	0	0	0	0	0	0	0	473	0	452	0	0	0	0	0	0	0	0	0	0	0	0	0	0	0	0	0	0	0	0	0	58	699	433	357	240	327
31	4c607e37fd694bbd6965977c7d3dfde3	0	0	0	0	0	0	0	0	0	0	0	0	0	0	0	0	0	0	738	42	0	0	0	0	0	0	0	0	0	0	0	0	0	0	0	0	0	0	0	0	0	0	1286	118	1701	54	0	215
32	8fdfb23e12488a1ae243bbb210d8c70f	0	0	809	0	0	0	0	0	0	0	11	43	1373	1223	315	15	29	10	0	0	0	878	369	972	0	0	0	0	0	0	3917	15	943	0	11	0	0	0	0	15	43	0	0	0	0	0	0	0
33	e414ef7833f32d26fd3c889b438b5ee5	0	0	0	0	0	0	0	0	0	0	0	737	687	838	309	20	0	0	237	53	0	284	382	46	0	0	0	0	0	0	0	0	0	0	0	0	0	0	0	0	0	0	998	51	87	114	90	550
34	a45b8b3b10ca7eaa7089bd5f780bc1da	0	0	0	0	0	0	0	0	0	0	0	576	0	88	0	0	12	0	353	241	506	0	0	0	0	0	0	0	0	0	48	0	0	0	0	0	0	0	0	0	0	0	817	685	385	302	208	861
35	4176b94e1aa038baf0e6a51de5b8a612	0	0	0	288	47	104	0	0	0	621	264	189	0	30	37	0	1162	525	0	0	0	0	0	0	304	251	0	672	490	1300	0	0	0	372	138	726	0	0	0	1372	896	392	0	0	79	0	38	0
36	f2972f21736e60516de3fa13e9c1e186	0	0	0	651	0	428	0	0	0	1500	819	296	0	0	0	44	434	277	0	0	0	0	0	0	186	442	0	517	371	621	0	0	0	222	104	1730	0	0	0	1121	2565	2492	0	0	0	0	0	0
37	aef4ceb19636e7a0fd737636a1e89cd2	578	132	506	0	9	26	0	0	16	0	0	848	0	96	26	21	0	0	42	226	228	0	602	416	0	22	53	7	0	0	0	32	0	0	0	0	0	0	0	0	0	0	53	21	316	138	64	78
38	871f64f3bb9ae7d7cf69b843df37aa83	66	135	48	0	0	0	0	0	0	0	0	0	0	0	0	0	0	0	72	467	367	0	0	0	0	0	0	0	0	0	0	0	0	0	0	0	0	0	0	0	0	0	749	0	560	976	1251	801
39	7c07f6003d5eb8b185830d8fd27cd80a	944	249	354	0	0	13	0	0	0	0	0	277	789	593	639	0	0	0	187	341	40	174	455	469	0	0	171	0	0	0	873	0	227	0	0	0	0	0	0	0	17	0	214	0	0	793	0	0
40	f6aa97dc7c2964c63650abb5f997de2d	0	0	0	0	0	0	0	0	0	20	0	0	10	0	32	0	18	0	0	0	0	0	0	0	0	0	0	0	0	0	0	0	0	0	0	0	0	0	0	0	0	0	0	0	0	0	0	0
41	09cb09fd374fe8b0b3289f079a0103f4	0	0	0	0	0	0	0	0	0	0	0	0	0	0	0	0	0	0	71	522	176	0	0	0	0	0	0	0	0	0	0	0	0	0	0	0	0	0	0	0	0	0	178	282	0	199	20	16
42	ec36458bd2db97dc15165db344a77891	0	0	362	0	0	0	0	0	0	0	0	0	0	0	0	0	0	0	0	143	1962	0	640	1310	0	0	0	0	0	0	0	0	141	0	0	0	0	0	0	0	0	0	296	0	0	632	463	0
43	f0200b1d1f505fb632091d8984fc2deb	446	252	92	0	0	0	0	0	0	0	0	181	0	0	0	0	0	0	82	160	204	0	0	0	0	0	0	0	0	0	22	41	136	0	0	0	0	0	0	0	0	0	98	954	500	560	908	425
44	aaccb74c20d80b419ea8b9cc5500284e	0	0	0	351	0	157	0	0	0	1107	659	735	0	0	0	0	837	356	0	0	0	0	0	0	106	163	0	641	425	496	0	0	0	242	171	351	0	0	0	1135	731	527	19	20	77	0	0	0
45	20e8e90c4a6fd879a07a389850d4a719	5	0	0	796	41	158	0	0	0	914	327	199	24	16	0	0	567	245	0	0	0	0	0	0	139	150	0	253	299	352	0	11	14	595	165	786	0	0	10	1037	619	811	0	0	11	13	5	0
46	bb8b3b029be195018bc2156a11fa4b74	0	0	0	0	0	0	0	0	0	0	0	0	0	0	0	0	0	0	0	0	0	0	0	0	0	0	0	0	0	0	0	0	0	0	0	0	0	22	0	0	0	0	0	0	0	0	0	0
47	ca6e805c261e13d89d51bad2d45a4bd6	0	0	0	290	39	118	7	0	0	789	368	397	0	18	0	0	625	339	0	0	0	0	0	0	202	194	13	729	653	754	0	0	20	234	134	443	20	0	0	1324	1601	1078	0	0	0	0	0	0
48	8d3dc53f3a56dfb3375ce7421ceb6fdb	0	12	12	398	63	111	0	0	0	573	234	644	0	0	16	0	435	441	0	0	24	0	0	0	129	136	19	758	373	639	8	0	0	407	171	571	0	0	0	2093	995	579	24	28	47	30	78	0
49	8b82f513275c59813032e6e64ee702a8	0	0	0	0	0	0	0	0	0	0	0	0	0	0	0	0	0	0	335	0	2921	0	0	0	0	0	0	0	0	0	0	0	0	0	0	0	0	0	0	0	0	0	0	0	0	0	68	0
50	17a2b47bedf3fa803382fe04042cac50	0	6	8	378	0	104	0	0	0	781	393	1076	0	0	0	9	960	533	11	0	7	0	0	0	64	76	18	155	83	139	10	0	24	335	134	821	15	13	0	912	900	458	0	0	35	16	15	0
51	fa43e407efb09d9a45047ba996334dae	0	0	150	0	0	0	0	0	0	0	0	0	0	0	0	0	0	0	0	638	0	0	0	0	0	0	0	0	0	0	0	0	0	0	0	0	0	0	0	0	0	0	82	0	0	16	0	10
52	01d5dd036bbf078e1190dfdad4fc1af3	0	0	0	0	0	0	0	0	0	0	0	0	0	0	0	0	0	0	679	247	187	0	0	0	0	0	0	0	0	0	0	0	0	0	0	0	0	0	0	0	0	0	364	378	203	111	0	373
53	ea30ca9f6a7c5d21cbf4565085063d0b	237	88	0	0	0	0	0	0	0	0	0	0	0	0	0	0	0	0	143	94	441	0	0	0	0	0	0	0	0	0	0	0	0	0	0	0	0	0	0	0	0	0	703	71	797	67	929	401
54	0ab815529ae8cd54a42a07a3035883fb	311	604	128	0	0	0	0	0	0	0	0	174	0	39	0	0	0	0	0	193	0	0	0	0	0	0	190	0	0	0	0	0	0	0	0	0	0	0	0	0	0	0	435	0	635	190	626	0
55	28f7ca235bacefafe9e978ba6346e1b8	0	0	0	0	0	0	0	0	0	0	0	0	0	0	0	0	0	0	79	0	112	0	0	0	0	0	0	0	0	0	0	0	0	0	0	0	0	0	0	0	0	0	0	0	145	0	0	199
56	63989e695c1d0f7eb853c4da24dbc65f	0	0	307	0	0	0	0	0	0	0	0	0	29	0	312	0	0	0	146	142	60	434	58	898	0	0	122	0	0	0	0	675	0	0	0	0	0	0	0	0	0	0	124	209	235	259	151	147
57	e94d37a1f22923ec3c11c83c7a27b01b	0	0	19	288	0	179	0	0	0	988	503	482	0	0	0	0	568	329	0	0	0	0	0	0	161	256	0	719	610	711	0	34	0	233	119	538	0	0	0	1058	1198	871	0	0	0	0	0	0
58	e81203439416a1e10cf19ea9600315d0	0	0	0	0	0	0	0	0	0	0	0	0	0	0	0	0	0	0	221	0	432	0	0	0	0	0	0	0	0	0	0	0	0	0	0	0	0	0	0	0	0	0	512	2216	1070	0	1146	183
59	42921f67cd36194f7387fa1c0b164723	0	0	0	0	0	0	0	0	0	0	0	0	0	0	0	0	0	0	75	332	444	0	0	0	0	0	0	0	0	0	0	0	0	0	0	0	0	0	0	0	0	0	254	685	385	455	210	461
60	e76985b42faba0833dee7e0125ab9826	0	0	0	0	0	0	0	0	0	0	0	0	0	0	0	0	0	0	0	0	450	0	0	0	0	0	0	0	0	0	0	0	0	0	0	0	0	0	0	0	0	0	131	891	863	62	464	1002
61	9d2fffd04e3ebcebdf900e2f48493ec7	0	13	0	0	0	0	0	0	0	0	0	0	0	0	15	14	23	0	0	0	0	0	0	0	1693	1668	0	0	0	0	0	0	0	0	0	1157	0	0	0	0	0	0	0	0	0	0	0	0
62	5bef37850f2e2cfa0d84fa989eb17398	0	0	0	0	0	0	0	0	0	0	0	0	471	634	929	0	0	0	39	0	0	0	0	0	0	0	0	0	0	0	0	1578	0	0	0	0	0	0	0	0	0	0	64	271	0	0	893	541
63	7fc82e441f05bfaa72edc6dc50e97c82	0	0	0	0	0	0	0	0	0	0	0	0	0	0	0	0	0	0	0	142	180	72	49	293	0	0	0	0	0	0	300	149	0	0	0	0	0	0	0	0	6	0	636	296	663	435	0	532
64	076e5e7f34f23587f7da5daf3780bc4a	0	0	0	306	0	203	0	0	0	803	442	496	0	0	0	0	542	381	0	0	0	0	0	0	105	173	0	651	487	637	0	0	0	246	104	447	0	0	0	892	871	666	0	0	0	0	0	0
65	d116f444d3eeee210f1a886798717956	0	0	0	0	0	0	0	0	0	0	0	0	0	0	0	0	0	0	0	0	0	0	0	0	0	0	0	0	0	0	0	0	0	0	0	0	0	0	0	0	0	0	0	0	0	0	0	0
66	b0e94cf10a8d69feaf4d3e67ae72b4ce	0	0	123	0	0	0	0	0	0	0	0	58	0	0	35	0	0	0	458	0	0	0	0	0	0	0	0	0	0	0	0	0	0	0	0	0	0	0	0	0	0	0	0	604	2226	0	0	0
67	b49009972fd7d34eeed0e9ccd63c378f	147	48	197	0	0	0	0	0	0	0	0	138	246	181	266	0	6	0	264	77	71	296	165	368	0	0	177	0	0	0	368	461	496	0	0	0	0	0	0	0	3	0	99	174	141	75	38	0
68	cba8d375b39d4d87ed5266c2ddf0e7b9	0	0	0	0	0	0	0	0	0	31	0	44	0	0	24	0	0	13	14	0	0	0	0	0	0	0	0	0	0	0	0	0	0	0	0	0	0	0	0	0	0	0	0	0	0	0	0	0
69	56797c228b418f3bf41ac6c465f59e67	0	9	0	406	51	123	0	0	0	668	451	583	0	0	18	9	419	473	11	0	8	0	0	0	85	93	0	258	231	244	0	0	0	333	196	575	0	0	0	1396	685	584	0	8	0	0	26	0
70	599ab7d5f0d2961162593bd9bff382bc	260	107	0	0	0	0	0	0	0	0	0	24	61	50	42	0	0	0	45	134	234	0	0	60	0	0	0	0	0	0	0	91	233	0	0	0	0	0	0	0	0	0	149	415	493	258	570	252
71	e0306b8cd5bcea99875b355082049f4e	2090	376	280	0	0	0	0	0	0	0	0	0	0	0	0	0	0	0	1063	1732	691	0	0	0	0	0	0	0	0	0	0	0	0	0	0	0	0	0	0	0	0	0	231	963	246	527	0	206
72	67d1c2a22c3a7ae2cf85cc62735647e0	0	0	0	410	11	105	0	0	0	430	375	294	0	0	0	0	529	340	0	0	0	0	0	0	67	72	10	398	146	148	0	6	0	140	96	265	3	0	0	710	383	710	0	0	12	0	7	0
73	6c6458dc95703bfe14750af576c9cc7e	0	0	0	240	40	38	0	0	0	64	81	61	18	0	32	0	124	28	0	0	0	0	0	0	20	24	9	20	0	0	20	18	17	151	130	56	24	0	22	245	119	81	0	0	0	8	0	0
74	0e77cad7f5da9c5b38ca962fe51e7faf	634	399	159	0	0	0	0	0	0	0	0	1127	0	0	1284	0	0	0	0	432	0	0	0	0	0	0	0	0	0	0	0	3012	1820	0	0	0	0	0	0	0	0	0	711	0	0	151	0	0
75	3dd34ea293b8a8021ab276e4d589a851	414	303	236	0	0	24	0	0	0	0	0	0	0	0	0	0	0	0	175	224	0	220	140	366	17	0	597	0	0	0	322	586	151	0	0	0	0	0	0	0	0	0	441	66	162	106	0	318
76	76c49b3dbe2373256bd99d429ce2ca72	0	73	0	0	0	0	0	0	0	0	0	0	0	0	0	0	0	0	359	0	0	73	0	0	0	0	0	0	0	0	0	0	613	0	0	0	0	0	0	12	0	0	80	0	0	0	169	157
77	54195b268494c429db149ac1d249c952	0	0	0	178	0	52	0	0	0	531	210	146	0	0	0	0	287	155	0	0	0	0	0	0	50	74	0	590	552	545	0	0	5	127	54	444	0	0	8	1518	1763	1203	0	0	0	0	0	0
78	0c2d59145816840d551d4dc5330921d3	0	68	85	0	0	0	0	0	0	0	0	90	153	238	24	0	0	0	224	327	0	126	126	299	0	0	192	0	0	0	49	0	167	0	0	0	0	0	0	0	0	0	143	0	154	99	0	175
79	76f82af68c82c9e7543368133e71ed19	0	67	0	0	0	0	0	0	0	0	0	0	0	0	0	0	0	0	157	0	0	0	0	0	0	0	0	0	0	0	0	0	0	0	0	0	0	0	0	0	9	0	198	1490	336	317	68	81
80	4c7d42085a827f3f7aea99021f5e23fe	0	0	0	0	0	0	0	0	0	0	0	0	0	0	0	0	0	0	169	492	128	0	0	0	0	0	0	0	0	0	0	0	0	0	0	0	0	0	0	0	0	0	618	202	52	0	144	624
81	066dce273cf3c5d92d7255ad26bab3ab	0	0	0	0	0	0	0	0	0	0	0	0	0	0	0	0	0	0	0	0	0	0	0	0	0	0	0	0	0	0	0	0	0	10262	0	183	0	0	0	0	54	35	0	0	0	0	0	0
82	aa33c618d03b2a6658e2ffb401530486	1310	395	506	14	8	0	0	0	0	0	0	0	0	0	0	0	0	0	0	0	108	0	0	0	0	17	0	0	0	0	89	1937	1536	0	0	0	0	0	0	0	0	0	0	0	0	0	0	0
83	7f75679b06277c4497ca22e3d6e40ff4	6	0	0	475	44	184	0	0	0	761	422	286	0	0	0	0	127	87	0	0	0	0	0	2	205	302	0	391	328	395	0	0	0	208	88	983	0	0	0	739	1067	634	0	0	0	0	0	0
84	81c83ade8dfd83642c69e03a16b0ce7b	0	0	0	224	57	181	0	6	0	425	214	361	0	0	0	0	395	283	0	0	0	5	0	0	67	111	0	371	220	367	0	8	0	333	187	312	0	0	0	871	749	374	0	0	0	0	9	0
85	b835fb92cad055b1460d35e8c6f9195b	0	0	0	196	21	93	0	0	0	522	437	436	0	0	0	0	690	333	0	0	0	0	0	0	42	87	0	268	205	270	0	0	0	128	101	329	0	0	27	630	672	447	0	0	26	30	7	0
86	0ec84af3b85f287c4dd5cce19f9a2598	480	100	0	0	0	0	0	0	0	0	0	0	0	0	0	0	0	0	68	436	56	0	0	0	0	0	0	0	0	0	0	0	0	0	0	0	0	0	0	0	0	0	395	242	526	0	0	0
87	405fa5f9310ecda6127b22ec0f1a0277	383	430	239	0	0	0	0	0	0	0	0	0	0	0	0	0	0	0	0	234	184	0	0	0	0	0	0	0	0	0	0	0	0	0	0	0	0	0	0	0	0	0	36	0	1691	830	0	54
88	6d103cb91f6d080c6be81650178a0741	0	0	0	0	0	0	0	0	0	0	0	0	111	136	109	0	0	0	0	0	0	1813	1054	1739	0	0	0	0	0	0	839	969	779	0	15	0	30	0	0	0	36	0	0	0	0	0	0	0
89	65e326a173fb65e4c47bc88215bb4604	0	0	0	0	0	0	0	0	0	0	0	0	0	0	0	0	0	0	0	0	0	0	0	0	0	0	0	0	0	0	0	0	5	0	0	0	0	0	0	0	6	0	0	0	0	0	0	0
90	1ad439526885ffaeadaddaae3642cc50	0	0	0	0	0	0	0	29	18	162	733	711	74	77	0	20	1226	918	0	0	0	0	0	21	0	0	5	0	48	171	184	16	18	17	63	0	169	18	0	1264	2147	119	0	14	8	0	0	0
91	4936ad9ea8d083b4167a23293082dc55	0	0	0	0	0	0	0	0	0	0	0	340	0	47	0	0	0	0	0	496	0	0	0	0	0	10	178	0	0	0	0	0	0	0	0	0	0	0	0	0	0	0	307	310	181	544	501	85
92	826e1aea88fd7112d8178abf397f00e2	79	237	41	0	0	0	0	0	0	0	0	0	0	0	0	0	0	0	922	17	29	0	0	0	0	0	0	0	0	0	0	0	0	0	0	0	0	0	0	0	0	0	44	0	55	22	24	50
93	3f2cca15b9762e33dcff2f4b5c445c88	0	0	0	0	0	0	0	0	0	0	0	0	0	0	0	0	0	0	0	0	0	0	0	0	0	0	0	0	0	0	0	0	0	0	0	0	0	0	0	0	0	0	920	749	0	0	0	711
94	ef5f03bbce791cc8f3a230f54d4cf41d	0	0	0	0	0	0	0	0	0	0	0	0	2102	1832	5591	0	0	0	61	0	0	0	0	0	0	0	0	0	0	0	0	0	0	0	0	0	0	0	0	0	0	0	0	0	0	0	0	0
95	6b1da7b9a6c6ada69844f44c1335f8e9	0	0	0	0	0	0	0	0	0	0	0	0	0	0	0	0	0	0	0	0	0	0	0	0	0	0	0	0	0	0	0	21	23	6322	3141	0	0	0	20	0	0	9	0	0	0	0	0	0
96	b2db7809810c6baae4fe1bb8717e589c	0	247	55	0	0	5	0	0	0	0	0	126	317	394	683	0	0	0	0	159	259	0	245	0	0	0	376	0	0	0	0	0	28	0	0	0	0	0	0	0	0	0	15	265	49	0	168	234
97	087730916044154cb689c9caa2772597	0	0	0	0	0	0	0	0	0	0	0	0	0	0	0	0	0	0	0	0	0	0	0	0	0	0	0	0	0	0	0	0	0	0	0	0	0	0	0	0	0	0	0	0	0	0	452	0
98	b4e406e4f251c2285faa9bf7c97d7930	0	0	0	0	0	0	0	17	13	119	294	274	20	16	0	0	2030	942	0	0	0	0	0	5	0	0	0	0	142	149	18	13	0	0	16	9	77	0	0	520	1397	1784	8	4	17	12	0	0
99	db1827be9df564d29231caa1e0286451	337	343	69	0	0	0	0	0	0	0	0	0	0	0	0	0	0	0	154	0	0	0	0	0	0	0	0	0	0	0	0	0	0	0	0	0	0	0	0	0	0	0	0	990	179	466	581	0
100	0aae3b517d4153fd4353892d518aed0e	0	0	0	0	0	0	0	0	0	0	0	63	0	0	0	0	0	0	140	261	703	0	0	0	0	0	0	0	0	0	0	0	0	0	0	0	0	0	0	0	0	0	917	369	212	164	134	347
101	20c6f7521d5b0c27ad44af04ec3365e0	0	0	0	0	0	0	0	0	0	0	0	0	651	788	1094	0	0	0	0	0	0	0	0	0	0	0	0	0	0	0	610	875	1046	0	0	0	0	22	0	0	21	0	0	0	0	0	0	0
102	c97e630bd50afa2138e9ad72c8949928	158	0	0	0	0	0	0	0	0	0	0	0	0	0	0	0	0	0	85	111	104	0	0	0	0	0	0	0	0	0	0	0	0	0	0	0	0	0	0	0	0	0	232	727	0	414	0	66
103	30b759216fdf186399d5aa2cf0152082	0	0	0	45	42	86	28	0	0	0	0	0	0	0	0	0	0	0	0	0	0	0	0	0	3900	4876	0	23	16	0	0	0	0	0	0	0	0	0	0	0	0	0	0	0	0	0	0	0
104	10db7d6c04ca529b68cdcf94aadcc4f0	0	0	0	0	0	0	0	0	0	0	0	0	0	0	0	0	0	0	0	0	0	0	0	0	0	0	0	0	0	0	0	0	0	0	0	0	0	0	0	0	0	0	0	0	0	0	0	0
105	b2085f4be3c9fb1c78125071c32dc089	0	0	0	0	0	0	0	0	0	0	0	0	735	619	225	0	0	0	0	0	0	298	595	996	0	0	0	0	0	0	586	655	681	0	0	0	0	0	0	13	0	0	0	0	0	0	0	0
106	3c84d6800485993f51d11726e89554bf	0	0	0	0	0	0	0	0	0	0	0	0	0	0	0	0	0	0	0	0	0	0	0	0	0	0	0	0	0	0	0	25	25	4647	0	3966	0	0	32	0	37	0	0	0	0	0	0	0
107	cc34f964109779dab9888d26986d1ae9	0	0	0	200	0	61	0	0	0	483	221	372	0	0	0	0	335	232	14	0	0	0	0	0	0	0	0	260	229	262	0	0	0	111	47	238	0	0	0	613	588	430	0	0	0	0	0	0
108	35f89f336ec1f3d6b4eb47256bed19bd	0	0	0	1754	3854	3052	0	0	0	0	0	0	0	0	0	0	0	0	0	0	0	0	0	0	0	0	0	0	0	0	0	0	0	0	0	0	0	0	0	0	0	0	0	0	0	0	0	0
109	7763d969dc92fbe85ad7c5fdbcf4a3ae	0	0	0	134	32	59	0	0	0	300	172	430	0	0	0	0	441	185	0	0	0	0	0	0	43	0	11	263	50	164	0	0	0	149	104	110	0	0	12	832	323	194	0	0	0	0	12	0
110	22cdd199734cc1a153824060510dbeec	157	110	0	0	0	0	0	0	0	0	0	0	0	0	0	0	0	0	202	0	316	0	0	0	0	0	0	0	0	0	0	0	0	0	0	0	0	0	0	0	0	0	277	90	332	823	767	126
111	4222a2058560270578de4725f406bdfc	0	0	133	0	0	0	0	0	0	0	0	876	329	443	161	0	0	0	0	0	0	1028	666	527	0	0	0	0	0	0	211	903	1030	0	0	0	0	0	0	8	0	0	0	0	0	0	0	0
112	98530f19eecffbc77316a99bb7b291e8	38	50	10	0	0	0	0	0	0	0	0	73	0	11	17	0	0	0	146	47	102	68	68	257	0	0	171	0	0	0	0	0	0	0	0	0	0	0	0	0	0	0	134	108	245	129	206	114
113	d7f3bb54900e288c52f14f3bdc472768	35	62	207	0	0	0	0	0	0	0	0	0	54	0	136	0	0	0	257	88	73	258	183	448	0	0	0	0	0	0	289	425	166	0	0	0	0	0	0	0	6	0	1008	145	201	587	116	120
114	05fe35ce44464818e047ddfc7f379aac	0	0	0	128	0	57	0	0	0	226	98	137	0	0	0	0	297	289	0	0	0	0	0	0	58	81	0	292	225	299	0	0	0	187	54	447	0	0	0	734	605	482	0	0	0	0	35	0
115	1deb91c7d333d0a940149608a5e82485	0	0	0	0	0	0	0	0	0	0	0	0	0	0	0	0	0	0	106	53	338	0	0	0	0	0	0	0	0	0	0	0	0	0	0	0	0	0	0	0	0	0	390	103	415	392	417	50
116	7fe21c3e6f9e48079db866cfe5051739	0	0	0	0	0	0	0	0	0	0	0	36	0	0	0	0	0	0	0	0	0	3029	492	2295	0	0	0	0	0	0	0	0	0	0	0	0	0	0	0	0	0	0	0	0	0	0	0	0
117	e72bec0e1d0e80f0c4df5a3bb1d905e8	0	4	0	135	34	56	0	0	0	242	139	317	0	0	0	0	314	209	10	0	0	0	0	0	58	58	9	193	109	175	0	0	0	170	120	152	0	0	0	400	180	106	0	0	17	17	35	0
118	96c4690b3fb17affce629691109ea5fb	0	0	0	0	0	0	0	0	0	0	0	0	0	0	0	0	0	0	194	29	381	0	0	0	0	0	0	0	0	0	0	0	0	0	0	0	0	0	0	0	0	0	0	200	368	0	296	0
119	92fe9165bd2d89c1f2bdaea56f26a9a6	0	0	0	0	0	0	0	0	0	0	0	0	0	0	0	0	0	0	0	232	267	0	0	0	0	0	0	0	0	0	0	0	0	0	0	0	0	0	0	0	0	0	620	265	86	1883	126	147
120	aaf9e3a31e3d6eb3007bf0faecea5c03	14	0	0	41	2045	6075	0	0	0	0	0	0	0	0	0	0	0	0	0	0	0	0	0	0	0	0	0	0	0	0	0	0	0	0	0	0	0	0	0	0	0	0	0	0	0	0	0	0
121	d93eca5981860c37a8c51e8c335d4e3c	0	0	0	0	0	0	0	0	0	0	0	0	0	0	0	0	0	0	120	188	165	0	0	0	0	0	0	0	0	0	0	0	0	0	0	0	0	0	0	0	0	0	0	448	0	52	95	233
122	4daaec573e88f4d2f25b73acb8546032	0	0	90	0	0	0	0	0	0	0	0	0	0	0	0	0	0	0	330	0	16	101	467	0	0	0	0	0	0	0	191	0	0	0	0	0	0	0	0	0	4	0	0	0	63	18	21	0
123	ebdac24693532969f0980d07640564e9	0	0	0	0	0	0	0	0	0	0	0	0	0	0	0	0	0	0	0	42	97	0	0	0	0	0	0	0	0	0	0	0	0	0	0	0	0	0	0	0	0	0	153	365	104	0	0	0
124	b676c48239b2e66933af71f2f37e407a	0	0	0	0	0	0	0	0	0	0	0	0	0	0	0	0	0	0	206	298	178	0	0	0	0	0	0	0	0	0	0	0	0	0	0	0	0	0	0	0	0	0	1004	427	197	362	112	59
125	9cc3f7f95ddfcf67153bf6969602a86b	0	0	0	0	0	0	0	0	0	17	0	0	0	19	0	0	150	126	0	0	0	0	0	0	0	0	0	0	0	0	53	51	50	71	76	71	51	33	43	260	124	79	0	0	0	0	0	0
126	a139e163ccb5a767345aff7f1d939946	0	0	0	0	0	0	0	0	0	0	0	0	0	0	0	0	0	0	0	50	0	0	0	0	0	0	0	0	0	0	0	0	0	0	0	0	0	0	0	0	0	0	0	0	0	35	0	0
127	abe75b4ce318df9a3dbd5277c321f2d8	156	402	282	0	0	0	0	0	0	0	0	178	187	243	538	0	0	0	0	0	0	499	430	310	0	0	366	0	0	0	438	428	561	0	0	0	0	0	0	8	8	0	69	0	0	57	0	0
128	7704ad60dbb72901b03df63bb88248ac	0	0	0	0	0	0	0	0	0	50	27	0	0	42	0	0	0	0	0	0	0	0	0	0	0	0	0	0	0	0	0	0	0	0	0	0	0	0	0	0	0	0	0	0	0	0	0	0
129	c50b3a804961e44d1d39a5f3621f1f1b	54	122	126	0	0	0	0	0	0	0	0	0	0	0	0	0	0	0	99	0	0	0	0	0	0	0	0	0	0	0	0	0	0	0	0	0	0	0	0	0	0	0	891	176	0	0	0	0
130	f2c4c4ba1f1fb0e1ec8bb9d6a8874339	0	0	0	174	0	133	0	0	0	458	234	233	0	0	0	0	288	164	0	0	0	0	0	0	101	234	0	425	376	510	0	0	0	140	91	210	0	0	0	373	510	487	0	0	0	0	0	0
131	2f171d97ae681dd3bfa398c71603daf8	0	0	0	0	0	0	0	0	0	0	0	0	0	0	0	0	0	0	0	0	0	0	0	0	0	0	0	0	0	0	0	0	0	0	0	0	0	0	0	0	0	0	0	0	0	0	44	0
132	3c3e3d0ee5600e630d81664b37272934	0	0	0	0	0	0	0	0	0	6	0	38	638	435	39	0	0	0	0	0	0	103	138	505	0	3	647	0	0	0	780	219	586	5	0	0	0	0	0	0	10	0	0	0	0	0	0	0
133	238c4476003ad8e16399c355fa1789b0	0	0	0	0	0	0	0	0	0	0	0	109	0	0	0	0	0	0	0	0	0	0	0	0	0	0	0	0	0	0	0	0	0	0	0	0	0	0	0	0	0	0	0	0	32	0	0	0
134	b0170148d3a9f014100ced8cdc4eee08	4	9	0	204	0	32	0	0	0	446	149	85	0	0	0	0	200	92	8	0	0	0	0	0	46	41	0	161	181	216	0	0	0	86	42	142	0	0	0	753	570	277	7	0	0	0	0	0
135	ad8c7dc27733141c2b8e6f1b290524bd	0	0	0	0	3585	905	0	0	0	0	0	0	0	0	0	0	0	0	0	0	0	0	0	0	0	0	0	3	0	0	0	0	0	183	1540	817	0	0	0	0	0	0	0	0	0	0	0	0
136	0c4e8030785bd056039eb0b57556cc0e	0	0	0	0	0	0	0	0	0	0	0	0	0	0	0	0	0	0	206	76	0	0	0	0	0	0	0	0	0	0	0	0	0	0	0	0	0	0	0	0	0	0	628	116	96	0	47	569
137	0be3792043c191d2b7e876a7f996eacd	0	0	0	0	0	0	0	0	0	0	0	742	0	0	0	0	0	0	0	0	0	0	0	0	0	0	0	0	0	0	0	0	6127	0	0	0	0	0	0	0	0	12	0	0	0	0	0	0
138	0f9ea7d399a6160327c743e34a55e24f	112	234	74	0	0	0	0	0	0	0	0	0	0	0	0	0	0	0	132	0	0	0	0	0	0	0	232	0	0	0	0	0	0	0	0	0	0	0	0	0	0	0	152	76	289	164	113	64
139	64ac4553286ac82c7f6aaee25cbc3ef9	0	0	0	231	0	172	0	0	0	537	388	214	0	0	0	0	186	108	0	0	0	0	0	0	110	231	0	225	234	248	0	0	0	120	109	269	0	0	0	530	537	517	0	0	0	0	0	0
140	d97efc6a74fa29a3dc1e5c67a3ceeb99	49	253	76	0	0	0	0	0	0	0	0	0	0	0	0	0	0	0	121	71	217	0	0	0	0	0	0	0	0	0	0	0	0	0	0	0	0	0	0	0	0	0	423	403	198	0	34	502
141	19917711fe9187760e1c0729e2541206	0	0	0	0	0	0	0	0	0	0	0	0	0	0	0	0	0	0	144	19	168	0	0	0	0	0	0	0	0	0	0	0	0	0	0	0	0	0	0	0	0	0	260	384	598	192	137	129
142	2dba8be643559634e3ba36a5c2ba6a18	0	0	0	138	0	107	0	0	0	489	297	209	0	0	0	0	261	178	0	0	0	0	0	0	0	98	0	363	258	368	0	0	0	141	94	186	0	0	0	474	600	384	0	0	0	0	0	0
143	fc2ef6a1d4d9a53d5d6afc19a82f2979	0	0	0	0	0	0	0	0	0	0	0	0	0	0	0	0	0	0	0	0	0	0	0	0	0	0	0	0	0	0	0	0	0	0	0	0	0	0	0	0	0	0	0	0	0	0	0	0
144	d8af60c69d464cfe42e921454b16e85c	0	0	0	0	0	0	0	0	0	0	0	125	12	0	139	0	0	0	0	0	0	601	87	237	0	0	0	0	0	0	329	983	648	0	0	0	0	0	0	0	6	0	0	0	0	0	0	0
145	fa1e6af98377e62ad622e89b45391add	0	0	0	0	0	0	0	0	0	0	0	0	0	0	0	0	0	0	113	482	0	163	635	1025	0	0	0	0	0	0	0	0	0	0	0	0	0	0	0	0	0	0	320	659	0	0	176	346
146	7c837c9999bac0daa4c42f5b76f57d43	194	0	0	0	0	0	0	0	0	0	0	0	0	0	0	0	0	0	0	260	0	0	0	0	0	0	0	0	0	0	0	0	0	0	0	0	0	0	0	0	0	0	339	0	269	0	0	173
147	eed1ee36a9203b6063a1edf886348eae	0	0	0	0	0	0	0	0	0	0	0	0	346	308	64	0	9	0	168	4	0	0	0	0	0	0	0	0	0	0	0	0	0	0	0	0	0	0	0	0	0	0	20	33	12	85	529	24
148	58012c87a77ab67bcbaef08b0d83d646	0	0	0	0	0	0	0	0	0	0	0	0	0	0	0	0	0	0	0	325	77	0	0	0	0	0	0	0	0	0	0	0	0	0	0	0	0	0	0	0	0	0	0	0	176	64	0	0
149	6d136b6d5c5baf389c57138ab30f29e8	0	0	136	0	0	0	0	0	0	0	0	183	231	214	681	0	0	0	14	13	0	522	554	204	0	0	226	0	0	0	313	331	369	0	0	0	0	0	0	0	6	0	0	0	0	0	0	0
150	1fed7ac9bad928f14efd5ca856616c4b	0	0	0	0	0	0	0	0	0	0	0	0	0	0	0	0	0	0	0	0	0	0	0	0	0	0	0	0	0	0	0	0	0	0	0	0	0	0	0	0	0	0	0	0	0	738	388	0
151	3105a7cca2e029c29f652342b678313d	0	0	0	100	0	77	0	0	0	398	318	828	0	0	0	0	213	107	0	0	0	0	0	0	0	58	0	184	90	158	0	0	0	89	41	96	0	0	0	486	273	149	0	0	0	0	0	0
152	4fa99b7c0018d70c55dfbea300f54aa6	172	249	107	0	0	0	0	0	0	0	0	0	49	71	49	0	0	0	0	128	0	0	62	0	0	0	178	0	0	0	119	0	0	0	0	0	0	0	0	0	0	0	439	0	0	0	115	140
153	198b0b6c039e69d2f5cbc05a4fddc907	0	0	0	0	0	0	0	0	0	0	0	0	0	0	0	0	0	0	0	0	689	0	0	0	0	0	0	0	0	0	0	0	0	0	0	0	0	0	0	0	0	0	831	0	182	0	100	0
154	86f9496c966ca9b6fd2cad4f019115c1	0	0	0	0	0	0	0	0	0	0	0	194	301	300	370	0	0	0	246	0	0	0	0	0	0	0	0	0	0	0	293	0	122	0	0	0	0	0	0	0	0	0	0	214	0	0	0	66
155	844d979aff1f5478caad6bae3bfbc900	0	0	0	0	0	0	0	0	0	0	0	0	0	13	0	0	0	0	0	0	0	0	0	0	0	0	0	0	0	0	0	0	0	0	0	0	0	0	0	0	0	0	0	0	0	0	0	0
156	f35b970de61e72d4b78af313574cc1ba	0	191	291	0	0	0	0	0	0	0	0	0	0	0	0	0	0	0	0	30	0	0	0	111	0	0	0	0	0	0	43	127	202	0	0	0	0	0	0	0	0	0	1028	0	0	0	0	0
157	06ee2a82487b25154d5351b4726d99f4	0	0	0	0	0	0	0	0	0	0	0	0	0	0	0	0	0	0	391	582	81	0	0	0	0	0	0	0	0	0	0	0	0	0	0	0	0	0	0	0	0	0	0	572	0	0	263	116
158	8b39a1215e25879565edf570064f30e4	0	0	0	0	0	0	0	0	0	15	31	76	0	0	0	0	145	0	0	0	0	0	0	0	0	0	0	546	55	121	0	0	0	0	0	0	0	0	0	0	0	0	0	0	0	0	0	0
159	25a0ff29158e847e84ab49c67d33b9b8	0	0	0	81	19	0	0	0	0	283	182	278	0	0	0	0	198	96	0	0	0	0	0	0	28	44	0	262	153	190	0	0	0	23	0	71	0	0	0	291	297	254	7	0	17	0	39	0
160	86b164d6bb52fe9c09582ca45e860c30	0	0	0	83	0	0	0	0	0	652	338	684	0	0	0	0	262	154	0	0	0	0	0	0	0	52	0	276	135	255	4	0	0	81	0	49	0	0	0	550	309	172	0	0	0	0	0	0
161	3493f336ab6995614ddbf81293b612c7	0	0	0	0	0	0	0	0	0	0	0	0	0	0	0	0	0	0	110	48	0	0	0	0	0	0	0	0	0	0	0	0	0	0	0	0	0	0	0	0	0	0	471	113	198	257	496	364
162	48c98c01c043bcc3be99fcecfd6bf5b1	153	340	448	0	0	0	7	0	11	0	0	77	313	500	747	0	0	0	0	0	0	0	46	48	0	19	562	0	0	0	106	0	1547	0	0	0	0	0	0	0	0	0	62	0	0	0	0	0
163	d4eda375dd701162fa0edc4752151df9	0	0	0	213	33	117	0	0	0	323	176	215	0	0	0	0	230	132	0	0	0	0	0	0	95	138	0	162	127	224	0	0	0	159	90	379	0	0	0	420	407	386	0	0	0	0	0	0
164	930b143dc56c5f1672be43916b666720	177	255	52	0	0	0	0	0	0	0	0	0	0	0	0	0	0	0	0	57	247	0	0	0	0	0	0	0	0	0	0	0	0	0	0	0	0	0	0	0	0	0	366	0	822	242	168	35
165	cfb62e87f57f9fc2a6a357109550d49d	0	0	0	0	0	0	0	0	0	0	0	0	0	0	0	0	0	0	81	0	0	0	0	0	0	0	0	0	0	0	0	0	0	0	0	0	0	0	0	0	0	0	0	572	0	0	0	0
166	37c09799f9a70dd1b8066ec580d72bc3	0	0	0	0	0	0	0	0	0	0	0	0	0	0	0	0	0	0	139	0	0	0	0	0	0	0	0	0	0	0	0	0	0	0	0	0	0	0	0	0	0	0	43	150	264	0	96	166
167	98a4ecbf28aec0e706a4d270abed50d6	0	0	0	135	24	51	0	0	0	1077	408	461	0	0	0	0	121	51	0	0	0	0	0	0	38	0	0	206	155	232	0	0	0	53	0	58	0	0	0	632	492	318	0	0	0	0	0	0
168	9105559705f629fa50b77b8855e7f287	0	0	0	44	17	26	0	0	0	95	54	133	0	0	0	6	385	211	7	0	0	0	0	0	0	0	0	220	0	102	0	0	0	88	60	70	0	0	0	479	108	0	0	5	0	12	29	0
169	9f681dff8ad9d9f702050f7c3b37f8cd	0	0	0	0	0	0	0	0	0	0	0	0	0	0	0	0	0	0	0	119	87	0	0	0	0	0	0	0	0	0	0	0	0	0	0	0	0	0	0	0	0	0	0	0	0	164	0	0
170	0ee8e74e197d46a95a15310fd600a166	0	0	0	0	0	0	0	0	0	0	0	176	374	458	42	0	0	0	0	0	0	27	0	0	0	0	0	0	0	0	65	0	0	0	0	0	0	0	0	0	0	0	0	0	0	0	0	0
171	2bf6640eb7d9a81e28c7391ff7ecd076	483	198	98	0	0	0	0	0	0	0	0	0	258	330	39	0	0	0	86	419	64	0	0	183	0	0	0	0	0	0	0	0	0	0	0	0	0	0	0	0	0	0	376	0	119	0	0	209
172	dde7915c2b470e6ab3e4787a2ac6b02a	0	0	0	90	0	0	0	0	0	350	342	878	0	0	0	0	217	85	0	0	0	0	0	0	38	0	0	157	87	161	0	0	0	75	39	89	0	0	0	452	196	115	0	0	0	0	0	0
173	7fdf00df0b3cb489b715fe72115da244	0	0	0	15	0	14	0	0	0	21	50	261	0	0	0	0	176	50	0	0	0	0	0	0	189	26	0	648	83	646	20	28	0	53	0	0	0	0	0	89	32	16	0	0	0	0	0	0
174	e68528a9b0d57a9cfe203bf10a495541	0	0	0	129	0	0	0	0	0	187	148	202	0	0	0	0	208	304	0	0	0	0	0	0	186	264	0	99	206	136	0	0	0	127	132	237	0	0	0	352	412	214	0	0	0	0	0	0
175	117d5d744d953ecbbcf0db2c38ebd5a7	292	389	277	0	6	0	0	0	5	0	0	0	60	45	0	0	0	0	0	0	0	0	0	0	0	0	300	0	0	0	0	272	499	0	0	0	0	0	0	0	0	0	20	0	0	0	0	0
176	1738947b1d0f36c3f90243fb1bb1026e	0	0	0	0	0	0	0	0	0	0	0	0	0	0	0	0	0	0	0	0	0	0	0	0	0	0	0	0	0	0	0	0	0	0	0	0	0	0	0	0	0	0	0	0	0	0	1367	0
177	2ec3a735904eb67d49c0e3e989237f7e	0	0	0	146	45	64	0	0	0	475	500	637	0	0	0	0	172	69	0	0	0	0	0	0	0	0	31	0	0	0	33	0	50	96	0	17	0	0	38	373	147	0	0	0	0	0	0	0
178	8191ab10d3b2a8eeda9ee179dd79547f	0	0	0	0	0	0	0	0	0	0	0	0	0	0	0	0	0	0	0	0	0	0	0	0	0	0	0	0	0	0	0	0	0	0	0	0	0	0	0	0	0	0	99	0	0	0	0	0
179	ad13caa4be7dc23c39325e3a7c8404ba	0	0	261	0	0	0	0	0	0	0	0	0	0	0	0	0	0	0	0	0	10	0	0	0	4	0	45	7	0	0	381	1145	872	0	0	0	0	0	0	0	7	4	0	0	0	0	0	0
180	831ba3ebc08a8c913f36e945164c2af1	0	0	0	0	0	0	0	0	0	0	0	0	0	0	0	0	0	0	0	0	0	0	827	0	0	0	0	0	0	0	0	0	0	0	0	0	0	0	0	0	0	0	0	0	1161	0	0	0
181	289ade792bbca2c304ac8c80fba45c07	0	0	0	0	0	0	0	0	0	0	0	0	766	644	700	0	0	0	0	0	0	0	0	0	0	0	0	0	0	0	0	0	0	0	0	0	0	0	0	0	0	0	0	0	0	0	0	0
182	8c5cdd1052c7977a72fcf0e735769ad2	107	125	0	0	0	0	0	0	0	0	0	0	0	0	0	0	0	0	31	186	0	0	0	0	0	0	0	0	0	0	0	0	0	0	0	0	0	0	0	0	0	0	241	604	0	180	408	505
183	fdd94761a976227d26d9cae45723d277	0	0	0	0	0	0	0	0	0	0	0	0	0	0	0	0	0	0	0	293	110	0	0	0	0	0	0	0	0	0	0	0	0	0	0	0	0	0	0	0	0	0	964	495	242	0	0	420
184	6dff49f528b8dc24e3202b686c13a1a5	0	0	0	0	0	0	0	0	0	0	0	0	0	0	0	0	0	0	0	80	0	103	0	268	0	0	131	0	0	0	73	0	63	0	0	0	0	0	0	0	0	0	0	0	60	94	0	133
185	4c6879ed11b5184eda6ff839c40b373e	0	0	0	0	0	0	0	0	0	0	0	0	0	0	0	0	0	0	760	0	43	0	0	0	0	0	0	0	0	0	0	0	0	0	0	0	0	0	0	0	0	0	0	0	0	0	0	0
186	3546314d354793f4e0d3be06ed055ef1	483	279	236	0	0	0	0	0	0	0	0	0	0	0	0	0	0	0	0	141	75	0	0	0	0	0	206	0	0	0	0	0	673	0	0	0	0	0	0	0	0	0	0	0	0	112	0	0
187	61c9fe7a5ec195ff740f679ecdbefab2	0	0	0	244	23	108	0	0	0	204	73	144	0	0	6	0	155	129	9	3	4	0	0	0	62	115	0	107	146	146	2	4	0	57	58	327	0	0	0	119	306	155	0	0	0	18	10	0
188	20b9516ed9cbc1953bbab0abff101496	273	37	66	0	0	0	0	0	0	0	0	0	0	0	0	0	0	0	0	0	13	0	0	0	0	0	0	0	0	0	0	0	0	0	0	0	0	0	0	0	0	0	125	12	30	16	56	35
189	fc6511f9db48594b1a133ffe41bb00f4	0	0	0	0	0	0	0	0	0	0	0	0	522	948	0	0	0	0	0	0	0	0	0	0	0	0	0	0	0	0	406	1002	1407	0	0	0	0	0	0	0	25	0	0	0	0	0	0	0
190	a7333e8ae45a454f697b18324337f1bc	0	0	0	0	0	0	0	0	0	0	0	80	574	508	448	0	0	9	18	186	0	0	0	0	0	0	0	0	0	0	0	0	0	0	0	0	0	0	0	0	19	0	0	0	0	0	0	0
191	dcfc06815541968dce7c713f4ed862d7	0	0	0	0	0	0	0	0	0	0	0	0	0	0	0	0	0	0	374	0	49	0	0	0	0	0	0	0	0	0	0	0	0	0	0	0	0	0	0	0	0	0	0	48	0	0	0	299
192	22cea41d6cb9e8c9358412407a28b984	0	0	0	0	0	0	0	0	0	0	0	0	0	0	0	0	0	0	0	0	0	0	0	0	0	0	0	0	0	0	0	0	0	0	0	0	0	0	0	0	0	0	0	0	0	0	0	0
193	f057b450e383edb66c8512f7f67f49d4	0	0	0	71	0	22	0	0	0	121	108	80	0	0	0	0	123	67	0	0	5	0	0	0	33	0	5	557	216	73	0	0	0	22	33	55	0	0	0	694	322	160	0	0	0	0	0	0
194	8d23584abdca3ac8d978a5f98bfd70e2	0	0	0	0	0	0	0	0	0	0	0	0	0	0	0	0	0	0	0	0	0	790	877	877	0	0	0	0	0	0	0	0	0	0	0	0	0	0	0	0	0	0	0	0	0	0	0	0
195	33045565ff90bd9b626bd83299c6e25f	583	138	31	0	0	0	0	0	0	0	0	0	0	0	0	0	0	0	0	0	82	0	0	0	0	0	0	0	0	0	0	0	0	0	0	0	0	0	0	0	0	0	0	0	0	0	0	0
196	698b021b4502ed14a37d36574aa9029a	0	0	0	0	0	0	0	0	0	0	0	0	0	0	0	0	0	0	0	0	0	0	0	0	0	0	0	0	0	0	0	0	0	0	0	0	0	0	0	0	0	0	577	405	134	0	17	42
197	853bf7a8ff13aab159c0a5c55d0a721a	0	0	0	0	0	0	0	0	0	0	0	0	0	0	0	0	0	0	131	0	0	0	0	0	0	0	0	0	0	0	0	0	0	0	0	0	0	0	0	0	0	0	0	0	0	181	0	931
198	535631f89e4cc20c7c9c279d012f7d65	55	0	38	0	0	0	0	0	0	0	0	0	290	261	201	0	0	0	59	61	0	0	0	0	0	0	0	0	0	0	0	0	0	0	0	0	0	0	0	0	0	0	0	0	0	0	42	71
199	66d68ad312c4f4172175c2c6fea91e68	18	84	0	0	0	0	0	0	0	0	0	0	0	0	0	0	0	0	0	0	104	0	0	0	0	0	0	0	0	0	0	0	0	0	0	0	0	0	0	0	0	0	0	725	354	0	0	0
200	3a575a6d3b336d27da0f3c4261058244	0	0	0	0	0	0	0	0	0	0	0	0	0	0	0	0	0	0	129	0	0	0	0	0	0	0	0	0	0	0	0	145	0	0	0	0	0	0	0	0	0	0	135	84	0	72	0	711
201	6eb3286516a27a16e55fbfb068b1534b	0	0	0	0	0	0	0	0	0	0	0	0	0	0	0	0	0	0	0	781	0	0	0	0	0	0	0	0	0	0	0	0	0	0	0	0	0	0	0	0	0	0	0	0	0	68	0	0
202	1c1bc2728c37105c495e40a5144f0205	0	0	0	0	0	0	0	0	0	0	0	0	0	0	0	0	0	0	0	0	0	0	0	0	0	0	0	0	0	0	0	0	0	0	0	0	0	0	0	0	0	0	0	0	0	0	0	0
203	c3d703847ec28e803e384eb022bd39dc	0	0	0	0	0	0	0	0	0	0	0	0	0	0	0	0	0	0	0	0	264	0	0	0	0	0	0	0	0	0	0	0	0	0	0	0	0	0	0	0	0	0	120	173	464	0	250	151
204	6b26e4fa590010a504150bd73079ab9a	0	0	0	0	0	0	0	0	0	0	0	0	0	0	0	0	0	0	0	0	0	0	0	0	0	0	0	0	0	0	0	0	0	0	0	0	0	0	0	0	0	0	0	0	0	0	108	0
205	0a52f7682d0ef03622c1fe9da5d7c8ab	0	0	0	0	0	0	0	0	0	0	0	0	0	0	0	0	0	0	0	0	0	0	0	0	0	0	0	0	0	0	0	0	0	0	0	0	0	0	0	0	0	0	0	0	0	0	0	0
206	3f97a23bbfe44e67b4600e68e88ed0a4	0	0	0	0	0	0	0	0	0	0	0	0	0	0	0	0	0	0	0	0	83	0	0	0	0	0	0	0	0	0	0	0	0	0	0	0	0	0	0	0	0	0	208	0	0	0	34	310
207	ae782574ef110365d7a428da71b563a0	0	0	0	0	0	0	0	0	0	0	0	0	0	0	0	0	0	0	0	0	0	0	0	0	0	0	0	0	0	0	0	0	0	0	0	0	0	0	0	0	0	0	0	0	0	0	0	0
208	fcff9cc9e5de72416abe800ce5f5c781	0	0	0	0	0	0	0	0	0	0	0	0	0	0	0	0	0	0	0	0	0	0	0	0	0	0	0	0	0	0	0	0	0	0	0	0	0	0	0	0	0	0	0	0	0	0	0	0
209	9a35f66ee515c19bcd4899b7c65caa2f	0	15	0	0	0	0	0	0	0	0	0	70	0	0	0	0	0	0	110	0	97	0	0	0	0	0	0	0	0	0	0	0	0	0	0	0	0	0	0	0	0	0	86	101	0	0	0	73
210	3dfd277532643507a6b5f7569820dba1	97	130	0	0	0	0	0	0	0	0	0	0	0	0	0	0	0	0	86	117	89	0	0	0	0	0	0	0	0	0	0	0	0	0	0	0	0	0	0	0	0	0	175	0	193	114	223	0
211	00cbcee293282c1dff17184537940249	0	0	0	0	0	0	0	0	0	0	10	153	0	0	0	0	336	67	0	0	0	0	0	2	276	38	8	2145	178	488	0	0	0	35	0	0	0	0	0	51	22	0	0	0	0	0	0	0
212	129f9db5ea6c78ef36dab0334dde94b1	0	0	0	0	0	0	0	0	0	0	0	0	0	0	0	0	0	0	48	31	0	0	0	0	0	0	0	0	0	0	0	0	0	0	0	0	0	0	0	0	0	0	32	0	28	136	25	0
213	27157fb784a247799512e0277a283016	0	0	0	0	0	0	0	0	0	0	0	0	0	0	0	0	0	0	0	0	0	0	0	0	0	0	0	0	0	0	0	0	0	0	0	0	0	0	0	0	0	0	246	0	48	0	0	141
214	ad63dc461ce31d7bd8e10e5f02e76d67	8	308	50	0	0	0	0	0	0	0	0	24	0	0	43	0	0	0	0	0	0	14	21	0	0	0	245	0	0	0	16	30	0	0	0	0	0	0	0	0	0	0	0	0	0	0	0	0
215	ddf3bf2de8d86f60c3b370b41c03660a	0	0	0	0	0	0	0	0	0	0	0	0	0	0	9	0	0	0	0	0	0	0	0	0	0	0	0	0	0	0	0	0	0	0	0	0	0	0	0	0	0	0	0	0	0	0	0	0
216	a74d25b3f9d15b081cf17d1ee4909d6e	0	0	0	0	0	0	0	0	0	0	0	0	0	0	0	0	0	0	941	36	0	0	0	0	0	0	0	0	0	0	58	0	0	0	0	0	0	0	0	0	0	0	84	0	0	0	0	0
217	7326ee7d01b5c5940eee8bba03257f2d	0	0	0	0	0	0	0	0	0	0	0	0	0	0	0	0	0	0	0	0	294	0	0	0	0	0	0	0	0	0	0	0	0	0	0	0	0	0	0	0	0	0	112	504	0	0	0	215
218	d3c961c5b833d2e730b6f87c17e03ec8	0	0	0	0	0	0	0	0	0	0	0	0	0	0	0	0	0	0	0	0	0	0	0	0	0	0	0	0	0	0	0	0	0	0	0	0	0	0	0	0	0	0	105	107	57	0	0	28
219	24321515ee6e664ea57a6253c0b01e41	0	0	0	256	0	40	0	0	0	21	56	81	0	0	0	0	120	155	0	0	0	0	0	0	0	0	0	0	0	0	0	0	0	200	121	86	0	0	0	492	47	92	0	0	0	0	0	0
220	e4b67e4072361020a12bbc78c486723e	8	0	0	91	13	22	0	0	0	192	119	186	0	0	0	0	179	102	0	0	0	0	0	0	16	17	0	51	54	63	0	0	0	54	51	77	0	0	0	252	207	156	12	0	0	0	0	0
221	585d62dfa5ab32c87fefd45588641715	0	0	330	0	0	0	0	0	0	0	0	0	0	0	0	0	0	0	0	49	0	0	0	0	0	0	0	0	0	0	503	974	796	0	0	0	0	0	0	0	0	0	0	0	0	405	0	0
222	3a1687f318fb7e43f41415aaf5b87043	0	0	0	0	0	0	0	0	0	0	0	0	0	0	0	0	0	0	0	0	442	0	0	0	0	0	0	0	0	0	0	0	0	0	0	0	0	0	0	0	0	0	60	0	0	0	597	0
223	7793b7fe154c71b72b7284fab2540101	453	345	132	0	0	0	0	0	0	0	0	0	0	0	0	0	0	0	420	0	0	0	0	0	0	0	0	0	0	0	0	0	0	0	0	0	0	0	0	0	0	0	0	0	0	0	0	196
224	9fdc7a9ad5deb08361df83bb4d477dbe	0	0	0	0	0	0	0	0	0	0	0	0	0	0	0	0	0	0	0	0	0	0	0	0	0	0	0	0	0	0	0	0	0	0	0	0	0	0	0	0	0	0	0	84	1642	486	0	0
225	b1e0a5ddb2c2e13f25ecace55c0797e7	0	0	0	0	0	0	0	0	0	0	0	0	0	0	0	0	0	0	0	30	0	0	0	0	0	0	0	0	0	0	0	0	0	0	0	0	0	0	0	0	0	0	315	198	198	128	136	0
226	fb18d80bd1c33473bd81ead342867536	69	279	0	0	0	0	0	0	0	0	0	0	0	0	0	0	0	0	0	0	724	0	0	0	0	0	0	0	0	0	519	0	0	0	0	0	0	0	0	0	14	0	0	0	0	0	338	0
227	a3a11d8840e0eec9f9674d3ce014c650	680	226	132	0	0	0	0	0	0	0	0	0	0	0	0	0	0	0	0	0	0	0	0	0	0	0	0	0	0	0	0	0	0	0	0	0	0	0	0	0	0	0	43	865	0	0	1014	0
228	31569ad6a09ed3abc6d25174c69890aa	0	0	0	0	0	0	0	0	0	0	0	0	0	0	0	0	0	0	0	0	0	1847	0	0	0	0	0	0	0	0	0	0	0	0	0	0	0	0	0	0	0	0	0	0	0	0	0	0
229	8e4283d45436d8269ddbb11d1a2b3249	0	0	0	0	0	0	0	0	0	0	0	0	0	0	0	0	0	0	0	0	0	0	0	0	0	0	0	0	0	0	0	0	0	0	0	0	0	0	0	0	0	0	0	0	574	1507	176	0
230	a15d7028c82ca73d53d21e4063d53e00	0	0	0	0	0	0	0	0	0	0	0	0	0	51	0	0	0	0	59	0	0	0	0	0	0	0	0	0	0	0	0	0	0	0	0	0	0	0	0	0	0	0	0	0	0	0	0	0
231	e58b3218bb8fd1c85aaac56908696d40	0	0	0	201	0	180	0	0	0	296	177	160	0	0	0	0	0	0	0	0	0	0	0	0	0	0	0	161	197	165	0	0	0	111	0	226	0	0	0	347	372	239	0	0	0	0	0	0
232	e8d66c4b51ffb0bffff10436b32ac7f5	0	0	61	0	0	0	0	0	0	0	0	0	98	83	51	0	0	0	20	48	30	168	293	26	0	0	0	0	0	0	356	505	465	0	0	0	0	0	0	0	13	0	26	22	22	33	0	128
233	87ec1027b2a892f367d58a5769c5dc30	0	0	0	125	0	40	0	0	0	252	95	114	0	0	0	0	198	90	0	3	0	0	0	0	27	46	0	174	201	117	0	0	0	130	77	0	0	0	0	191	306	167	0	0	0	0	0	0
234	a7575fff8001757a3586e23965d9f13c	0	0	0	0	0	0	0	0	0	0	0	254	0	0	0	0	0	0	0	290	257	0	0	0	0	0	0	0	0	0	0	173	0	0	0	0	0	0	0	0	0	0	240	20	565	0	0	431
235	ba8bd0ccdef26867d53b93f23e70bf38	0	0	0	0	0	0	0	0	0	0	0	0	0	0	0	0	0	0	0	0	0	0	0	0	3183	1000	0	0	0	0	0	0	0	0	0	0	0	0	0	0	0	0	0	0	0	0	0	0
236	1eb0ae3d2de871f0ec2062af55f834e5	0	39	0	0	0	0	0	0	0	0	0	0	0	0	0	0	0	0	0	0	0	0	0	0	0	0	0	0	0	0	0	0	0	0	0	0	0	0	0	0	0	0	830	0	33	0	46	95
237	e6f2b31af4fc9fc11a0136011733b9bc	0	0	0	0	0	0	0	0	0	0	0	0	0	0	0	0	0	0	0	0	0	0	0	0	0	0	0	0	0	0	0	0	0	0	0	0	0	0	0	0	0	0	0	0	0	0	0	0
238	01335f70c367e030e9fc9fad750b73e2	0	0	0	0	0	0	0	0	0	0	0	0	0	0	0	0	0	0	0	0	0	0	0	0	0	0	0	0	0	0	0	0	0	0	0	0	0	0	0	0	0	0	0	0	0	0	0	0
239	d49d5cfc7c23fb110fcd567e64adee5b	0	0	0	0	0	0	0	0	0	0	0	0	0	0	0	0	0	0	0	46	0	0	0	0	0	0	0	0	0	0	0	0	0	0	0	0	0	0	0	0	0	0	93	104	0	0	0	0
240	c08b6ef0eadc6c8510d5333fba99db7f	0	0	0	0	0	0	0	0	0	0	0	0	827	868	1746	0	0	0	0	0	0	0	0	0	0	0	0	0	0	0	0	0	0	0	0	0	0	0	0	0	0	0	0	0	0	0	0	0
241	5c09fed2f35d6c48879dfb81a2f1833b	0	0	0	0	0	0	0	0	0	0	0	0	0	0	0	0	0	0	36	0	0	0	0	0	0	0	0	0	0	0	0	0	0	0	0	0	0	0	0	0	0	0	0	84	120	0	142	146
242	9b1ccf1c3e12712043c6d05734b84efa	0	0	0	0	0	0	0	0	0	0	0	51	154	154	0	0	0	0	0	69	0	120	0	0	0	0	0	0	0	0	0	80	64	0	0	0	0	0	0	0	0	0	375	96	0	0	0	0
243	9fdb728fa04b05a884072196fcbaeef7	0	0	0	0	0	0	0	0	0	157	55	0	0	0	0	0	0	0	0	0	0	0	0	0	0	0	0	0	0	0	227	0	0	0	0	0	0	0	0	484	2405	30	0	0	0	0	0	0
244	dca3342696766c32bc76deaeb4d2af4d	0	0	0	0	0	0	0	0	0	0	0	681	0	146	0	0	0	0	0	293	0	0	0	0	0	0	0	0	0	0	0	0	0	0	0	0	0	0	0	0	0	0	183	109	713	54	271	138
245	6a635e7a8da3edf21fbdfff78d88b956	0	0	0	207	0	0	0	0	0	324	175	193	0	0	0	0	0	0	0	0	0	0	0	0	0	0	0	237	187	188	0	0	0	136	0	159	0	0	0	331	325	298	0	0	0	0	0	0
246	52aef8b03b4a322f6f3b7a46ac3e20f0	0	0	0	0	0	0	0	0	0	0	0	0	0	0	0	0	0	0	0	0	0	0	0	0	0	0	0	0	0	0	0	0	0	0	0	0	0	0	0	0	0	0	0	104	202	542	357	0
247	0d7d2d4ca2aa18068245d19d83a4c4dc	117	162	265	0	0	0	0	5	0	0	0	122	46	0	0	0	0	0	0	0	0	604	174	0	0	0	0	0	0	0	0	0	0	0	0	0	0	0	0	0	0	0	0	0	0	0	0	0
248	7d213e737021132cbaf4d0452434cefb	0	0	0	0	0	0	0	0	0	0	0	0	0	0	0	0	0	0	255	0	213	0	0	0	0	0	0	0	0	0	0	0	0	0	0	0	0	0	0	0	0	0	77	131	213	557	78	110
249	d70c4f44baf8c712ab9970cef36e46d5	0	0	313	0	0	0	0	0	0	0	0	0	0	0	0	0	0	0	0	0	0	0	0	0	0	0	943	0	0	0	293	1729	624	0	0	0	0	0	0	0	0	0	0	0	0	0	0	0
250	a3d5c5f8272ddf34bfd0f13b9418fb8c	0	0	102	0	0	0	0	0	0	0	0	0	634	792	330	0	0	0	0	0	0	187	272	255	0	0	418	0	0	0	0	0	0	0	0	0	0	0	0	0	0	0	0	0	0	0	0	0
251	640d3fd83f85ee3e54d3209b08d7ca8c	0	0	0	51	0	42	0	0	0	368	136	123	0	0	0	0	214	113	0	0	0	0	0	0	20	18	0	280	200	298	0	0	0	22	14	79	0	0	0	310	353	337	0	0	0	0	0	0
252	3e201ee9fddb7456aa122a3ff816442f	0	0	0	0	0	0	0	0	0	0	0	0	0	0	0	0	0	0	0	0	0	0	0	0	0	0	0	0	0	0	0	0	0	0	0	0	0	0	0	0	0	0	0	0	0	0	0	0
253	d12faa94d2e32b07797a8bb01ef525cd	0	0	0	0	0	0	0	0	0	0	0	283	145	153	330	0	0	0	0	0	0	501	0	283	0	0	508	0	0	0	0	117	0	0	0	0	0	0	0	0	0	0	0	0	0	0	0	0
254	4fc968e6afb1bf4b96b407c6c876816b	1840	670	1361	0	0	0	0	0	0	0	0	0	0	0	0	0	0	0	0	0	0	0	0	0	0	0	0	5	0	0	0	0	0	0	0	0	0	0	0	0	0	0	0	0	0	0	0	0
255	52cc462e2a580bb4192818d8a6334721	695	756	550	0	0	0	0	0	0	0	0	0	0	0	0	0	0	0	0	0	0	0	0	0	0	0	0	0	0	0	0	0	0	0	0	0	0	0	0	0	0	0	0	0	0	0	0	0
256	78b333ff9ec40ee246edb6049e7dd3c1	0	0	0	81	0	73	0	0	0	181	95	67	0	0	0	0	240	151	0	0	0	0	0	0	37	86	0	132	139	162	0	0	0	52	37	268	0	0	0	258	578	272	0	0	0	0	0	0
257	d6baa4185f194ea18c2c103855961430	91	418	105	0	0	0	0	0	0	0	0	0	0	0	0	0	0	0	0	0	0	0	0	0	0	0	0	0	0	0	0	0	0	0	0	0	0	0	0	0	0	0	0	0	0	0	0	0
258	776e2996496caf883cf442f4c6a2706b	0	0	0	0	0	0	0	0	0	0	0	0	158	254	0	0	0	0	0	0	0	0	0	0	0	0	0	0	0	0	0	0	0	0	0	0	0	0	0	0	0	0	0	0	0	0	0	0
259	e2da813f2abaa37d76153fbeeebca7aa	0	0	0	0	0	0	0	0	0	0	0	0	0	0	0	0	0	0	0	0	0	0	0	0	0	0	0	0	0	0	0	0	0	0	0	0	0	0	0	0	0	0	0	0	0	0	0	0
260	39a79379f79c5c07692f67be9f789dcf	0	0	0	122	0	52	0	0	0	177	94	76	0	0	0	0	131	91	6	0	0	0	0	0	40	89	0	128	89	154	0	0	0	73	39	266	0	0	0	231	390	214	0	0	0	0	0	0
261	e1efbd919ee89d179de5908e03d85f70	0	0	0	0	0	0	0	0	0	0	0	0	0	0	0	0	0	0	0	0	0	0	0	0	0	0	0	0	0	0	0	0	0	0	0	0	0	0	0	0	0	0	0	0	0	0	0	0
262	f846c9077d7cc52f540db1e86ef4a904	25	9	0	0	0	0	0	0	0	0	0	0	0	0	0	0	0	0	126	0	0	0	0	0	0	0	0	0	0	0	0	0	0	0	0	0	0	0	0	0	0	0	0	54	0	0	0	123
263	9b4669dcbfc3256db498a244e8cc2c4f	0	0	0	0	0	0	0	0	0	0	0	0	0	0	0	0	0	0	220	0	0	0	0	0	0	0	0	0	0	0	0	0	0	0	0	0	0	0	0	0	0	0	0	0	0	0	0	844
264	1725648a0546bafc5e2e5e641334c719	0	0	0	0	0	66	31	0	0	0	0	0	0	0	0	0	0	0	0	0	0	0	0	0	0	43	3519	0	13	0	0	0	0	0	0	0	0	0	0	0	0	0	0	0	0	0	0	0
265	cea2a7221213fd21af5e617edb627517	0	0	0	0	0	0	0	0	0	0	0	0	0	0	0	0	0	0	0	0	0	0	0	0	0	0	0	0	0	0	0	0	0	0	0	0	0	0	0	0	0	0	0	0	726	0	0	501
266	3af3a0e8b5d40ddce0302f74d2553de1	0	0	0	0	0	0	0	0	0	0	0	0	0	0	0	0	0	0	0	0	0	0	0	0	0	0	0	0	0	0	0	0	0	0	0	0	0	0	0	0	0	0	0	0	0	0	0	0
267	7f3df1dbee5f186dc8b8a2117801103e	0	0	0	40	0	24	0	0	0	172	117	125	0	0	0	0	71	35	0	0	0	0	0	0	36	32	0	146	214	198	0	0	0	37	0	49	0	0	0	310	470	212	0	0	0	0	0	0
268	532e661df7c9def4511e1827dd6c88e9	0	6	0	83	20	0	0	0	0	154	77	55	0	0	0	0	142	99	0	0	0	0	0	0	26	22	15	116	80	112	0	0	0	73	38	87	0	0	0	758	575	316	0	0	0	0	0	0
269	e7fcd08cd4e0ab59ac6193956556a43b	0	0	0	0	0	0	0	0	0	0	0	373	0	0	0	0	0	0	0	174	0	239	153	593	0	0	0	0	0	0	0	0	0	0	0	0	0	0	0	0	0	0	0	0	0	182	27	0
270	5536494e2aefec665932794c6346d133	229	405	73	0	0	0	0	0	0	0	0	0	0	0	0	0	0	0	0	0	0	50	86	0	0	0	0	0	0	0	0	0	0	0	0	0	0	0	0	0	0	0	83	0	100	0	0	110
271	6da7096e5f0d63faac20ad7c9f6d1a25	334	154	65	0	0	0	0	0	0	0	0	0	127	124	200	0	0	0	0	0	0	20	0	863	0	0	69	0	0	0	0	0	0	0	0	0	0	0	0	0	0	0	15	0	0	0	0	0
272	6e88fd101178b1fe50bbf879da069744	0	0	0	154	0	103	0	0	0	286	212	0	0	0	0	0	62	42	0	0	0	0	0	0	0	92	0	85	75	100	0	0	0	53	0	306	0	0	0	171	497	352	0	0	0	0	0	0
273	f263968ab0922338fb83b206597d4789	0	0	0	0	0	0	0	0	0	0	0	0	0	0	0	0	0	0	0	0	0	0	0	0	0	0	0	0	0	0	0	0	0	0	0	0	0	0	0	0	0	0	0	0	0	0	0	0
274	487d6f9c498f52d7760f4671d399951c	0	0	0	0	0	0	0	0	0	0	0	0	87	67	0	0	0	0	114	0	0	0	0	0	0	0	0	0	0	0	0	0	0	0	0	0	0	0	0	0	0	0	86	143	0	0	0	0
275	3f56215d99070e982c971312932a8dfa	0	0	0	0	0	0	0	0	0	0	0	0	0	0	0	0	0	0	0	0	0	0	0	0	0	0	0	0	0	0	0	0	0	0	0	0	0	0	0	0	0	0	0	0	0	0	0	0
276	1ad00eb2e172eafc50c0ef56bbabadb4	0	0	0	0	0	0	0	0	0	0	0	0	0	0	0	0	0	0	0	0	0	0	0	0	0	0	90	0	0	0	0	0	0	0	0	0	0	0	0	0	0	0	58	149	0	0	0	0
277	f096cc6f2c569c034b85649b47fe1d0d	0	0	173	0	0	0	0	0	0	0	0	0	0	0	0	0	0	0	0	232	0	0	0	28	0	0	0	0	0	0	0	0	0	0	0	0	0	0	0	0	0	0	80	0	0	0	548	401
278	9fcf38f51631d0e31699641bf62c0441	0	0	0	0	0	0	0	0	0	0	0	3447	0	0	6	0	0	0	6	0	0	0	0	0	0	0	0	0	0	0	0	0	0	0	0	0	0	0	0	0	0	0	0	0	0	0	0	0
279	bcdb0dc075b4f3ea06d3a7df3eb41a2b	177	0	0	0	0	0	0	0	0	0	0	0	0	0	0	0	0	0	0	0	83	0	0	0	0	0	0	0	0	0	0	0	0	0	0	0	0	0	0	0	0	0	848	0	0	0	0	0
280	38b1a8c1748cf8f29d3825ce319982f3	0	853	81	0	0	0	0	0	0	0	0	0	0	0	0	0	0	0	0	0	0	0	0	0	0	0	0	0	0	0	0	0	0	0	0	0	0	0	0	0	0	0	0	0	0	0	0	0
281	5779381c0dbe7675c5c24c447f73a810	0	0	0	84	0	15	0	0	0	175	52	72	0	0	0	0	65	0	0	0	0	0	0	0	48	26	0	174	133	170	0	0	12	40	13	53	0	0	0	199	570	371	0	0	0	0	0	0
282	74f7677c4666d227a8a01b042be6400a	0	0	0	0	0	0	0	0	0	0	0	0	0	0	0	0	0	0	0	294	655	0	0	0	0	0	0	0	0	0	0	0	0	0	0	0	0	0	0	0	0	0	243	0	0	0	0	1023
283	982aadd5eb17b450683ffc1d260b9e5c	0	0	0	106	48	30	0	0	0	32	109	113	0	0	0	0	72	0	0	0	0	0	0	0	13	32	0	0	0	0	9	8	0	139	180	0	0	0	0	345	30	27	0	0	0	0	0	0
284	9ad0eb23f51c29abb5eea686aa97a9ff	0	0	327	0	0	0	0	0	0	0	0	89	0	0	0	29	0	0	0	0	0	1128	967	0	0	0	0	0	0	0	0	0	0	0	0	0	0	0	0	0	0	0	0	0	0	0	0	0
285	d055643d2923b47291fd730e1487225a	0	0	224	0	0	0	0	0	0	0	0	0	0	0	0	0	0	0	0	0	0	105	0	0	0	0	662	0	0	0	0	398	0	0	0	0	0	0	0	0	0	0	0	0	0	0	0	0
286	8eba91879d8d63daa3071393da495989	0	0	0	0	0	0	0	0	0	0	0	0	0	0	0	0	0	0	97	0	0	0	0	0	0	0	0	0	0	0	0	0	0	0	0	0	0	0	0	0	0	0	0	0	0	268	0	0
287	3d939bf3396b863df081064f082dd1de	0	0	0	0	0	0	0	0	0	0	0	0	0	0	0	0	0	0	0	0	0	0	0	0	0	0	0	0	0	0	0	0	0	0	0	0	0	0	0	0	0	0	0	0	0	0	0	0
288	dea1898831a0539b5d9c39342273e0c4	0	0	0	0	0	0	0	0	0	0	0	0	0	0	0	0	0	0	0	0	26	0	0	0	0	0	0	0	0	0	0	0	0	0	0	0	0	0	0	0	0	0	39	165	60	140	190	0
289	4c390d3db171687148d935a7ae8ed0ac	285	667	663	0	0	38	7	16	0	0	0	0	0	0	0	0	0	0	0	0	0	0	0	0	12	30	1339	0	0	12	0	0	0	0	0	0	0	0	0	0	0	0	0	0	0	0	0	0
290	b3f18aa7c1ed6933dac21beadc54030a	0	0	0	0	0	0	0	0	0	0	0	0	0	0	0	0	0	0	0	0	0	0	0	0	0	0	0	0	0	0	0	6	0	1405	1799	73	0	0	0	0	0	0	0	0	0	0	0	0
291	f976f1b005e0dbf4fe4738f01b1f00d0	0	0	0	0	0	0	0	0	0	193	67	0	0	0	0	0	145	0	0	0	0	0	0	0	0	39	0	77	123	139	0	0	0	73	89	91	0	0	0	199	102	129	0	0	25	0	0	0
292	8bf2044d6463d4c5d036ab3d762e7c00	42	162	53	0	0	0	0	0	0	0	0	0	0	0	0	0	0	0	0	0	74	0	0	0	0	0	0	0	0	0	0	0	0	0	0	0	0	0	0	0	0	0	0	842	251	0	294	0
293	e901c3d2709363a9480cdc49fb332c3f	0	0	0	0	0	0	0	0	0	0	0	0	0	0	0	0	0	0	56	33	165	0	0	0	0	0	0	0	0	0	0	0	0	0	0	0	0	0	0	0	0	0	57	0	273	409	0	134
294	ccc8f7591b2f791a6efdeae44a3aeae6	827	812	483	0	0	17	0	10	9	0	0	0	0	0	0	0	0	0	0	0	0	0	0	0	0	0	384	0	0	5	0	0	0	0	0	0	0	0	0	0	0	0	0	0	0	0	0	0
295	ad4bc53e5225cbca7ef143c29947143b	0	0	0	0	0	0	0	0	0	0	0	0	290	319	133	0	0	0	0	71	0	168	340	539	0	0	0	0	0	0	375	534	285	0	0	0	0	0	0	0	8	0	0	0	0	0	0	0
296	6619db2ea350a849840c696aad0cc5bc	0	0	0	0	0	0	0	0	0	0	0	0	0	0	0	0	0	0	0	0	0	0	0	0	0	0	0	0	0	0	0	0	0	0	0	0	0	0	0	0	0	0	0	0	0	0	0	0
297	7de803048940ca1f6d72c9bbdbcd46bc	0	0	0	0	0	0	0	0	0	0	0	0	0	0	0	0	0	0	75	14	63	0	0	0	0	0	0	0	0	0	0	0	0	0	0	0	0	0	0	0	0	0	235	170	230	63	296	129
298	c14c30358922d92a50176dd4c3402ef2	0	0	0	0	0	0	0	0	0	0	0	0	0	0	0	0	0	0	0	0	0	0	0	0	0	0	0	0	0	0	0	0	0	0	0	0	0	0	0	0	0	0	0	0	0	0	0	0
299	152c3a0a4da6aef2cbe4b6ec770e1cae	0	0	0	207	0	67	0	0	0	170	133	85	0	0	0	0	89	121	0	0	0	0	0	0	47	47	0	154	110	76	0	0	0	64	0	165	0	0	0	339	203	295	0	0	0	0	0	0
300	9260ceaedeebbfa214d5e1cd17aaadb0	0	0	0	0	0	0	0	0	0	173	92	89	0	0	0	0	168	70	0	0	0	0	0	0	0	0	0	158	115	163	0	0	0	31	23	64	0	0	0	505	396	355	0	0	0	0	0	0
301	1616f230017a06118fc38d54fc3925f0	0	0	0	0	0	0	0	0	0	0	0	0	0	0	0	0	0	0	0	0	0	0	0	0	0	0	0	0	0	0	0	0	0	0	0	0	0	0	0	0	0	0	0	0	0	0	0	0
302	a745df89494085d27c5a79ec7976207d	23	0	7	0	0	0	0	0	0	0	0	0	0	0	29	0	0	0	44	43	113	179	115	203	0	0	66	0	0	0	0	174	0	0	0	0	0	0	0	0	5	0	247	0	81	20	0	133
303	452be65c76c6a3c7ff1c478118762094	0	0	0	0	0	0	0	0	0	0	0	0	0	0	0	0	0	0	0	94	0	0	0	0	0	0	0	0	0	0	0	0	0	0	0	0	0	0	0	0	0	0	1780	0	0	80	0	412
304	5fd39184d8d76646fe12128e8425ec48	0	0	0	0	0	0	0	0	0	0	0	0	0	0	0	0	0	0	0	0	0	0	0	0	0	0	0	0	0	0	0	0	0	0	0	0	0	0	0	0	0	0	0	92	245	224	208	0
305	dafd84ce64d0d4a4ebaece78b82274a4	0	0	0	0	0	0	0	0	0	43	0	3065	0	0	0	0	0	0	0	0	0	0	0	0	0	0	0	0	0	0	0	19	0	0	0	0	0	0	0	0	0	0	0	0	0	0	0	0
306	5de5de69f663c472fefb4d2492d7c566	51	120	56	0	0	0	0	0	0	0	0	0	0	0	0	0	0	0	0	0	0	0	0	0	0	0	0	0	0	0	0	0	0	0	0	0	0	0	0	0	0	0	125	63	0	0	0	0
307	907255cf8f20f1c751c4b07da57cee27	0	0	0	0	0	0	0	0	0	0	0	0	0	0	0	0	0	0	0	0	0	0	0	0	0	0	0	0	0	0	0	0	0	0	0	0	0	0	0	0	0	0	0	0	0	0	0	0
308	3c48974de7051bcd4a63c4927a58e3b0	0	0	0	657	1070	1375	0	0	0	0	0	0	0	0	0	0	0	0	0	0	0	0	0	0	0	20	0	0	0	0	0	0	0	0	0	0	0	0	0	0	0	0	0	0	0	0	0	0
309	f480d5b1611a63ff432c86ab383e50ac	0	0	0	0	0	0	0	0	0	0	0	0	0	0	0	0	0	0	0	0	44	0	0	0	0	0	0	0	0	0	0	0	0	0	0	0	0	0	0	0	0	0	0	92	0	0	15	150
310	1ab3145f6008ef16bcab734545c45df6	47	150	29	0	0	0	0	0	0	0	0	0	0	0	0	0	0	0	0	0	0	0	0	0	0	0	0	0	0	0	0	0	0	0	0	0	0	0	0	0	0	0	56	0	0	0	62	31
311	7dc3e9550de96d6a6d20a33d10d3a4eb	0	0	0	0	0	0	0	0	0	0	0	0	0	0	0	0	0	0	0	0	0	0	0	0	0	0	0	0	0	0	0	0	0	0	0	0	0	0	0	0	0	0	0	0	0	0	0	306
312	ca027ec6627fa94f90a62da4a9c2a5b4	0	0	0	0	0	0	0	0	0	0	0	0	0	0	0	0	0	0	0	0	0	0	0	0	0	0	0	0	0	0	0	0	0	515	2528	0	0	0	0	39	0	0	0	0	0	0	0	0
313	aa05b884a8a274353d29c33509bc3513	0	0	0	0	0	0	0	0	0	214	76	86	0	9	0	0	1084	180	0	0	0	0	0	0	0	0	0	15	28	60	0	0	0	0	0	0	0	0	105	55	78	158	0	0	0	0	0	0
314	d5eda626bf22130314e03a7eaa6de48c	0	0	0	102	88	50	0	0	0	56	11	14	0	0	13	0	40	0	0	0	0	0	0	0	10	0	0	0	0	13	5	0	0	34	48	0	5	0	0	35	54	15	0	0	0	0	0	0
315	376f0276d46fcbd674bf84577795aca8	0	0	0	0	0	0	0	0	0	0	0	0	0	0	0	0	0	0	0	0	0	0	0	0	0	0	0	0	0	0	0	0	0	0	0	0	0	0	0	0	0	0	0	0	0	0	0	0
316	5838a7b4ff41a82b629917374928456a	0	0	0	0	0	0	0	0	0	0	0	0	0	0	0	0	0	0	0	0	0	0	0	0	0	0	0	0	0	0	0	0	0	0	0	0	0	0	0	0	0	0	0	0	0	0	0	0
317	2db9aa328ce97967c74716f24eb7f844	0	0	0	0	0	0	0	0	0	0	0	45	0	0	0	0	0	0	0	0	0	0	486	0	0	0	0	0	0	0	0	0	0	0	0	0	0	0	0	0	0	0	0	0	38	0	0	0
318	20ab6663950c4b1f8983ed7e030bb13f	0	0	0	111	0	61	0	0	0	244	194	154	0	0	0	0	262	154	0	0	0	0	0	0	0	0	0	187	174	153	0	0	0	0	0	104	0	0	0	113	146	72	0	0	0	0	0	0
319	9d4d6eca2651770a6a12d342d986e648	0	0	0	0	0	0	0	0	0	0	0	0	0	0	0	0	46	0	0	0	0	0	0	0	0	0	0	253	0	50	0	0	0	0	0	0	0	0	0	0	26	0	0	6	0	0	0	0
320	9637746c3a41157000c09374e1559a5e	0	0	0	0	0	0	0	0	0	0	0	0	0	0	0	0	0	0	311	228	173	0	0	0	0	0	0	0	0	0	0	0	0	0	0	0	0	0	0	0	0	0	145	404	42	0	0	120
321	25b5d11606506238071c077ac88f130b	82	166	0	0	0	0	0	0	0	0	0	0	0	0	0	0	0	0	0	144	0	21	0	0	0	0	0	0	0	0	0	0	0	0	0	0	0	0	0	0	0	0	0	0	0	0	0	0
322	589e9df2b788e022f6d37b83a3cc0d82	0	0	0	0	0	0	0	0	0	0	0	0	0	0	0	0	0	0	0	0	0	0	0	0	0	0	0	0	0	0	0	0	0	0	0	0	0	0	0	0	0	0	0	0	0	0	0	0
323	0bdc3f8a45916689d485165ee2708c6d	0	0	0	0	0	0	0	0	0	0	0	0	0	0	0	0	0	0	0	0	0	0	0	0	0	0	0	0	0	0	0	0	0	0	0	0	0	0	0	0	0	0	0	0	0	0	0	0
324	86697da5a954ab6e6e71832dac05382b	0	0	0	0	0	0	0	0	0	187	61	104	0	0	0	0	80	57	0	0	0	0	0	0	36	62	0	240	195	245	0	0	0	80	0	129	0	0	0	194	165	162	0	0	0	0	0	0
325	4d6085b5cf6c5530e9237910d54d58b5	0	0	0	144	0	0	0	0	0	97	90	0	0	0	0	0	184	143	0	0	0	0	0	0	0	59	0	100	112	133	0	0	0	81	37	132	0	0	0	205	149	158	0	0	0	0	4	0
326	8a62dc049bb13ac7179a44a2036d5388	0	0	146	0	0	0	0	0	0	0	0	89	100	107	170	0	0	0	0	62	129	320	157	282	0	0	0	0	0	0	69	152	0	0	0	0	0	0	0	0	0	0	322	23	59	48	0	0
327	6f833d1dbcba712b710bc9d6f9caf06e	0	0	0	0	0	0	0	0	0	0	0	0	0	0	0	0	0	0	0	0	0	0	0	0	0	0	0	0	0	0	0	0	0	0	0	0	0	0	0	0	0	0	0	0	0	0	0	0
328	bb21c8a1f51b93b31f4bb2093cdc926c	107	0	0	0	0	0	0	0	0	0	0	0	0	0	0	0	0	0	0	47	0	0	0	0	0	0	0	0	0	0	0	0	0	0	0	0	0	0	0	0	0	0	243	261	168	510	623	0
329	1edc630c088c636b83d19559c55069b8	0	0	0	0	0	0	0	0	0	0	0	0	0	0	0	0	0	0	0	61	0	615	445	0	0	0	0	0	0	0	607	0	0	0	0	0	0	0	0	0	0	0	0	64	0	0	0	0
330	598130b1414ae8e5416cd14c8672d841	0	0	0	15	296	111	0	0	0	0	0	0	0	0	0	0	0	0	0	0	0	0	0	0	0	0	0	0	0	0	0	0	0	782	1073	600	0	0	0	10	0	0	0	0	0	0	0	0
331	f7542b8b2741a6ce05d2b3ba78839308	0	0	0	79	9	19	0	0	0	81	72	53	0	0	0	0	101	76	0	0	0	0	0	0	0	23	0	87	69	62	0	0	0	82	48	173	0	0	0	262	265	126	0	0	0	0	0	0
332	a4b86029139ec521c4288e955c795b8f	0	0	0	0	0	0	0	0	0	0	0	0	0	0	0	0	0	0	186	0	0	0	0	0	0	0	0	0	0	0	0	0	0	0	0	0	0	0	0	0	0	0	62	82	117	0	130	102
333	1b9ab4708bbdf5458cf945dd892a135a	0	0	0	0	0	0	0	0	0	0	0	0	0	0	0	0	0	0	87	0	0	0	0	0	0	0	0	0	0	0	0	0	0	0	0	0	0	0	0	0	0	0	0	0	0	0	0	5
334	a838f9521f1600e3bd3fba008e6176cb	0	0	0	0	0	0	0	0	0	0	0	0	0	0	0	0	0	0	0	0	0	0	0	0	0	0	0	0	0	0	0	0	0	0	0	0	0	0	0	0	0	0	0	0	0	0	0	0
335	aaaabfef62f9c2533ea2352ee78cb82f	0	0	0	0	0	0	0	0	0	128	53	84	0	0	0	0	183	105	0	0	0	0	0	0	0	0	0	121	100	101	0	0	0	116	0	55	0	0	0	238	98	65	0	0	0	0	0	0
336	c6bdce6183c7f9ad282f197c9e1416a4	0	0	0	0	0	0	0	0	0	0	0	0	550	491	77	0	0	0	0	0	0	1039	250	0	0	0	0	0	0	0	0	0	0	0	0	0	0	0	0	0	0	0	0	0	0	0	0	0
337	b97661bdb899f173a5e2813e3825dc03	0	0	0	0	0	0	0	0	0	0	0	0	0	0	0	0	0	0	0	0	0	0	0	0	0	0	0	0	0	0	0	0	0	0	0	0	0	0	0	0	0	0	0	0	0	0	0	0
338	2b511f1040e321bba1284a4f597e5489	0	0	0	0	0	0	0	0	0	99	336	254	0	0	0	0	315	223	0	0	0	0	0	0	0	0	0	0	0	0	37	0	0	0	0	0	62	0	0	459	654	45	19	0	0	0	0	0
339	20e10d289d6ab415e03c30e4121c2b32	0	0	0	142	0	0	0	0	0	207	93	150	0	0	0	0	137	102	0	0	0	0	0	0	0	0	0	79	83	0	0	0	0	84	0	190	0	0	0	278	148	205	0	0	0	0	0	0
340	16bbfd733eceb0c05864dbdd8c9c2d4e	0	0	0	251	9	208	0	0	0	78	20	33	0	16	12	0	43	35	0	0	0	0	0	0	21	30	0	15	0	10	0	0	22	81	67	55	0	0	12	48	64	49	0	0	0	0	0	0
341	ca460cae17051098b12c302c6fd5f582	0	0	0	0	0	0	0	0	0	0	0	0	0	0	0	0	0	0	0	0	0	0	0	0	0	0	0	0	0	0	0	0	0	0	0	0	0	0	0	0	0	0	0	0	0	0	0	0
342	ef3ae937079844240eef6b3d2320ed0a	0	0	0	127	0	0	0	0	0	205	112	136	0	0	0	0	93	0	0	0	0	0	0	0	0	0	0	98	0	102	0	0	0	145	116	141	0	0	0	373	348	161	0	0	0	0	0	0
343	890e5ffef1e6ca47a7711727f42ff04b	0	0	0	0	0	0	0	0	0	0	0	0	0	0	0	0	0	0	66	0	0	0	0	0	0	0	0	0	0	0	0	0	0	0	0	0	0	0	0	0	0	0	100	608	0	0	0	181
344	13d78a8e00d48af6d9df24cac20c16be	0	33	0	0	0	0	0	0	0	0	0	0	0	0	0	0	0	0	0	0	0	192	219	390	0	0	0	0	0	0	41	887	860	0	0	0	0	0	0	9	0	0	0	0	0	0	23	0
345	2a018176a794f248eeec800e52650419	0	0	0	0	0	0	0	0	0	0	0	362	0	0	0	0	13	0	8	0	0	0	0	0	0	0	0	0	0	0	0	0	0	0	0	0	0	0	0	0	0	0	0	0	0	0	0	0
346	42c35caa860384fe850e0a0a3b63d01e	0	0	0	0	0	0	0	0	0	0	0	0	0	0	0	0	0	0	0	0	0	0	0	0	0	0	0	0	0	0	0	0	0	0	0	0	0	0	0	0	0	0	0	0	570	1430	0	0
347	77646c3718ba7a7b9c4903cd84112193	0	0	0	0	0	0	0	0	0	0	0	0	0	0	0	0	0	0	36	7	69	0	0	0	0	0	0	0	0	0	0	0	0	0	0	0	0	0	0	0	0	0	18	133	94	58	110	60
348	f92eccad7c99221e6986f8ea8c2ba361	0	0	0	0	0	0	0	0	0	0	0	0	373	325	147	0	0	0	0	0	0	0	0	0	0	0	0	0	0	0	0	0	0	0	0	0	0	0	0	0	0	0	0	0	0	0	0	0
349	8d300a5afb9193d0bb625dab272de705	0	0	0	66	10	13	0	0	0	97	21	12	0	0	0	0	18	0	0	0	0	0	0	0	53	72	0	92	71	119	0	0	0	61	44	163	0	0	0	215	201	191	0	0	0	0	0	0
350	fc08701c546365ed034df7e1847a0105	0	0	0	0	0	0	0	0	0	0	0	0	0	0	0	0	0	0	0	0	0	0	0	0	0	0	0	0	0	0	0	0	0	0	0	0	0	0	0	0	0	0	0	0	0	0	0	0
351	8b911f8c0c3360cc4f1d790edfc355e8	0	0	0	0	0	0	0	0	0	0	0	0	0	0	0	0	194	30	0	0	0	0	0	0	0	0	0	0	0	0	0	0	0	0	0	0	0	0	0	0	0	0	0	0	0	0	0	0
352	a57e28fb0c8a00720a6bc664612091c9	0	0	0	0	0	0	0	0	0	0	0	108	0	0	0	0	0	0	0	0	0	321	39	319	0	0	0	0	0	0	400	447	0	0	0	0	0	0	0	12	0	0	0	0	0	0	0	0
353	76d4b700095e76893516d50e37efc48e	0	0	0	0	0	0	0	0	0	0	0	0	0	0	0	0	0	0	0	0	0	0	0	0	0	0	0	0	0	0	0	0	0	0	0	0	0	0	0	0	0	0	0	0	315	234	55	0
354	191a89780707ec587d26696ffbd4825b	0	0	0	0	0	0	0	0	0	0	0	0	0	0	0	0	0	0	0	0	0	0	0	0	0	0	0	0	0	0	0	0	0	0	0	0	0	0	0	0	0	0	0	0	0	0	0	0
355	60d90c1f792f31c1d9548b5bb11e1622	0	0	0	0	0	0	0	0	0	0	0	0	0	0	0	0	0	0	0	0	0	0	0	0	0	0	0	0	0	0	0	0	0	0	0	0	0	0	0	0	0	0	0	0	0	0	0	0
356	9e5df0da47c17a9187433ec626789f80	0	0	0	0	0	0	0	0	0	0	0	0	0	0	0	0	0	0	0	0	0	0	0	0	0	0	0	0	0	0	0	0	0	0	0	0	0	0	0	0	0	0	0	0	0	0	0	0
357	79f181d9040a139d6c31f2e9353db8c8	0	0	0	0	0	0	0	0	0	0	0	0	0	0	0	0	0	0	0	0	0	0	0	0	0	0	0	0	0	0	0	0	0	0	0	0	0	0	0	0	0	0	0	0	0	0	0	0
358	8891ffb9372bb03960ca9e518994abac	0	0	0	0	0	0	0	0	0	0	0	0	0	0	0	0	0	0	0	0	0	0	0	0	0	0	0	0	0	0	0	0	0	0	0	0	0	0	0	0	0	0	0	0	0	0	0	0
359	06a302c36ce58db333def32b15bb515b	0	0	0	110	0	0	0	0	0	100	87	59	0	0	0	0	70	0	0	0	0	0	0	0	0	98	0	119	58	125	0	0	0	79	38	176	0	0	0	201	457	201	0	0	0	0	0	0
360	dde03387a26ac293f92adb663958e4bd	0	0	0	0	0	0	0	0	0	0	0	0	0	0	0	0	0	0	0	0	0	508	371	812	0	0	0	0	0	0	0	795	0	0	0	0	0	0	0	0	0	0	0	0	0	0	0	0
361	4d28fcc83c06603556da9b2036e0ae64	0	0	0	0	0	0	0	0	0	0	0	0	0	0	0	0	0	0	0	0	0	0	0	0	0	0	0	0	0	0	0	0	0	0	0	0	0	0	0	0	0	0	0	0	0	0	0	0
362	78530c373bed39e6b7f24c5c5db8b976	0	0	0	0	0	0	0	0	0	0	0	0	0	0	0	0	0	0	0	0	0	0	0	0	0	0	0	0	0	0	0	0	0	0	0	0	0	0	0	0	0	0	0	0	0	0	0	0
363	27f2c0ac2ed6eacce85ca0cf99031c88	0	0	0	112	0	29	0	0	0	180	93	53	0	0	0	0	80	41	0	0	0	0	0	0	24	0	0	79	68	102	0	0	0	65	0	122	0	0	0	339	269	231	0	0	0	0	0	0
364	a348c6ea1cb679bb3c722bc0444cdaab	0	0	0	0	0	0	0	0	0	0	0	0	0	0	0	0	0	0	0	0	0	0	0	0	0	0	0	0	0	0	2461	0	54	0	0	0	0	0	0	0	43	0	0	0	0	0	0	0
365	a524b72b929b4393c9b4c66e7e75b4fd	0	0	0	0	0	0	0	0	0	0	0	0	0	0	0	0	0	0	0	0	0	0	0	0	0	0	0	0	0	0	0	0	0	0	0	0	0	0	0	0	0	0	0	0	0	0	0	0
366	54a08bb916d7b1fb59d2332c2331513b	40	39	31	0	0	0	0	0	0	0	0	64	0	0	0	0	0	0	59	29	48	52	18	37	0	0	51	0	0	0	0	0	0	0	0	0	0	0	0	0	0	0	65	74	36	52	0	69
367	0703a652ca73db8e1ead925557e39f16	0	0	0	0	0	0	0	0	0	0	0	0	0	0	0	0	0	0	0	0	0	0	0	0	0	0	0	0	0	0	0	0	0	0	0	0	0	0	0	0	0	0	0	0	0	0	0	0
368	a5c30b3362f7943d922f0ff72a6812c0	0	0	0	0	0	0	0	0	0	0	0	0	0	0	0	0	0	0	0	0	0	0	0	0	0	0	0	0	0	0	35	1296	622	0	0	0	0	0	0	5	0	0	0	0	0	0	0	0
369	5384a62b3928b7ed705120a1048eaf01	0	0	0	0	0	0	0	0	0	0	0	0	438	342	606	0	0	0	0	0	0	0	0	59	0	0	0	0	0	0	0	0	0	0	0	0	0	0	0	0	0	0	0	0	0	0	0	0
370	fe828a7474015265f2913d4623f4a540	0	0	0	0	0	0	0	0	0	0	0	0	0	0	0	0	0	0	0	101	311	0	0	0	0	0	0	0	0	0	0	0	0	0	0	0	0	0	0	0	0	0	0	109	80	116	204	72
371	2b87b0c913814179de299afeb4a1dcff	0	0	0	0	0	0	0	0	0	0	0	0	0	0	0	0	0	0	0	0	0	0	0	0	0	0	0	0	0	0	0	0	0	0	0	0	0	0	0	0	0	0	0	0	0	0	0	0
372	9384cb25b12e7208519e49d918878798	0	0	0	0	0	0	0	0	0	0	0	0	0	0	0	0	0	0	0	79	66	0	0	0	0	0	0	0	0	0	0	0	0	0	0	0	0	0	0	0	0	0	212	104	535	0	0	101
373	321722fc07dc92a6fad39c2aac3733bd	0	0	0	85	0	0	0	0	0	123	82	140	0	0	0	0	112	85	0	0	0	0	0	0	0	0	14	0	0	0	0	0	0	97	0	125	0	14	0	150	182	166	0	0	0	0	0	0
374	acd97d7b632b61f4612036390eeacbb3	0	0	0	0	0	0	0	0	0	0	0	0	0	0	0	0	0	0	0	0	92	0	0	0	0	0	0	0	0	0	0	0	0	0	0	0	0	0	0	0	0	0	82	79	58	51	41	71
375	2e921331480c00eabbdddf57bdd0eb99	0	0	0	0	0	0	0	0	0	0	0	63	0	0	0	0	0	0	0	36	0	0	0	0	0	0	140	0	0	0	0	0	0	0	0	0	0	0	0	0	0	0	0	38	0	387	286	0
376	51759acf09b6eed81f5cac9aa4718f20	0	0	0	0	0	0	0	0	0	0	0	0	0	0	0	0	0	0	0	0	0	0	0	0	0	0	0	0	0	0	0	0	0	0	0	0	0	0	0	0	0	0	494	161	0	0	0	321
377	c15d998182389e2f51265c06d14b2119	0	0	0	0	0	0	0	0	0	0	0	0	0	0	0	0	538	52	0	0	0	0	0	0	0	0	0	0	0	0	0	0	0	0	2	0	12	0	0	37	0	17	0	0	0	0	0	0
378	b63bf5f4e112e8c2fa0a87410fecde7c	0	0	0	0	0	0	0	0	0	0	0	0	0	0	0	0	0	0	0	0	0	0	0	0	0	0	0	0	0	0	0	0	0	0	0	0	0	0	0	0	0	0	59	27	4	0	0	26
379	a3604c24dd393f4cd5a5abe40bca2088	0	0	0	0	0	0	0	0	0	0	0	0	0	0	0	0	0	0	0	0	0	0	0	0	0	0	0	0	0	0	0	0	0	0	0	0	0	0	0	0	0	0	0	0	0	0	0	0
380	4420b94b3a38501451a9d23e3e077f91	0	0	0	0	0	0	0	0	0	0	0	0	0	0	0	0	0	0	0	0	0	0	0	0	0	0	0	0	0	0	0	0	0	0	0	0	0	0	0	0	0	0	0	0	0	0	0	0
381	ecbd077c3ed5455805510cf9cd0654e4	0	0	0	0	0	0	0	0	0	0	0	0	0	0	0	0	0	0	0	0	0	0	0	0	0	0	0	0	0	0	0	0	0	0	0	0	0	0	0	0	0	0	0	0	0	0	0	0
382	98619bf2d2f4fba94cc3775ffe89077b	0	0	0	0	0	0	0	0	0	0	0	0	0	0	0	0	89	49	0	0	0	0	0	0	0	0	0	30	0	34	0	0	0	15	16	35	0	0	0	87	123	61	0	0	0	0	0	0
383	97aeab3e4a3ad6da0846f4e44c531ae4	0	0	0	0	0	0	0	0	0	0	86	0	0	0	0	0	253	178	0	0	0	0	0	0	0	0	0	81	111	247	0	0	0	0	0	0	0	0	0	171	257	236	0	0	0	0	11	0
384	fc97923ae67d63de680651e50ab9f162	0	0	0	48	0	0	0	0	0	76	0	0	0	0	0	0	61	0	0	0	0	0	0	0	36	54	0	87	53	86	0	0	0	0	0	71	0	0	0	119	53	51	0	0	7	0	17	0
385	b33d0026f8ce29f1f116bd0a3dd7fb7e	379	0	0	0	0	0	0	0	0	0	0	0	0	0	0	0	0	0	0	0	0	0	0	0	0	0	719	0	0	0	0	0	0	0	0	0	0	0	0	0	0	0	0	0	0	0	0	0
386	b87af4b1089104489d99e71402cadf90	0	0	0	0	0	0	0	0	0	0	0	0	0	0	0	0	0	0	0	0	74	0	0	0	0	0	0	0	0	0	0	0	0	0	0	0	0	0	0	0	0	0	0	223	0	0	127	0
387	b71ffc123c0ecf8989be7ec03515bd57	0	0	0	0	0	0	0	0	0	0	0	0	0	0	0	0	0	0	28	0	0	52	97	921	0	0	0	0	0	0	434	0	555	0	0	0	0	0	0	0	0	0	0	0	0	242	0	0
388	cb3db88389c83f56ffd3091894df19f3	0	0	0	153	0	47	0	0	0	204	68	147	0	0	0	0	96	0	0	0	0	0	0	0	0	0	0	58	37	50	0	0	0	109	62	57	0	0	0	218	134	35	9	0	0	0	0	0
389	f85aa1c71fe4d8726650204e7cb0bb02	0	0	0	152	10	46	0	0	0	97	38	65	0	0	0	0	100	72	0	0	0	0	0	0	15	33	0	42	51	61	0	0	0	42	33	167	0	0	0	91	222	131	0	0	0	0	0	0
390	df397d9e86d6d63c7d25ba35343a3ac7	0	0	0	0	0	0	0	0	0	0	0	0	0	0	0	0	0	0	0	0	0	0	0	0	0	0	0	0	0	0	1127	0	1158	0	0	0	0	0	0	0	18	0	0	0	0	0	0	0
391	bffd29310ff37282b4ff71f18addae58	0	0	0	0	0	0	0	0	0	0	0	0	0	0	0	0	120	0	0	0	0	0	0	0	0	0	0	150	117	127	0	0	0	94	0	135	0	0	0	224	294	157	0	0	0	0	0	0
392	337fd5a3d6dd36ccd918b36ae732f787	150	0	264	0	0	0	0	0	0	0	0	0	0	0	0	0	0	0	0	133	0	0	0	0	11	0	80	0	0	0	485	0	55	0	0	0	0	0	0	0	0	0	0	0	0	0	0	0
393	886232f944f96cea1663241f4461eeab	934	456	197	0	0	0	0	0	0	0	0	661	0	0	0	0	0	0	0	0	0	0	0	0	0	0	0	0	0	0	0	0	0	0	0	0	0	0	0	0	0	0	0	0	0	0	0	0
394	a0f4f5143917cf5e66477874f713f1fb	0	0	0	0	0	0	0	0	0	0	0	0	0	0	0	0	0	0	0	0	0	0	0	0	0	0	0	0	0	0	0	0	0	0	0	0	0	0	0	0	0	0	0	0	408	0	0	115
395	ca9df19864ab6ff32da3870731ad68b1	0	0	0	0	0	0	0	0	0	0	0	0	0	0	0	0	0	0	0	0	0	0	0	0	0	0	0	0	0	0	0	0	0	0	0	0	0	0	0	0	0	0	0	0	0	0	0	0
396	4d3fcd12657e4c32b7c49ed613e0c948	4	0	0	99	10	47	0	0	0	82	62	43	0	4	0	0	59	51	0	0	0	0	0	0	0	33	0	51	0	52	0	0	0	85	57	144	0	0	0	176	73	150	0	0	0	0	0	0
397	7058630b0f95fb94136b3b3cc0cc45d7	0	0	0	0	0	0	0	0	0	0	0	0	0	0	0	0	0	0	355	0	0	0	0	0	0	0	0	0	0	0	0	0	0	0	0	0	0	0	0	0	0	0	0	20	14	0	0	0
398	9ef598607a97aef1181e2113aaad2166	12	69	6	0	0	0	0	0	0	0	0	0	0	0	0	0	0	0	0	0	0	0	0	0	0	0	0	0	0	0	0	0	0	0	0	0	0	0	0	0	0	0	0	0	0	0	0	0
399	68ef25c3e6632af1283f9625f8514d88	0	0	0	0	0	0	0	0	0	0	0	0	0	0	0	0	0	0	103	0	143	0	0	0	0	0	0	0	0	0	0	0	0	0	0	0	0	0	0	0	0	0	0	0	0	0	0	62
400	a8cf8b0e6c62976d71c5a3fd6ca298fe	0	0	43	0	0	0	0	0	0	0	0	0	308	292	320	0	0	0	0	7	0	136	98	47	0	0	50	0	0	0	107	101	137	0	0	0	0	0	0	0	2	0	7	7	0	0	0	18
401	53ce128e91d65e78fbe764a463f7fc9b	0	0	0	0	0	0	0	0	0	0	0	0	0	0	0	0	0	0	0	0	0	0	0	0	0	0	0	0	0	0	0	1781	0	0	0	0	0	0	0	0	0	0	0	0	0	0	0	0
402	64b3f02f4299c91b66872917d5c17dc7	0	0	0	0	0	0	0	0	0	0	0	0	0	0	0	0	0	0	0	0	0	0	0	0	0	0	0	0	0	0	0	0	0	0	0	0	0	0	0	0	0	0	151	0	58	70	187	124
403	f43aae26143ff65120dcf71b875cfddc	0	0	0	0	0	0	0	0	0	0	0	0	0	0	0	0	161	63	0	0	0	0	0	0	0	0	0	204	30	83	0	0	0	17	0	27	0	0	0	88	54	32	2	0	0	0	0	0
404	cfd8c7618f5a5bf1c0f5062699069cc2	0	0	0	0	0	0	0	0	0	0	0	0	0	0	0	0	0	0	0	0	0	0	0	0	0	0	0	0	0	0	0	0	0	0	0	0	0	0	0	0	0	0	0	0	0	0	0	0
405	7f25c5ab65b4b9dc2709262008ee5382	0	0	34	0	0	0	0	0	0	0	0	0	0	0	0	0	0	0	0	0	0	102	357	0	0	0	0	0	0	0	90	0	0	0	0	0	0	0	0	0	0	0	0	0	0	0	0	0
406	ce27ef43c8503c961bfae9b03e7c5788	0	0	0	0	0	0	0	0	0	0	0	0	0	0	0	0	0	0	0	0	0	0	0	0	0	0	0	0	0	0	165	132	125	95	94	153	126	74	170	228	229	129	0	0	0	0	0	0
407	36abf3955caa85bf20fb8ddeaa685ed2	0	0	0	0	0	0	0	0	0	0	0	64	0	44	48	0	0	0	35	0	0	12	60	0	25	0	136	18	0	0	0	38	0	28	22	26	87	76	276	0	0	0	0	0	0	0	0	0
408	7b3020cdbb6904a30467c9c9d83deee6	0	0	0	0	0	0	0	0	0	0	0	0	0	0	0	0	0	0	0	0	0	20	0	0	0	0	0	0	0	37	58	0	0	0	0	0	40	19	0	637	715	0	0	0	0	0	0	0
409	79c96026746fdca5f2aa72654b165077	0	0	45	0	0	0	0	0	0	0	0	0	0	0	0	0	0	0	0	0	104	0	0	0	0	14	0	0	0	0	521	0	72	0	0	0	0	0	0	0	15	0	0	0	0	0	0	0
410	9edacaf26950014bd48ac6b60849ea91	49	30	0	0	0	0	0	0	0	0	0	0	0	0	0	0	0	0	0	0	0	0	0	0	0	0	0	0	0	0	0	0	0	0	0	0	0	0	0	0	0	0	0	0	0	0	0	0
411	0593b44a68f7daa4da0d10e6c75645be	0	0	0	0	0	0	0	0	0	0	0	0	0	0	0	0	0	0	0	0	0	0	0	0	0	0	0	0	0	0	0	0	0	0	0	0	0	0	0	0	0	0	0	0	0	0	0	0
412	5e402468562452cabe904d4f82f1494b	0	0	0	0	0	0	0	0	0	0	0	59	0	0	0	0	0	0	0	0	0	0	0	0	0	0	0	0	0	0	0	0	0	0	0	0	0	0	0	0	0	0	0	0	170	0	0	0
413	8390826f2eb49bfdbfefd7e0348c3cb1	0	0	0	0	0	0	0	0	0	0	0	0	0	0	0	0	0	0	84	0	78	0	0	0	0	0	0	0	0	0	0	0	0	0	0	0	0	0	0	0	0	0	108	198	121	0	25	90
414	84ce15eb17d4470b704eded3b02e78f0	0	0	0	0	0	0	0	0	0	0	0	0	0	0	0	0	0	0	0	0	0	0	0	0	0	0	0	0	0	0	0	0	0	0	0	0	0	0	0	0	0	0	0	0	0	0	0	0
415	680111a8d22b40f6dad149f53c404647	0	0	0	0	0	0	0	0	0	0	0	0	0	0	0	0	0	0	0	0	0	0	0	0	0	0	0	0	0	0	0	0	0	0	0	0	0	0	0	0	0	0	0	0	0	2163	0	0
416	834aec9bc1a81914d45ace9c6eb2256a	0	0	0	0	0	0	0	0	0	0	0	0	0	0	0	0	0	0	0	0	0	0	0	0	0	0	0	0	0	0	0	0	0	0	0	0	0	0	0	0	0	0	290	237	0	0	0	1267
417	4ef485a1e2836ebb532b4bd3a22e016c	0	0	0	0	0	0	0	0	0	0	0	0	0	0	0	0	0	0	0	0	0	0	0	0	0	0	0	0	0	0	0	0	0	0	0	0	0	0	0	0	0	0	0	0	0	0	0	0
418	c03ce3ed1b5804a1c90ddf6c45fc7432	0	0	0	0	0	0	0	0	0	0	0	0	0	0	0	0	0	0	0	0	0	0	0	0	0	0	0	0	0	0	0	0	0	0	0	0	0	0	0	0	0	0	0	0	0	0	0	0
419	b2a0c99a997bd0526d617e829c097c77	0	0	0	0	0	0	0	0	0	0	0	41	0	0	0	0	0	0	0	0	0	0	0	0	46	0	4	425	41	112	0	0	0	0	0	0	0	0	0	11	0	0	0	0	0	0	0	0
420	23e787ebd41c1e8a889b8c7ccea58685	0	0	0	0	0	0	0	0	0	0	0	0	0	0	0	0	0	0	0	0	0	0	0	0	0	0	0	0	0	0	0	0	0	0	0	0	0	0	0	0	0	0	0	0	0	0	0	0
421	0fee71e355682f69641a6c54bd39ba5c	0	0	0	0	0	0	0	0	0	0	0	80	346	452	248	0	12	0	0	0	0	0	0	0	0	0	0	0	0	0	0	0	0	0	0	0	0	0	0	0	0	0	0	273	0	52	20	0
422	3dc2563f6b0ad21c2cd7f68ddb8d8467	0	0	0	0	0	0	0	0	0	0	0	0	0	0	0	0	0	0	0	0	0	0	0	0	0	0	0	0	0	0	0	0	0	0	0	0	0	0	0	0	0	0	0	0	0	0	0	0
423	4ef0ea858f69c94ee27364588727679e	0	0	0	0	0	0	0	0	0	0	0	0	0	0	0	0	0	0	0	0	0	0	0	0	0	0	0	0	0	0	0	0	0	0	0	0	0	0	0	0	0	0	0	0	0	0	0	0
424	7a14abc55a24f94eecee889f2e3545e1	0	0	0	25	0	14	0	0	0	93	68	69	0	0	0	0	73	37	0	0	0	0	0	0	8	0	0	82	0	54	0	0	0	0	0	18	0	0	0	48	32	57	0	0	0	0	0	0
425	a6bb70f94fb81772454e99ebf0192b41	0	0	0	0	0	0	0	0	0	0	0	0	0	0	0	0	0	0	275	0	0	0	138	0	0	0	0	0	0	0	0	0	0	0	0	0	0	0	0	0	3	0	47	0	0	0	0	0
426	a4d4de275a6245423c1b9cf3adb90b9a	0	0	0	0	0	0	0	0	0	0	0	0	0	0	0	0	0	0	0	0	0	0	0	0	0	0	0	0	0	0	0	0	0	0	0	0	0	0	0	0	0	0	0	0	0	0	0	0
427	050479e0a7c5c3c4af436491bfdca2d2	0	0	0	0	0	0	0	0	0	0	0	0	0	0	0	0	0	0	0	0	0	0	0	0	0	0	0	0	0	0	0	0	0	0	0	0	0	0	0	0	0	0	0	0	0	0	0	0
428	18f9a602297f0d9e9344d1e193a1817c	0	0	0	0	0	0	0	0	0	0	0	0	0	0	0	0	0	0	0	0	0	0	0	0	0	0	223	0	0	0	0	0	0	0	0	0	0	0	0	0	0	0	0	0	0	0	0	0
429	fa4ded43e4b1bdd39f4792546995c647	0	0	0	0	0	0	0	0	0	0	0	0	590	474	1052	0	0	0	0	0	0	0	0	0	0	0	0	0	0	0	0	0	0	0	0	0	0	0	0	0	0	0	0	0	0	0	0	0
430	10cea08f4d791d135e6117ca1c2ca330	0	0	0	0	0	0	0	0	0	0	0	0	0	0	0	0	0	0	0	0	0	0	0	0	0	0	0	0	0	0	0	2104	0	0	0	0	0	0	0	0	0	0	0	0	0	0	0	0
431	fd2ef65d78616330e619ce6b2db2e8d7	0	0	0	0	0	0	0	0	0	0	0	0	0	0	0	0	0	0	37	0	0	0	0	0	0	0	0	0	0	0	0	0	0	0	0	0	0	0	0	0	0	0	0	97	143	0	0	0
432	2303a29f34380ed1cd948ec806762530	0	0	0	0	0	0	124	111	0	0	0	0	0	0	0	90	0	0	0	0	0	0	0	0	0	0	103	0	0	0	0	11	0	0	6	0	92	135	656	0	0	0	0	0	0	0	0	0
433	0db6a7aa08fb73f745d47364ebafdb5b	0	0	0	0	0	0	0	0	0	0	0	0	0	0	0	0	0	0	0	0	0	0	0	27	0	0	0	0	0	0	0	1917	0	0	0	0	0	0	0	0	0	0	0	0	0	0	0	0
434	c82cce820908c36d543512976db563b2	0	0	0	0	0	0	0	0	0	0	0	0	365	403	198	0	0	0	0	0	0	0	0	637	0	0	0	0	0	0	0	0	120	0	0	0	0	0	0	0	0	0	0	0	0	0	0	0
435	d5439dc006129fc717ca1ff5b57f564b	0	63	0	0	0	0	0	0	0	0	0	0	0	0	0	0	0	0	0	0	0	0	0	0	0	0	0	0	0	0	0	0	0	0	0	0	0	0	0	0	0	0	0	0	0	0	0	44
436	0a90f8c2fae236ceea8dabe1e4936556	0	0	0	0	0	0	0	0	0	0	0	0	0	0	0	0	0	0	0	0	0	0	0	0	0	0	0	0	0	0	0	0	0	0	0	0	0	0	0	0	0	0	0	0	0	0	0	0
437	089c94b3ba1b09470247e12f9a36fba6	0	0	0	0	0	0	0	0	0	0	0	0	0	0	0	0	0	0	0	0	0	0	0	0	0	0	0	0	0	0	0	0	0	0	0	0	0	0	0	0	0	0	0	0	0	0	0	0
438	bffaa90d93163a8dedfbe9b586b648ae	0	0	0	0	0	0	0	0	0	0	0	0	0	0	0	0	0	0	0	0	0	0	0	0	0	0	0	0	0	0	0	0	0	0	0	0	0	0	0	0	0	0	131	668	0	1263	0	0
439	404931ae347729a9df238fd63f3f3436	0	0	0	0	0	0	0	0	0	0	0	0	0	0	0	0	0	0	51	0	101	0	0	0	0	0	0	0	0	0	0	0	0	0	0	0	0	0	0	0	0	0	0	0	0	0	0	137
440	00903072f7320bd84d3f3facb9d14495	0	0	0	0	0	0	0	0	0	0	0	0	0	0	0	0	0	0	0	0	0	0	0	0	0	0	0	0	0	0	0	0	0	0	0	0	0	0	0	0	0	0	0	0	0	0	0	0
441	6b350e02d940e1add3ee2fd4f013aeb9	0	0	0	0	0	0	0	0	0	0	0	0	0	0	0	0	0	0	0	0	0	0	0	0	0	0	0	0	0	0	0	0	0	0	0	0	0	0	0	0	0	0	0	0	0	0	0	0
442	01aa54fc067e2fd8c457dcf2d7fbf11a	0	0	0	0	0	0	0	0	0	0	0	366	0	0	0	0	0	0	0	0	0	122	0	178	0	0	0	0	0	0	0	0	0	0	0	0	0	0	0	0	0	0	0	0	0	0	0	0
443	ec81cb24e0e18a7da870af876bdc464d	0	0	0	0	0	0	0	0	0	0	0	0	0	0	0	0	0	0	0	0	40	0	0	0	0	0	0	0	0	0	0	0	0	0	0	0	0	0	0	0	0	0	190	47	0	261	87	220
444	7fc4b22b1e561bb0c639bc03457636c6	0	0	0	0	0	0	0	0	0	0	0	0	0	0	0	0	0	0	32	0	0	0	0	0	0	0	0	0	0	0	0	0	0	0	0	0	0	0	0	0	0	0	95	0	0	0	0	0
445	25ed0bfac86ce6d5fa123bcd5fd8c897	0	0	0	0	0	0	0	0	0	0	0	0	0	0	0	0	0	0	0	0	0	0	0	0	0	0	0	0	0	0	0	0	0	0	0	0	0	0	0	0	0	0	0	0	0	0	0	0
446	e799abc3a36a7526a48af11d8da88470	0	0	0	0	0	0	0	0	0	0	0	0	0	0	0	0	0	0	0	0	0	0	675	1162	0	0	0	0	0	0	0	0	0	0	0	0	0	0	0	0	0	0	0	0	0	0	0	0
447	e50e766e11263253e2498f4d51e3af25	0	0	0	0	0	0	0	0	0	0	0	0	8	0	75	0	0	0	0	0	0	0	0	0	0	0	0	0	0	0	0	0	0	0	0	0	0	0	0	0	0	0	292	0	0	84	0	0
448	26c346b0dc88ce2e9e6c116b32396894	0	0	0	0	0	0	0	0	0	0	0	0	0	0	0	0	0	0	23	0	0	0	0	0	0	0	0	0	0	0	0	0	0	0	0	0	0	0	0	0	0	0	0	0	0	0	0	0
449	e23255a7098b27ce18057d82e39613be	0	0	0	0	0	0	0	0	0	0	0	0	36	0	149	0	0	0	0	0	0	0	0	82	0	0	0	0	0	0	0	0	0	0	0	0	0	0	0	0	0	0	0	0	0	0	0	0
450	a934faff53b4dd122ec61601595fcb1d	0	0	0	0	0	47	0	0	0	216	92	119	0	0	0	0	58	0	0	0	0	0	0	0	0	0	0	137	159	150	0	0	0	0	0	104	0	0	0	177	184	203	0	0	0	0	0	0
451	aa20f91417f76a1356f68a30c5005213	0	0	0	0	0	0	0	0	0	0	0	47	418	401	240	0	0	0	0	0	0	0	0	0	0	0	0	0	0	0	829	0	0	0	0	0	0	0	0	0	8	0	0	0	0	0	0	0
452	6295de205924db43cb196fbc381f90e2	0	0	0	0	0	0	0	0	0	0	0	0	0	0	0	0	0	0	0	0	0	0	0	0	0	0	0	0	0	0	0	0	0	0	0	0	0	0	0	0	0	0	0	0	0	0	0	0
453	4fac9018396fcab0b5d618d731c8aef1	0	0	0	0	0	0	49	99	0	0	0	0	0	0	0	189	0	0	0	0	0	0	0	0	0	0	71	0	0	0	0	0	0	0	0	0	291	26	154	0	0	0	0	0	0	0	0	0
454	9307d603c8f71c3243c19ff67b289bd9	0	0	0	0	0	0	0	0	0	0	0	0	337	385	828	0	0	0	0	0	0	0	405	0	0	0	0	0	0	0	0	0	0	0	0	0	0	0	0	0	0	0	0	0	0	0	0	0
455	6534bccf25779fa1c2bd0a2531d46be0	0	0	0	0	0	0	0	0	0	0	0	8	0	0	0	0	0	0	0	0	0	0	0	0	0	0	0	0	0	0	0	0	0	0	0	0	0	0	0	0	0	0	0	0	0	0	0	0
456	f717b798bd794ee96d63e07051ebcd41	739	853	98	0	0	0	0	0	0	0	0	0	0	0	0	0	0	0	0	0	0	0	0	0	0	0	0	0	0	0	0	0	0	0	0	0	0	0	0	0	0	0	0	0	0	0	0	0
457	f338361b79223d1b9c8f35302ed0ae12	0	0	0	0	0	0	0	0	0	0	0	0	0	0	0	0	0	0	0	0	0	0	0	0	0	0	0	0	0	0	0	0	0	0	0	0	0	0	0	0	0	0	0	0	0	0	0	0
458	236f83147194dce25a670f79fd259d0e	0	0	0	0	0	0	247	0	169	0	0	0	0	0	0	262	0	0	0	0	0	0	0	0	0	0	0	0	0	0	0	0	0	0	0	0	242	0	0	0	0	0	0	0	0	0	0	0
459	f63f0d971d4c4a1ebc0003788f3f236b	0	0	0	0	0	0	0	0	0	0	0	0	0	0	0	0	0	0	0	0	0	0	0	0	0	0	0	0	0	0	0	0	0	0	0	0	0	0	0	0	0	0	0	0	0	271	0	0
460	13a10fe60a66a7a42416f8ca06b5885b	0	0	0	0	0	0	0	0	0	0	0	0	419	457	1026	0	0	0	0	0	0	0	0	0	0	0	0	0	0	0	0	0	0	0	0	0	0	0	0	0	0	0	0	0	0	0	0	0
461	1dff21aeebfeaf0d5b28a7d220c9e3a0	0	0	66	0	0	0	0	0	0	0	0	0	183	217	100	0	0	0	0	0	0	163	74	132	0	0	74	0	0	0	108	67	0	0	0	0	0	0	0	0	0	0	0	0	0	0	0	0
462	88b1349e99997c91195850a63555b1bf	0	0	0	0	0	0	0	0	0	0	0	0	197	120	340	0	0	0	0	0	0	0	0	0	0	0	0	0	0	0	0	0	0	0	0	0	0	0	0	0	0	0	0	0	0	0	0	0
463	21dce698db5f7c99e74eefbeb032e5d2	0	0	0	0	0	0	0	0	0	0	0	0	0	0	117	0	0	0	29	0	0	0	47	68	0	0	0	0	0	0	0	0	0	0	0	0	0	0	0	0	0	0	0	0	0	110	166	0
464	e1daa646b9059bd75bbfcc83ff094f7f	0	0	0	0	0	0	0	0	0	43	0	15	0	0	0	0	393	59	0	0	0	0	0	0	0	0	0	0	0	0	0	0	0	0	0	0	0	0	0	26	0	1357	0	0	0	0	0	0
465	b449136511a9549eefe401e9b0d74754	0	0	0	0	0	0	67	102	0	0	0	0	0	0	0	87	0	0	0	0	0	0	0	0	0	0	67	0	0	0	0	0	0	0	0	0	184	92	293	0	0	0	0	0	0	0	0	0
466	33314283c1d2eaa9089101c61990af38	0	0	0	0	0	0	0	0	0	0	0	0	0	0	0	0	0	0	0	0	0	0	0	0	0	0	0	0	0	0	0	0	0	0	0	0	0	0	0	0	0	0	0	0	0	0	0	0
467	60fede5e4bd1b8e6d5c83feeaf202517	0	0	0	12	4	9	0	0	0	13	0	0	0	0	0	0	37	0	0	0	0	0	0	0	0	10	0	0	0	0	0	0	0	15	29	0	0	0	0	73	0	26	0	0	0	0	0	0
468	dd226e6f872b6b0f387849c13e2422f0	0	0	0	0	0	0	103	80	0	0	0	0	0	0	0	323	0	0	0	0	0	0	0	0	0	0	143	0	0	0	0	0	11	0	0	0	308	66	34	0	0	0	0	0	0	0	0	0
469	dbed768470fdf421c1f64a9dc93a2494	0	0	0	0	0	0	0	0	0	0	0	0	0	0	0	0	0	0	0	0	144	0	0	0	0	0	0	0	0	0	0	0	0	0	0	0	0	0	0	0	0	0	0	0	0	0	0	0
470	b084d1e2478c85bb56a95f93e0e7bee0	245	380	240	0	0	0	0	0	0	0	0	0	0	0	0	0	0	0	0	0	0	0	0	0	0	0	1000	0	0	10	0	0	0	0	0	0	0	0	0	0	0	0	0	0	0	0	0	0
471	6f2691fdca33de1439d696b59e4a92ef	0	0	0	0	0	0	0	0	0	0	0	0	270	259	640	0	0	0	0	0	0	0	0	0	0	0	672	0	0	0	0	0	0	0	0	0	0	0	0	0	0	0	0	0	0	0	0	0
472	ed8b5f47522e6855db4eb31cde68f227	0	0	0	0	0	0	0	0	0	0	0	0	0	0	0	0	0	0	0	0	0	0	0	0	0	0	0	0	0	0	0	0	0	0	0	0	0	0	0	0	0	0	0	0	0	0	0	0
473	506a9aa26ba7555f6aaf07448b007d7d	0	0	0	0	0	0	0	0	0	0	0	0	0	0	0	0	0	0	0	0	50	0	0	0	0	0	0	0	0	0	0	0	0	0	0	0	0	0	0	0	0	0	0	0	0	0	0	0
474	1109c07804f1d5f9cd8eeb0daf22d1e5	0	0	0	0	0	0	0	0	0	0	0	0	0	0	0	0	0	0	0	0	77	0	0	0	0	0	0	0	0	0	0	0	0	0	0	0	0	0	0	0	0	0	70	116	130	0	132	0
475	2db6de4d4d48dbdc7a84e21c0fde5a93	0	0	0	0	0	0	0	0	0	0	0	0	0	0	0	0	0	0	0	0	0	0	0	0	0	0	0	0	0	0	0	0	0	0	0	0	0	0	0	0	0	0	0	0	0	0	0	0
476	3220a7d16605a9ff7539e41f5a8c8475	0	0	0	0	0	0	96	151	73	0	0	0	0	0	0	64	0	0	0	0	0	0	0	0	0	0	227	0	0	0	0	0	0	0	0	0	366	124	0	0	0	0	0	0	0	0	0	0
477	b2ede26546712666be8c91ff5c9396fa	0	0	0	0	0	0	0	0	0	0	0	0	0	0	0	0	0	0	0	0	608	0	0	0	0	0	0	0	0	0	0	0	0	0	0	0	0	0	0	0	0	0	0	0	0	0	0	0
478	01a76746870c09961cba246214e82533	0	0	0	0	0	0	0	0	0	0	0	0	0	0	0	0	0	0	0	0	0	0	0	0	0	0	0	0	0	0	0	0	0	0	0	0	0	0	0	0	0	0	0	0	0	0	0	0
479	706640a4d8d95cf513cbca37dca89ffc	0	0	0	134	0	0	0	0	0	0	95	218	0	0	0	0	0	0	9	0	0	0	0	0	0	0	0	0	0	0	0	0	0	0	0	0	0	0	0	135	0	0	0	0	0	0	0	0
480	c2f7ef8dd86b0c5848a04eea8f864f6e	26	0	0	0	0	0	0	0	0	0	0	34	0	3	0	0	0	0	34	49	146	0	76	0	0	0	0	0	0	0	0	0	0	0	0	0	0	0	0	0	0	0	29	66	50	18	20	162
481	1c6090f991e46cc4b88959d47fcaac47	0	0	0	0	0	0	0	0	0	0	0	0	0	0	0	0	0	0	0	0	0	0	0	0	0	0	0	0	0	0	0	0	0	0	0	0	0	0	0	0	0	0	0	0	0	0	0	0
482	3cff352e708e082ab7323082cfd70756	0	0	0	0	0	0	0	0	0	0	0	0	0	0	0	0	0	0	0	0	0	0	0	0	0	0	0	0	0	0	0	0	0	0	0	0	0	0	0	0	0	0	0	0	154	293	0	0
483	f35891c2bc865c18971859b084ed0c83	0	0	0	0	0	0	0	0	0	0	0	0	176	138	59	0	0	0	0	0	0	0	290	0	0	0	0	0	0	0	204	0	0	0	0	0	0	0	0	0	0	0	0	0	0	0	0	0
484	ce33207d411c38a4794aa6254ba1212f	0	0	0	0	0	0	0	0	0	0	0	0	0	0	0	0	0	0	0	0	17	0	0	0	0	0	0	0	0	0	0	0	0	0	0	0	0	0	0	0	0	0	0	0	518	368	191	0
485	c00db6cdce0ba12417899bd1159227d6	0	0	0	0	0	0	0	0	0	0	0	0	0	0	0	0	0	0	0	0	0	0	0	0	0	0	0	0	0	0	0	0	0	0	0	0	0	0	0	0	0	0	0	0	0	0	0	0
486	07f25a6ded65df0c0f0a6151af07fc73	0	0	0	0	0	0	0	0	0	0	0	0	496	600	342	0	0	0	0	0	0	0	0	0	0	0	0	0	0	0	0	0	0	0	0	0	0	0	0	0	0	0	0	0	0	0	0	0
487	d1732fc4cb5233538e160ef216dedfec	118	575	83	0	0	0	0	0	0	0	0	0	0	0	0	0	0	0	0	0	0	0	0	0	0	0	0	0	0	0	0	0	0	0	0	0	0	0	0	0	0	0	0	0	0	0	0	0
488	2203d055090ffae38d93981c6e97ac75	0	0	0	0	0	0	0	0	0	0	0	0	0	0	0	0	0	0	0	0	0	0	0	0	0	0	0	0	0	0	0	0	0	0	0	0	0	0	0	0	0	0	0	0	0	0	0	0
489	165ea51fb30e00c34c708df6d42819ca	0	0	0	0	0	0	0	0	0	0	0	0	0	0	0	104	0	0	0	0	0	0	0	0	0	0	0	0	0	0	0	0	0	0	0	0	0	0	0	0	0	0	0	0	0	0	0	0
490	607ccb22eb87339aa4d9a1b8013c4932	331	412	344	0	0	0	0	0	0	0	0	0	0	0	0	0	0	0	0	0	0	0	0	0	0	0	0	0	0	0	0	0	0	0	0	0	0	0	0	0	0	0	0	0	0	0	0	0
491	f4e210211367874623693d640aece40d	0	0	0	0	0	0	0	0	0	0	0	0	0	0	0	0	0	0	10	0	0	0	0	0	0	0	0	0	0	0	0	0	0	0	0	0	0	0	0	0	0	0	0	0	0	0	0	0
492	c787a947bf4eef10d2074b5eb00cb6fa	0	0	0	10	0	0	0	0	0	43	28	22	0	0	0	3	438	96	0	0	0	0	0	0	0	0	0	22	17	21	0	0	0	0	0	0	0	0	0	43	60	37	0	0	4	0	0	0
493	4ef3cee5cfef673da338b43440103d8e	0	0	0	0	0	0	0	0	0	0	0	0	0	0	0	0	0	0	0	0	0	0	0	0	0	0	0	0	0	0	0	0	0	0	0	0	0	0	0	0	26	0	0	1040	0	0	0	0
494	392f0605ab0504d97cec2420960f1558	0	0	0	0	0	0	0	0	0	0	0	0	0	0	18	0	0	0	0	0	0	0	0	0	0	0	0	0	0	0	0	0	0	0	0	0	0	0	0	0	0	0	0	0	0	0	0	0
495	9bea8cfdf9b9dd9b03bc82499e6ad449	0	0	0	0	0	0	0	0	0	0	0	0	0	0	0	0	0	0	0	0	0	0	0	0	0	0	0	0	0	0	0	0	0	0	0	0	0	0	0	0	0	0	0	0	0	0	0	0
496	4c6a7c79e6c994b87108b9e353ce62b5	0	0	0	0	0	0	0	93	0	0	0	0	0	0	0	161	0	0	0	0	0	0	0	0	0	0	0	0	0	0	0	0	0	0	0	0	282	47	0	0	0	0	0	0	0	0	0	0
497	a3adcba7b1005b6236c6cbe8fe35b8f8	0	0	0	0	0	0	0	0	0	0	0	0	0	0	0	0	0	0	0	0	0	0	0	0	0	0	0	0	0	0	0	0	0	0	0	0	0	0	0	0	0	0	0	0	0	0	196	0
498	8a389b9845c1ea46415774d2be4d92c2	0	0	0	0	0	0	0	0	0	0	0	0	0	0	0	0	0	0	0	0	0	0	0	0	0	0	0	0	0	0	0	0	0	0	0	0	0	0	0	0	0	0	0	0	0	0	0	0
499	802cf85ca810431d540b5cf3848b4816	0	0	0	91	13	81	0	0	0	182	120	0	0	0	0	0	0	0	0	0	0	0	0	0	0	0	0	0	0	52	0	0	0	55	69	115	0	0	0	143	90	111	0	0	0	0	0	0
500	c8c43e87d774b90674dc1ed9b6f39902	0	0	0	0	0	0	0	0	0	0	0	0	0	0	0	0	0	0	0	0	0	0	0	0	0	0	0	0	0	0	0	0	0	0	0	0	0	0	0	0	0	0	0	0	0	0	0	0
501	b8bb6917b82b585ba343c4ae7aaefd4e	0	0	0	0	0	0	0	0	0	0	0	0	0	0	0	0	0	0	0	13	58	0	0	0	0	0	0	0	0	0	0	0	0	0	0	0	0	0	0	0	0	0	106	38	189	170	66	73
502	4f52a4f9d6b51780318246626b120bce	0	0	0	0	0	0	0	0	0	0	0	0	0	0	0	0	0	0	0	0	0	0	0	0	0	0	0	0	0	0	0	0	0	0	0	0	0	0	0	0	0	0	0	0	0	0	0	0
503	706d57d0485cd92e256bbc12887a65d1	0	0	0	86	0	0	0	0	0	0	63	0	0	0	0	0	38	0	0	0	0	0	27	0	0	105	0	0	0	0	0	0	0	59	33	116	0	0	0	95	39	0	0	0	0	0	0	0
504	d08a363a7d419eba157c9be42c265eaf	0	0	0	0	0	0	0	0	0	0	0	0	0	0	0	0	0	0	50	0	105	0	0	0	0	0	0	0	0	0	0	0	0	0	0	0	0	0	0	0	0	0	13	272	0	108	74	58
505	c92d6e27e55b3d4187bf44ac5f4cea79	0	0	0	130	0	0	0	0	0	228	184	0	0	0	0	0	102	0	0	0	0	0	0	0	0	0	0	94	0	0	0	0	0	92	0	85	0	0	0	110	77	120	0	0	0	0	0	0
506	7cd9358775c47571c8cfa5807523fbc8	0	0	0	0	0	0	0	0	0	0	0	0	0	0	0	0	0	0	0	684	0	0	0	0	0	0	0	0	0	0	0	0	0	0	0	0	0	0	0	0	0	0	0	0	0	0	0	0
507	19da0956911ce2999ac7e90c4a182ff9	0	0	0	0	0	0	0	0	0	0	0	0	0	0	0	0	0	0	0	146	0	0	0	0	0	0	0	0	0	0	0	0	0	0	0	0	0	0	0	0	0	0	0	0	0	0	0	0
508	7e660ae7e27459a914eadfeeffe9e8fe	0	0	0	0	0	0	0	0	0	0	13	0	0	0	0	0	0	0	0	0	0	0	0	0	0	0	0	185	0	23	0	0	0	0	0	0	0	0	0	0	0	0	0	0	0	0	0	0
509	4062d4767e094777f608024f6f293011	0	0	0	0	0	0	0	0	0	0	0	0	0	0	0	0	0	0	0	0	0	40	0	1171	0	0	0	0	0	0	469	0	0	0	0	0	0	0	0	0	0	0	0	0	0	0	0	0
510	6ca52c60f871ac944d0a7ed43dc09bb8	0	0	0	0	0	0	0	0	0	0	0	0	0	0	0	0	0	0	174	0	0	0	0	0	0	0	0	0	0	0	0	0	0	0	0	0	0	0	0	0	0	0	101	0	0	0	0	0
511	39ab721f62f7a461f0831669b651ec42	0	0	0	0	0	0	0	0	0	0	0	0	48	35	183	0	0	0	0	0	0	0	0	0	0	0	151	0	0	0	0	0	0	0	0	0	0	0	0	0	0	0	0	0	0	0	0	0
512	a1d3da717e0d63b62290c06ec1718d30	0	0	0	0	0	0	0	0	0	0	0	0	0	0	0	0	0	0	0	0	0	0	0	0	0	0	0	0	0	0	0	0	0	0	0	0	0	0	0	0	0	0	64	107	0	0	0	0
513	d99e08f2d8ca10e81f3ff168542c6596	0	0	0	0	0	0	0	0	0	0	0	0	0	0	0	0	0	0	0	0	0	0	0	0	0	0	0	0	0	0	0	0	0	0	0	0	0	0	0	0	0	0	0	0	0	0	0	0
514	dbf29c2e4e2d038170fd016fc36295c1	0	0	0	0	0	0	0	0	0	0	0	0	0	0	0	0	0	0	0	0	0	0	0	0	0	0	0	0	0	0	0	0	0	0	0	0	0	0	0	0	0	0	0	0	0	0	0	0
515	96ee5e6746dc751033dab7ff8c251f2f	0	0	0	0	0	0	0	0	0	0	0	0	0	0	0	0	0	0	0	0	0	63	40	197	0	0	0	0	0	0	0	195	0	0	0	0	0	0	0	0	0	0	0	249	0	0	0	76
516	7106d5f27b3ff3095ce3651f9a19f9e7	0	0	0	0	0	0	0	0	0	0	0	0	0	0	0	0	0	0	0	0	0	0	0	0	0	0	0	0	0	0	0	0	0	0	0	0	0	0	0	0	0	0	0	0	0	0	0	0
517	24d336d1a8ceb098ece1ecaf5374f7aa	0	0	0	0	0	0	0	0	0	0	0	0	0	0	0	0	0	0	0	0	38	0	0	0	0	0	0	0	0	0	0	0	0	0	0	0	0	0	0	0	0	0	0	0	0	0	0	0
518	b75c30cf57ec9046c6a4836f7d3039df	0	0	0	0	0	0	0	0	0	0	0	0	0	0	0	0	0	0	106	62	0	0	0	0	0	0	0	0	0	0	0	0	0	0	0	0	0	0	0	0	0	0	0	0	0	0	27	0
519	537ef68ddc5aaa1c5a03936d0783f240	0	0	0	0	0	0	0	0	0	0	0	0	0	0	0	0	0	0	0	0	0	0	0	0	0	0	97	0	0	0	0	0	0	0	0	0	0	0	0	0	0	0	0	0	0	84	132	0
520	d891545d718ddc3713062386c8a9d225	0	0	0	132	0	36	0	0	0	0	0	0	0	0	0	0	0	0	0	0	0	0	0	0	0	0	0	0	0	0	0	0	0	103	114	0	0	0	0	106	0	0	0	0	0	0	0	0
521	2791b82d6c45f74a480b00d2471c8453	0	0	0	0	0	0	186	181	0	0	0	0	0	0	0	149	0	0	0	0	0	0	0	0	0	0	0	0	0	0	0	0	0	0	0	0	95	105	410	0	0	37	0	0	0	0	0	0
522	435a6dc40d0210110a6803c79e811c56	0	0	0	0	0	0	0	0	0	0	0	0	0	0	0	0	0	0	0	0	0	0	0	0	0	0	0	0	0	0	0	0	0	0	0	0	0	0	0	0	0	0	0	0	0	0	0	0
523	0845830496fd3bd8def7b4c4a5f9f5b9	83	152	8	0	0	0	0	0	0	0	0	0	0	0	0	0	0	0	0	0	0	0	0	0	0	0	0	0	0	0	0	0	0	0	0	0	0	0	0	0	0	0	0	0	0	0	0	0
524	24235c67d8b34afa7c319a01af7ca9a5	0	0	0	0	0	0	0	0	0	0	0	25	0	0	0	0	0	0	35	46	53	0	0	0	0	0	16	0	0	0	0	0	0	0	0	0	0	0	0	0	0	0	76	68	63	33	26	36
525	695f0b087ca32747ae68d1e27e4fa0ec	0	0	0	0	0	0	0	0	0	0	0	0	0	0	0	0	0	0	0	0	0	0	0	0	0	0	0	0	0	0	247	0	0	0	0	0	0	0	0	0	0	0	64	0	0	54	0	0
526	994eb99c256c00b7d390e06e52f65b1d	0	285	666	0	0	19	9	16	16	0	0	0	0	0	0	0	0	0	0	0	0	0	0	0	0	0	609	0	0	0	0	0	0	0	0	0	0	0	0	0	0	0	0	0	0	0	0	0
527	b70fbad1663225f95e95e17b8efecbe2	0	0	0	0	0	0	0	0	0	0	0	0	0	0	0	0	0	0	0	0	0	0	0	0	0	0	116	0	0	0	0	0	0	0	0	0	0	0	0	0	0	0	0	0	0	0	872	0
528	6c8feabfdb4e45157eae9672842435c4	242	571	162	0	0	0	0	0	0	0	0	0	0	0	0	0	0	0	0	0	0	0	0	0	0	0	0	0	0	0	0	0	0	0	0	0	0	0	0	0	0	0	0	0	0	0	0	0
529	ef9cce09a25532811269b07f5ca1d367	0	0	0	0	0	0	0	0	0	0	0	0	0	23	0	0	0	0	0	0	0	0	0	0	0	0	0	0	0	0	0	0	0	0	0	0	0	0	0	0	0	0	0	0	0	0	0	0
530	751e4f4f9ff39f6cfdead8595b532235	0	0	0	0	0	0	0	0	0	0	0	0	0	0	0	0	0	0	0	0	1498	0	0	0	0	0	0	0	0	0	0	0	0	0	0	0	0	0	0	0	0	0	0	0	0	0	0	0
531	7da7855a04d0a9bc7673e092575a6e4d	0	0	0	0	0	0	0	0	0	0	0	0	364	238	958	0	0	0	0	0	0	0	0	0	0	0	0	0	0	0	0	0	0	0	0	0	0	0	0	0	0	0	0	0	0	0	0	0
532	b1835324ec3eccbff8dcf1fe754bc1aa	0	0	0	0	0	0	0	0	0	0	0	0	0	0	0	0	0	0	0	0	0	0	0	0	0	0	0	0	0	0	0	0	0	0	0	0	0	0	0	0	0	0	0	0	0	0	0	0
533	700861ba001d4509de5681822c186041	219	859	504	0	0	0	0	0	0	0	0	0	0	0	0	0	0	0	0	0	0	0	0	0	0	0	0	0	0	0	0	0	0	0	0	0	0	0	0	0	0	0	0	0	0	0	0	0
534	2a80fce9e312f753f00e91951db1420c	0	0	0	0	0	0	0	0	0	73	49	56	0	0	0	0	0	120	0	0	0	0	0	0	23	0	0	0	0	129	45	0	0	0	0	0	44	0	0	213	157	0	0	0	0	0	0	0
535	64581f03b84c490f93d41aef4eb61dfd	0	0	0	0	0	0	111	86	0	0	0	0	0	0	0	197	0	0	0	0	0	0	0	0	0	0	80	0	0	0	0	0	0	0	0	0	98	120	134	0	0	0	0	0	0	0	0	0
536	c61c4dfb0f6d24c980f75f1aa448321b	0	0	0	0	0	0	0	0	0	0	0	0	0	0	0	0	0	0	0	0	0	0	0	0	0	0	0	0	0	0	0	0	0	0	0	0	0	0	0	0	0	0	0	0	0	0	0	0
537	5e0a6fb1ecdc8ee09a443f9908027234	0	0	0	0	0	0	0	0	0	0	0	0	0	0	0	0	0	0	28	0	155	0	0	0	0	0	0	0	0	0	0	0	0	0	0	0	0	0	0	0	0	0	0	0	179	0	0	156
538	f496912e10b4081270d985ff1e7a9a43	0	0	0	0	0	0	0	0	0	0	3	12	0	9	0	0	0	430	0	0	0	0	0	0	0	0	0	0	0	0	17	0	2	0	0	0	57	0	0	331	320	0	0	0	0	0	0	0
539	b140b0f7d88dc7f541b37ed6c503fa46	0	0	0	0	0	0	0	0	0	0	0	0	0	0	0	0	0	0	0	0	0	0	0	0	0	0	0	0	0	0	0	0	0	0	0	0	0	0	0	0	0	0	43	0	0	0	0	40
540	2d2ff893972b775ac1920babd0e7b94a	0	0	0	0	0	0	0	0	0	0	0	0	0	0	0	0	0	0	79	0	0	0	0	0	0	0	0	0	0	0	0	0	0	0	0	0	0	0	0	0	0	0	200	0	299	263	535	0
541	87ee0ec0edeb342d632b04d4ab97ee0b	0	0	0	0	0	0	0	0	0	0	0	0	0	0	0	0	0	0	0	0	0	0	0	0	0	0	0	0	0	0	0	0	0	0	0	0	0	0	0	0	0	0	108	0	0	0	0	0
542	bdd5ea01e3bf21dcd18ba2892b094b5b	272	214	85	0	0	0	0	0	0	0	0	0	0	0	0	0	0	0	0	0	0	0	0	0	0	0	0	0	0	0	23	0	0	0	0	0	0	0	0	0	0	0	0	0	0	0	0	0
543	65c736fa5d07390f57b29c30f0bdc266	0	0	0	0	0	0	155	136	90	0	0	0	0	0	0	0	0	0	0	0	0	0	0	0	0	0	69	0	0	0	0	0	0	0	0	0	38	0	44	0	0	0	0	0	0	0	0	0
544	f5583cf990ca7625add58f5c6563c315	0	0	0	0	0	0	0	0	0	0	0	24	0	0	0	0	0	0	3	0	0	0	0	0	0	0	0	28	0	35	0	0	0	0	0	0	0	0	0	0	0	0	0	5	0	18	10	0
545	2d41974b917c4ad3e388a437e7c1798c	0	0	0	0	0	9	0	0	0	0	0	0	0	0	0	0	0	0	0	0	0	0	0	0	0	11	790	0	0	0	711	0	0	0	0	0	0	0	0	0	11	0	0	0	0	0	0	0
546	75a945dc26a74ff2c0281036c0a99acd	0	0	0	3	0	0	88	104	0	0	0	0	0	0	2	104	0	0	0	0	0	0	0	0	0	0	104	0	0	0	0	0	0	0	0	0	129	225	311	0	0	0	0	0	0	0	0	0
547	f2e0e45a233304e1ad4316f3074395a6	0	0	0	0	0	0	0	0	0	0	0	0	0	0	0	126	0	0	0	0	0	0	0	0	0	0	0	0	0	0	0	0	0	0	0	0	136	100	0	0	0	0	0	0	0	0	0	0
548	8023b6d7a0a5aac949941d2687fcccf7	0	0	0	0	0	0	0	0	0	0	0	0	0	0	0	0	0	0	0	0	34	46	52	0	0	0	0	0	0	0	86	27	71	0	0	0	0	0	0	0	6	0	62	0	77	0	45	0
549	08dafe198f671a2af689ca8a0e2e0356	0	0	0	0	0	0	0	0	0	0	0	0	0	0	0	0	0	0	0	0	0	0	0	0	0	0	0	0	0	0	0	0	0	0	0	0	0	0	0	0	0	0	0	0	0	0	0	0
550	2f44e6bcdc9c37bd7f582a568a17293d	0	0	0	0	0	0	0	0	0	74	46	0	0	0	0	0	23	0	0	0	0	0	0	0	0	21	0	47	96	0	0	0	0	13	0	50	0	0	0	292	258	328	0	0	0	0	0	0
551	7c5c836bd33cda470a6a51c1dcd2480b	421	349	251	0	0	0	0	0	0	0	0	0	0	0	0	0	0	0	0	0	0	0	0	0	0	0	0	0	0	0	0	0	0	0	0	0	0	0	0	0	0	0	0	0	0	0	0	0
552	a5d2a09ed5dc200e42f4c90581f7f1a4	0	66	22	0	0	0	0	0	0	0	0	0	0	0	0	0	0	0	6	0	28	0	0	0	0	0	0	0	0	0	0	0	0	0	0	0	0	0	0	0	0	0	234	88	0	0	0	102
553	82bc288469c34d504da4bc12d163ced9	0	0	0	0	0	0	0	0	141	0	0	0	0	0	0	154	0	0	0	0	0	0	0	0	0	0	0	0	0	0	0	0	0	0	0	0	107	0	0	0	0	0	0	0	0	0	0	0
554	d05602f7bc0d4d91f6be807dd9e8fa1a	0	0	0	0	0	0	0	0	0	32	0	48	0	0	0	0	107	0	0	0	0	0	0	0	0	22	0	93	63	84	0	0	0	30	0	83	0	0	0	67	123	96	0	0	0	0	0	0
555	037ccdde5e3b2e4606d1b5baec2bbc9c	0	0	0	0	0	0	0	0	0	0	0	0	0	0	0	0	0	0	48	0	0	0	0	0	0	0	0	0	0	0	0	0	0	0	0	0	0	0	0	0	0	0	62	54	82	0	0	165
556	69df55f591c3c654cd04e4041e26579c	0	0	0	0	0	0	0	0	0	0	0	35	0	11	0	0	0	0	0	0	0	349	242	755	0	0	94	0	0	0	7	0	0	0	0	0	0	0	0	0	0	0	0	0	0	0	0	0
557	1d4d5a840234ffa6742c01f17909b95f	0	0	0	0	0	0	0	0	0	0	0	0	0	0	0	0	0	0	0	0	0	0	0	0	0	0	0	0	0	0	0	0	0	0	0	0	80	0	0	0	0	0	0	0	0	0	0	0
558	ab55649557ba34b33747abdc0beb63b1	0	0	0	0	0	0	0	0	0	0	0	0	0	0	0	0	0	0	0	0	0	0	0	0	0	0	0	0	0	0	0	0	0	0	0	0	0	0	0	0	0	0	1491	0	0	0	0	0
559	66428bb1666119cef4c66cbbf990f702	0	0	0	0	0	0	0	0	0	0	0	0	0	0	0	0	0	0	0	0	0	0	0	0	0	0	0	0	0	0	0	0	0	0	0	0	0	0	0	0	0	0	0	125	0	0	74	0
560	54c3f5aab91ca7d0b32a76ffe214ddc1	0	0	0	0	0	0	0	0	0	0	0	0	0	0	0	0	0	0	0	0	0	0	0	0	44	56	0	285	209	312	0	0	0	32	0	42	0	0	0	67	71	73	0	0	0	0	0	0
561	0a05439a1e4479b71b5eb871761cd143	53	0	0	0	0	0	0	0	0	0	0	3	0	0	0	0	0	0	0	9	65	0	0	0	0	0	0	0	0	0	0	0	0	0	0	0	0	0	0	0	0	0	121	31	0	102	158	120
562	6fabd318e14c6109c2c62c108e617140	0	0	0	52	0	46	0	0	0	84	0	0	0	0	0	0	99	65	0	0	0	0	0	0	26	24	0	67	24	40	0	0	0	83	48	61	0	0	0	71	93	27	0	0	0	0	0	0
563	a5a7c8f9c7cddcbe7db261cbb994558c	0	0	0	0	0	0	0	0	0	0	0	0	0	0	0	0	0	0	0	0	0	0	0	0	0	0	0	0	0	0	0	0	0	0	0	0	0	0	0	0	0	0	0	0	0	0	0	0
564	7048b356d72127f6419f0fed692ef922	0	0	0	0	0	0	0	0	0	0	0	0	0	0	0	0	0	0	0	0	0	0	0	0	0	0	0	0	0	0	0	0	0	0	0	0	0	0	0	0	0	0	0	0	0	0	0	82
565	a6147cf75b51bc8eb7ee2e4b7936f54d	0	0	0	0	0	0	0	0	0	0	0	0	0	0	0	0	0	0	0	0	0	0	0	0	0	0	0	0	0	0	0	0	32	0	0	17	11	8	0	24	0	0	0	0	0	0	0	0
566	d7bd97cc478ea954d8ce0824f81ad67a	0	0	0	0	0	0	0	0	0	0	0	0	0	0	0	0	0	0	0	0	0	0	0	0	0	0	0	0	0	0	0	0	0	0	0	0	0	0	0	0	0	0	0	0	0	70	0	0
567	1078703b2fbd75a6b2674b57b896c49a	0	0	0	0	0	0	0	0	0	0	0	0	0	0	0	0	0	0	0	0	0	1219	232	0	0	0	0	0	0	0	0	0	0	0	0	0	0	0	0	0	0	0	0	0	0	0	0	0
568	87faa147246d0a0562f46701ab7296fe	0	30	0	0	0	0	0	0	0	0	0	0	0	0	0	0	0	0	0	0	32	0	0	0	0	0	0	0	0	0	0	0	0	0	0	0	0	0	0	0	0	0	29	118	185	102	130	30
569	681e8edfc7b0901993997eb93029471e	0	0	0	0	0	0	0	0	0	0	0	0	0	0	0	0	0	0	0	101	28	0	0	0	0	0	0	0	0	0	0	0	0	0	0	0	0	0	0	0	0	0	24	279	0	0	0	0
570	a9a1f420c7e47708bbce28c5d70fd583	186	76	240	0	0	0	0	0	0	0	0	0	0	0	0	0	0	0	0	0	0	0	0	376	0	0	565	0	0	0	0	0	0	0	0	0	0	0	0	0	0	0	0	0	0	0	0	0
571	43063b728292328e994adac8bccf41e8	0	0	0	0	0	0	0	0	0	0	0	0	0	0	0	0	0	0	0	0	0	0	0	0	0	0	0	0	0	0	0	0	0	0	0	0	0	0	0	0	0	0	0	0	0	0	0	0
572	c9ba214baef7fcb3d571e867e9d9482d	0	0	0	0	0	0	0	0	0	0	0	0	0	0	248	0	0	0	0	0	0	0	0	0	0	0	0	0	0	0	0	0	0	0	0	0	0	0	0	0	0	0	0	0	0	0	0	0
573	fd6ae0f0777c1d19f919e387e1d94a9f	0	0	0	0	0	0	0	0	0	0	0	0	0	0	0	0	0	0	0	55	0	0	0	0	0	0	0	0	0	0	0	0	0	0	0	0	0	0	0	0	0	0	30	0	0	0	0	0
574	3d74090bc4223830d8992f2adafbd8aa	0	0	0	0	0	0	59	88	60	0	0	0	0	0	0	129	0	0	0	0	0	0	0	0	0	0	120	0	0	0	0	0	0	0	0	0	104	0	49	0	0	0	0	0	0	0	0	0
575	404f08f34ac8183a231d813aee1b87a9	0	0	0	0	0	0	0	0	0	0	0	0	0	0	0	0	42	22	0	0	0	0	0	0	0	15	0	25	23	30	0	0	5	34	39	77	0	0	0	116	66	69	0	0	0	0	0	0
576	51bdccd27ae8f26bbef70816b92e85e8	0	0	0	0	0	0	0	0	0	0	0	0	0	0	0	0	0	0	0	0	0	0	0	0	0	0	0	0	0	0	0	0	21	0	0	0	0	0	0	0	0	0	0	0	0	0	0	0
577	9c0f8f9dd3167f756c6d5c8b2e481ade	0	0	0	0	0	0	0	0	0	0	0	0	0	0	0	0	0	0	0	0	23	0	0	0	0	0	0	0	0	0	0	0	0	0	0	0	0	0	0	0	0	0	129	0	0	0	0	54
578	9dea3d972884a38a4b2cf89431afeedf	18	0	0	0	0	0	0	0	0	0	0	0	0	0	0	0	0	0	0	0	0	0	0	0	0	0	0	0	0	0	0	0	0	0	0	0	0	0	0	0	0	0	0	0	138	0	0	33
579	a4af987e2ddccce87cb01490ab3d8c29	0	0	0	0	0	0	0	0	0	0	0	0	0	0	0	0	0	0	0	0	0	262	0	453	0	0	0	0	0	0	253	15	174	0	0	0	0	0	0	0	0	0	0	0	0	0	0	0
580	4bfc1c07360a666b4bffcb3358f13d46	0	0	0	0	0	0	0	0	0	0	0	0	0	38	521	0	0	0	0	0	0	0	0	0	0	0	0	0	0	0	0	0	0	0	0	0	0	0	0	0	0	0	0	0	0	0	0	0
581	91467b787f546ce1a981149f827b67a1	0	0	0	0	0	0	0	0	0	0	0	559	279	374	128	0	0	0	0	0	0	0	0	0	0	0	0	0	0	0	0	0	0	0	0	0	0	0	0	0	0	0	0	0	0	0	0	0
582	078e1ccb6af8d14644e6bc54bae86366	0	0	920	0	0	0	0	0	0	0	0	0	0	0	0	0	0	0	0	0	0	0	0	0	0	0	476	0	0	0	0	0	0	0	0	0	0	0	0	0	0	0	0	0	0	0	0	0
583	04f6c5b5dac01f84ec5005290a11d510	0	0	0	0	0	0	0	0	0	0	0	0	0	0	0	0	0	0	430	0	0	0	0	0	0	0	0	0	0	0	0	0	0	0	0	0	0	0	0	0	0	0	0	0	196	0	255	0
584	be33850f3f15b2d15478e4c3bb1c6a63	0	0	165	0	0	0	0	0	0	0	0	0	99	110	147	0	0	0	0	0	0	0	0	0	0	0	0	0	0	0	0	251	70	0	0	0	0	0	0	0	0	0	0	0	0	0	0	0
585	f4739dd33e627a4d47520469a4f40a5a	0	0	34	0	0	0	0	0	0	0	0	0	0	0	0	0	0	0	48	0	0	0	0	0	0	0	0	0	0	0	0	0	0	0	0	0	0	0	0	0	0	0	0	0	0	0	0	0
586	3ead7bcbcb7808250f307126edc6bed5	0	0	0	0	0	0	0	0	0	0	0	0	0	0	0	0	0	0	0	0	0	0	0	0	0	0	0	0	0	0	0	0	0	0	0	0	0	0	0	0	0	0	0	0	0	0	0	0
587	9ce32c2d019dfa17fba87dc62ff2f04d	0	0	0	0	0	0	0	0	0	0	0	0	0	0	0	0	0	0	0	0	0	0	0	0	0	0	0	0	0	0	0	0	0	0	0	0	0	0	0	0	0	0	0	0	0	0	0	0
588	3da25651c6c9cc7ded8ae96e2b540efe	0	0	0	0	0	0	0	0	0	0	0	0	0	0	0	0	0	0	0	0	0	152	111	397	0	0	0	0	0	0	24	698	0	0	0	0	0	0	0	0	0	0	0	0	0	0	0	0
589	3e9e51a4bb5590052cb5b0f5e47b782f	0	0	0	0	0	0	0	0	0	0	0	0	0	0	0	0	0	0	0	0	0	0	0	0	0	0	0	0	0	0	0	0	0	0	0	0	0	0	0	0	0	0	0	0	0	0	130	72
590	d6593049bc951e28d58b27edd658d52a	0	0	0	0	0	0	0	0	0	0	0	0	0	0	0	0	0	0	0	0	0	0	0	0	0	0	0	0	0	0	0	0	0	0	0	0	0	0	0	0	0	0	0	0	0	0	0	0
591	5cd019bb57052e45ee27a4b74f475ac5	0	0	0	0	0	0	0	0	0	0	0	95	0	0	0	0	0	0	0	0	0	0	0	0	0	0	0	0	0	0	0	0	0	0	0	0	0	0	0	0	0	0	0	0	0	0	0	0
592	2f9c52bcfd24c402ce1c1b6fc22be1bf	0	0	0	0	0	0	0	0	0	0	0	0	0	0	0	0	0	0	0	0	0	0	0	0	0	0	0	0	0	0	0	0	0	0	0	0	0	0	0	0	0	0	0	0	0	0	677	0
593	80ba60c61e7b9fbba64d4f8efb8e9eea	0	0	0	0	0	0	0	0	0	0	0	0	0	0	0	0	0	0	0	62	0	0	0	0	0	0	0	0	0	0	0	0	0	0	0	0	0	0	0	0	0	0	55	94	0	0	50	0
594	abda32fbe6acc7b6c47b7fb11134e108	0	0	0	0	0	0	0	0	0	0	0	0	0	0	0	0	0	0	381	0	0	0	0	0	0	0	0	0	0	0	0	0	0	0	0	0	0	0	0	0	0	0	0	0	0	0	0	0
595	c06e86a4aad162a19ad385b823380cc6	0	0	0	0	0	14	0	9	0	0	0	0	0	0	0	0	0	0	0	0	0	0	0	0	0	0	1064	0	0	0	0	0	0	0	0	0	0	0	0	0	0	0	0	0	0	0	0	0
596	e65664c871aab068a8b97b78d8c793c9	0	0	0	60	0	36	0	0	0	88	48	105	0	0	0	0	0	0	0	0	0	0	0	0	0	0	0	0	0	0	0	13	9	0	0	0	0	0	0	109	0	0	0	0	0	0	0	0
597	c88dab64cb566e11133763f160017daf	0	0	0	0	0	0	0	0	0	0	0	0	0	0	0	0	0	0	0	0	0	0	0	0	0	0	0	0	0	0	0	0	0	0	0	0	0	0	0	0	0	0	0	0	0	0	0	0
598	b498c4694a772eb035584c404a6bb685	0	0	0	0	0	0	173	70	124	0	0	0	0	0	0	0	0	0	0	0	0	0	0	0	0	0	187	0	0	0	0	0	0	0	0	0	20	74	207	0	0	0	0	0	0	0	0	0
599	c9365dd0eedc66a9f08d013befc9b045	0	0	0	0	0	0	0	0	0	0	0	0	197	234	447	0	0	0	0	0	0	0	0	313	0	0	0	0	0	0	0	0	0	0	0	0	0	0	0	0	0	0	0	0	0	0	0	0
600	47ec216fa0e11a798ab502f9f45ad987	0	0	0	0	0	65	0	0	0	96	0	108	0	0	0	0	0	0	0	0	0	0	0	0	56	0	0	0	0	0	0	0	0	0	0	120	0	0	0	170	141	112	0	0	0	0	0	0
601	9d8993c7d1141473780fe199f6c83d8e	0	0	0	0	0	0	0	0	0	0	0	0	0	0	0	0	0	0	0	0	0	0	0	0	0	0	0	0	0	0	0	0	0	0	0	0	0	0	0	0	0	0	0	0	0	0	0	0
602	3e957fe41a7571596126bd4f1ac068ce	0	0	0	64	0	0	0	0	0	56	0	0	0	0	0	0	71	0	0	0	0	0	0	0	0	0	0	72	0	74	0	0	0	42	0	94	0	0	0	156	146	125	0	0	0	0	0	0
603	53e6d4a0e17fc4cb294008b3fd3d2cb5	0	0	0	0	0	0	0	0	0	0	0	0	0	0	0	0	0	0	0	0	0	0	0	0	0	0	0	0	0	0	0	2	0	0	0	0	0	0	0	0	0	0	0	0	0	0	0	0
604	aa83af427756a6a1f673a6b0798f7c88	0	0	0	0	0	0	0	0	0	0	0	0	0	0	0	0	0	0	0	0	0	0	0	0	0	0	0	0	0	0	0	0	0	0	0	0	0	0	0	0	0	0	0	0	0	0	0	0
605	f2b38ba857e10702a6806dc522b0eea1	0	0	0	0	0	0	0	0	0	0	0	0	0	0	0	0	0	0	0	0	0	130	0	101	0	0	60	0	0	0	92	0	131	0	0	0	0	0	0	0	0	0	61	81	0	59	70	59
606	72da9c94cd48b4f80e780f764ddd0c89	0	0	0	0	0	0	121	114	27	0	0	0	0	0	0	99	0	0	0	0	0	0	0	10	0	0	133	0	0	0	0	0	0	0	0	0	170	15	182	0	0	0	0	0	0	0	0	0
607	c709e2a57f30556a91c39c6b4a982cab	0	0	0	74	0	21	0	0	0	71	36	36	0	0	0	0	55	25	0	0	0	0	0	0	16	35	0	106	53	49	0	0	0	27	27	91	0	0	0	44	154	56	0	0	0	0	0	0
608	815a15bf9780e761e3d509dc42bc1aa0	0	0	0	0	0	0	0	0	0	0	0	0	0	0	0	0	0	0	0	0	50	0	0	0	0	0	0	0	0	0	0	0	0	0	0	0	0	0	0	0	0	0	0	162	185	0	180	0
609	5b46c651f146de6aff6291baf22e49bc	0	0	0	0	0	0	0	0	0	0	0	0	0	0	0	0	0	0	0	90	0	0	0	0	0	0	0	0	0	0	0	0	0	0	0	0	0	0	0	0	0	0	501	0	0	0	0	0
610	2aba1100086e0eb2e1581528ee64970c	0	0	0	0	0	0	0	0	0	0	0	321	0	0	0	0	0	0	0	0	0	0	0	0	0	0	0	0	0	0	0	0	0	0	0	0	0	0	0	0	0	0	0	0	0	0	52	0
611	97ba0576215ceb1fb33ead729122d369	0	0	0	0	0	0	0	0	0	0	0	0	0	0	0	0	0	0	0	0	0	0	0	0	0	0	0	0	0	0	0	0	0	0	0	0	0	0	0	0	0	0	116	189	63	75	27	84
612	29088b5285436a9abb79fe033b760cfe	0	54	0	0	0	0	0	0	0	0	0	0	0	0	0	0	0	0	84	0	175	31	0	89	0	0	25	0	0	0	0	55	0	0	0	0	0	0	0	0	0	0	0	0	0	0	0	97
613	30e210b698d23076226239f5e333abdf	0	0	0	0	0	0	0	0	0	43	0	0	0	0	0	0	115	86	0	0	0	0	0	0	0	0	0	0	0	0	0	0	0	0	0	0	0	0	0	0	0	0	0	0	0	0	0	0
614	8e2b327d9fb0af49698d128c46cb77bd	0	0	0	0	0	0	0	0	0	0	0	0	0	0	0	0	0	0	0	0	0	0	0	0	0	0	0	0	0	0	0	0	0	0	0	0	0	0	0	0	0	0	0	0	0	0	0	0
615	3b29dd0215ecbab46a061af214c959a8	0	0	0	46	0	0	0	0	0	45	0	0	0	0	0	0	0	0	0	0	0	0	0	0	0	23	0	42	30	37	0	0	0	79	30	58	0	0	0	160	72	96	0	0	0	0	0	0
616	547ce3239a68fad3534e4d95a4ec002b	0	0	0	0	0	0	0	0	0	0	0	0	0	0	0	0	1263	0	0	0	0	0	0	0	0	0	0	0	0	0	0	0	0	0	0	0	0	0	0	0	0	0	0	0	0	0	0	0
617	099f415af27f7c3732e34a31a52389ff	0	27	0	0	0	0	0	0	0	0	0	0	0	0	0	0	0	0	0	0	48	0	0	0	0	0	0	0	0	0	0	0	0	0	0	0	0	0	0	0	0	0	0	0	0	0	0	0
618	fdabe68483505f6e39ea45f4d92342cd	0	0	0	0	0	0	0	0	0	0	16	55	0	0	0	0	110	74	0	0	0	0	0	0	0	0	0	55	0	51	0	0	0	0	0	0	0	0	0	44	46	97	0	0	0	0	0	0
619	206f2bb0d8cbc9adda8161b90477aa67	0	0	0	0	0	0	0	0	0	0	0	0	0	0	0	0	0	0	0	0	0	0	0	0	0	0	0	0	0	0	0	0	0	0	0	1312	0	0	0	0	0	0	0	0	0	0	0	0
620	ee1f0b2ba94695f2507d4a6e1b92b7c0	0	0	0	0	0	0	0	0	0	0	0	0	0	0	0	0	0	0	0	0	0	0	0	0	0	0	0	0	0	0	0	0	0	0	0	0	0	0	0	0	0	0	0	0	0	0	0	0
621	ea0b1302ff39afc6f08faab9d92065c3	0	0	0	0	0	0	0	0	0	54	18	100	42	34	32	46	46	34	44	0	0	0	0	0	0	0	0	0	0	0	0	0	0	0	0	0	0	0	0	0	0	0	0	0	0	0	0	0
622	64558a7f67abc766b9e4496dce255d52	0	0	0	0	0	0	0	0	0	0	0	0	0	0	0	0	0	0	0	0	0	0	0	0	0	0	0	0	0	0	745	546	0	0	0	0	0	0	0	0	15	0	0	0	0	0	0	0
623	aca194ecc4d088b440dbff7aa8e6398c	0	0	0	0	0	0	0	0	0	138	72	48	0	0	0	0	71	38	0	0	0	0	0	0	0	0	0	0	0	0	0	0	0	0	0	33	0	0	0	111	177	139	0	0	0	0	0	0
624	6ba6f6b986fe754906ca00aa0d6143fd	0	0	0	0	0	0	0	0	0	0	0	0	0	0	0	0	0	0	0	0	0	151	337	155	0	0	0	0	0	0	0	0	0	0	0	0	0	0	0	0	0	0	0	0	0	0	0	0
625	bb2e5e28e0be512e7efa75083bdddfee	0	0	0	0	0	0	0	0	0	0	0	0	0	0	0	0	0	0	131	39	31	0	0	0	0	0	0	0	0	0	0	0	0	0	0	0	0	0	0	0	0	0	33	0	17	65	34	0
626	e51f932952145406e96eeb4f23c25934	0	0	0	0	0	0	0	0	0	0	0	0	0	0	0	0	0	0	69	0	0	0	0	0	0	0	0	0	0	0	0	0	0	0	0	0	0	0	0	0	0	0	0	0	242	91	0	0
627	9a0af0b4a066dfc0d7370acaf782f868	0	0	0	0	0	0	0	0	0	0	0	0	0	0	3	0	45	7	0	0	0	0	0	0	0	0	0	0	0	0	0	0	7	9	0	0	0	0	0	139	13	0	0	0	0	0	0	0
628	793012a1c8d391e35dc22f8bcea83c6b	0	0	0	93	8	49	0	0	0	112	39	39	0	0	0	0	89	0	0	0	0	0	0	0	0	0	0	41	18	41	0	0	0	55	0	77	0	0	0	75	0	0	0	0	0	0	0	0
629	9f2031a1f778150f1ddd4d585063f573	0	0	0	0	0	0	0	0	0	0	0	0	0	0	0	0	0	0	0	0	0	0	0	0	0	0	0	0	0	0	0	0	0	0	0	0	0	0	0	0	0	0	0	110	0	0	0	0
630	c928ebc651a06075e45c46292c3f9e76	14	0	0	0	0	0	0	0	0	0	0	0	0	0	0	0	0	0	38	0	44	0	0	0	0	0	0	0	0	0	0	0	0	0	0	0	0	0	0	0	0	0	0	0	0	0	0	0
631	2c781e67f8ae797f09fa618104b4755e	271	57	57	0	0	0	0	0	0	0	0	0	0	0	0	0	0	0	0	0	0	0	0	0	0	0	0	0	0	0	0	0	0	0	0	0	0	0	0	0	0	0	0	0	0	0	0	0
632	fce287dbc445aef0528411182adef6db	0	0	0	0	0	0	0	0	0	0	0	0	215	263	78	7	0	0	0	0	0	0	0	0	0	0	0	0	0	0	0	0	0	0	0	0	0	0	0	0	0	0	0	0	0	0	0	0
633	08043476269aaceda46fb88f705caac7	0	0	0	0	0	0	0	0	0	0	0	0	0	0	0	0	0	0	0	0	0	537	159	180	0	0	0	0	0	0	0	202	201	0	0	0	0	0	0	0	0	0	0	0	0	0	0	0
634	9fbaff0c0ea9bb16dc0e4f5a85e15ec5	0	0	0	59	0	0	0	0	0	52	0	0	0	0	0	0	0	0	0	0	0	0	0	0	72	0	0	0	104	68	0	0	0	63	0	228	0	0	0	194	147	161	0	0	0	0	0	0
635	890bec650bb6e986e42685bcb4006b30	0	0	0	0	0	0	68	65	10	0	0	0	0	0	0	110	0	0	0	0	0	0	0	0	0	0	74	0	0	0	0	4	0	0	0	0	87	22	130	0	0	0	0	0	0	0	0	0
636	4d4e179a33c69be69af805ab4cdb752d	0	0	0	0	0	0	0	0	0	0	0	0	0	0	0	0	0	0	0	0	0	0	0	0	0	0	0	0	0	0	0	0	0	0	0	0	0	0	0	0	0	0	0	0	0	0	0	0
637	63bef0c2cf70e7617f09511dcfc30567	0	0	0	0	0	0	0	0	0	0	0	0	0	0	0	0	0	0	0	0	0	0	0	0	0	0	0	0	0	0	0	0	0	0	0	0	0	0	0	0	0	0	0	0	0	0	0	0
638	79bc3a884e653f4a8700f54e16786164	0	0	0	0	0	0	0	0	0	0	0	0	0	0	0	0	0	0	0	0	0	0	0	0	0	0	0	0	0	0	0	0	0	0	0	0	0	0	0	0	0	0	0	0	0	0	0	0
639	80025546146c4bc1957fb60c85689574	0	0	0	0	0	0	0	0	0	0	0	0	0	0	0	0	0	0	0	0	0	0	0	0	0	0	0	0	0	0	0	0	0	0	0	0	0	0	0	0	0	0	0	0	0	0	0	0
640	022abc16d117b6a22499b58148f0fbe0	0	0	0	0	0	0	0	0	0	0	0	0	0	0	0	0	0	0	0	26	0	0	0	0	0	0	0	0	0	0	0	0	0	0	0	0	0	0	0	0	0	0	0	0	0	59	0	0
641	0527dddc1a3c7bff40c481e5cc58ddbe	0	0	0	0	0	0	0	0	0	0	0	0	0	0	0	0	0	0	0	0	0	0	0	0	0	0	0	0	0	0	0	0	0	0	0	0	0	0	0	0	0	0	0	0	0	0	0	0
642	2d859a0b11936303ef27e51cdec3899c	0	0	0	0	0	0	0	0	0	0	0	0	305	302	531	0	0	0	0	0	0	0	0	0	0	0	0	0	0	0	0	0	0	0	0	0	0	0	0	0	0	0	0	0	0	0	0	0
643	d4bf00bad3e8a2e0fde3ba7036fc688d	0	0	0	0	0	0	0	0	0	0	0	0	0	0	0	0	0	0	0	0	0	780	327	153	0	0	0	0	0	0	0	0	0	0	0	0	0	0	0	0	0	0	0	0	0	0	0	0
644	46fd081f50be4958d9a40e305260ade2	0	0	0	0	0	0	0	0	0	0	0	0	299	243	717	0	0	0	0	0	0	0	0	0	0	0	0	0	0	0	0	0	0	0	0	0	0	0	0	0	0	0	0	0	0	0	0	0
645	822465203c984f2194f0d9927072b908	0	0	0	0	0	0	0	0	0	0	0	0	0	0	0	0	0	0	0	0	0	0	0	0	0	0	0	0	0	0	0	0	0	0	0	0	0	0	0	0	0	0	0	0	183	453	0	118
646	d94c6ed8c0e009f2d0346a983eab0924	0	0	0	150	0	24	0	0	0	47	26	24	0	0	0	0	0	29	0	0	0	0	0	0	0	29	0	36	24	0	0	0	0	0	29	85	0	0	0	134	95	204	0	0	0	0	0	0
647	fbdebb6f673983779a56b6d92c649cad	0	0	0	0	0	0	0	0	0	0	0	0	0	0	0	0	0	0	0	0	0	38	0	0	0	0	0	0	0	0	0	0	0	0	0	0	0	0	0	0	0	0	0	0	0	0	0	0
648	577d94b8d312f69fe7dcba3cc1d6d592	0	0	0	45	0	0	0	0	0	88	41	0	0	0	0	0	58	0	0	0	0	0	0	0	0	51	0	56	61	65	0	0	0	47	18	126	0	0	0	104	164	152	0	0	0	0	0	0
649	8010012f638a2912d0cffb6ec1351499	0	0	0	0	0	0	0	0	0	0	0	0	0	0	0	0	0	0	4	106	46	0	0	0	0	0	0	0	0	0	0	0	0	0	0	0	0	0	0	0	0	0	121	112	15	23	25	147
650	efb0be7925cda2dfee6ef1c59c5a088e	429	815	0	0	0	0	0	0	0	0	0	0	0	0	0	0	0	0	0	0	0	0	0	0	0	0	0	0	0	0	0	0	0	0	0	0	0	0	0	0	0	0	0	0	0	0	0	0
651	42ae178ee44caabbd42f5023ba0fce2f	389	648	206	0	0	0	0	0	0	0	0	0	0	0	0	0	0	0	0	0	0	0	0	0	0	0	0	0	0	0	0	0	0	0	0	0	0	0	0	0	0	0	0	0	0	0	0	0
652	222908faceea7ac5a9086aba4432d85a	0	0	0	0	0	0	0	0	0	0	0	0	0	0	0	0	0	0	0	0	0	0	0	0	0	0	0	0	0	0	0	0	0	0	0	0	0	0	0	0	0	0	0	0	0	0	0	0
653	b71da1b8c484a39dae106074ea7ecb83	105	29	53	0	0	0	0	0	0	0	0	0	0	0	0	0	0	0	0	0	0	0	0	0	0	0	0	0	0	0	0	0	0	0	0	0	0	0	0	0	0	0	0	0	0	0	0	0
654	55aae73e7338a6404f49d26dc338ee52	33	0	0	0	0	0	0	31	0	0	0	0	0	0	0	0	0	0	0	0	0	0	0	0	469	643	54	0	0	0	0	0	0	0	0	0	0	0	0	0	0	0	0	0	0	0	0	0
655	cf30aa0746a80673a9815de7f64a87c5	0	0	0	0	0	0	0	0	0	0	0	0	0	0	0	0	0	0	0	0	0	0	0	0	0	0	0	0	0	0	0	0	0	0	0	0	0	0	0	0	0	0	0	0	0	0	0	0
656	4a637e8f09f6768647d90e53649c79d0	0	0	0	0	0	0	0	0	0	0	0	0	0	0	0	0	0	0	0	0	0	0	0	0	0	0	0	0	0	0	0	0	0	0	0	0	0	0	0	0	0	0	702	152	0	0	0	103
657	82727c0d645330de5c46f3db369714a6	0	0	0	38	0	13	0	0	0	68	33	22	0	0	0	0	65	54	0	0	0	0	0	0	0	11	0	30	31	22	0	0	0	0	0	62	0	0	0	77	150	90	0	0	0	0	0	0
658	e03a2cdd0bb51190a95d1133f3a8338c	4	0	0	28	0	18	115	75	37	8	0	0	0	9	0	70	0	0	0	0	0	0	0	0	6	10	52	0	0	0	0	0	0	14	15	0	0	103	333	0	0	0	0	0	0	0	0	0
659	c1a0d57748264cd63d0a77d9f89f3240	0	0	0	0	0	0	0	0	0	0	0	0	0	0	0	0	0	0	0	0	0	0	0	0	0	0	0	0	0	0	0	0	0	0	0	0	0	0	0	0	0	0	0	0	0	0	0	76
660	9ea8934e2496256b2542e7a76e2f181c	0	0	0	0	0	0	0	0	0	0	0	0	0	0	0	0	0	0	0	0	0	0	0	0	0	0	0	0	0	0	0	0	0	0	0	0	0	0	0	0	0	0	0	0	253	0	0	74
661	d0af2fa386caea99188f12bb1230e3a2	0	0	0	48	0	0	0	0	0	110	0	0	0	0	0	0	0	0	0	0	0	0	0	0	0	0	0	0	0	0	0	0	0	0	0	72	0	0	0	74	119	99	0	0	0	0	0	0
662	4784c16e09aa3fde93166d287e514ed7	0	0	0	0	0	0	0	0	0	0	0	0	0	0	0	0	0	0	0	0	0	0	0	0	0	0	0	0	0	0	0	0	0	0	0	0	0	0	0	0	0	0	0	0	0	0	0	0
663	90aa0552cf240667d596f376eafb2940	0	0	0	31	0	16	0	0	0	40	39	0	0	0	0	0	0	0	0	0	0	0	0	0	0	0	0	17	6	16	0	0	0	0	0	15	0	0	0	20	167	202	0	0	0	0	0	0
664	14463068de0bace438d24cf7f3ac6fab	0	0	0	13	171	294	0	0	0	0	0	0	0	0	0	0	0	0	0	0	0	0	0	0	181	161	0	0	0	0	0	0	0	0	0	0	0	0	0	0	0	0	0	0	0	0	0	0
665	6ce7f74c26cfb65b3e7cb4d7c3f2bf74	0	0	0	40	80	651	0	0	0	0	0	0	0	0	0	0	0	0	0	0	0	0	0	0	0	42	0	0	0	0	0	48	0	38	159	109	0	33	0	0	0	0	0	0	0	0	0	0
666	ececcf33801e8edd74adad0ae532cfee	0	0	0	0	0	0	0	0	0	0	0	0	0	0	0	0	0	0	0	0	0	0	0	0	0	0	0	0	0	0	0	0	0	0	0	0	0	0	0	0	0	0	0	0	0	0	0	0
667	ea3643f6a57f322fa48bebe3cb621429	0	0	221	0	0	0	0	0	0	0	0	0	0	0	0	0	0	0	0	0	0	0	332	0	0	0	0	0	0	0	249	48	341	0	0	0	0	0	3	0	0	0	0	0	0	0	0	0
668	46ab686252deaa6ffa0b2e6a8715f752	0	0	0	0	0	0	0	0	0	0	0	0	0	0	0	0	0	0	0	0	0	87	0	162	0	0	0	0	0	0	44	348	135	0	0	0	0	0	0	0	0	0	0	0	0	0	0	0
669	9c7ec57db52dd69f192fa9ee9655776d	0	0	0	0	0	0	0	78	28	0	0	0	0	0	0	168	0	0	0	0	0	0	0	0	0	0	109	0	0	0	0	8	0	0	0	0	300	33	31	0	0	0	0	0	0	0	0	0
670	f2fc16c4c3ca9de6d7c571352ed643e9	0	0	105	0	0	0	0	0	0	0	0	0	0	0	0	0	0	0	0	0	0	0	0	0	0	0	0	0	0	0	694	184	197	0	0	0	0	0	0	0	11	0	0	0	0	0	0	0
671	6f298affef7844be97197e031056cf37	0	0	0	0	0	0	0	0	0	0	0	0	0	0	0	0	0	0	0	0	0	0	0	0	0	0	0	0	0	0	0	0	0	0	0	0	0	0	0	0	0	0	0	0	0	0	0	0
672	cfaf69741ab5704a2fd85e6c87f613e4	0	0	86	0	0	0	0	0	0	0	0	0	0	0	0	0	0	0	0	0	0	236	57	346	0	0	93	0	0	0	0	0	0	0	0	0	0	0	0	0	0	0	0	0	0	0	0	0
673	cfd50c2324f1b871a5c547efb366e811	0	0	0	0	0	0	0	0	0	0	0	0	0	0	0	0	0	0	28	0	0	0	0	0	0	0	0	0	0	0	0	0	0	0	0	0	0	0	0	0	0	0	255	0	0	0	0	0
674	0a81dc98fa5bac1163fe84b308326b1c	0	0	0	0	0	0	0	0	0	0	0	0	0	0	0	0	0	0	0	0	0	0	0	0	0	0	0	0	0	0	0	0	0	0	0	0	0	0	0	0	0	0	484	646	0	0	0	0
675	01f8631d8b0a7e5cf6ae89a38d75fedd	0	0	0	0	0	0	0	0	0	0	0	0	0	0	0	0	0	0	0	0	0	0	0	0	0	0	0	0	0	0	0	0	0	0	0	0	0	0	0	0	0	0	0	0	0	0	0	0
676	800051f74730814b991b61b92fa4d7b7	0	0	0	0	0	0	0	0	0	0	0	0	0	0	0	0	0	0	0	0	0	0	0	0	0	0	0	0	0	0	0	0	0	0	0	0	0	0	0	0	0	0	0	0	0	0	0	0
677	4c3bf56523ad415f053063a7a245d232	0	0	0	0	0	0	0	0	0	0	0	0	0	0	0	0	0	0	0	0	0	0	0	0	0	0	0	0	0	0	0	0	0	0	0	0	0	0	0	0	0	0	0	0	0	0	0	0
678	2a01fc76d3419040c65936c326b43f8a	0	0	280	0	0	0	0	9	0	0	0	0	0	0	0	0	0	0	0	0	0	0	0	0	0	0	886	0	0	0	0	0	0	0	0	0	0	0	0	0	0	0	0	0	0	0	0	0
679	40bbc589cf25adfa3520651594fe6e04	0	0	0	0	0	0	0	0	0	0	0	0	0	0	0	0	0	0	0	0	0	0	0	0	0	0	0	0	0	0	0	0	0	0	0	0	0	0	0	0	0	0	0	0	0	204	383	355
680	936744f858781c086165d22e138e3515	0	0	0	0	0	0	0	0	0	85	0	61	0	0	0	0	0	55	0	0	0	0	0	0	0	0	0	87	70	91	0	0	0	0	0	54	0	0	0	167	160	129	0	0	0	0	0	0
681	118e3d95692b876686134d91d04038b2	51	71	47	0	0	0	0	0	0	0	0	0	0	0	0	0	0	0	0	562	0	0	0	0	0	0	0	0	0	0	0	0	0	0	0	0	0	0	0	0	0	0	0	0	0	0	0	133
682	0fd11a3cb633032e175ae602aa057354	54	0	0	0	0	0	0	0	0	0	0	0	0	0	0	0	0	0	0	0	0	0	0	0	0	0	0	0	0	0	0	0	0	0	0	0	0	0	0	0	0	0	0	0	0	0	0	0
683	8d2f88714816b80ed739c1a700a44792	0	0	0	0	0	0	0	0	0	0	0	131	0	0	0	0	0	0	78	0	0	0	0	0	0	0	0	0	0	0	0	0	0	0	0	0	0	0	0	0	0	0	0	0	0	226	0	0
684	00443df8e82fcaeee53a2ec2b2dded4c	0	0	0	0	0	0	0	0	0	0	0	0	0	0	0	0	0	0	0	0	0	0	0	0	0	0	0	0	0	0	0	0	0	0	0	0	0	0	0	0	0	0	0	0	0	0	0	0
685	d754acc77bd2c299bf593512dda2f8aa	0	0	0	0	0	0	0	0	0	11	13	54	0	0	0	0	90	51	0	0	0	0	0	0	0	0	0	43	30	54	0	0	0	0	0	0	0	0	0	64	37	15	0	0	0	0	0	0
686	34974cebb3e131bb547df7a1129ec647	0	0	0	0	0	0	0	0	0	0	0	0	0	0	0	0	0	0	0	70	0	0	0	0	0	0	0	0	0	0	0	0	0	0	0	0	0	0	0	0	0	0	0	0	242	0	100	0
687	0928ed24b387837cf6de984ff462af54	0	0	0	0	0	0	0	0	0	0	0	0	0	0	0	0	0	0	0	0	0	0	0	0	0	0	0	0	0	0	0	0	0	0	0	0	0	0	0	0	0	0	0	0	0	0	0	0
688	ce40533152221890fde27facced829d5	0	0	0	0	0	0	0	0	0	0	0	0	0	0	0	0	11	0	0	0	0	0	0	0	0	0	0	0	0	0	0	0	0	0	0	0	0	0	0	0	0	0	0	0	0	0	0	0
689	0c79d925752ffca29f943ba01eae92b3	0	0	0	0	0	0	0	0	0	0	0	0	0	0	0	0	0	0	0	0	0	0	0	0	0	0	0	0	0	0	0	0	0	0	0	0	0	0	0	0	0	0	0	0	44	0	0	0
690	635e46b33089ab9df8d89080b7d8c87a	0	0	0	0	0	0	0	0	0	0	0	50	6	10	0	0	0	0	0	0	0	0	0	0	0	0	0	0	0	0	91	0	98	0	0	0	0	0	0	0	0	0	0	0	0	0	0	0
691	c43a9edfaf7de5a0174211fada2189f0	0	0	0	0	0	0	0	0	0	10	0	0	0	0	0	0	0	0	0	0	0	0	0	0	0	0	0	0	0	0	0	0	0	0	0	0	0	0	0	0	0	0	0	0	0	0	0	0
692	26599c6e17eea913818f27d5db5dfd39	0	0	0	31	0	0	0	0	0	28	0	0	0	0	0	0	70	33	0	0	0	0	0	0	0	0	0	9	0	0	0	0	0	0	0	37	0	0	0	16	0	82	0	0	0	0	0	0
693	04a582d87f00f020cd7d6662134b94e8	0	0	0	0	0	0	0	0	0	0	0	0	0	0	0	0	0	0	0	0	0	0	0	0	0	0	0	0	0	0	0	0	0	0	0	0	0	0	0	0	0	0	0	0	0	0	0	0
694	676d04863a9efe9d41749bd1397e98b0	148	163	37	0	0	0	0	0	0	0	0	0	0	0	0	0	0	0	0	0	0	0	0	0	0	0	0	0	0	0	0	0	0	0	0	0	0	0	0	0	0	0	0	434	0	0	0	0
695	0b121d53b79668ca137c1934f6c12556	0	0	0	0	0	0	0	0	0	0	0	0	0	0	0	0	0	0	0	0	0	0	0	0	0	0	0	0	0	0	0	0	0	0	0	0	0	0	0	0	0	0	0	0	0	0	0	0
696	17df65379ba6647d8b0fa0c4e02d22b1	0	0	0	0	0	0	0	0	0	0	0	0	0	0	0	0	0	0	97	308	145	0	0	0	0	0	0	0	0	0	0	0	0	0	0	0	0	0	0	0	0	0	51	0	464	0	0	35
697	11ed201f9314da53076b3360d6202006	0	0	0	0	0	0	0	0	0	0	0	0	0	0	0	0	0	0	0	0	0	0	0	0	0	0	0	0	0	0	0	0	0	0	0	0	0	0	0	0	0	0	0	0	0	0	0	52
698	524931bde0a97898dbd8a0e5ec876b0a	0	0	0	0	0	0	0	0	0	0	0	0	0	0	0	0	0	0	0	0	0	0	0	0	0	0	0	0	0	0	0	0	0	0	0	0	0	0	0	0	0	0	0	0	0	0	0	0
699	96a1c2da7c8b4270d572b5c4d862dab8	0	0	0	0	0	0	0	0	0	120	0	0	0	0	0	0	110	101	0	0	0	0	0	0	0	0	0	0	0	0	0	0	0	0	0	0	0	0	0	111	120	96	0	0	0	0	0	0
700	c819165c28335e333a1f75fba207d55a	0	0	0	0	0	0	0	0	0	0	0	0	0	0	0	0	0	0	18	0	0	0	0	0	0	0	0	0	0	0	0	0	0	0	0	0	0	0	0	0	0	0	0	0	0	0	0	0
701	825f28a36b3aa323d4f38ba722782592	0	0	0	0	0	0	0	0	0	0	0	0	0	0	0	0	0	0	104	0	65	0	0	0	0	0	0	0	0	0	0	0	0	0	0	0	0	0	0	0	0	0	0	86	0	0	0	0
702	431b137411d26b1b52645a572f7644c7	0	0	0	0	0	0	89	71	492	0	0	0	0	0	0	0	0	0	0	0	0	0	0	0	0	0	0	0	0	0	0	0	0	0	0	0	147	0	48	0	0	0	0	0	0	0	0	0
703	c48ef80228bbd25f2550be12aa51c931	0	0	0	0	0	0	0	0	0	0	0	15	0	0	0	0	44	30	0	0	0	0	0	0	0	0	0	0	0	46	0	0	0	0	0	0	0	0	0	40	30	42	0	0	0	0	0	0
704	a491572b028f37ac87b5f60b61d849b1	0	0	0	0	0	0	0	0	0	0	0	0	0	0	0	0	0	0	0	0	0	0	0	0	0	0	0	0	0	0	0	0	0	0	0	0	86	0	29	0	0	0	0	0	0	0	0	0
705	eccb90e40ae7184bc0b60145ac0a38a2	0	0	0	0	0	0	0	0	0	0	0	0	0	0	0	0	0	0	0	0	44	0	0	0	0	0	0	0	0	0	0	0	0	0	0	0	0	0	0	0	0	0	0	151	0	89	31	0
706	c1b96819c235ac98dd43fb18e5741a99	0	0	0	0	0	0	0	0	0	0	0	0	0	0	0	0	0	0	0	0	0	0	0	0	0	0	0	0	0	0	0	0	0	0	0	0	0	0	0	0	0	0	0	0	0	0	0	0
707	c992f18d104b39857fb4428d1b4ea31b	923	44	151	0	0	0	0	0	0	0	0	0	0	0	0	0	0	0	0	0	0	0	0	0	0	0	0	0	0	0	0	0	0	0	0	0	0	0	0	0	0	0	0	0	0	0	0	0
708	bd866a93045904f747642176bcf5ceeb	0	0	0	0	0	0	0	0	0	0	0	0	0	0	0	0	0	0	0	0	0	0	0	0	0	0	0	0	0	0	0	0	0	0	0	0	0	0	0	0	0	0	0	0	0	0	0	0
709	582196a114789db026ce8c4ed4d28122	0	0	0	0	0	0	105	85	0	0	0	0	0	0	0	82	0	0	0	0	0	0	0	0	0	0	0	0	0	0	0	0	0	0	0	0	368	132	0	0	0	0	0	0	0	0	0	0
710	054433b2efa819d129440404fabfe0a4	0	0	0	0	0	0	0	0	0	0	0	0	411	619	82	0	0	0	0	0	0	0	0	0	0	0	0	0	0	0	0	0	0	0	0	0	0	0	0	0	0	0	0	0	0	0	0	0
711	c355964da51155e676f762fe1df5b24c	0	0	0	0	0	0	0	0	0	0	0	0	0	0	0	0	0	0	0	0	0	0	0	0	0	0	0	0	0	0	0	0	0	0	0	0	0	0	0	62	64	52	0	0	0	0	0	0
712	b424a1fe76a64185db34543b13932054	0	0	0	0	0	0	0	0	0	0	0	0	0	0	0	0	0	0	0	0	0	0	0	0	0	0	0	0	0	0	0	0	0	0	0	0	0	0	0	0	0	0	0	0	0	0	0	0
713	06f68c536b561df303e57af9ca4a875d	0	0	0	0	0	0	0	0	0	0	0	0	0	0	0	0	0	0	0	0	0	0	0	0	0	0	0	0	0	0	0	0	0	0	0	0	0	0	0	0	0	0	0	0	0	0	0	0
714	17705fc3bc62b52a948999de6105030b	0	0	0	0	0	0	0	0	0	0	0	0	0	0	0	0	0	0	0	0	0	0	0	0	0	0	0	0	0	0	0	0	0	0	0	0	0	0	0	0	0	0	0	0	0	0	0	0
715	89e926002b02a74f1c644204eca41677	0	0	0	0	0	0	0	0	0	0	0	0	0	0	0	0	0	0	0	0	0	0	0	0	0	0	0	0	0	0	0	0	0	0	0	0	0	0	0	0	0	0	0	0	0	0	0	0
716	8ee7594175b8c2ab803b82634fe49c03	0	852	245	0	0	0	0	0	0	0	0	0	0	0	0	0	0	0	0	0	0	0	0	0	0	0	0	0	0	0	0	0	0	0	0	0	0	0	0	0	0	0	0	0	0	0	0	0
717	8a962644225bfa3510328ed82514f604	0	0	0	0	0	0	0	0	0	0	0	0	0	0	0	0	0	0	0	0	0	0	0	0	0	0	0	0	0	0	0	0	0	0	0	0	0	0	0	0	0	0	0	0	0	0	0	0
718	fc62cb443fa159dd6f492a240589d7a6	0	0	0	0	0	0	63	147	226	0	0	0	0	0	0	0	0	0	0	0	0	0	0	23	0	0	67	0	0	0	0	0	0	0	0	0	50	0	158	0	0	0	0	0	0	0	0	0
719	bfbc3bfa352e788780db5d771a775fcb	0	0	0	0	0	0	0	0	0	0	0	0	0	0	0	0	0	0	0	1093	0	0	0	0	0	0	0	0	0	0	0	0	0	0	0	0	0	0	0	0	0	0	0	0	0	0	0	0
720	58099af36ad6e587b26d8ab66cf0b7c6	17	0	0	0	0	0	0	0	0	0	0	0	0	0	0	0	0	0	15	23	34	0	0	0	0	0	0	0	0	0	0	0	0	0	0	0	0	0	0	0	0	0	138	58	195	21	0	54
721	e96c47bba2eecd08f16d7324037a708d	0	0	0	0	0	0	0	0	0	0	0	0	0	0	0	0	0	0	0	0	0	0	0	0	0	0	0	0	0	0	0	0	0	0	0	0	0	0	0	0	0	0	0	0	0	0	0	0
722	3a80a941037f06bb00a4b8d018c3aa6d	0	0	0	0	0	0	0	0	0	0	0	0	0	0	0	0	0	0	230	0	0	0	0	0	0	0	0	0	0	0	0	0	0	0	0	0	0	0	0	0	0	0	0	0	0	0	0	0
723	ca07ddcb4cbb1cebb8b33417e832ea4f	0	0	0	0	0	0	0	0	0	0	0	0	0	0	0	0	0	0	0	0	0	0	0	0	0	0	0	0	0	0	0	0	0	0	0	0	0	0	0	0	0	0	0	0	0	0	0	0
724	6cd1e4a774cac2837e69f8a61249eb12	0	0	0	0	0	0	0	0	0	0	0	0	0	0	0	0	0	0	0	0	0	0	0	0	0	0	0	0	0	0	0	0	0	0	0	0	0	0	0	0	0	0	0	0	0	0	0	39
725	b324a53cf46bf56e14fb36cae4bf0ead	0	0	0	0	0	0	0	0	0	0	0	0	0	0	0	0	0	0	0	0	0	0	0	0	0	0	0	0	0	0	0	0	0	0	0	0	0	0	0	0	0	0	0	0	0	0	0	0
726	07dda9ae20779fd4fa5f0e50991b5184	0	0	0	0	0	0	0	0	0	0	0	0	0	0	0	0	0	0	0	0	0	0	0	0	0	0	0	0	0	0	0	0	0	0	0	0	0	0	0	0	0	0	0	454	0	0	0	574
727	5e33a335268afc12dca8a26e93b5a07b	0	0	0	0	0	0	0	0	0	0	0	0	0	0	0	0	0	0	0	0	0	0	0	0	0	0	0	0	0	0	0	0	0	0	0	0	0	0	0	0	0	0	0	0	0	0	0	0
728	8c0e24489b2960a18859a197a299673b	0	0	0	0	0	0	0	0	0	64	10	0	0	0	0	0	0	0	0	0	0	0	0	0	0	19	0	15	17	35	0	0	0	40	27	29	0	0	0	45	33	35	0	0	0	0	0	0
729	a13866e2d69e799850a1efeb4a32f5fc	0	0	0	0	0	0	0	0	0	0	0	0	0	0	0	0	0	0	0	0	0	0	0	0	0	0	1073	0	0	0	0	0	0	0	0	0	0	0	0	0	0	0	0	0	0	0	0	0
730	c851ef6d1edc09beb3915f83ad3a818c	0	0	0	0	0	0	0	0	0	0	0	0	0	0	0	0	0	0	55	0	0	0	0	0	0	0	0	0	0	0	0	0	0	0	0	0	0	0	0	0	0	0	195	0	206	0	0	147
731	8190a1cd59ea2da23073bc8a5fa97ca1	0	0	0	0	0	0	0	0	0	0	0	0	0	0	0	0	0	0	0	0	0	0	0	0	0	0	0	0	0	0	0	0	0	0	0	0	0	0	0	0	0	0	0	0	0	0	0	0
732	951f3f8b715f142d70c59df8f35d1039	0	0	0	0	0	0	0	0	0	0	0	0	0	0	0	0	0	0	59	0	0	0	0	0	0	0	0	0	0	0	0	0	0	0	0	0	0	0	0	0	0	0	23	125	0	0	0	39
733	9f797cc6077ea7aad7fed47430f70e61	0	0	0	0	0	0	0	0	0	8	0	0	0	0	0	0	0	0	0	0	0	0	0	0	0	0	0	0	0	0	0	0	0	0	0	0	0	0	0	0	0	0	0	0	0	0	0	0
734	c7e21767684522c3caf944a5531dc543	0	0	0	0	0	0	0	0	0	48	70	18	0	0	0	0	101	21	0	0	0	0	0	0	0	0	0	9	18	42	0	0	0	0	0	0	0	0	0	12	0	0	0	0	0	0	0	0
735	872c1a27c3d2ebf32b1e1b99c6155061	12	0	0	0	0	8	0	0	0	0	0	39	0	14	0	0	0	0	0	0	0	0	0	0	0	0	385	0	0	0	0	0	0	0	0	0	0	0	0	7	0	0	0	0	0	0	0	0
736	d913e544fe1804869d679a069c7f0ff3	0	0	0	0	0	0	0	0	0	0	0	33	0	0	0	0	0	0	0	0	0	0	0	0	0	0	0	0	0	0	0	0	0	0	0	0	0	0	0	0	0	0	0	0	0	0	0	0
737	10ee0ee9a85bc422a78aedda08f24b99	0	0	0	49	0	18	0	0	0	90	27	38	0	0	0	0	48	0	0	0	0	0	0	0	20	0	0	77	100	38	0	0	0	0	0	0	0	0	0	0	12	0	0	0	0	0	0	0
738	ad8004dc7f4a99c067d13f9c5d6cbeb8	0	0	0	0	0	0	0	0	0	0	0	117	0	43	0	0	0	0	0	0	0	0	0	0	0	0	0	0	0	0	0	0	0	0	0	0	0	0	0	0	0	0	0	0	0	0	0	0
739	ec52596027742d1675a490ea127ccb41	0	0	0	0	0	0	0	0	0	0	0	0	0	0	0	0	0	0	130	0	0	0	0	0	0	0	0	0	0	0	0	0	0	0	0	0	0	0	0	0	0	0	0	0	0	51	0	0
740	30adf5a11322e9eac5a509bc3552e575	0	0	0	0	0	0	102	81	98	0	0	0	0	0	0	54	0	0	3	0	0	0	0	0	0	0	71	0	0	0	0	0	0	0	0	0	41	0	0	0	0	0	0	0	0	0	0	0
741	d3da3301d8627396b7bb8d1710d352a1	0	0	0	0	0	0	0	0	0	0	0	0	0	0	0	0	0	0	0	0	0	0	0	0	0	0	0	0	0	0	0	0	0	0	0	0	0	0	0	0	0	0	0	0	35	0	49	0
742	c3c9f7ec85e3d5a2644b315361f0793e	0	0	0	0	0	0	0	0	0	0	0	0	0	0	0	0	0	0	0	0	0	0	0	0	0	0	0	0	0	0	0	0	0	0	0	0	0	0	0	0	0	0	0	0	0	26	0	0
743	2fc0e311dc007ab199f5e057a9ca8bb2	0	646	403	0	0	0	0	0	0	0	0	0	0	0	0	0	0	0	0	0	0	0	0	0	0	0	0	0	0	0	0	0	0	0	0	0	0	0	0	0	0	0	0	0	0	0	0	0
744	c4316c57f27c25ff4b37a652ad3da41b	0	0	0	0	0	0	0	0	0	0	0	0	0	0	0	0	0	0	0	0	0	0	0	0	0	0	0	0	0	0	0	0	0	0	0	0	0	0	0	0	0	0	0	0	0	0	0	0
745	9e248c7d3414c0c5b7ac432222a62e04	0	0	0	0	0	0	0	0	0	0	0	0	11	9	255	0	0	0	0	0	0	0	0	0	0	0	0	0	0	0	0	0	0	0	0	0	0	0	0	0	0	0	0	0	0	0	0	0
746	c5e3d880a3f5b4a67d539d83ce1e74f9	0	0	0	0	0	0	38	0	20	0	0	0	0	0	0	0	0	0	0	0	0	0	0	0	0	0	87	0	0	0	0	0	0	0	0	0	188	73	122	0	0	0	0	0	0	0	0	0
747	9f2dd9c581393621d269a9bc256e5c98	0	0	0	0	0	0	0	0	0	0	0	0	0	0	0	0	0	0	0	0	0	0	0	0	0	0	0	0	0	0	0	0	1040	0	0	0	0	0	0	0	0	0	0	0	0	0	0	0
748	98fa73436076b80c78318adda961fba4	0	0	0	80	0	28	0	0	0	184	62	0	0	0	0	0	0	0	0	0	0	0	0	0	0	0	0	0	0	0	0	0	0	0	0	114	0	0	0	88	158	136	0	0	0	0	0	0
749	d833d38884a7bcdabc02122cf1124fb2	0	0	0	0	0	0	0	0	0	94	54	52	0	0	0	0	0	0	0	0	0	0	0	0	0	0	0	73	0	68	0	0	0	0	0	58	0	0	0	121	81	82	0	0	0	0	0	0
750	1c48447f9006f7006493c3543f1f3b8f	0	0	0	0	0	0	0	0	0	0	0	0	0	0	0	0	0	0	0	0	0	0	0	0	0	0	0	0	0	0	0	0	0	0	0	0	0	0	0	0	0	0	34	115	0	0	0	52
751	8ab46ee7b516be27e3ebcf6ec540d093	0	0	0	0	0	0	0	0	0	0	0	0	0	0	0	0	51	84	0	0	0	0	0	0	0	0	0	39	0	53	0	0	0	0	0	0	0	0	0	91	77	0	0	0	0	0	0	0
752	3c9435add6e8d89f8abba347c150347f	0	0	0	0	0	0	0	0	0	0	0	0	0	0	0	0	0	0	0	0	0	0	0	0	0	0	0	0	0	0	0	0	0	0	0	0	0	0	0	0	0	0	0	0	0	0	0	0
753	484b1eb210c8513b65206edaec4f9743	0	0	0	0	0	0	0	0	0	0	0	0	166	270	268	0	0	0	0	0	0	0	0	0	0	0	0	0	0	0	0	0	0	0	0	0	0	0	0	0	0	0	0	0	0	0	0	0
754	7fb057459c8b6f2bcaf3f2bf89434c94	0	0	0	0	0	0	0	0	0	0	0	0	0	0	0	0	0	0	0	0	0	1031	0	0	0	0	0	0	0	0	0	0	0	0	0	0	0	0	0	0	0	0	0	0	0	0	0	0
755	9fcebbb38378d4a70fa9d2971c4d689e	0	0	0	0	0	0	0	0	0	0	0	0	0	0	0	0	0	0	0	0	0	0	0	0	0	0	0	0	0	0	0	0	0	0	0	0	0	0	0	0	0	0	0	0	0	0	0	0
756	94946a01fdf04733066a2b25739a44e1	160	0	0	0	0	0	0	0	0	0	0	0	0	0	0	0	0	0	0	0	0	0	0	0	0	0	0	0	0	0	0	0	0	0	0	0	0	0	0	0	0	0	0	0	0	0	0	0
757	0dc9a4fc38b87c28d7c703c51fb1386f	67	95	53	0	0	0	0	0	0	0	0	0	0	0	0	0	0	0	0	0	0	0	0	0	0	0	0	0	0	0	0	0	0	0	0	0	0	0	0	0	0	0	0	0	0	0	0	0
758	9d7a490a951154e91b3a8d1a4369d4eb	0	0	49	0	0	0	0	0	0	0	0	0	0	0	0	0	0	0	0	0	0	0	0	272	0	0	0	0	0	0	116	0	208	0	0	0	0	0	0	0	0	0	0	0	0	0	0	0
759	eb2cd803cf4c3d2d5b560be9da826c05	0	0	0	0	0	0	0	0	0	0	0	332	0	0	0	0	0	0	0	0	0	264	186	239	0	0	0	0	0	0	0	0	0	0	0	0	0	0	0	0	0	0	0	0	0	0	0	0
760	da8e12abb24d9b11e91b2d2094156d37	131	62	53	0	0	0	0	0	0	0	0	0	0	0	0	0	0	0	0	59	0	0	0	0	0	0	0	0	0	0	0	0	0	0	0	0	0	0	0	0	0	0	0	0	0	51	0	92
761	71b01494fd8759a69642793c467ba3e9	0	0	0	0	0	0	0	0	0	0	0	0	0	0	0	0	0	0	0	18	0	0	0	0	0	0	0	0	0	0	0	0	0	0	0	0	0	0	0	0	0	0	0	0	55	0	0	0
762	896cc84b6d4a48de75943d99ca35d42c	0	0	0	0	0	0	0	0	0	0	0	0	0	0	0	0	0	0	0	0	87	0	0	0	0	0	0	0	0	0	0	0	0	0	0	0	0	0	0	0	0	0	0	0	0	0	0	148
763	ed6e6d62ec0767283321856ffc3fb5e9	0	0	0	64	0	0	0	0	0	0	0	137	0	0	0	0	0	0	0	0	0	0	0	0	0	87	0	0	0	25	0	0	0	47	0	82	0	0	0	109	87	66	0	0	0	0	0	0
764	4e86c2f0e1640ad6284e92eafe95a240	0	0	0	0	0	0	105	105	47	0	0	0	0	0	0	64	0	0	0	0	0	0	0	0	0	0	88	0	0	0	0	0	0	0	0	0	41	77	100	0	0	0	0	0	0	0	0	0
765	8910764d784ff9aaa5a228b544b2fe25	0	0	0	0	0	0	0	0	0	99	59	0	0	0	0	0	93	0	0	0	0	0	0	0	0	0	0	84	59	63	0	0	0	0	0	95	0	0	0	149	186	129	0	0	0	0	0	0
766	611d8d79e4c02e41adde66635e60f6ad	0	0	0	0	0	0	0	0	0	0	0	0	0	0	0	0	0	0	0	0	0	0	0	0	0	0	0	0	0	0	0	0	0	0	0	0	0	0	0	0	0	0	0	0	0	0	0	0
767	a1e933c1156e596cc30ad268a8fd389b	0	0	0	0	0	0	0	0	0	0	0	0	0	0	0	0	0	0	0	0	0	0	0	0	24	0	0	70	45	117	0	0	0	54	0	81	0	0	0	125	172	107	0	0	0	0	0	0
768	e43ee2139ea925747eef6e17fd9f74d3	0	0	0	0	0	0	53	81	0	0	0	0	0	0	0	0	0	0	0	0	0	0	0	0	0	0	59	0	0	0	0	0	0	0	0	0	28	16	173	0	0	0	0	0	0	0	0	0
769	9b683deee9545687f6768572468ec8f9	0	0	0	0	0	0	0	0	0	0	0	6	0	0	0	0	917	0	0	0	0	0	0	0	0	0	0	0	0	10	0	0	0	0	0	0	0	0	0	0	0	12	0	0	0	0	0	0
770	d102edb596139076ecde3da8673a8cf0	0	0	0	0	0	0	0	0	0	0	17	0	0	0	0	0	275	32	0	0	0	0	0	0	0	0	0	23	0	52	0	0	0	0	0	0	0	0	0	28	0	39	0	0	0	0	0	0
771	a33754a50e744242773fdaa951db6ed9	0	0	0	0	0	0	0	0	0	0	0	0	0	0	0	0	0	0	0	0	0	0	0	0	0	0	0	0	0	0	0	0	0	0	0	0	0	0	0	0	0	0	0	0	0	0	0	0
772	80d05cc4af8d90cb638d7f16568fba55	0	0	0	0	0	0	0	0	0	0	0	0	0	0	0	4	33	0	0	0	0	0	0	0	0	0	0	0	0	0	0	0	0	0	0	0	0	0	0	13	0	0	0	0	0	0	0	0
773	214e6e50cbe270efe9dce596b4bc324e	0	0	0	0	0	0	0	0	0	0	0	0	0	0	0	0	0	0	0	0	0	0	0	0	0	0	0	0	0	0	0	0	0	0	0	0	0	0	0	0	0	0	0	0	32	0	27	0
774	3685839c37e1ec1e4611ac4ddbded7fb	250	205	212	0	0	0	0	0	0	0	0	89	0	56	44	0	0	0	0	0	0	0	0	0	0	0	0	0	0	0	0	0	0	0	0	0	0	0	0	0	0	0	0	0	0	0	0	0
775	859b398fdc115a55f888ddd9e93fe015	0	0	0	0	0	0	0	0	0	0	0	0	0	0	0	0	0	0	0	0	383	0	0	0	0	0	0	0	0	0	0	0	0	0	0	0	0	0	0	0	0	0	0	0	0	0	0	0
776	10c28de6991bf8d4fab7a1894629d3ca	0	0	0	0	0	0	0	0	0	0	0	0	0	0	0	0	22	0	0	0	0	0	0	0	0	0	0	0	0	0	0	0	0	0	0	0	2	0	0	0	0	0	0	0	0	0	0	0
777	4cf0804abb0baf618bc685b77c2e646b	0	0	0	0	0	0	0	0	0	0	0	76	137	174	144	0	0	0	0	0	0	0	0	0	0	0	0	0	0	0	0	0	0	0	0	0	0	0	0	0	0	0	0	0	0	0	0	0
778	deb38a3eb3d52581385ead97205dc968	0	0	0	0	0	0	0	0	0	0	0	187	0	0	0	0	0	0	0	0	0	0	0	0	0	0	0	0	0	0	0	0	0	0	0	0	0	0	0	0	0	0	0	0	79	0	0	0
779	1a9f370ed341279495f10b364bb92ae3	0	0	0	0	0	0	0	0	0	0	0	0	0	0	0	0	0	0	58	0	280	0	0	0	0	0	0	0	0	0	0	0	0	0	0	0	0	0	0	0	0	0	0	153	0	0	0	502
780	0d2b9aa08149f0ed204a84ef57bb6ceb	0	0	0	0	0	0	0	0	0	0	0	0	0	0	0	0	0	0	0	0	0	0	0	0	0	0	0	0	0	0	0	0	0	0	0	0	0	0	0	0	0	0	0	262	50	0	0	0
781	8aa030ee546ff730f18a50d2afa770c6	0	0	0	0	0	0	0	0	0	0	0	0	0	0	0	0	0	0	0	0	0	0	0	0	0	0	0	0	0	0	0	0	0	0	0	0	0	0	0	0	0	0	0	0	0	0	0	0
782	0a5b7b2faf0465c0e749cb5039f6d99c	0	0	0	0	0	0	0	0	0	0	0	0	0	0	0	0	0	0	0	0	19	0	0	0	0	0	0	0	0	0	0	0	0	0	0	0	0	0	0	0	0	0	0	0	0	0	0	0
783	6c1b61d0443b36da86417ebe2e89328c	0	0	0	0	0	0	0	0	0	0	0	0	0	0	0	0	0	0	0	0	0	0	0	0	0	0	0	0	0	0	71	140	0	0	0	0	0	0	0	0	0	0	0	0	0	0	0	0
784	c8ce9b3c24581f189f5b0683d48b8831	0	0	0	0	0	0	0	0	0	0	0	0	0	0	0	0	0	0	0	0	0	0	0	0	0	0	0	0	0	0	0	0	985	0	0	0	0	0	0	0	0	0	0	0	0	0	0	0
785	a30c7537cd973e6801a87dd60cd29abd	0	0	0	0	0	0	0	0	0	0	0	0	0	0	0	0	0	0	0	348	0	0	0	0	0	0	0	0	0	0	0	0	0	0	0	0	0	0	0	0	0	0	0	0	90	0	0	204
786	e6c4ed065680d971239ed7f755a028de	0	0	0	0	0	0	0	0	0	0	0	0	0	0	0	0	0	0	0	0	0	0	0	0	0	0	0	0	0	0	26	0	39	0	0	0	0	0	0	0	0	0	0	0	0	0	0	0
787	2824076e63ad21edcba8d0d34080c4fb	0	0	0	0	0	0	0	0	0	0	0	0	0	0	0	0	0	0	0	0	0	0	0	0	0	0	0	0	0	0	0	0	0	0	0	0	0	0	0	0	0	0	0	0	0	0	0	0
788	73c7b02ba33dba1deb211fbba35441ed	0	0	0	0	0	0	0	0	0	0	0	0	63	107	126	0	0	0	0	0	0	0	0	0	0	0	0	0	0	0	0	0	0	0	0	0	0	0	0	0	0	0	0	0	0	0	0	0
789	e3a1cf44d17cfb9baa17d2d64c57bb69	0	0	0	0	0	0	0	0	0	0	0	0	0	0	0	0	0	0	0	0	0	0	0	0	0	0	0	0	0	0	0	0	0	0	0	0	0	0	0	0	0	0	0	0	0	0	0	0
790	55244a9778d5271033f7f03d883d09ec	203	80	0	0	0	0	0	0	0	0	0	0	0	0	0	0	0	0	0	0	0	0	0	0	0	0	0	0	0	0	0	0	0	0	0	0	0	0	0	0	0	0	0	0	0	0	0	0
791	97550b77c4165adba19588fb0789dbb5	0	0	0	0	0	0	0	0	0	0	0	0	0	0	0	0	0	0	0	0	0	0	0	0	0	0	0	0	0	0	0	0	0	0	0	0	0	0	0	0	0	0	0	0	0	0	0	0
792	a5ac15aa6814d4ff42e8fe1eae040f86	0	0	0	0	0	0	0	0	0	0	0	0	0	0	0	0	0	0	0	0	0	0	0	0	0	0	0	0	0	0	0	0	0	0	0	0	0	0	0	0	0	0	0	0	0	0	0	0
793	e966325c963c988547b23d40ec8896fd	0	0	0	0	0	0	0	0	0	0	0	0	0	0	0	0	0	0	0	0	0	0	0	0	0	0	0	0	0	0	0	0	0	0	0	0	0	0	0	0	0	0	0	0	0	0	0	0
794	e7110ca136f518f8e074ccd33effcd93	0	0	0	0	0	0	0	0	0	0	0	0	0	0	0	0	0	0	0	0	0	0	0	0	0	0	0	0	0	0	0	0	0	0	0	0	0	0	0	0	0	0	0	0	0	0	0	0
795	eeeccb6e5989c2c1a30ba73ab08f0c18	0	0	0	0	0	0	0	0	0	0	0	0	0	0	0	0	0	0	0	0	0	0	0	0	0	0	0	0	0	0	0	0	0	0	0	0	0	0	0	0	0	0	0	0	0	0	0	0
796	a897c6ff846a1e2ef9781575406a77cd	0	0	0	0	0	0	0	0	0	0	0	0	0	0	0	0	0	0	0	0	0	0	0	0	0	0	0	0	0	0	0	0	0	0	0	0	0	0	0	0	0	0	0	0	0	0	0	0
797	75570069425dea0882e8937f6392cc78	0	0	0	0	0	0	0	0	0	80	6	0	0	0	0	0	0	0	0	0	0	0	0	0	0	0	0	18	5	20	0	0	0	33	25	14	0	0	0	138	35	30	0	0	0	0	0	0
798	0defcc31813ae03766b6430fcc84d061	0	0	0	0	0	0	0	0	0	0	0	0	0	0	0	0	0	0	0	0	0	0	0	0	0	0	0	0	0	0	0	0	0	0	0	0	2	0	0	0	0	0	0	0	0	0	0	0
799	3e179b99711a3773ea4b400ea4bed914	0	0	0	0	0	0	91	0	29	0	0	0	0	0	0	51	0	0	0	0	0	0	0	0	0	0	26	0	0	0	0	0	0	0	0	0	38	29	100	0	0	0	0	0	0	0	0	0
800	03f23bf7c53d476a47a06057db52b642	0	0	0	0	0	0	0	0	0	0	0	0	0	0	961	0	0	0	0	0	0	0	0	0	0	0	0	0	0	0	0	0	0	0	0	0	0	0	0	0	0	0	0	0	0	0	0	0
801	1667ff35c79dc5efb0df0acac17bbe78	0	0	0	0	0	0	0	0	0	90	73	208	0	0	0	0	16	10	0	0	0	0	0	0	0	0	0	0	0	0	0	0	0	0	0	0	30	0	0	150	113	48	0	0	0	0	0	0
802	27f218f809e7522fe13dfa97df6e1bc8	0	0	0	0	0	0	0	0	0	0	0	0	0	0	0	0	0	0	0	0	0	0	0	0	0	0	0	0	0	0	0	0	0	0	0	0	0	0	0	0	0	0	0	0	0	0	0	0
803	9ee87c7d5e0ffe79cac4ac824584ad7e	0	0	0	0	0	0	0	0	0	0	0	0	111	117	133	0	0	0	0	0	0	0	0	0	0	0	304	0	0	0	0	0	0	0	0	0	0	0	0	0	0	0	0	0	0	0	0	0
804	ad14401cbaeebb12aef0d8fc6c2b3744	0	0	0	0	0	0	0	0	0	0	53	69	0	0	0	0	34	0	0	0	0	0	0	0	0	0	0	0	0	0	0	0	0	0	28	0	0	0	0	0	0	0	0	0	0	0	0	0
805	3675d5f0209fe50bebf6a160b71c2f6a	0	0	0	0	0	0	0	0	0	0	0	0	0	0	0	0	0	0	0	0	0	0	0	0	0	0	0	0	0	0	0	0	0	0	0	0	0	0	0	0	0	0	0	126	0	643	0	0
806	47ea42c1f6d267c3347fbd74b6db111d	0	0	0	0	0	0	0	0	0	0	0	0	0	0	0	0	0	0	0	0	0	0	0	0	0	0	0	0	0	0	0	0	0	0	0	0	0	0	0	0	0	0	0	0	0	0	0	0
807	8d3dc50beefb616e04bb4184db914b85	0	0	0	0	0	0	0	0	0	0	0	0	0	0	0	0	0	0	0	0	0	0	0	0	0	0	0	0	0	0	0	0	0	103	701	134	0	0	0	6	0	0	0	0	0	0	0	0
808	b3c61b35765b7cdb85a9e55ac4891cfc	0	0	0	0	0	0	0	0	0	0	0	0	0	0	0	0	0	0	921	0	0	0	0	0	0	0	0	0	0	0	0	0	0	0	0	0	0	0	0	0	0	0	0	0	0	0	0	0
809	ca9e9eb2ae85cc4b2a79efbb93428d0c	0	0	0	0	0	0	0	0	0	0	0	0	0	0	0	0	0	48	0	0	0	0	0	0	0	0	0	103	91	0	0	0	0	0	0	0	0	0	0	0	0	0	0	0	0	0	0	0
810	b98bc9a0f3631ef81fd7dfd7b91ceae4	0	0	0	0	0	0	0	0	0	0	0	0	0	0	0	0	0	0	0	0	0	350	277	314	0	0	0	0	0	0	0	0	0	0	0	0	0	0	0	0	0	0	0	0	0	0	0	0
811	9b9d2f9f93747458025a462051790502	0	0	0	0	0	0	0	0	0	0	0	0	0	0	0	0	0	0	0	0	0	0	0	0	0	0	0	0	0	0	0	0	0	0	0	0	0	0	0	0	0	0	0	0	0	0	0	0
812	a4ccc43fa06090b1cf0e90385e611f33	0	0	0	21	0	0	0	0	0	93	30	0	0	0	0	0	19	0	0	0	0	0	0	0	7	0	0	17	9	16	0	0	0	7	4	28	0	0	0	50	195	261	0	0	0	0	0	0
813	df528367a737f384702fdb31748dd8c2	0	0	0	0	0	0	0	0	0	0	0	0	0	0	0	0	0	0	0	0	0	0	0	0	0	0	0	0	0	0	0	0	0	0	0	0	36	26	0	0	0	0	0	0	0	0	0	0
814	978764dc4f37dfe831a7b5b574abef0f	0	0	0	64	0	24	0	0	0	77	29	25	0	0	0	0	0	0	0	0	0	0	0	0	19	34	0	21	22	26	0	0	0	30	14	79	0	0	0	96	55	110	0	0	0	0	0	0
815	ac24602c47f140354aedfcfa7fa3dbc7	0	0	0	0	0	0	0	0	0	0	0	0	0	0	0	0	0	0	0	0	0	0	0	0	0	0	0	0	0	0	0	0	0	0	0	0	0	0	0	0	0	0	0	0	0	0	0	0
816	694a4b9c0ca8b5486cbbd2d9159abd2a	0	0	0	0	0	0	0	0	0	0	0	0	0	0	0	0	0	0	0	0	0	0	0	0	0	0	0	0	0	0	0	0	0	0	0	0	0	0	0	0	0	0	0	0	0	0	0	0
817	323ff8bae29389063e9c4c4564d3b314	0	0	0	0	0	0	0	0	0	0	0	198	0	0	0	0	0	0	0	0	0	0	0	0	0	0	0	0	0	0	736	0	0	0	0	0	0	0	0	0	0	0	0	0	0	0	0	0
818	050587d589a342b9739003bf3f98b17f	0	0	0	0	0	0	0	0	0	0	0	0	0	0	0	0	0	0	0	0	0	0	0	0	0	0	0	0	0	0	0	0	0	0	0	0	0	0	0	0	0	0	0	0	0	0	0	0
819	c62a6f4757e0e7fefa18da7abf60d447	0	0	0	0	0	0	0	0	0	0	0	0	0	0	0	0	0	0	0	0	0	0	0	0	0	0	0	0	0	0	0	0	0	0	0	0	0	0	0	0	0	0	0	0	0	0	0	0
820	148454acc284309664da0dc9ba3448f4	0	0	0	0	0	0	0	0	0	0	0	0	0	0	0	0	0	0	0	0	0	0	0	0	0	0	0	0	0	0	0	0	0	0	0	0	0	0	0	0	0	0	0	0	0	0	0	0
821	757827714b10c183da6ec6d3e5fa8b00	0	0	0	0	0	0	0	0	0	0	0	0	0	0	0	0	0	0	0	0	0	0	0	0	0	0	0	0	0	0	0	0	0	0	0	0	0	0	0	0	0	0	0	0	0	0	0	0
822	97d591f5e8819e96280eced406a9dfe3	0	0	0	0	0	0	0	0	0	0	0	0	0	0	0	0	0	0	0	0	0	0	0	0	0	0	0	0	0	0	0	0	0	0	0	0	0	0	0	0	0	0	80	0	0	0	149	0
823	6b366104c51af7fc83401312d392aa45	0	0	0	0	0	0	0	0	0	0	0	0	0	0	0	0	0	0	0	0	0	0	0	0	0	0	0	0	0	0	0	0	0	0	0	0	0	0	0	0	0	0	0	0	0	0	0	0
824	85395b972de2308b466fdafec5e4f41c	0	0	0	0	0	0	0	0	0	0	0	0	0	0	0	0	0	0	0	0	0	0	0	0	0	0	0	0	0	0	0	0	0	0	0	0	0	0	0	0	0	0	0	0	0	0	0	0
825	4cd19e3218acb208c20302a49870d6af	0	0	0	0	0	0	0	0	0	0	0	0	0	0	0	0	123	0	0	0	0	0	0	0	0	0	0	0	0	0	0	0	0	0	0	0	0	0	0	0	0	0	0	0	0	0	0	0
826	3265638604b350819741fb10cede9b52	0	0	0	0	0	0	0	0	0	0	0	0	0	0	0	0	0	0	0	0	0	0	0	0	0	0	0	0	0	0	0	0	0	0	0	0	0	0	0	0	0	0	135	0	0	0	0	151
827	430fc620b39e4a69f474687d3e635948	0	0	0	0	0	0	0	0	0	0	0	0	0	0	0	0	0	0	559	0	0	0	0	0	0	0	0	0	0	0	0	0	0	0	0	0	0	0	0	0	0	0	0	14	0	41	0	0
828	13f28e2e18372f0d0958965ad74b107b	0	0	0	0	0	0	0	0	0	0	0	0	0	0	0	0	66	0	0	0	0	0	0	0	0	0	0	0	0	0	0	0	0	0	0	0	0	0	0	0	97	756	0	0	0	0	0	0
829	0f747b00b2ae9775a5ca008d4d3bc4df	0	0	0	0	0	0	0	0	0	0	0	0	0	0	0	0	0	0	0	0	0	0	0	0	0	0	0	0	0	0	0	0	0	0	0	0	0	0	0	0	0	0	0	0	0	0	0	0
830	fcc01f83e232aca38f01854020a8e05e	0	0	0	0	0	0	0	0	0	0	0	0	0	0	0	0	0	0	0	0	0	0	0	0	0	0	0	0	0	0	0	0	0	0	0	0	0	0	0	0	0	0	0	0	897	0	0	0
831	49b5cb1619e0d3def38bb10fb92cbb52	0	0	0	0	0	0	28	0	42	0	0	0	0	0	0	0	0	0	0	0	0	0	0	0	0	0	29	0	0	0	0	0	0	0	0	0	85	0	0	0	0	0	0	0	0	0	0	0
832	b6e64fb06d12cfb842369dba023f1226	0	0	0	0	0	0	0	0	0	0	0	0	0	0	0	0	0	0	0	0	0	0	0	0	0	0	0	0	0	0	0	0	0	0	0	0	0	0	0	0	0	0	0	0	0	0	0	0
833	583376924e15880dc9f084422ed52358	0	0	0	0	0	0	0	0	0	0	0	0	0	0	0	0	0	0	0	0	0	0	0	0	0	0	0	0	0	0	0	0	0	0	0	0	36	0	0	0	0	0	0	0	0	0	0	0
834	efe233bf89485ff43aaf606a5967d829	0	0	0	0	0	0	0	0	0	0	0	3	0	0	0	98	0	0	0	0	0	0	0	0	0	0	0	0	0	0	0	0	0	0	0	0	182	0	0	0	0	0	0	0	0	0	0	0
835	8a94085b8d2d4f3565ccc8ac9267bdf7	0	0	0	0	0	0	0	0	0	0	0	0	0	0	0	0	86	0	0	0	0	0	0	0	0	0	0	0	0	0	0	0	0	0	0	20	0	0	0	270	182	107	0	0	0	0	0	0
836	8b1d9206b100d04f8f9b24319e49494e	0	0	0	0	0	0	0	0	0	0	0	0	0	0	0	0	0	0	0	0	332	0	0	0	0	0	0	0	0	0	0	0	0	0	0	0	0	0	0	0	0	0	88	0	270	0	0	0
837	fae214d1f30f4a2b7410c0d67b6ef82b	0	0	0	0	0	0	0	0	0	0	0	0	221	177	235	0	0	0	0	0	0	0	0	0	0	0	0	0	0	0	0	0	0	0	0	0	0	0	0	0	0	0	0	0	0	0	0	0
838	943c7ce20a71bcdf9234a10d6e949271	0	0	0	0	0	0	0	0	0	0	0	0	0	0	0	136	0	0	0	0	0	0	0	0	0	0	0	0	0	0	0	0	0	0	0	0	50	23	46	0	0	0	0	0	0	0	0	0
839	366a2ac77b364928f0ab29aeaa3b0c3c	0	0	0	0	0	0	0	0	0	175	0	0	0	0	0	0	0	0	0	0	0	0	0	0	0	0	0	0	0	0	0	0	0	0	0	76	0	0	0	128	121	127	0	0	0	0	0	0
840	eb2257e603929d86d0f1bc11db60cf8d	0	0	0	0	0	0	0	0	0	0	0	0	0	0	0	0	0	0	0	0	0	0	0	0	0	0	0	0	0	0	0	0	0	0	0	0	0	0	0	0	0	0	0	0	0	0	0	0
841	368d99e874bc77ab076debcc721fcc85	0	0	0	0	0	0	0	0	0	0	0	0	0	0	0	0	0	0	0	0	0	0	0	52	0	0	0	0	0	0	0	0	0	0	0	0	0	0	0	0	0	0	0	0	0	0	0	0
842	4aa97808be1948907234a1cf163f245d	0	0	0	0	0	0	0	0	0	0	0	0	0	0	0	0	0	0	0	0	0	0	0	209	0	0	0	0	0	0	0	0	0	0	0	0	0	0	0	0	0	0	0	0	0	0	0	0
843	116f747e85d0bc0f2dd18fbef43e7f14	0	0	0	0	0	0	0	0	0	0	0	0	0	0	0	183	0	0	0	0	0	0	0	0	0	0	0	0	0	0	0	0	0	0	0	0	185	0	0	0	0	0	0	0	0	0	0	0
844	6611e565f1baca69869401234f38ef71	0	0	0	0	0	0	0	0	0	0	0	0	0	0	0	0	0	0	0	0	0	0	0	0	0	0	0	0	0	0	0	0	0	0	0	0	0	0	0	0	0	0	0	0	0	0	0	0
845	e2b3098a3f2e8561fe370c109bf11e49	0	0	0	0	0	0	0	0	0	0	0	0	0	0	0	0	0	0	0	0	0	0	0	0	0	0	0	0	0	0	0	0	0	0	0	0	0	0	0	0	0	0	0	0	0	0	0	0
846	fa937d857955fb4f349a08adcc0e0c47	0	0	0	0	0	0	0	0	0	0	0	0	0	0	0	0	0	0	0	0	0	0	0	0	0	0	0	0	0	0	0	0	0	0	0	18	0	0	0	376	248	116	0	0	0	0	0	0
847	1d0eed7a8d6691c38895cada621c9fcd	0	0	0	0	0	0	0	0	0	0	0	0	0	0	0	0	0	0	0	0	0	106	232	543	0	0	0	0	0	0	0	0	0	0	0	0	0	0	0	0	0	0	0	0	0	0	0	0
848	d37810d23362ef250b3e0b47205e78fb	0	0	0	0	0	0	0	0	0	0	0	0	0	0	0	0	0	0	0	0	0	0	0	0	0	0	0	0	0	0	0	0	0	23	0	28	0	0	0	0	0	0	0	0	0	0	0	0
849	eff78c97286a3044626b13fb5c82e28a	0	0	0	0	0	0	0	0	0	0	0	0	0	0	0	0	0	0	0	0	0	0	0	0	0	0	0	0	0	0	0	0	880	0	0	0	0	0	0	0	0	0	0	0	0	0	0	0
850	0813928f575eaaaec0c26ce5b9797559	0	0	0	0	0	0	0	0	0	0	0	0	0	0	0	0	0	0	0	0	0	0	0	0	0	0	0	0	0	0	23	0	0	0	36	0	74	0	0	390	317	0	0	0	0	0	0	0
851	43e9d9da41be9e0b853c9f10109e5258	0	0	0	0	0	0	0	0	0	0	0	0	0	0	0	0	0	0	0	0	0	0	0	0	0	0	0	0	0	0	0	0	0	0	0	0	0	0	0	0	0	0	0	0	0	0	0	0
852	aeb61df905d2ca7df035a41e61e5e653	0	0	0	0	0	0	0	0	0	0	0	0	0	0	0	0	0	0	0	0	0	0	0	0	0	0	0	0	0	0	0	0	0	0	0	0	0	0	0	0	0	0	0	0	0	0	0	0
853	b5f8ee0c6f36a73407c0f7c971a148be	0	0	0	0	0	0	0	0	0	0	0	0	0	0	0	0	0	0	0	0	0	0	0	0	0	0	0	0	0	0	0	0	0	0	0	0	117	0	0	0	0	0	0	0	0	0	0	0
854	dc7ba23807a69bcd1e6695f713ab2bff	0	0	0	0	0	0	0	0	0	0	0	0	0	0	0	0	0	0	0	374	123	0	0	0	0	0	0	0	0	0	0	0	0	0	0	0	0	0	0	0	0	0	0	0	0	0	0	0
855	20cf098f155bf9005094fc209d2d9d9c	0	0	0	0	0	0	0	0	0	0	0	0	0	0	0	0	10	9	4	0	0	0	0	0	0	0	0	0	0	0	0	0	0	0	0	0	0	0	0	0	0	0	0	0	0	0	0	0
856	5596796bb9dd7de9049cfcb502701f26	0	0	0	0	0	0	0	0	0	0	0	0	0	0	0	0	0	0	0	0	0	0	0	0	0	0	0	104	0	132	0	0	0	0	0	24	0	0	0	234	242	139	0	0	0	0	0	0
857	7769177d9772b889106f8bd06ab82c5e	0	0	0	18	0	0	0	0	0	171	173	5	0	0	0	0	28	0	0	0	0	0	0	0	0	0	0	6	0	16	0	0	0	9	0	0	0	0	0	73	35	3	0	0	0	0	0	0
858	461349a685db1eea73589c6f536e9941	0	0	0	0	0	0	0	0	0	0	0	0	0	0	0	0	0	0	0	0	0	0	0	0	0	0	0	0	0	0	0	0	0	0	0	0	0	0	0	0	0	0	0	20	22	0	39	0
859	c1085c49e9902683badf6850ecbb3be4	0	0	0	0	0	0	0	0	0	0	0	0	0	0	0	0	0	0	0	0	0	0	0	0	0	0	0	0	0	0	0	0	0	0	0	0	0	0	0	0	0	0	0	0	0	0	0	0
860	6369ada8ea4e17618201d68465361c97	0	0	0	0	0	0	0	0	0	0	0	0	0	0	0	0	0	0	0	0	0	0	0	142	0	0	0	0	0	0	464	258	0	0	0	0	0	0	0	0	8	0	0	0	0	0	0	0
861	ce3b843a20525b67207659a998d84f6c	284	212	78	0	0	0	0	0	0	0	0	0	0	0	0	0	0	0	0	0	0	0	0	0	0	0	0	0	0	0	0	0	0	0	0	0	0	0	0	0	0	0	0	0	0	0	0	0
862	036a6c243c5e9f3495827a19948aab93	0	0	0	0	0	0	0	0	0	0	0	0	0	0	0	0	0	0	0	0	0	0	0	0	0	0	0	0	0	0	0	738	0	0	0	0	0	0	0	0	0	0	0	0	0	0	0	0
863	62b1403c0b410424245235a450c34c5a	0	0	0	0	0	0	0	0	0	0	0	0	0	0	0	0	0	0	0	0	0	0	0	0	0	0	0	0	0	0	0	0	0	0	0	0	0	0	0	0	0	0	0	0	0	0	0	0
864	2141ae569572cbafe1078ae1edc1128a	0	0	0	0	0	0	0	0	0	0	0	0	0	0	178	0	0	0	0	0	0	0	0	0	0	0	0	0	0	0	52	0	168	0	0	0	0	0	0	0	0	0	0	0	0	0	0	0
865	0663633a46bd1be48541330cf42d4a55	0	0	0	0	0	0	0	0	0	0	0	0	0	0	0	0	0	0	0	0	0	0	0	0	0	0	0	0	0	0	0	0	0	0	0	0	0	0	0	0	0	0	0	50	0	0	0	0
866	933751ae9bea977dbb7d7a2d80b6edc2	0	0	0	0	0	0	0	0	0	0	0	0	0	0	0	0	0	0	0	0	0	0	0	0	0	0	0	0	0	0	0	0	0	0	0	0	0	0	0	0	0	0	0	0	0	0	0	0
867	08b7738a98d5ca548d417f02653f5ac2	0	0	0	0	0	0	46	36	90	0	0	0	0	0	0	0	0	0	0	0	0	0	0	0	0	0	0	0	0	0	0	0	0	0	0	0	165	0	36	0	0	0	0	0	0	0	0	0
868	eaefc4b910de05edffa63ec14c792cbd	0	0	0	0	0	0	0	0	0	96	0	0	0	0	0	0	0	0	0	0	0	0	0	0	0	0	0	0	0	40	0	0	0	0	0	95	0	0	0	88	166	155	0	0	0	0	0	0
869	55a0e57d38adf3b04086d7edeee66112	0	0	0	0	0	0	0	0	0	0	0	0	0	0	0	0	0	0	0	0	0	0	0	0	0	0	0	0	0	0	0	0	0	0	0	0	0	0	0	0	0	0	0	0	0	0	0	0
870	c568c8e3e9f4f557fb073c7b15cac6bc	0	0	0	0	0	0	0	0	0	0	0	0	0	0	0	0	0	0	0	0	0	0	0	0	0	0	0	98	0	169	0	0	0	0	0	126	0	0	0	127	71	86	0	0	0	0	0	0
871	14784229edbd24c14659b457aca1c6e4	0	0	0	0	0	0	0	0	0	0	0	0	0	0	0	0	0	0	0	0	0	0	0	0	0	0	0	0	0	0	0	0	0	0	0	0	0	0	0	0	0	0	0	0	0	0	0	0
872	6fd608fddea1db9d4ac039864fd7efc2	66	35	0	0	0	0	0	0	0	0	0	0	0	0	0	0	0	0	60	0	0	0	0	0	0	0	0	0	0	0	0	0	0	0	0	0	0	0	0	0	0	0	0	0	0	0	0	0
873	7726dfb2cef6610ec8e94cddc4810184	0	0	0	0	0	0	0	0	0	0	0	0	0	0	0	0	0	0	0	0	0	0	0	0	0	0	0	0	0	0	0	0	0	0	0	0	0	0	0	0	0	0	0	0	0	0	0	0
874	8e07dd932df58afa9c2ba61d82ea8157	0	0	0	0	0	0	0	0	0	0	0	0	0	0	0	0	0	0	0	0	0	0	0	0	0	0	0	0	0	0	0	0	0	0	0	0	59	0	37	0	0	0	0	0	0	0	0	0
875	bc31ab8b2b1da731a0d68b79e451435e	0	0	0	0	0	0	115	184	279	0	0	0	0	0	0	87	0	0	0	0	0	0	0	0	0	0	0	0	0	0	0	0	0	0	0	0	105	0	0	0	0	0	0	0	0	0	0	0
876	039c12f8b2c64a22d492fdad68a75452	0	0	0	0	0	0	0	0	0	0	0	0	0	0	0	0	0	0	0	0	0	0	0	0	0	0	0	0	0	0	0	0	0	0	0	0	0	0	0	0	0	0	0	0	0	0	0	0
877	d2ffe16446a9b7efb06bbb5bfc68880a	0	0	0	0	0	0	0	0	0	0	0	0	0	0	0	0	0	0	0	0	0	0	0	0	162	233	0	51	0	41	0	0	0	0	0	0	0	0	0	0	0	0	0	0	0	0	0	0
878	e0684c480a7d77b5e5380dcb3c3d2696	0	0	0	0	0	0	0	0	0	0	0	0	0	0	0	0	0	0	0	0	0	0	0	0	0	0	0	0	0	0	0	0	0	0	0	0	0	0	0	0	0	0	0	0	0	0	0	0
879	51e3d7819fd6f7c2afa4f6bf7ca8b3c9	0	0	0	0	0	0	0	0	0	0	0	0	0	0	0	0	0	0	0	0	0	0	0	0	0	0	0	0	0	0	0	0	0	0	0	0	0	0	0	0	0	0	123	0	0	0	0	0
880	745d7feb9923541197a196b810770fa8	0	0	0	0	0	0	0	0	0	0	0	0	0	0	0	0	0	0	0	0	0	0	0	0	0	0	0	0	0	0	0	0	0	0	0	0	0	0	0	0	0	0	0	23	0	0	0	0
881	a64b8d55541c9e0497b808826555c78f	0	0	0	0	0	0	0	0	0	0	0	0	0	0	0	0	0	0	0	0	0	0	0	0	0	0	0	0	0	0	0	0	0	0	0	0	0	0	0	0	0	0	0	0	0	0	0	0
882	873eb456f293ed8c5afe0c31db66bd18	0	0	0	61	45	0	0	0	0	0	57	128	0	7	0	0	61	0	0	0	0	0	0	0	0	0	0	0	0	0	0	0	0	0	0	0	0	0	0	0	0	0	0	0	0	0	0	0
883	c6f3102d55aefaaae67024f1c43dfc83	0	0	0	0	0	0	0	0	0	0	0	6	0	0	0	0	0	0	0	0	0	0	0	0	0	0	0	0	0	0	0	0	0	0	0	0	0	0	0	0	0	0	0	0	0	0	0	0
884	89e15286f2e1e5411424abad160fd1ed	36	143	62	0	0	0	0	0	0	0	0	0	0	0	0	0	0	0	0	0	202	0	0	0	0	0	0	0	0	0	0	0	0	0	0	0	0	0	0	0	0	0	0	0	0	0	0	0
885	2b98621bee0bc9ed309b519889abcb30	0	0	0	17	6	0	0	0	0	106	12	0	0	0	0	0	0	0	0	0	0	0	0	0	0	0	0	6	0	10	0	0	0	23	0	11	0	0	0	29	40	17	0	0	0	2	0	0
886	c001fc7c9edb458cfe5a63852b4e2d40	0	0	0	0	0	0	0	0	0	0	0	0	0	0	0	0	0	0	0	0	0	0	0	0	0	0	0	0	0	0	0	0	0	0	0	0	0	0	0	0	0	0	0	0	0	840	0	0
887	39e2375687dceeef185d81fb4c1d04b5	0	0	0	50	0	17	0	0	0	28	18	0	0	0	0	0	14	8	0	0	0	0	0	0	0	0	0	0	8	10	0	0	0	28	4	89	0	0	0	60	67	126	0	0	0	0	0	0
888	80a5b264a693e77892019fa62303d530	0	0	0	35	0	0	0	0	0	69	0	105	0	0	0	0	0	0	0	0	0	0	0	0	0	0	0	0	0	0	0	18	0	27	0	34	0	0	0	102	59	61	0	0	8	0	0	0
889	8765b0afa649975984bceeae23294663	0	0	0	0	0	0	0	0	0	0	0	0	0	0	0	0	0	0	0	0	0	0	0	0	0	0	0	0	0	0	145	169	523	0	0	0	0	0	0	0	0	0	0	0	0	0	0	0
890	5e802d556dc9ebc93d95d3aef4485e61	0	0	0	0	0	0	0	0	0	0	0	0	0	0	0	0	0	0	0	0	0	0	0	0	0	0	0	0	0	0	0	0	0	0	0	0	0	0	0	0	0	0	0	279	214	99	130	0
891	3b39bf9c152a4e44864bb5c3f0d5e312	0	0	0	0	0	0	0	0	0	0	0	0	0	0	0	0	0	0	0	0	0	0	0	0	0	0	0	0	0	0	0	0	0	0	0	0	0	0	0	0	0	0	0	0	0	0	0	0
892	5ace47b056ccffcb2f78685a25a272b3	0	0	0	0	0	0	0	0	0	0	0	0	0	0	0	0	0	0	0	0	0	0	0	0	0	0	0	0	0	0	0	0	0	0	0	0	0	0	0	0	0	0	0	0	0	0	0	0
893	4243f82c4dd9d46d731dd8f2591b45a7	0	0	0	0	0	0	0	0	0	0	0	0	0	0	0	0	0	0	0	0	0	0	0	0	0	0	0	0	0	0	0	0	0	0	0	0	0	0	0	0	0	0	0	0	0	0	0	0
894	6b2544e22f6f6c3fb7c79a78b617b99e	0	0	0	0	0	0	0	0	0	0	0	0	0	0	0	0	0	0	0	0	0	0	0	0	0	0	0	0	0	0	0	0	0	0	0	0	0	0	0	0	0	0	0	0	0	0	203	0
895	a1d31be695b32ef10b3b48087ab15b04	0	0	0	0	0	0	0	0	0	0	0	0	0	0	0	0	0	0	0	0	0	0	0	0	0	0	0	0	0	0	0	0	0	0	0	0	0	0	0	0	0	0	0	0	0	0	0	0
896	fdf90878b4db13987299c60d03b3d3c8	0	0	0	0	0	0	0	0	0	0	0	0	0	0	0	0	0	0	0	0	0	0	0	0	0	0	0	0	0	0	0	0	0	0	0	0	0	0	0	0	0	0	0	0	0	0	0	0
897	27a56c3c6fd43d4af9f025df6d0520c1	0	0	0	0	0	0	0	0	0	0	0	0	0	0	0	0	0	0	0	0	0	0	0	0	0	0	0	0	0	0	0	0	0	0	0	0	0	9	0	0	0	0	0	0	0	0	0	0
898	715fc8c6f1dfc424aa2081511cd6d7e7	0	0	0	0	0	0	0	0	0	0	0	0	0	0	0	0	0	0	0	0	0	0	0	0	0	0	0	0	0	0	0	0	0	0	0	0	0	0	0	0	0	0	0	0	0	0	0	0
899	e937fbe11ec5411690bf991ef6b3b70d	0	0	0	0	0	0	0	0	0	0	0	0	0	0	0	0	0	0	0	0	0	0	0	0	0	0	0	0	0	0	0	0	0	0	62	0	0	0	0	376	206	149	0	0	0	0	0	0
900	a389587e664d7f04bb1b5365d502806a	0	0	0	0	0	0	0	0	0	0	0	0	0	0	0	0	90	0	0	0	0	0	0	0	0	0	0	0	0	0	0	0	0	0	0	0	0	0	106	107	111	42	0	0	0	0	0	0
901	39fa3eedd769fc6e85303f7688db30f2	0	0	0	0	0	0	0	0	0	0	0	0	0	0	0	0	0	0	0	0	0	0	0	0	0	0	0	0	0	0	192	0	404	0	0	0	0	0	0	0	0	0	0	0	0	0	0	0
902	6299d94304df2dfe00fbd49e72f38dbf	0	0	0	0	0	0	0	103	0	0	0	0	0	0	0	115	0	0	0	0	0	0	0	0	0	0	0	0	0	0	0	0	0	0	0	0	0	0	44	0	0	0	0	0	0	0	0	0
903	88f6db1bce652cc3fc76ad69a121e3f5	0	0	0	0	0	0	95	46	0	0	0	0	0	0	0	0	0	0	0	0	0	0	0	0	0	0	69	0	0	0	0	0	0	0	0	0	58	0	155	0	0	0	0	0	0	0	0	0
904	991a637a8e6c6324c107531230fb93be	0	0	0	0	0	0	0	0	0	0	0	0	0	0	0	0	0	0	0	0	0	0	0	0	0	0	0	0	0	0	0	0	0	0	0	0	0	0	0	0	0	0	0	0	0	0	0	0
905	e882c020b86f1752e3b7c6ce17293aa2	0	0	0	0	0	0	0	0	0	0	0	0	0	0	0	0	0	0	0	0	0	0	0	0	0	0	0	105	163	44	0	0	0	0	0	0	0	0	0	111	117	138	0	0	0	0	0	0
906	7c7ef636188b77f9e4d3af6e0bf137cd	0	0	0	0	0	0	0	0	0	0	0	0	0	0	0	0	0	0	55	21	0	0	0	0	0	0	31	0	0	0	0	0	0	0	0	0	0	0	0	0	0	0	0	0	0	0	0	0
907	3c30aa6c669599e791f881ee3c8f3865	0	0	0	0	0	0	0	0	0	0	0	0	0	0	0	0	0	0	0	0	21	0	0	0	0	0	0	0	0	0	0	0	0	0	0	0	0	0	0	0	0	0	53	0	0	0	0	66
908	2f120267361656e376313b0b1c0bf6e7	0	0	0	0	0	0	0	0	0	16	0	45	0	0	0	0	85	34	0	0	0	0	0	0	0	0	0	0	60	43	0	0	0	0	0	0	0	0	0	52	78	69	0	0	0	0	0	0
909	b74ea91b1d9a4ae06a72b4d4c7cfcd26	0	0	0	0	0	0	0	0	0	0	0	0	0	0	0	0	0	0	0	0	0	0	0	0	0	0	0	0	0	0	0	0	0	0	0	0	0	0	0	0	0	0	0	0	0	803	0	0
910	eeebd914492b5ea68c96004985f5dbaa	0	0	0	0	0	0	0	0	0	0	0	0	0	0	0	0	0	0	0	71	0	0	0	0	0	0	0	0	0	0	0	0	0	0	0	0	0	0	0	0	0	0	0	0	0	0	0	0
911	a835ae0adb8abb81b6b26df86fe40662	0	0	0	0	0	0	0	0	0	0	0	0	0	0	0	0	0	0	79	0	0	0	0	0	0	0	0	0	0	0	0	0	0	0	0	0	0	0	0	0	0	0	36	294	0	0	0	99
912	7d43c334106c1655ba1135e64252ab97	0	0	0	0	0	0	0	0	0	0	0	0	0	0	0	0	0	0	0	240	0	0	0	0	0	0	0	0	0	0	0	0	0	0	0	0	0	0	0	0	0	0	0	0	122	0	66	0
913	707fb49bec4c0ac036b86c157d35c776	0	0	0	0	0	0	0	0	0	0	0	0	0	0	0	0	0	0	0	0	0	0	0	0	0	0	0	0	0	0	0	0	0	0	0	0	0	0	0	0	0	0	0	0	0	0	0	0
914	52a870e1b97963c5e04d3cde25aa4e18	0	0	0	40	0	6	0	0	0	49	21	0	0	0	0	0	23	0	0	0	0	0	0	0	0	17	0	0	19	0	0	0	0	8	2	0	0	0	0	48	28	27	0	0	0	0	0	0
915	6df7eb030cef8b9f09d15c39c2dde8a7	0	0	0	0	0	0	0	0	0	0	0	0	0	0	0	0	0	0	0	133	0	0	0	0	0	0	0	0	0	0	0	0	0	0	0	0	0	0	0	0	0	0	0	0	0	0	0	0
916	dcb96118968358a49c5106585e47d9e0	0	0	0	0	0	0	0	0	0	29	0	13	0	0	0	0	188	93	0	0	0	0	0	0	0	0	0	21	22	41	0	0	0	0	0	0	0	0	8	6	5	27	0	0	0	0	0	0
917	142c8894af046c6bbe53d8720ed2cb9a	0	0	0	0	0	0	0	0	0	0	0	0	0	0	0	0	0	0	0	0	0	0	0	0	0	0	0	0	0	0	0	0	0	0	0	0	0	0	0	0	0	0	0	0	0	0	0	0
918	804af2cf6c7ffd2a5e9b1ba787123f03	0	0	0	0	0	0	0	0	0	0	0	0	0	0	0	0	146	49	0	0	0	0	0	0	0	0	0	0	0	0	0	0	0	0	0	42	0	0	0	0	0	42	0	0	0	0	0	0
919	238471aca71f65aa9759da3b5651d748	0	0	0	0	0	0	0	0	0	0	0	0	0	0	0	0	0	0	0	0	0	0	0	0	0	0	0	0	0	0	0	0	0	0	0	0	0	0	0	0	0	0	0	0	0	0	0	0
920	c7c48de96007cc18006150a5f38d8728	0	0	0	0	0	0	0	0	0	0	0	0	0	0	0	0	0	0	0	0	0	251	301	244	0	0	0	0	0	0	0	0	0	0	0	0	0	0	0	0	0	0	0	0	0	0	0	0
921	e14935f85297cdb850d0200ca2d1ee51	0	0	0	0	0	0	0	0	0	0	0	0	0	0	0	0	0	0	0	0	0	0	0	0	0	0	0	0	0	0	0	0	0	0	0	0	0	0	0	0	0	0	0	0	0	0	0	0
922	3fd88e91959ca56ed855503afe71dbb7	0	0	0	0	0	0	0	0	0	0	0	0	0	0	0	0	0	0	0	0	0	0	0	354	0	0	0	0	0	0	0	407	33	0	0	0	0	0	0	0	0	0	0	0	0	0	0	0
923	eef3760967a10528e330341d7695fc99	0	0	0	0	0	0	0	0	0	0	0	0	0	0	0	0	0	0	0	0	0	0	0	0	0	0	0	0	0	0	0	0	0	0	0	0	0	0	0	0	0	0	0	0	0	0	0	0
924	c4d7d84d33cf052c68b3c5f6d2f75ed1	0	0	0	0	0	0	0	0	0	0	0	0	0	0	0	0	0	0	0	0	0	0	0	0	0	0	0	0	0	0	0	0	0	0	0	0	0	0	0	0	0	0	0	0	0	0	0	0
925	a2fb360fc745dfe6b24c334424bd71ac	0	0	0	0	0	0	0	0	0	0	0	0	0	0	0	0	0	0	0	0	0	0	0	0	0	0	0	352	38	86	0	0	0	0	0	0	0	0	0	0	0	0	2	0	0	0	0	0
926	51cdf9fb849201b7099cda4cdef53ced	0	0	0	0	0	0	0	0	0	0	0	0	0	0	0	0	34	0	0	0	0	0	0	0	0	0	0	0	0	0	0	0	0	0	0	0	0	0	0	0	0	0	0	0	0	0	0	0
927	a7b925c2c9a13f1880dfc9d65264f1b9	0	0	0	0	0	0	0	0	0	0	0	0	0	0	0	0	0	0	0	0	0	0	0	0	0	0	0	0	0	0	113	231	446	0	0	0	0	0	0	0	0	0	0	0	0	0	0	0
928	c9592f7339c8c5af98ad65563d7f512f	0	0	0	0	0	0	0	41	0	0	0	0	0	0	0	60	0	0	0	0	0	0	0	0	0	0	37	0	0	0	0	0	0	0	0	0	40	134	160	0	0	0	0	0	0	0	0	0
929	b33400c7037743599d5c90b803f79025	0	0	0	0	0	0	0	0	0	0	0	0	0	0	0	0	41	0	0	0	0	0	0	0	0	0	0	11	0	6	0	0	0	0	0	0	0	0	0	0	0	0	0	0	0	3	0	0
930	ce72c2c233d34d1a9218c6d64b354828	0	0	0	0	0	0	0	0	0	0	0	0	0	0	0	0	0	0	0	0	0	0	0	0	0	0	0	0	0	0	0	0	0	0	0	0	0	0	0	0	0	0	0	0	0	0	0	0
931	b21ae9f553b32e273199e3f65781ca49	0	0	0	0	0	0	0	0	0	0	0	0	0	0	0	0	0	0	0	0	0	0	785	0	0	0	0	0	0	0	0	0	0	0	0	0	0	0	0	0	0	0	0	0	0	0	0	0
932	532af33b4916a8d9bc8b5028708015c6	0	0	0	0	0	0	0	0	0	0	0	0	0	610	18	0	0	0	0	0	0	0	0	0	0	0	0	0	0	0	0	0	0	0	0	0	0	0	0	0	0	0	0	0	0	0	0	0
933	faf54a6f89a3a7f0b76625aa0270b24c	0	0	0	0	0	0	0	0	0	0	0	0	0	0	0	0	0	0	0	0	0	0	0	0	0	0	0	0	0	0	0	0	0	0	0	0	0	0	0	0	0	0	0	0	0	0	0	0
934	fd0091875451f60c319d4dad3632be00	0	0	0	0	0	0	0	0	0	0	0	0	0	0	0	0	0	0	0	0	0	0	0	0	0	0	0	0	0	0	0	0	0	0	0	0	0	0	0	0	0	0	0	0	0	0	0	781
935	f1658eebe0bf265a1577cfc043a4e454	0	0	0	0	0	0	0	0	0	0	0	51	0	0	0	0	0	0	0	0	0	0	0	0	0	0	0	0	0	16	12	0	0	0	0	0	84	0	0	414	154	0	0	0	0	0	0	0
936	e1ab77a8ca22a5094ea867da2b9d04de	0	0	0	0	0	0	0	0	0	0	0	0	0	0	0	0	0	0	0	39	0	0	0	0	0	0	0	0	0	0	0	0	0	0	0	0	0	0	0	0	0	0	0	0	0	33	30	59
937	51223d737560edef1c6a183133e018d1	0	0	0	0	0	0	0	0	0	0	0	0	0	0	0	0	0	0	0	0	0	0	0	0	0	0	0	0	0	0	0	0	0	0	0	0	0	0	0	0	0	0	0	0	0	0	0	0
938	5bae59b6f4d7150751444778750530bb	0	0	0	0	0	0	0	0	0	0	0	0	0	0	0	0	0	0	0	0	0	0	0	0	39	0	0	123	50	97	0	0	0	0	0	31	0	0	0	51	0	43	0	0	0	0	0	0
939	a0e1db7230f3c5e09cecaaaf9b005a85	0	0	0	0	0	0	0	0	0	0	0	0	0	0	0	0	0	0	0	0	0	0	0	0	0	0	0	0	0	0	0	0	0	0	0	0	0	0	0	0	0	0	0	0	0	0	0	0
940	2bd12ae057c35966f0c5d2b8f24cfd2c	0	0	0	0	0	0	0	0	0	0	0	0	0	0	0	0	0	0	0	0	0	0	0	0	0	0	0	0	0	0	0	0	0	0	0	0	0	0	0	0	0	0	0	0	0	0	0	0
941	3d769d6b53b1b6563b5a68101e84853b	0	0	0	0	0	0	0	0	0	0	0	0	0	0	0	0	0	0	0	0	0	0	0	0	0	0	0	0	0	0	247	148	211	0	0	0	0	0	7	0	0	0	0	0	0	0	0	0
942	a37b19397ac1771f9d5b3f5c80b2abd8	0	0	0	0	0	0	0	0	0	0	0	7	11	11	7	0	0	0	0	0	0	0	9	16	0	0	0	0	0	0	0	0	0	0	0	0	0	0	0	0	0	0	0	0	0	0	0	0
943	58d741fd8430c672f5d274ef7298669d	28	73	6	0	0	0	0	0	0	0	0	0	0	0	0	0	0	0	14	15	28	0	0	0	0	0	0	0	0	0	0	0	0	0	0	0	0	0	0	0	0	0	0	60	55	32	17	0
944	af657e16804a4c5a74538aa49e28db3b	0	0	0	0	0	0	0	0	0	0	40	12	0	0	0	0	26	15	0	0	0	0	0	0	0	0	0	51	72	23	0	0	0	0	0	39	0	0	0	73	91	149	0	0	0	0	0	0
945	c45925448419eea077bc975e513c170e	0	0	0	0	0	0	0	0	0	0	0	0	0	0	0	0	0	0	0	0	0	0	0	0	0	0	0	0	0	0	0	0	0	0	0	0	0	0	0	0	0	0	0	0	0	0	0	0
946	8dc2cc88f426125d04cceec8c83624fd	0	0	0	0	0	0	0	0	0	0	0	0	0	0	0	0	0	0	0	0	0	0	0	0	0	0	0	0	0	0	0	0	0	0	0	0	0	0	0	0	0	0	0	0	0	0	0	0
947	5014230a2a9f7402c2d0ddd60a4cfe3a	0	0	0	0	0	0	0	0	0	0	0	0	0	0	0	0	0	0	0	0	0	0	0	0	0	0	0	0	0	0	321	332	118	0	0	0	0	0	0	0	0	0	0	0	0	0	0	0
948	909e9aa3930d5e0fdff796fe0e434118	0	0	0	0	0	0	0	0	0	0	0	0	0	0	0	54	0	0	0	0	0	0	0	0	0	0	0	0	0	0	0	0	0	0	0	0	40	0	77	0	0	0	0	0	0	0	0	0
949	363b7f098e74fc94b621ae7fdbbacb5b	0	0	0	0	0	0	0	0	0	0	0	180	0	0	0	0	0	0	0	29	0	0	0	0	0	0	0	0	0	0	0	0	0	0	0	0	0	0	0	0	0	0	0	0	0	0	0	0
950	d884bc25b9e2239ca2a567dcfbd5efff	0	0	0	0	0	0	0	0	0	0	0	0	0	0	0	0	0	0	0	0	0	0	0	0	0	0	0	0	0	0	0	0	0	0	0	0	0	0	0	0	0	0	0	0	0	0	0	0
951	3a748d0e3fb9929c18e377eb5a9ca776	0	0	0	0	0	0	0	0	0	0	0	0	0	0	0	0	0	0	0	0	0	0	0	0	0	0	0	0	0	0	0	0	0	0	0	0	0	0	0	0	0	0	0	0	0	0	0	0
952	f235598b7b0d093d1b6abf6ab930816f	0	0	0	0	0	0	0	0	0	0	0	108	0	0	0	0	0	0	0	0	0	0	0	0	0	0	0	0	0	0	0	0	0	0	0	0	0	0	0	0	0	0	0	0	0	0	0	0
953	3bff8e4f94691261714ddd75667ef01d	0	0	0	0	0	0	0	0	0	0	0	0	0	0	0	0	0	0	0	18	13	0	0	0	0	0	0	0	0	0	0	0	0	0	0	0	0	0	0	0	0	0	21	13	13	21	12	0
954	5228a4227d581a01d00be121c8428004	0	0	0	0	0	0	0	0	0	0	60	61	0	0	0	0	35	79	0	0	0	0	0	0	0	0	0	0	0	0	10	0	0	0	0	0	27	0	0	106	252	0	0	0	0	0	0	0
955	6f245a89bf775932e2032583190c2564	0	0	0	0	0	0	0	0	0	0	0	0	0	0	0	0	0	0	0	0	0	0	72	0	0	0	266	0	0	0	0	0	0	0	0	0	0	0	0	0	0	0	0	0	0	0	0	0
956	dc9af223684b7ee8007002d5de798451	0	0	0	0	0	0	0	0	0	0	0	0	0	0	0	0	0	0	0	0	0	0	0	0	0	0	0	0	0	0	0	0	0	0	0	0	0	0	0	0	0	0	0	0	0	0	0	0
957	1686370c79043efab5cccf8c069b345e	0	0	0	0	0	0	0	0	0	0	0	0	0	0	0	0	0	0	0	0	0	0	0	0	0	0	0	0	0	0	0	0	0	0	0	0	0	0	0	0	0	0	0	0	0	0	0	0
958	4ba8c7a0efac5923c0c99e1c8903eb8f	0	0	0	0	0	0	0	0	0	0	0	0	0	0	0	0	0	0	0	0	0	0	0	0	0	0	757	0	0	0	0	0	0	0	0	0	0	0	0	0	0	0	0	0	0	0	0	0
959	55e5099f5370a9ffd708c378a0049a7b	108	258	0	0	0	0	0	0	0	0	0	0	0	0	0	0	0	0	0	0	0	0	0	0	0	0	0	0	0	0	0	0	21	0	0	0	0	0	0	0	0	0	0	0	0	0	0	0
960	7e3878951d291fb29d37ad6afb70ead2	0	0	0	0	0	0	0	0	0	0	0	0	0	0	0	0	0	0	0	0	0	102	88	0	0	0	0	0	0	0	0	0	0	0	0	0	0	0	0	0	0	0	0	0	0	0	0	0
961	d00aa865e51788d364d62387ef06ec7e	0	0	0	0	0	14	0	0	0	48	49	26	0	0	0	0	47	0	0	0	0	0	0	0	0	0	0	0	0	0	4	0	0	0	0	0	0	0	0	0	0	0	0	0	0	0	0	0
962	e9f9e5edf322d14c6992eaccd611f7f0	0	0	0	0	0	0	0	125	0	0	0	0	0	0	0	0	0	0	0	0	0	0	0	0	0	0	0	0	0	0	0	0	0	0	0	0	0	0	104	0	0	0	0	0	0	0	0	0
963	a964e6b78db788c5b19d3e3feebf2adc	454	103	117	0	0	0	0	0	0	0	0	0	0	0	0	0	0	0	0	0	0	0	0	0	0	0	0	0	0	0	0	0	0	0	0	0	0	0	0	0	0	0	0	0	0	0	0	0
964	7f1426a2d8b23b15bf7c30d693c8bdad	0	0	0	0	0	0	0	0	0	0	0	0	0	0	0	114	0	0	0	0	0	0	0	0	0	0	0	0	0	0	0	0	0	0	0	0	163	0	0	0	0	0	0	0	0	0	0	0
965	fd6012a30d405c6f561ea7b669938c2b	0	0	0	0	0	0	0	0	0	0	0	0	0	0	0	0	0	0	0	750	0	0	0	0	0	0	0	0	0	0	0	0	0	0	0	0	0	0	0	0	0	0	0	0	0	0	0	0
966	2da69fe62ccf106c32d22afe8cb8913f	0	0	0	0	0	0	0	0	0	0	0	37	0	0	0	0	33	0	0	0	0	0	0	0	0	0	0	443	198	0	0	0	0	0	0	0	0	0	0	0	0	0	0	0	0	0	0	0
967	217846f9898c36b2bf6c2effe1c0c837	0	0	0	0	0	0	0	0	0	0	0	0	0	0	0	0	0	0	0	0	0	0	0	0	0	0	0	0	0	0	0	0	0	0	11	16	0	0	0	0	0	0	0	0	0	0	0	0
968	c95a4be87c4db1074f841f5609ed13e3	0	0	0	0	0	0	0	0	0	0	0	0	0	0	0	0	0	0	0	0	0	0	0	0	0	0	0	0	0	0	0	0	0	0	0	0	0	0	0	0	0	0	0	0	0	0	0	0
969	2717fee975609b4a5c12e3b54c25b953	0	0	0	0	0	0	0	0	0	0	0	0	0	0	0	0	0	0	0	0	0	0	0	0	11	12	0	0	0	0	0	0	0	0	0	0	0	0	4	0	0	0	0	0	0	0	0	0
970	dd2993b07dd9c036b829fedee1cd83a9	198	281	266	0	0	0	0	0	0	0	0	0	0	0	0	0	0	0	0	0	0	0	0	0	0	0	0	0	0	0	0	0	0	0	0	0	0	0	0	0	0	0	0	0	0	0	0	0
971	2142ae34f6a484bc0a415f8c36f5a1ed	0	0	744	0	0	0	0	0	0	0	0	0	0	0	0	0	0	0	0	0	0	0	0	0	0	0	0	0	0	0	0	0	0	0	0	0	0	0	0	0	0	0	0	0	0	0	0	0
972	2c2e7b775ece8e5704b518c472b08407	0	0	0	0	0	0	0	0	0	0	0	0	0	0	0	0	0	0	0	0	0	0	0	0	0	0	0	0	0	0	0	0	0	0	0	0	0	0	0	0	0	0	0	188	0	0	0	511
973	e1f4b2555d1ff0c798f302cc437c5c56	0	0	0	0	0	0	0	0	0	0	0	74	0	0	0	0	53	0	0	0	0	0	0	0	0	0	0	0	33	0	0	0	0	0	0	0	0	0	0	42	43	50	0	0	0	0	0	0
974	5b080597fca733ff3305c397e6eed21c	0	0	0	0	0	0	0	0	0	53	0	0	0	0	0	0	144	74	0	0	0	0	0	0	0	0	0	0	0	0	0	0	0	32	0	36	0	0	0	105	79	43	0	0	0	0	0	0
975	b41c4dda555b73d125b3b7ec26d2ab43	0	0	0	0	0	0	0	0	0	0	0	0	0	0	0	0	0	0	0	0	0	0	0	0	0	0	0	0	0	0	0	0	0	0	0	0	0	0	0	0	0	0	228	81	0	0	0	206
976	d8bb042cff95cee0afa936f54e9caf87	0	0	0	0	0	0	0	0	0	0	0	0	0	0	0	0	0	0	0	0	0	0	0	0	0	0	0	48	0	0	0	0	0	0	0	0	0	0	0	0	0	0	0	0	0	0	0	0
977	a01d927bdcf83fa968f1adc732fb76aa	0	0	0	0	0	0	0	0	0	0	0	0	0	0	0	0	0	0	0	0	0	0	0	0	0	0	0	0	0	0	0	0	0	0	0	0	0	0	0	0	0	0	0	0	0	0	0	0
978	adff1b4c8bc1574ddbe2102787a20eaa	0	0	0	0	0	0	0	0	0	0	0	0	0	0	0	0	0	0	0	0	0	0	0	0	0	0	0	0	0	0	0	0	0	0	0	0	0	0	0	0	0	0	0	0	45	157	0	0
979	1b8db7c9ec5a9da5dc9a204b63844859	0	0	0	0	0	0	0	0	0	0	0	0	0	0	0	0	0	0	434	0	0	0	0	0	0	0	0	0	0	0	0	0	0	0	0	0	0	0	0	0	0	0	0	0	0	0	0	0
980	f2776290ecab40993ad226f87a9c245c	0	0	0	0	0	0	0	0	0	0	0	0	0	0	0	0	47	0	0	0	0	0	0	0	0	0	0	0	0	0	6	0	0	0	0	0	0	0	0	0	0	8	0	0	0	0	0	0
981	1a5bd34e6cb08d65dd0a2e84d03083da	0	0	0	0	0	0	0	0	0	0	0	0	0	0	0	0	0	0	34	0	0	0	0	0	0	0	0	0	0	0	0	0	0	0	0	0	0	0	0	0	0	0	0	0	0	0	0	93
982	fa948e2f1825d8863089e85da88ae920	0	0	0	0	0	0	0	0	0	0	0	0	0	0	0	0	0	0	0	0	0	0	0	0	0	0	0	0	0	0	0	0	737	0	0	0	0	0	0	0	0	0	0	0	0	0	0	0
983	7f75891f10d19a79b1fd443710e15ced	0	0	0	0	0	0	0	0	0	0	0	0	0	0	0	0	0	0	0	0	0	0	0	0	0	0	0	0	0	0	549	0	187	0	0	0	0	0	0	0	0	0	0	0	0	0	0	0
984	c467e882cbd497ecbd3ebb197306d4e8	0	0	0	0	0	0	0	0	0	74	49	77	0	0	0	0	0	0	0	0	0	0	0	0	0	0	0	0	87	157	0	0	0	0	0	0	0	0	0	93	89	31	0	0	0	0	0	0
985	aea1a625e0bdf2f03b68d4edf41302fc	0	0	0	0	0	0	0	0	0	0	0	0	0	0	0	0	0	0	0	0	0	0	179	183	0	0	0	0	0	0	73	133	164	0	0	0	0	0	0	0	2	0	0	0	0	0	0	0
986	c030460062a8bba5a9de912d9f0450b7	0	0	0	0	0	0	0	0	0	0	0	0	0	0	0	0	0	0	0	0	0	0	0	0	0	0	14	0	0	0	0	0	0	0	0	0	0	0	48	0	0	0	0	0	0	0	0	0
987	e982032c1bd3b5e5e77cafc5aa85cd05	0	0	0	0	0	0	0	0	0	0	0	0	0	0	0	0	0	0	0	0	0	0	0	0	0	0	0	0	0	0	635	0	99	0	0	0	0	0	0	0	0	0	0	0	0	0	0	0
988	76e205a01599fbcfd059e6171db65153	0	0	0	0	0	0	106	0	0	0	0	0	0	0	0	0	0	0	0	0	0	0	0	0	0	0	0	0	0	0	0	0	0	0	0	0	97	0	141	0	0	0	0	0	0	0	0	0
989	ebb84d83d5d73ee77254070a8c32f659	0	0	0	0	0	0	0	0	0	0	0	0	0	0	0	0	0	0	0	0	0	0	0	0	15	12	0	91	19	98	0	0	0	0	0	0	0	0	0	0	126	44	0	0	0	0	0	0
990	3cfabaad38536e0582276e9be65e63bd	101	88	30	0	0	0	0	0	0	0	0	0	0	0	0	0	0	0	0	0	0	0	0	0	0	0	0	0	0	0	0	0	0	0	0	0	0	0	0	0	0	0	0	0	0	0	0	0
991	97dbc2864c72f5bff9fe04216d93d51d	0	0	0	0	0	0	0	0	0	0	0	33	65	114	38	0	0	0	0	0	0	0	10	81	0	0	0	0	0	0	100	71	99	0	0	0	0	0	0	0	0	0	0	0	0	0	0	0
992	d5cd4b7cec60627fc44e272fa6265118	0	0	0	0	0	0	0	0	0	0	0	0	0	0	0	0	0	0	0	0	0	0	0	0	0	0	0	0	0	0	0	0	0	0	0	0	0	0	0	0	0	0	0	0	0	0	0	0
993	49a04b21bb86f31da5e2e2aa045a15fa	0	0	0	0	0	0	0	0	0	0	0	0	0	0	0	0	0	0	0	0	0	164	103	463	0	0	0	0	0	0	0	0	0	0	0	0	0	0	0	0	0	0	0	0	0	0	0	0
994	8c472e22c0a8cd0592a17ee837e47020	0	0	0	0	0	0	0	0	0	0	0	0	0	0	0	0	0	0	0	0	0	0	0	0	0	0	0	0	0	0	0	0	0	0	0	0	0	0	0	0	0	0	127	118	0	0	0	184
995	0b3a218ca68b38961a6cdddd74fafdfd	0	0	0	0	0	0	0	0	0	72	0	0	0	15	0	0	0	0	0	0	0	0	0	0	0	0	0	0	0	0	0	0	0	0	0	77	0	0	0	145	127	75	0	0	0	0	0	0
996	d94a3c12c79b13cbf63c08d012a026a6	0	0	0	0	0	0	0	0	117	0	0	0	0	0	0	0	0	0	0	0	0	0	0	0	0	0	0	0	0	0	0	0	0	0	0	0	30	0	0	0	0	0	0	0	0	0	0	0
997	68b06f536ad4ad399cdb6af43a934d0d	0	0	0	0	0	0	0	0	0	0	0	0	0	0	0	0	0	0	0	0	0	0	0	0	0	0	0	293	21	17	0	0	0	0	0	0	0	0	0	0	0	0	0	0	0	0	0	0
998	8d3ef717ff56c601953f0b7bbac73a23	0	0	0	0	0	0	0	0	0	0	0	0	0	0	0	0	0	0	0	0	0	0	0	0	0	0	0	0	0	0	0	0	0	0	0	0	26	0	44	0	0	0	0	0	0	0	0	0
999	9125a9e626dffe610fc176834351f6a3	0	0	0	0	0	0	29	42	43	0	0	0	0	0	0	0	0	0	0	0	0	0	0	0	0	0	0	0	0	0	0	0	0	0	0	0	81	47	115	0	0	0	0	0	0	0	0	0
1000	0cb03805979482d5481c2bc154ab3265	0	0	0	0	0	0	0	0	0	0	0	0	0	0	0	0	0	0	0	0	0	0	0	0	0	0	0	0	0	0	0	0	0	0	0	0	0	0	0	0	0	0	0	0	0	0	0	0
1001	719b95f52d4431c9f57a5369a66b13a5	0	0	0	0	0	0	0	0	0	0	0	0	0	0	0	0	0	0	0	0	0	0	0	0	0	0	0	0	0	0	0	0	0	0	0	0	0	0	0	0	0	0	0	0	0	0	0	0
1002	af731abcb15a2cefd8cffad205e1f6d9	0	0	0	0	0	0	0	0	0	0	0	0	0	0	0	0	0	0	722	0	0	0	0	0	0	0	0	0	0	0	0	0	0	0	0	0	0	0	0	0	0	0	0	0	0	0	0	0
1003	7c41bd172af2aa157f2179bb7a7ee2a3	0	0	47	0	0	0	0	0	0	0	0	0	0	0	0	0	0	0	0	0	0	0	0	0	0	0	0	0	0	0	0	0	0	0	0	0	0	0	0	0	0	0	0	0	0	0	0	0
1004	06fa5e46296091588f6bf0fa223029de	0	0	0	0	0	0	0	0	0	0	0	0	0	0	0	0	0	0	0	0	0	0	0	0	0	0	0	0	0	0	0	0	0	0	0	0	0	0	0	0	0	0	0	88	0	0	0	0
1005	1aa877a0ef87e4acb98e1fe3592d8614	0	0	0	0	0	0	0	0	0	0	0	0	0	0	0	0	0	0	0	0	0	0	0	0	0	0	0	0	0	0	0	0	0	0	0	0	0	0	0	0	0	0	0	0	0	0	0	0
1006	e7a2e902ff79d96ca5a39ab82d2ed898	0	0	0	0	0	0	0	0	0	0	0	0	0	0	0	0	0	0	0	0	0	0	0	0	0	0	0	0	0	0	0	0	0	0	0	0	0	0	0	0	0	0	0	0	0	0	0	0
1007	84ec32eac8500fd526a2be70c6290fc9	0	0	0	0	0	0	0	0	0	0	0	0	0	0	0	0	0	0	0	0	0	0	0	0	0	0	0	0	0	0	0	0	0	0	0	0	0	0	0	0	0	0	0	0	0	0	0	0
1008	b036260bf779b9691854c6a896ce984e	0	0	0	0	0	0	0	0	0	0	0	36	155	123	300	0	0	0	0	0	0	0	0	0	0	0	0	0	0	0	0	0	0	0	0	0	0	0	0	0	0	0	0	0	0	0	0	0
1009	333baa7879157f08e3ff37c3957f891a	0	0	0	0	0	0	0	0	0	0	0	0	133	133	94	0	0	0	0	0	0	0	0	0	0	0	0	0	0	0	0	0	0	0	0	0	0	0	0	0	0	0	0	0	0	0	0	0
1010	32c4837d4dfce9e9537452623c3d670e	276	381	56	0	0	0	0	0	0	0	0	0	0	0	0	0	0	0	0	0	0	0	0	0	0	0	0	0	0	0	0	0	0	0	0	0	0	0	0	0	0	0	0	0	0	0	0	0
1011	b7f71e5b0776b72e1f4ee33191406bf0	0	0	0	0	0	0	0	0	0	0	0	0	0	0	0	40	0	0	0	0	0	0	0	0	0	0	0	0	0	0	0	0	0	0	0	0	74	0	9	0	0	0	0	0	0	0	0	0
1012	e1c2ecdd331ca803997781fc98f77d22	0	0	0	0	0	0	0	0	0	0	0	0	0	0	0	0	0	0	0	0	0	0	0	0	0	0	141	0	0	0	61	248	260	0	0	0	0	0	0	0	0	0	0	0	0	0	0	0
1013	0ff6cb1f26d4842133fd829129fcdcc3	0	0	0	0	0	0	0	0	0	73	0	0	0	0	0	0	64	0	0	0	0	0	0	0	0	0	0	0	0	53	0	0	0	0	0	0	0	0	0	106	103	57	0	0	0	0	0	0
1014	49e5e5baf7672438910f8b7390241c4c	0	0	0	0	0	0	0	0	0	0	0	0	0	0	0	0	0	0	0	0	0	0	0	0	357	317	0	0	0	0	0	0	0	0	0	0	0	0	0	0	0	0	0	0	0	0	0	0
1015	94f8c356f26f954b79e05c538bfbdd95	0	0	0	0	0	0	0	0	0	0	0	0	0	0	0	0	0	0	0	0	0	0	0	0	0	0	0	0	0	0	0	0	0	0	0	0	0	0	0	0	0	0	172	0	46	182	53	26
1016	539f2752ee83890021c6effc013d8424	0	0	0	0	0	0	0	0	0	0	0	0	0	0	0	0	0	0	0	0	0	0	0	0	0	0	0	0	0	0	0	0	0	0	0	0	0	0	0	0	0	0	0	0	0	0	0	0
1017	c215402b742c6e200bb8e13083116f4b	0	0	0	0	0	0	0	0	0	0	0	0	0	0	0	0	0	0	0	0	0	0	0	0	0	0	0	494	155	38	0	0	0	0	0	0	0	0	16	0	0	0	0	0	0	0	0	0
1018	d6b43e90409e8748870907d0f61ac088	0	0	0	0	0	0	0	0	0	0	0	0	0	0	0	0	0	0	0	0	0	0	0	0	0	0	0	0	0	0	0	533	0	0	0	0	0	0	0	0	0	0	0	0	0	0	0	0
1019	2e7bd2e8fa96e3ecc80249760b292aab	0	0	0	0	0	0	0	0	0	0	0	0	0	0	0	0	0	0	0	0	0	0	0	0	0	0	0	0	0	0	0	0	627	0	0	0	0	0	0	0	0	0	0	0	0	0	0	0
1020	dac7dfbba819a5ca90f9936fa706a7fc	0	0	0	0	0	0	0	0	0	0	0	0	0	0	0	0	0	0	0	0	0	0	0	0	0	0	0	0	0	0	0	0	0	0	0	0	0	0	0	0	0	0	0	0	0	0	0	0
1021	7b0d7677e0576b270b47e72b0ba1f23f	0	0	0	0	0	0	0	0	0	0	0	0	0	0	0	0	0	0	0	0	0	0	0	0	0	0	0	0	0	0	0	0	0	0	0	0	0	0	0	0	0	0	0	0	0	0	0	0
1022	1888497cf01bccce699b12a4d7ccd41c	0	0	0	0	0	0	0	0	0	0	0	0	0	0	0	73	0	0	0	0	0	0	0	0	0	0	0	0	0	0	0	0	0	0	0	0	85	241	157	0	0	0	0	0	0	0	0	0
1023	8ebfc0d2d0f6543cec07efaafc346f1f	0	0	0	0	0	0	0	0	0	0	0	0	0	0	0	0	0	0	0	0	0	0	0	0	0	0	0	0	0	0	0	0	0	0	0	0	0	0	0	0	0	0	0	0	0	0	0	0
1024	cce104d5e31bda7316d4465c3d9a87c9	0	0	0	0	0	0	0	0	0	0	0	0	0	0	0	0	0	0	0	0	0	444	253	0	0	0	0	0	0	0	0	0	0	0	0	0	0	0	0	0	0	0	0	0	0	0	0	0
1025	56f0c45e448c98c7f8ea37fa24b6ad3d	0	0	0	0	0	0	0	0	0	0	0	0	0	0	0	0	0	0	0	0	0	0	0	0	0	0	0	0	0	0	0	0	0	0	0	0	0	0	0	0	0	0	0	0	0	0	0	0
1026	3e90e7c1287210b018ec1ef09b522a3b	488	0	0	0	0	0	0	0	0	0	0	104	0	47	0	0	0	0	0	0	0	0	0	22	0	0	0	0	0	0	0	0	0	0	0	0	0	0	0	0	0	0	0	0	0	0	0	0
1027	e2a3dff14a44aa379582aeb215cc8e56	0	0	0	0	0	0	0	0	0	0	0	0	0	0	0	0	0	0	0	0	0	0	0	0	0	0	0	0	0	0	0	0	0	0	0	0	0	0	0	0	0	0	0	0	0	0	0	0
1028	133dca059983032300fcb3c4c5e13f19	0	0	0	0	0	0	0	0	0	0	0	15	0	0	0	0	0	0	0	0	0	0	0	0	29	0	0	288	57	144	0	0	0	0	0	0	0	0	0	0	0	0	0	0	0	0	0	0
1029	764782898a6ea2cc376d7bc999a63312	0	0	0	0	0	0	0	0	0	0	0	0	0	0	0	0	0	0	0	0	0	0	0	0	0	0	0	0	0	0	0	0	0	0	0	0	0	0	0	0	0	0	0	0	0	0	0	0
1030	956db333cab0c8c3b50edbbaddd50fd9	0	0	0	0	0	0	0	0	0	0	0	0	0	0	0	0	0	0	0	0	0	58	50	300	0	0	0	0	0	0	29	0	120	0	0	0	0	0	0	0	0	0	0	0	0	0	0	0
1031	7c92a48bc6e9ab171a8b971e9a05684e	138	50	46	0	0	0	0	0	0	0	0	0	0	0	0	0	0	0	0	0	0	0	0	0	0	0	0	0	0	0	0	0	0	0	0	0	0	0	0	0	0	0	0	0	0	0	0	0
1032	9d045605f3a29f1663f5f29163f5e756	0	0	0	0	0	0	0	0	0	0	0	0	0	0	0	0	0	0	0	0	0	105	0	586	0	0	0	0	0	0	0	0	0	0	0	0	0	0	0	0	0	0	0	0	0	0	0	0
1033	e17d3027dd3007fcd69d89651c95b531	0	0	0	0	0	0	0	0	0	0	0	0	0	0	0	0	0	0	0	0	0	0	217	0	0	0	0	0	0	0	0	0	0	0	0	0	0	0	0	0	0	0	0	0	0	0	0	0
1034	c3d3dc4d38c782c9d327192616c82916	20	167	63	0	0	0	0	0	0	0	0	151	0	0	0	0	0	0	0	0	0	0	0	0	0	0	287	0	0	0	0	0	0	0	0	0	0	0	0	0	0	0	0	0	0	0	0	0
1035	e75640f381497bbc022fa6ad6186f413	366	79	0	0	0	0	0	0	0	0	0	0	0	0	0	0	0	0	0	0	0	0	0	0	0	0	0	0	0	0	0	0	0	0	0	0	0	0	0	0	0	0	0	0	0	0	0	0
1036	0b569ef9ff86b5923d8b74a7b51f1bab	0	0	0	0	0	0	0	0	0	0	0	0	0	0	0	0	0	0	0	0	0	0	0	0	0	0	0	0	0	0	0	0	0	0	0	0	0	0	0	0	0	0	0	0	0	0	0	0
1037	5956763d068bc44fa49f27b65c5326f6	0	0	0	0	0	0	0	73	0	0	0	0	0	0	0	0	0	0	0	0	0	0	0	0	0	0	78	0	0	0	0	0	0	0	0	0	53	91	194	0	0	0	0	0	0	0	0	0
1038	986c22679da69805f3183518f17062e0	0	0	0	0	0	0	0	0	0	0	0	0	0	0	0	0	0	0	41	0	0	0	0	0	0	0	0	0	0	0	0	0	0	0	0	0	0	0	0	0	0	0	0	0	0	0	0	0
1039	72a84e71b16934d3e5cf50ce18632a26	0	0	0	0	0	0	0	0	0	0	0	0	0	0	0	0	0	0	0	0	0	0	0	0	0	0	0	0	0	0	0	0	0	0	0	0	0	0	0	0	0	0	0	0	0	0	0	0
1040	c5b243798b7a0bc690222839d722ea03	0	19	11	0	0	0	0	0	0	0	0	0	0	0	0	0	0	0	0	0	0	0	0	0	0	0	0	0	0	0	0	0	0	0	0	0	0	0	0	0	0	0	23	0	0	0	0	14
1041	cda9037cf44806270427c7765b9f2f3f	0	0	0	25	0	17	0	0	0	23	42	134	0	0	0	0	0	0	0	0	0	0	0	0	0	0	0	0	0	62	0	0	0	0	0	0	0	0	0	0	0	0	0	0	0	0	0	0
1042	32fa5b06777ceac9222466381f7f91e6	0	0	0	0	0	0	0	0	0	0	0	0	0	0	0	0	0	0	0	0	0	0	0	0	0	0	0	0	0	0	169	0	512	0	0	0	0	0	0	0	0	0	0	0	0	0	0	0
1043	a01277e0c2f13d12a2a7c32f40b6b28d	0	0	0	0	0	0	0	0	0	0	0	0	0	0	0	0	0	0	0	0	0	0	0	681	0	0	0	0	0	0	0	0	0	0	0	0	0	0	0	0	0	0	0	0	0	0	0	0
1044	c392fbea1e265f6d41d0165aaf886409	0	0	0	0	0	0	0	0	0	0	0	0	0	0	0	0	0	0	0	178	106	0	0	0	0	0	0	0	0	0	0	0	0	0	0	0	0	0	0	0	0	0	0	0	0	0	0	0
1045	c56c8976a3d5710451b4ce7e7672d963	0	0	0	0	0	0	0	0	0	0	0	0	0	0	0	0	0	0	0	0	0	0	0	0	0	0	0	105	0	0	0	0	0	0	0	0	0	0	0	0	0	0	0	0	0	0	0	0
1046	1682bca03b703fe2e9657582861b3a7e	0	0	0	0	0	0	0	0	0	0	0	0	0	0	0	0	0	0	0	0	0	0	0	0	0	0	0	0	0	0	0	0	0	0	0	0	0	0	0	0	0	0	0	0	0	0	0	0
1047	d59f8a75becfa646961bc60320b7a470	0	0	0	0	557	0	0	49	0	0	0	14	0	0	0	0	0	0	0	0	0	0	0	0	12	0	19	0	0	0	0	0	0	0	0	0	0	27	0	0	0	0	0	0	0	0	0	0
1048	60d3fc6ab75a313ee15873f8f2478fc1	0	0	0	0	0	0	0	0	0	0	0	0	0	0	0	0	0	0	0	0	0	0	0	0	0	0	0	0	0	0	0	0	0	0	0	0	0	0	0	0	0	0	0	0	0	0	0	0
1049	f7f37b41a045814ec104a2411cead8e2	0	0	0	0	0	0	0	0	0	0	6	208	0	0	0	0	0	0	0	0	0	0	0	0	0	0	0	0	0	0	0	0	0	0	0	0	0	0	0	0	0	0	0	0	0	0	0	0
1050	f0c44e09cd84851ac43d0c68885eb533	0	0	0	0	0	0	0	0	0	0	0	0	0	0	0	91	0	0	0	0	0	0	0	0	0	0	0	0	0	0	0	0	0	0	0	0	51	19	0	0	0	0	0	0	0	0	0	0
1051	1d30ba2844fa990ddf13120ae679d21b	0	0	0	0	0	0	0	0	0	0	0	0	0	0	0	0	0	0	0	0	0	0	0	0	0	0	0	0	0	0	298	47	328	0	0	0	0	0	0	0	0	0	0	0	0	0	0	0
1052	111017ff2075f40ad352e8f0e9d194b5	0	0	0	0	0	0	0	0	0	0	0	0	0	0	0	0	0	0	0	0	0	0	0	0	0	0	0	0	0	0	0	0	0	0	0	0	306	0	0	0	0	0	0	0	0	0	0	0
1053	77f46a6f811869f29ba3bed13a0f298b	0	0	0	0	0	0	0	0	0	0	0	0	0	0	0	0	0	0	0	0	0	0	0	0	0	0	0	0	0	0	0	0	672	0	0	0	0	0	0	0	0	0	0	0	0	0	0	0
1054	21ff8dee4813a541801b7b66ad2b162d	0	0	0	0	0	0	0	0	0	0	0	0	0	0	0	0	0	0	0	0	63	0	0	0	0	0	0	0	0	0	0	448	0	0	0	0	0	0	0	0	0	0	0	0	0	0	0	0
1055	c52d69ad28f95d40de6c0fbab904939f	0	0	0	0	0	0	0	0	0	0	0	0	0	0	0	0	0	0	0	0	0	0	0	0	0	0	0	0	0	0	0	0	0	0	0	0	0	0	0	0	0	0	0	0	0	0	0	0
1056	fc8e85582523adb56f49167d032feb4d	0	0	0	0	0	0	0	0	0	0	0	0	0	0	0	0	0	0	0	0	0	538	133	0	0	0	0	0	0	0	0	0	0	0	0	0	0	0	0	0	0	0	0	0	0	0	0	0
1057	7dbb51655c5eeaba6701d457c7b2af5b	0	0	0	0	0	0	0	0	0	0	0	0	0	0	0	0	0	0	0	0	0	0	0	0	0	0	0	0	0	0	0	0	0	0	0	0	0	0	0	0	0	0	0	0	0	0	0	0
1058	2d6cbb20e583977657564d39b976fe66	0	0	0	0	0	0	0	0	0	0	0	0	0	0	0	0	0	0	0	0	0	0	669	0	0	0	0	0	0	0	0	0	0	0	0	0	0	0	0	0	0	0	0	0	0	0	0	0
1059	e4ce5db0ad5606691ecf3c590f1158cc	0	0	0	0	0	0	0	0	0	0	0	0	0	0	0	0	0	0	0	0	0	0	0	0	0	0	0	62	0	69	0	0	0	0	0	43	0	0	0	67	102	97	0	0	0	0	0	0
1060	2dcdf59da809981c1390e9d0db0a5bf0	0	0	0	0	0	0	0	0	0	0	0	0	0	0	0	128	0	0	0	0	0	0	0	0	0	0	74	0	0	0	0	0	0	0	0	0	79	123	91	0	0	0	0	0	0	0	0	0
1061	4e0e978e89226b4a99b1947b83f2996a	0	0	0	0	0	0	0	0	0	0	0	0	0	0	0	0	0	0	0	0	0	0	0	0	0	0	0	0	0	0	0	668	0	0	0	0	0	0	0	0	0	0	0	0	0	0	0	0
1062	511c7a2db458038722d105e3f3b52eef	0	0	0	0	0	0	0	0	0	0	0	0	0	0	0	93	0	0	0	0	0	0	0	0	0	0	0	0	0	0	0	0	0	0	0	0	46	0	0	0	0	0	0	0	0	0	0	0
1063	c4dc1ddddf88a6ab1641ac1a98c0795f	0	0	0	0	0	0	0	0	0	0	0	0	0	0	0	0	0	0	0	0	0	0	0	0	0	0	0	0	0	0	0	0	0	0	0	0	0	0	0	0	0	0	0	0	0	668	0	0
1064	e7ed1a6c35a41bc163deb2797e0444e1	0	0	0	0	0	0	0	0	0	0	0	0	0	0	0	0	0	0	0	0	0	0	0	0	0	0	0	0	0	0	0	0	0	0	0	0	0	0	0	0	0	0	0	0	0	0	0	0
1065	37b08d2809802f907720856aa79fba88	0	0	0	0	0	0	0	0	0	0	0	0	0	0	0	0	0	0	0	0	0	0	0	0	0	0	0	0	0	0	0	0	0	0	0	0	0	0	0	0	0	0	0	0	0	0	0	0
1066	b047763502ad621f224d5d5f248b66a5	0	0	0	0	0	0	0	0	0	0	0	0	0	0	0	0	0	0	0	0	0	0	0	0	0	0	0	0	0	0	0	0	0	0	0	0	0	0	0	0	0	0	0	0	0	0	0	0
1067	0c8f471b39e75896b9f41ddfb75406e1	0	0	0	0	0	0	0	0	0	0	0	0	0	0	0	0	0	0	0	54	0	0	0	0	0	0	0	0	0	0	0	0	0	0	0	0	0	0	0	0	0	0	0	0	0	0	0	0
1068	6512869b084bda2c2bc79458bedcfb77	22	0	0	0	0	0	0	0	0	0	0	0	0	0	0	0	0	0	0	0	0	0	0	0	0	0	0	0	0	0	0	0	0	0	0	0	0	0	0	0	0	0	0	0	27	0	0	0
1069	94d0827e1cb833d46fa19f06784f053a	0	0	0	0	0	0	0	0	0	0	0	81	0	0	0	0	0	0	0	0	0	0	0	0	0	0	0	126	0	182	0	0	0	0	0	0	0	0	0	52	0	0	0	0	0	0	0	0
1070	8ea0c8692c883751eb9b42bd1d7ccda5	0	0	0	0	0	0	0	0	0	86	0	51	0	0	0	0	0	0	0	0	0	0	0	0	0	0	0	0	60	0	0	0	0	0	0	51	0	0	0	123	140	95	0	0	0	0	0	0
1071	a9808d1820ea3bc39af2abcf40fc5160	0	0	0	0	0	0	131	0	45	0	0	0	0	0	0	0	0	0	0	0	0	0	0	0	0	0	114	0	0	0	0	0	0	0	0	0	0	0	0	0	0	0	0	0	0	0	0	0
1072	08e1ac3ab0997018792611c94b5feb21	0	0	0	0	0	0	0	0	0	0	0	0	0	0	0	0	0	0	0	0	0	0	0	0	0	0	0	0	0	0	0	0	0	0	0	0	0	0	0	0	0	0	0	0	0	0	0	0
1073	d29bf9c48eec3de423bae6cffb6177ee	0	0	0	0	0	0	29	32	0	0	0	0	0	0	0	101	0	0	0	0	0	0	0	0	0	0	49	0	0	0	0	0	0	0	0	0	65	57	0	0	0	0	0	0	0	0	0	0
1074	f10327862da038498cf542e1bafa094a	0	0	0	0	0	0	0	41	79	0	0	0	0	0	0	0	0	0	0	0	0	0	0	0	0	0	0	0	0	0	0	0	0	0	0	0	0	0	0	0	0	0	0	0	0	0	0	0
1075	f4087bd0586a00058ed07aaa433fa3e7	0	0	0	0	0	0	0	0	0	0	0	0	0	0	0	0	0	0	0	0	0	0	0	0	0	0	0	0	0	0	0	0	0	0	0	0	0	0	0	0	0	0	0	0	0	0	0	0
1076	abf4b2239190bb3ef0501643576b00fb	0	0	0	0	0	0	0	0	0	0	0	0	0	0	0	0	0	0	0	0	0	0	0	0	0	0	0	0	0	0	0	0	0	0	0	0	0	0	0	0	0	0	0	0	0	0	0	0
1077	6d82baa7f16afaff802b37663c860a94	0	0	0	0	0	0	0	0	0	0	0	0	0	0	0	0	0	0	0	0	0	0	0	0	0	0	0	0	0	0	0	0	0	0	0	0	0	0	0	0	0	0	0	0	0	0	0	0
1078	242f7bd798c5d2f74e1c267c6cf80f64	0	0	0	0	0	0	0	0	0	0	0	0	0	0	0	0	0	0	0	0	0	0	0	0	0	0	0	0	0	0	562	40	42	0	0	0	0	0	0	0	15	0	0	0	0	0	0	0
1079	abf2eac98801cdd9379abcdd7f449504	0	0	0	0	0	0	0	0	0	0	0	0	0	0	0	0	0	0	0	0	0	0	0	0	0	0	0	0	0	0	0	0	0	0	0	0	0	0	0	0	0	0	0	0	0	0	0	0
1080	c304fbfe61f0c308ab5d28823034696b	0	0	0	0	0	0	40	68	0	0	0	0	0	0	0	37	0	0	0	0	0	0	0	0	0	0	0	0	0	0	0	0	0	0	0	0	0	81	225	0	0	0	0	0	0	0	0	0
1081	883dacd6f735653892d5510a628c2f4a	0	0	0	0	0	0	0	0	0	0	0	0	0	0	0	0	0	0	0	0	12	0	0	0	0	0	0	0	0	0	0	0	0	0	0	0	0	0	0	0	0	0	18	20	0	19	16	22
1082	f788e75e0695823c02c5bfe82a251ed7	0	0	0	0	0	0	0	0	0	0	0	0	0	0	0	0	0	0	0	0	0	0	0	0	0	0	0	0	0	0	0	0	0	0	0	0	0	0	0	0	0	0	0	0	0	0	0	0
1083	0158497ff3255a691cf89c430bdb610d	0	0	0	0	0	0	0	0	0	0	0	0	0	0	0	0	0	0	0	0	0	0	0	0	0	0	0	0	0	0	0	0	0	0	0	0	0	0	0	0	0	0	0	0	0	0	0	0
1084	1cc77fc1e5c23ca5349ddc4be9be6108	0	0	0	0	0	0	133	185	0	0	0	0	0	0	0	0	0	0	0	0	0	0	0	0	0	0	226	0	0	0	0	0	0	0	0	0	113	0	0	0	0	0	0	0	0	0	0	0
1085	7e1baef920988b8d98a680f6444c9701	0	0	0	29	0	11	0	0	0	53	33	0	0	0	0	0	43	58	0	0	0	0	0	0	0	0	0	0	0	0	0	0	0	0	0	0	0	0	0	49	52	0	0	0	0	0	0	0
1086	8535019a8534949cbb344f2c336c48a5	0	0	0	0	0	0	0	0	0	0	0	0	0	0	0	0	0	0	0	0	0	0	0	0	0	0	0	0	0	0	0	0	0	0	0	0	0	0	0	0	0	0	0	0	0	0	0	0
1087	87dcbe1bf604654179b322f781d71b24	0	0	0	0	0	0	0	0	0	59	0	0	0	0	0	0	0	0	0	0	0	0	0	0	0	0	0	54	81	59	0	0	0	0	6	0	0	0	0	60	74	142	0	0	0	0	0	0
1088	f2174ec233f369e697ecc33bbe69ec0f	22	138	0	0	0	0	0	0	0	0	0	0	0	0	0	0	0	0	0	0	0	0	0	0	0	0	0	0	0	0	0	0	0	0	0	0	0	0	0	0	0	0	0	0	0	0	0	0
1089	3adc6d97a3d0dc81404c220d9a5f6af3	0	24	0	0	0	0	0	0	0	0	0	0	0	0	0	0	0	0	0	0	0	0	0	0	0	0	0	0	0	0	0	0	0	0	0	0	0	0	0	0	0	0	0	0	0	0	0	0
1090	dd2e0dfea5f19ae5cb0ecc4c7b4dda8d	0	0	0	0	0	0	0	0	0	0	0	0	0	0	0	0	0	0	0	0	0	0	0	0	0	0	0	0	0	0	0	0	0	0	0	0	0	0	0	0	0	0	0	651	0	0	0	0
1091	211bdc5400b8f68e6b707ab9f2b850f2	0	0	0	0	0	0	0	0	0	0	0	0	0	0	0	0	0	0	0	0	0	0	0	0	0	0	0	0	0	0	0	0	0	0	0	0	0	0	0	0	0	0	0	0	0	0	0	0
1092	00d045f0116644189f1bf91428f962eb	0	0	0	0	0	0	0	0	0	0	0	0	0	0	0	0	0	0	0	0	0	0	0	0	0	0	0	0	0	0	0	0	0	0	0	0	0	0	0	0	0	0	0	0	0	0	0	0
1093	ae1f118903ace187c19a943f079501d3	0	0	0	0	0	0	0	0	0	0	0	0	0	0	0	0	0	0	0	0	0	0	0	0	0	0	0	0	0	0	0	0	0	0	0	0	0	0	0	0	0	0	0	0	0	0	0	0
1094	e0345910e5b03c5b140c3bc395b418a3	0	0	0	0	0	0	0	0	0	0	0	0	0	0	0	0	0	0	0	0	0	0	0	0	0	0	0	0	0	0	0	0	0	0	0	0	0	0	0	0	0	0	206	0	0	220	59	0
1095	576a6d3080935156a9596c11b2f71b50	0	0	0	0	0	0	0	0	0	0	0	0	0	0	0	0	0	0	0	0	643	0	0	0	0	0	0	0	0	0	0	0	0	0	0	0	0	0	0	0	0	0	0	0	0	0	0	0
1096	da6f0581a28883c3f7acff8cff289bb2	0	0	0	0	0	0	0	0	0	43	0	0	0	0	0	0	0	21	0	0	0	0	0	0	0	0	0	45	49	0	25	0	0	0	0	0	0	0	0	49	57	0	0	0	0	0	0	0
1097	a5e0c54940c128500e62d3d83956159f	32	0	0	0	0	0	0	0	0	0	0	0	0	0	0	0	0	0	25	32	0	0	0	0	0	0	0	0	0	0	0	0	0	0	0	0	0	0	0	0	0	0	169	0	0	0	0	92
1098	fa3484c0a0edf2c2fb7b4869f4b80534	0	52	0	0	0	0	0	0	0	0	0	0	0	0	0	0	0	0	0	0	0	0	0	0	0	0	0	0	0	0	0	0	0	0	0	0	0	0	0	0	0	0	114	0	45	0	0	0
1099	a156aa33f199bd145720e21904725d31	0	0	0	0	0	0	0	0	0	0	0	16	0	0	0	0	126	49	0	0	0	0	0	0	0	0	0	0	0	0	0	0	0	0	0	0	0	0	0	0	31	22	0	0	0	0	0	0
1100	2c6d868eb6a8627be40c53bc34c80b8b	0	0	0	0	0	0	0	0	0	0	0	0	0	0	0	0	0	0	0	0	0	0	0	388	0	0	0	0	0	0	0	0	0	0	0	0	0	0	0	0	0	0	0	0	0	0	0	0
1101	de159cbe0383c500e11fd6b1836efb74	95	382	29	0	0	0	0	0	0	0	0	0	0	0	0	0	0	0	0	0	0	0	0	0	0	0	0	0	0	0	0	0	0	0	0	0	0	0	0	0	0	0	0	0	0	0	0	0
1102	1428421d1eb0b19778cc307202d4b5ae	0	0	0	0	0	0	0	0	0	0	0	0	0	0	0	0	0	0	0	0	0	0	0	0	0	0	0	0	0	0	0	0	0	0	0	0	0	0	0	0	0	0	0	0	0	0	0	0
1103	8623ad94aec1cd57df57dccde9db4485	0	0	0	0	0	0	0	0	0	0	0	0	185	188	22	0	0	0	0	0	0	0	0	0	0	0	0	0	0	0	0	0	0	0	0	0	0	0	0	0	0	0	0	0	0	0	0	0
1104	1575d552b3356d7e89a2cc2920d43651	0	0	0	0	0	0	0	0	0	0	0	0	0	0	0	92	0	0	0	0	0	0	0	0	0	0	0	0	0	0	0	0	0	0	0	0	141	39	0	0	0	0	0	0	0	0	0	0
1105	a03d078ddf1d092eda81a9e32fb1d5b7	0	0	0	0	0	0	0	0	0	0	0	0	0	0	0	0	0	0	0	0	0	0	0	0	0	0	0	0	0	0	0	0	0	0	0	0	0	0	0	0	0	0	0	0	0	0	0	0
1106	7a2be1b77a0a9162c11f9006dc566f21	0	0	0	0	0	0	0	0	0	0	0	0	0	0	0	0	0	0	0	0	0	0	0	0	0	0	0	0	0	0	0	0	0	0	0	0	0	0	0	0	0	0	69	0	0	0	0	0
1107	4360ac293271408a0b54aca66cc74563	0	0	0	0	0	0	0	0	0	0	0	0	0	0	0	0	0	0	0	0	0	0	0	0	0	0	0	0	0	0	0	0	0	0	0	0	0	0	0	0	0	0	0	0	0	0	0	0
1108	a490db6f4bd90a8aa0902f8114360681	0	0	0	0	0	0	0	0	0	0	0	0	0	0	0	0	0	0	0	0	0	0	0	0	0	0	0	0	0	0	0	0	0	0	0	0	0	0	0	0	0	0	0	0	0	0	0	0
1109	ca6c7877eb5fd732ddba47b04886f64e	0	0	0	0	0	0	0	0	0	0	0	0	0	0	0	0	0	0	0	0	0	0	0	0	0	0	0	0	0	0	0	0	0	0	0	0	0	0	0	0	0	0	0	0	0	0	0	0
1110	2c0c91a7ead06d68512848d749d49ef1	0	0	0	0	0	0	0	0	0	0	0	0	347	288	0	0	0	0	0	0	0	0	0	0	0	0	0	0	0	0	0	0	0	0	0	0	0	0	0	0	0	0	0	0	0	0	0	0
1111	9ab96d2cf6bffff7d17915657f80ddeb	0	0	0	0	0	0	0	0	0	0	0	0	0	0	0	0	0	0	0	0	0	0	0	0	0	0	0	0	0	0	0	0	0	0	0	0	0	0	0	0	0	0	0	0	0	0	0	0
1112	0d14738a6ad456a4512ba500b3e5ffdc	0	0	0	0	0	0	0	0	0	0	0	0	0	0	0	0	0	0	0	0	0	0	0	0	0	0	0	0	0	0	0	0	525	0	0	0	0	0	0	0	0	0	0	109	0	0	0	0
1113	e14e7ab67bbd101e8f16a9b04e9b8295	0	0	0	0	0	0	0	0	0	0	0	0	0	0	0	0	0	0	0	0	0	0	0	0	0	0	0	0	0	0	25	0	45	35	46	31	54	50	44	65	60	28	0	0	0	0	0	0
1114	be012d4b9d45e9c5904f345a459e28d0	0	0	0	0	0	0	0	0	0	0	0	0	0	0	0	0	0	0	0	0	0	0	0	0	0	0	0	0	0	0	310	0	320	0	0	0	0	0	0	0	0	0	0	0	0	0	0	0
1115	b682c8fdd6f85a4d4f5d22aebe021e86	0	0	0	0	0	0	0	0	0	0	0	0	0	0	0	0	0	0	0	0	0	0	0	0	0	0	0	0	0	0	0	0	0	0	0	0	0	0	0	0	0	0	0	0	0	0	0	0
1116	ca7839cbe5abfd584fa91e45d5a2966c	0	0	0	0	0	0	0	0	0	0	0	0	0	0	0	0	0	0	0	0	0	0	0	0	0	0	0	0	0	0	0	0	0	0	0	0	0	0	0	0	0	0	0	0	0	0	0	0
1117	0da6b88d48e8ea9bcfecfce88a06fef0	0	0	0	0	0	0	0	0	0	0	0	0	0	0	0	0	0	0	0	0	0	0	0	0	0	0	0	0	0	0	0	0	0	0	0	0	0	0	0	0	0	0	0	0	0	0	0	0
1118	f95a4852556bd6d4b9f1db9e6432b88a	0	0	0	0	0	0	0	0	0	0	0	0	0	0	0	0	0	0	0	0	0	0	0	0	0	0	0	0	0	0	0	0	0	0	0	0	0	0	0	0	0	0	0	0	0	0	0	0
1119	2a17017da9a3b2f25e09dc093c798ead	0	0	0	0	0	0	0	0	0	0	0	0	0	0	0	0	0	0	0	0	0	0	0	0	0	0	0	0	0	0	0	0	0	0	0	0	0	0	0	0	0	0	626	0	0	0	0	0
1120	3351fff0e96433e07336a02395ce23cc	0	0	0	0	0	0	0	0	0	0	0	0	0	0	0	0	0	0	0	0	0	0	0	0	0	0	0	0	0	0	0	0	0	0	0	0	0	0	0	0	0	0	0	0	0	0	0	0
1121	cd0bb931826cf6852f38b27cc40157fe	0	0	0	0	0	0	0	0	0	0	0	0	0	0	0	0	23	0	0	0	0	0	0	0	0	0	0	0	0	0	0	0	0	0	0	0	0	0	0	0	0	0	0	0	0	0	0	0
1122	bc6a0bcac2e809130e448a1897235998	0	0	0	0	0	0	0	0	0	0	0	0	0	0	0	0	0	0	0	41	0	0	0	0	0	0	0	0	0	0	0	0	0	0	0	0	0	0	0	0	0	0	0	0	0	45	0	0
1123	6fbb42c4af6cab412dcafab8feb10df0	0	0	0	0	0	0	0	0	0	0	0	0	0	0	0	0	0	0	0	0	0	0	0	0	624	0	0	0	0	0	0	0	0	0	0	0	0	0	0	0	0	0	0	0	0	0	0	0
1124	bddc6b396afb853c533e04e2960bcbf9	146	336	142	0	0	0	0	0	0	0	0	0	0	0	0	0	0	0	0	0	0	0	0	0	0	0	0	0	0	0	0	0	0	0	0	0	0	0	0	0	0	0	0	0	0	0	0	0
1125	5727d9a343152256ab0da9e05a545d38	0	0	0	0	0	0	0	0	0	0	0	0	0	0	0	0	0	0	0	0	0	0	0	0	0	0	0	0	0	0	0	0	0	0	0	0	0	0	0	0	0	0	0	0	0	0	0	0
1126	ec52d4aa8e4265d05f709c775213c6cd	0	0	0	0	0	0	0	0	168	0	0	0	0	0	0	0	0	0	0	0	0	0	0	0	0	0	116	0	0	0	0	0	0	0	0	0	57	25	0	0	0	0	0	0	0	0	0	0
1127	a14ee4b08905fbbafded82b289f744fa	0	0	0	0	0	0	0	0	0	47	0	0	0	0	0	0	52	61	0	0	0	0	0	0	0	0	0	0	0	0	0	0	0	21	17	23	0	0	0	112	73	55	0	0	0	0	0	0
1128	97d8489bdee4b988d54a94cf1b00a99c	0	0	0	0	0	0	0	0	0	0	0	0	0	0	0	0	0	0	0	0	0	0	0	0	0	0	0	0	0	0	0	0	0	0	0	0	0	0	0	0	0	0	0	0	0	0	0	0
1129	28afd70e138095788bc12f642e6e7a91	0	0	0	0	0	0	0	0	0	0	0	0	0	0	0	0	0	0	0	0	0	0	0	617	0	0	0	0	0	0	0	0	0	0	0	0	0	0	0	0	0	0	0	0	0	0	0	0
1130	7747d6db7c3d5abc4e6ad23978783c5d	15	0	0	0	0	0	0	0	0	0	0	0	0	0	0	0	0	0	0	0	0	0	0	0	0	0	352	0	0	0	0	0	0	0	0	0	0	0	0	0	0	0	0	0	0	0	0	0
1131	7d740fc44425581041ff494ae516b537	0	0	0	0	0	0	108	74	0	0	0	0	0	0	0	0	0	0	0	0	0	0	0	0	0	0	0	0	0	0	0	0	0	0	0	0	0	109	130	0	0	0	0	0	0	0	0	0
1132	89702898f2a9d7eea14354fced08b5fa	0	0	0	0	0	0	0	0	0	0	0	0	0	0	0	0	0	0	0	0	0	0	0	0	0	0	0	0	0	0	0	0	0	0	0	0	0	0	0	0	0	0	595	0	0	0	0	0
1133	c9458b349d4ca0770eb694b3b70663c7	34	36	35	33	53	95	24	41	39	0	0	0	0	0	0	0	0	0	0	0	0	0	0	0	62	70	59	0	18	0	0	0	0	0	0	0	0	0	0	0	0	0	0	0	0	0	0	0
1134	052ca589b54f444fb7774396515f0be3	0	0	0	0	0	0	0	0	0	0	0	0	0	0	0	0	0	0	0	0	0	0	0	0	0	0	0	0	0	0	0	0	0	0	0	0	0	0	0	0	0	0	0	0	0	0	0	0
1135	9505e3697a66a4261a055941a7b90b82	0	0	0	0	0	0	0	0	0	0	0	0	0	0	0	0	0	0	0	0	0	0	0	0	0	0	0	0	0	0	0	0	0	0	0	0	0	0	0	0	0	0	0	0	0	0	0	0
1136	faa096ac4a15996dd3a9abc8dedd8e4e	0	0	0	0	0	0	0	0	0	0	0	0	0	0	0	0	0	0	0	0	0	0	0	0	0	0	0	0	0	0	0	0	0	0	0	0	0	0	0	0	0	0	0	0	0	0	0	0
1137	0a60164f3f17927c8b7d271990de0520	0	0	0	0	0	0	0	0	40	0	0	0	0	0	0	0	0	0	0	0	0	0	0	0	0	0	0	0	0	0	0	0	0	0	0	0	78	0	0	0	0	0	0	0	0	0	0	0
1138	4792bb44031be590cd43912230084d31	0	0	0	0	0	0	0	0	0	0	0	0	0	0	0	0	0	0	0	0	0	0	0	0	0	0	0	0	0	0	0	0	0	0	0	0	0	0	0	0	0	0	311	0	0	24	0	0
1139	60d4b77a32619ddb4f3bee03ee1f58b3	0	0	0	0	0	0	0	0	0	0	0	0	0	0	0	0	0	0	0	0	0	0	0	0	0	0	0	0	0	0	609	0	0	0	5	0	0	0	0	0	0	0	0	0	0	0	0	0
1140	a905f5ccb8916e550c70d02b4b22b452	0	0	0	0	0	0	0	0	0	0	0	0	0	0	0	0	0	0	0	0	0	0	0	0	0	0	0	0	0	0	0	0	0	0	0	0	0	0	0	0	0	0	0	0	0	0	0	0
1141	98f41bd9b88ec4cec0bae19321cfec8e	0	0	0	0	0	0	0	0	0	0	0	0	0	0	0	0	0	0	0	0	0	0	0	0	0	0	0	0	0	0	0	0	0	0	0	0	0	0	0	0	0	0	0	0	0	0	0	0
1142	2a4cc6953efbb76c9e56be7ae30deda5	0	0	0	0	0	0	0	0	0	0	0	0	0	0	0	0	0	0	0	0	0	0	0	0	0	0	0	0	0	0	0	229	0	0	0	0	0	0	0	0	0	0	0	0	0	0	0	0
1143	f1acd71b3ff1a953d04500444f51433b	0	0	0	0	0	0	219	118	0	0	0	0	0	0	0	0	0	0	0	0	0	0	0	0	0	0	65	0	0	0	0	0	0	0	0	0	0	0	146	0	0	0	0	0	0	0	0	0
1144	f44e1900f59972f797dc6e89c887331c	0	0	0	0	0	0	0	0	0	120	0	0	0	0	0	0	0	0	0	0	0	0	0	0	0	0	0	0	0	71	0	0	0	0	0	58	0	0	0	98	61	81	0	0	0	0	0	0
1145	07a93003999c0a6759de2036dd5ce342	0	0	0	0	0	0	0	0	0	0	0	0	0	0	0	0	0	0	0	0	0	0	0	0	0	0	0	0	0	0	0	0	0	0	0	0	0	0	0	0	0	0	0	0	0	0	0	0
1146	4ce784527d4156491d00038bbf27eec8	0	0	0	0	0	0	25	30	0	0	0	0	0	0	0	42	0	0	0	0	0	0	0	0	0	0	34	0	0	0	0	0	0	0	0	0	93	173	96	0	0	0	0	0	0	0	0	0
1147	bd77d90513000b79e0b09429ac6d7755	0	0	0	0	0	0	0	0	0	0	0	0	0	0	0	0	0	0	0	0	0	0	0	0	0	0	0	0	0	0	0	0	0	0	0	0	0	0	0	0	0	0	0	0	0	0	0	0
1148	1b4597e9cb6896c8ccf1ca888754b3e3	0	0	0	0	0	0	0	0	0	0	0	0	0	0	0	0	0	0	0	0	0	0	0	0	0	0	0	0	0	0	67	515	21	0	0	0	0	0	2	0	0	0	0	0	0	0	0	0
1149	39763bc18f56c1458c1ff3ed70dcafae	0	0	0	0	0	0	49	23	0	0	0	0	0	0	0	0	0	0	0	0	0	0	0	0	0	0	28	0	0	0	0	0	0	0	0	0	0	156	349	0	0	0	0	0	0	0	0	0
1150	ec8307f7a9f81c1f66745eda9b64ec1c	0	0	0	0	0	0	0	0	0	0	0	90	0	17	0	0	0	0	0	35	0	0	0	0	0	0	0	0	0	0	0	47	0	0	0	0	0	0	0	0	0	0	0	136	0	0	0	0
1151	f5a4a2091da707d8e01e6e513d302213	0	0	0	0	0	0	0	0	150	0	0	0	0	0	0	93	0	0	0	0	0	0	0	0	0	0	0	0	0	0	0	0	0	0	0	0	0	0	0	0	0	0	0	0	0	0	0	0
1152	a127d3bb48b238d8068702fd6f6143c3	0	0	0	0	0	0	0	0	0	0	0	0	0	0	0	57	0	0	0	0	0	0	0	0	0	0	0	0	0	0	0	0	0	0	0	0	20	0	0	0	0	0	0	0	0	0	0	0
1153	2c2386e16a502ac93eb3d58693ab88d9	0	0	0	0	0	0	0	0	0	0	0	0	0	0	0	0	0	0	0	473	130	0	0	0	0	0	0	0	0	0	0	0	0	0	0	0	0	0	0	0	0	0	0	0	0	0	0	0
1154	5272683a6c14116d38b7ebc00df8d76a	0	0	0	0	0	0	0	0	0	0	0	0	0	0	0	0	0	0	0	0	0	0	0	0	0	0	0	0	0	0	0	0	0	0	0	0	0	0	0	0	0	0	0	0	0	0	0	0
1155	8aa0943e75aa9133ec5f24a1ba280a0b	0	0	0	0	0	0	0	0	0	0	0	0	0	0	0	0	0	0	0	0	0	0	0	0	0	0	0	0	0	0	0	0	0	0	0	0	0	0	0	0	0	0	0	0	0	0	0	0
1156	07b9d5d6dc513572eb8f53dff40612fb	0	0	0	40	0	0	0	0	0	63	35	0	0	0	0	0	0	0	0	0	0	0	0	0	0	0	0	0	69	0	0	0	0	0	0	49	0	0	0	41	178	120	0	0	0	0	0	0
1157	b2d88256fd7f98724faed6a37d362873	0	0	0	0	0	0	0	0	0	0	28	38	0	0	0	0	32	0	0	0	0	0	0	0	0	6	0	0	0	0	0	0	0	0	0	0	0	0	0	0	52	36	0	0	0	0	0	0
1158	1c08da92597cb2628ea84e988f7330b5	0	0	0	0	0	0	0	0	0	0	34	96	0	0	0	0	0	0	0	0	0	0	0	0	0	0	0	0	0	0	0	0	0	0	0	0	0	0	0	0	0	0	0	0	0	0	0	0
1159	4c38ad789f7ee6628bfb60e416aedf1b	0	0	0	0	0	0	0	0	0	0	0	0	0	0	0	0	0	0	0	0	0	0	0	0	0	0	0	0	0	0	40	263	296	0	0	0	0	0	0	0	0	0	0	0	0	0	0	0
1160	ef60bd7dbfb7e53921f0fe254f0673b2	0	0	0	0	0	0	0	0	0	0	0	0	0	0	0	0	0	0	0	0	0	0	453	145	0	0	0	0	0	0	0	0	0	0	0	0	0	0	0	0	0	0	0	0	0	0	0	0
1161	f298b8fabc5907836e43d28f3384e6d5	0	0	0	0	0	0	0	0	0	0	0	0	0	0	0	0	0	0	0	339	0	0	0	0	0	0	0	0	0	0	0	0	0	0	0	0	0	0	0	0	0	0	0	0	0	0	0	0
1162	26944ce6f2e7d003da0593d17cf08cea	0	0	0	0	0	0	0	0	0	0	0	0	0	0	0	0	0	0	0	0	0	0	0	0	0	0	0	0	0	0	0	0	0	0	0	0	0	0	0	0	0	0	0	0	0	0	0	0
1163	ee8ec4cc8ac5bcf8edac4bd6840e051e	0	0	0	0	0	0	0	0	0	0	0	0	0	0	0	0	42	12	0	0	0	0	0	0	0	0	0	0	0	0	0	0	0	0	0	0	0	0	0	0	0	0	0	0	0	0	0	0
1164	a90858a901e437b6b1bafdbc1e64ec26	0	0	0	0	0	0	0	0	0	0	0	0	0	0	0	0	0	0	0	0	0	23	0	94	0	0	0	0	0	0	194	285	0	0	0	0	0	0	0	0	0	0	0	0	0	0	0	0
1165	cbbaa3f47b71edd8287e9024a25847f5	0	0	0	79	0	26	0	0	0	20	0	0	0	0	0	0	0	0	0	0	0	0	0	0	16	23	0	0	13	0	0	0	0	35	23	73	0	0	0	15	38	38	0	0	0	0	0	0
1166	1e5bf32b9315b8144c9270d057e4d680	0	0	0	0	0	0	0	0	0	0	0	0	0	0	0	0	71	0	0	0	0	0	0	0	0	0	0	0	0	0	0	0	0	0	0	0	0	0	0	0	0	0	0	0	0	0	0	0
1167	7ac3b746640328a3b044cb9eba2129bf	0	0	0	0	0	0	0	0	0	0	0	595	0	0	0	0	0	0	0	0	0	0	0	0	0	0	0	0	0	0	0	0	0	0	0	0	0	0	0	0	0	0	0	0	0	0	0	0
1168	1d2c50b6ea823527bfec7dd8d246979e	0	0	0	0	0	0	0	0	0	0	0	594	0	0	0	0	0	0	0	0	0	0	0	0	0	0	0	0	0	0	0	0	0	0	0	0	0	0	0	0	0	0	0	0	0	0	0	0
1169	7c046c58951ddc6cae96d8f22dd73764	0	0	0	0	0	0	0	0	0	211	0	0	0	0	0	0	0	0	0	0	0	0	0	0	0	0	0	0	0	0	0	0	0	0	0	0	0	0	0	0	49	81	0	0	0	0	0	0
1170	df032347bf0474ab365d07c7ba8b6820	292	0	132	0	0	0	0	0	0	0	0	0	0	0	0	0	0	0	0	0	0	0	0	0	0	0	104	0	0	0	0	0	0	0	0	0	0	0	0	0	0	0	0	0	0	0	0	0
1171	1fe00fc47f366305b236ec6cade558c1	0	0	0	0	0	0	0	0	0	0	0	0	0	0	0	0	0	0	0	0	0	0	0	0	0	0	0	0	0	0	0	0	0	0	0	0	0	0	0	0	0	0	0	0	0	0	0	0
1172	cc378ea818daae23391f7f35a231b1f5	0	0	0	0	0	0	0	0	0	0	0	0	0	0	0	0	0	0	43	0	0	0	0	0	0	0	0	0	0	0	0	0	0	0	0	0	0	0	0	0	0	0	0	0	0	0	5	8
1173	92f9bd2bcc960e8db47a32107332a499	10	48	66	0	0	0	0	0	0	0	0	0	0	0	0	0	0	0	0	23	0	0	0	0	0	0	0	0	0	0	0	0	0	0	0	0	0	0	0	0	0	0	0	0	56	0	0	0
1174	1ad62693edd33872b69eca8002323787	0	0	0	0	0	0	0	0	0	0	0	0	0	0	0	0	41	0	0	0	0	0	0	0	0	0	0	0	0	0	0	0	0	0	0	0	0	0	0	0	0	0	0	0	0	0	0	0
1175	b01a8abb769854d938601582f318aa12	0	0	0	0	0	0	28	39	0	0	0	0	0	0	0	57	0	0	0	0	0	0	0	0	0	0	0	0	0	0	0	0	0	0	0	0	31	0	23	0	0	0	0	0	0	0	0	0
1176	25f6580b16dfd954d747e6edeffbe0d4	0	0	0	0	0	0	0	0	0	0	0	0	0	0	0	0	0	0	0	0	0	0	0	0	0	0	0	24	26	27	0	0	0	0	0	0	0	0	0	352	26	11	0	0	0	0	0	0
1177	6ca49fc59626d26f8ecec90044c32e86	0	0	0	0	0	0	0	0	0	0	0	423	0	0	0	0	0	0	0	0	0	0	0	164	0	0	0	0	0	0	0	0	0	0	0	0	0	0	0	0	0	0	0	0	0	0	0	0
1178	b9c387e3a0de2153ca081844030bc327	0	0	0	0	0	0	0	0	0	0	0	0	0	0	0	0	0	0	0	0	0	0	0	0	0	0	0	0	0	0	0	0	0	0	0	0	0	0	0	0	0	0	0	0	0	0	0	0
1179	06066f40855ada1c65dea3ea88bc7cf6	0	0	0	0	0	0	0	0	0	0	0	0	0	0	0	0	70	26	0	0	0	0	0	0	0	0	0	0	0	0	0	0	0	0	0	0	0	0	0	0	0	0	0	0	0	0	0	0
1180	99921dfa8a33cc7f38d93f23bedde29e	0	0	0	0	0	0	0	0	0	0	0	0	0	0	0	0	0	0	0	0	0	0	0	0	0	0	0	0	0	0	0	0	0	0	0	0	0	0	0	0	0	0	0	0	0	0	0	0
1181	c609316fe4152647a0d01e8d20211467	0	0	0	0	0	0	0	0	0	0	0	0	0	0	0	0	0	0	0	0	0	0	0	0	0	0	0	0	0	0	0	0	0	0	0	0	0	0	0	0	0	0	0	0	0	0	0	0
1182	7f815697adcb79004649fd15b123dcb7	0	0	0	0	0	0	0	0	0	0	0	0	0	0	0	0	0	0	0	0	0	0	0	0	0	0	0	0	0	0	0	0	0	0	0	0	0	0	0	0	0	0	0	0	0	0	0	0
1183	c9d4c7dff8bc1fa9df9af8bbe02dcbc7	0	0	0	0	0	0	0	0	0	0	0	0	0	0	0	0	0	0	0	0	0	0	0	0	0	0	0	0	0	0	0	0	0	0	0	0	0	0	0	0	0	0	0	0	0	0	0	0
1184	e0cbc4755fde9b9a78157ad0edf1cd70	0	0	0	0	0	24	0	0	0	0	0	0	0	0	0	0	0	0	0	0	0	0	0	0	0	0	0	0	0	0	0	0	0	0	0	78	0	0	0	94	169	142	0	0	0	0	0	0
1185	79341786f612dc5d0d5cb1df05b4092e	0	0	0	0	0	0	0	0	0	0	0	0	0	0	0	0	0	0	0	0	0	0	0	0	0	0	0	0	0	0	0	0	0	0	0	0	0	0	0	0	0	0	0	249	0	0	0	227
1186	bc685cc45aeb0506891a5d79c5696733	0	0	0	0	0	0	0	0	0	0	0	0	0	0	0	0	0	0	0	0	0	0	0	0	0	0	0	0	0	0	0	0	0	0	0	0	0	0	0	0	0	0	0	0	0	0	0	0
1187	3ff03ccac4167808fa94fc5f9c2aaecc	0	0	0	0	0	0	0	0	0	0	0	0	0	0	0	0	0	0	0	0	0	0	0	0	0	0	0	0	0	0	0	0	0	0	0	0	0	0	0	0	0	0	0	0	0	0	0	0
1188	19aff2281b226f722df573217050cda9	0	0	0	0	0	0	0	0	0	0	0	0	90	168	204	0	0	0	5	0	0	0	0	0	0	0	0	0	0	0	0	0	0	0	0	0	0	0	0	0	0	0	0	0	0	0	0	0
1189	aeceba9fd93c4894992a99f78038aaf0	0	0	0	70	0	46	0	0	0	78	38	0	0	0	0	0	0	0	0	0	0	0	0	0	0	0	0	0	0	0	0	0	0	24	5	50	0	0	0	33	90	50	0	0	0	0	0	0
1190	d78cbad610713991a78d0820b75ab4fe	0	0	0	0	0	0	0	0	0	0	0	0	0	0	0	0	0	0	0	0	0	0	0	0	0	0	0	0	0	0	0	0	0	0	0	0	0	0	0	0	0	0	0	0	0	0	0	0
1191	15acb8c81a50abdfbe2bcc13cd859f56	0	0	0	0	0	0	0	0	0	0	0	0	0	0	0	0	0	0	0	0	0	0	0	0	0	0	0	0	0	0	0	0	0	0	0	0	0	0	0	0	0	0	0	0	0	0	0	0
1192	3c11cfb83a27d93b978c9a56e2d80a26	0	0	0	0	12	25	0	0	0	58	0	13	0	0	0	0	0	7	0	0	0	0	0	0	0	0	0	0	0	0	0	0	0	25	5	0	0	0	0	45	129	49	0	0	0	0	0	0
1193	7a4c688c8fa86c0c32af809e580fb2f5	0	0	0	33	0	0	0	0	0	88	0	0	0	0	0	0	93	56	0	0	0	0	0	0	0	0	0	0	0	0	0	0	0	0	0	22	0	0	0	14	26	17	0	0	0	0	0	0
1194	e858e1b2049c523b4964ffd9f48fac72	0	0	0	0	0	0	0	0	0	0	0	0	0	0	0	0	0	0	0	575	0	0	0	0	0	0	0	0	0	0	0	0	0	0	0	0	0	0	0	0	0	0	0	0	0	0	0	0
1195	b319725e1741d5e70c92b3e61a092ca2	0	0	0	0	0	0	0	0	0	0	0	0	0	0	0	0	0	0	0	0	0	0	0	0	0	19	0	20	0	0	0	0	0	58	0	52	0	0	0	61	81	35	0	0	0	0	0	0
1196	17134bedde97f5ac62295cecdffc04b8	0	0	0	0	0	0	0	0	0	0	0	0	0	0	0	0	0	0	0	0	0	0	0	0	0	0	0	0	0	0	0	0	572	0	0	0	0	0	0	0	0	0	0	0	0	0	0	0
1197	5a1c2b851d42cf6ed84f1001a4960afe	0	0	0	0	0	0	0	0	0	0	0	0	0	0	0	0	0	0	0	0	0	0	0	0	0	0	0	0	0	0	0	0	0	0	0	0	0	0	0	0	0	0	0	0	0	0	0	0
1198	162f1e8d82b747cd16e39d4879dfe130	0	0	0	0	0	0	0	0	0	0	0	0	0	0	0	0	0	0	0	0	0	0	0	571	0	0	0	0	0	0	0	0	0	0	0	0	0	0	0	0	0	0	0	0	0	0	0	0
1199	71e668d62adf66001bb43d9a7e737107	0	0	0	0	0	0	0	0	0	0	0	0	0	0	0	0	0	0	0	0	0	0	0	0	0	0	0	0	0	0	0	0	0	0	0	0	0	0	0	0	0	0	0	0	0	0	0	0
1200	18c2c4663e26ff1c5b02b97ae78fb4e8	0	0	0	0	0	0	0	0	0	0	0	0	0	0	0	0	0	0	0	0	0	0	0	0	0	0	0	0	0	0	0	0	0	0	0	0	0	0	0	0	0	0	0	0	0	0	0	0
1201	586d7920bb2e19f72bd5123d4f92f3bd	0	0	0	0	0	4	0	0	0	20	25	0	0	0	0	0	14	0	0	0	0	0	0	0	6	13	0	35	40	35	0	0	0	0	0	48	0	0	0	22	93	96	0	0	0	0	0	0
1202	79713cec1f1e33db246992332b56083e	108	76	47	0	0	0	0	0	0	0	0	0	0	0	0	0	0	0	0	0	157	0	0	0	0	0	0	0	0	0	0	0	0	0	0	0	0	0	0	0	0	0	0	0	0	0	0	0
1203	b8929e8ff97748bb288a6e688e97a3be	0	0	0	0	0	0	0	0	0	0	0	0	0	0	0	0	191	0	0	0	0	0	0	0	0	0	0	0	0	9	0	0	0	0	0	0	0	0	0	0	24	0	0	0	0	0	0	0
1204	d19b6663981a972b879c30255fa84f6e	0	0	565	0	0	0	0	0	0	0	0	0	0	0	0	0	0	0	0	0	0	0	0	0	0	0	0	0	0	0	0	0	0	0	0	0	0	0	0	0	0	0	0	0	0	0	0	0
1205	7aa979d7d0ba0532b1388bb1f87ea7d8	0	0	0	0	0	0	0	0	0	0	0	0	0	0	0	0	0	0	0	0	0	0	0	0	0	0	0	0	0	0	0	0	0	0	0	0	0	0	0	0	0	0	0	0	0	0	0	0
1206	373caf9fefe3bc210271361d0b863166	0	0	0	0	0	0	0	0	0	0	0	0	0	0	0	0	0	0	0	0	0	0	0	0	0	0	0	0	0	0	0	0	0	0	0	0	0	0	0	0	0	0	0	92	0	0	65	0
1207	8191c27dfae7e834ff10bf9d1eaf1cca	0	0	0	0	0	0	0	0	0	0	0	0	0	0	0	0	0	0	0	0	0	0	0	0	0	0	0	0	0	0	0	0	0	0	0	0	0	0	0	0	0	0	0	0	0	0	0	0
1208	a58570f4c0fd1d26171593bec2cb21b9	0	0	0	0	0	0	0	0	0	0	0	0	0	0	0	0	0	0	0	0	0	0	0	0	0	0	0	0	0	0	0	0	0	0	0	0	0	0	0	0	0	0	0	0	0	0	0	0
1209	ca7c7783c898778cc9d14567b1805f74	0	0	0	0	0	0	0	0	0	0	0	0	20	41	4	0	0	0	0	0	0	82	0	46	0	0	10	0	0	0	73	31	17	0	0	0	0	0	0	0	0	0	0	0	0	0	0	0
1210	6a72fe9c2fa8412323e3b7758c1da056	0	0	0	0	0	0	0	0	0	0	0	0	0	0	0	0	0	0	0	0	0	0	0	0	0	0	0	0	0	0	0	0	0	0	0	0	0	0	0	0	0	0	0	0	0	0	0	0
1211	6cadcaeb93aa754f08f19990ee4ac2d6	0	0	0	0	0	0	0	0	0	0	0	0	0	0	0	0	0	0	0	0	0	0	0	0	0	0	0	0	0	0	0	0	0	0	0	0	0	0	0	0	0	0	0	0	0	0	0	0
1212	55ff28e95f48e506efeb4137f8769422	0	0	0	0	0	0	0	0	0	0	0	0	0	0	0	0	0	0	0	0	0	0	0	0	0	0	0	0	0	0	0	0	0	0	0	0	0	0	0	0	0	0	0	0	0	0	0	0
1213	0555539d77f36aca85f611131a91dede	0	0	0	11	0	0	0	0	0	160	266	20	0	0	0	0	0	0	0	0	0	0	0	0	0	0	0	0	0	0	0	0	0	4	0	0	0	0	0	78	0	0	0	0	0	0	0	0
1214	80f77f299e7127f238e857f11478ba27	0	0	0	0	0	0	0	0	0	0	0	0	0	0	0	0	0	0	0	0	0	0	0	0	0	0	0	0	0	0	0	0	559	0	0	0	0	0	0	0	0	0	0	0	0	0	0	0
1215	af21b5f36db5d385fe87546475bc4f89	0	0	0	0	0	0	52	0	70	0	0	0	0	0	0	83	0	0	0	0	0	0	0	0	0	0	0	0	0	0	0	0	0	0	0	0	50	0	45	0	0	0	0	0	0	0	0	0
1216	bccfc88320fab773b6d80bed769cb332	0	0	0	0	0	0	68	89	0	0	0	0	0	0	0	0	0	0	0	0	0	0	0	0	0	0	76	0	0	0	0	0	0	0	0	0	0	0	63	0	0	0	0	0	0	0	0	0
1217	0364e55a04d03c15fa45817a2de43590	0	0	0	0	0	0	0	0	0	60	0	0	0	0	0	0	0	0	0	0	0	0	0	0	0	0	0	0	0	55	0	0	0	29	0	52	0	0	0	162	116	83	0	0	0	0	0	0
1218	8fbf4c6258dfe91ac4fd9799cfdce91b	0	0	0	0	0	0	0	0	0	0	0	0	0	0	0	0	78	33	0	0	0	0	0	0	0	0	0	0	0	0	0	0	0	0	0	0	0	0	0	0	0	0	0	0	0	0	0	0
1219	e2385b9b2e55cdfa0589d9ef7ff81f00	0	0	0	0	0	0	48	60	0	0	0	0	0	0	0	0	0	0	0	0	0	0	0	0	0	0	0	0	0	0	0	0	0	0	0	0	0	0	160	0	0	0	0	0	0	0	0	0
1220	cc16d7b270e69d6b37ddd20253fd8c02	0	0	17	0	0	0	0	0	0	0	0	0	0	0	0	0	0	0	0	0	0	0	0	0	0	0	54	0	0	0	0	0	0	0	0	0	0	0	0	0	0	0	0	0	0	0	0	0
1221	56e4215c62a3bbece56acf6eb9f9928a	0	0	0	0	0	0	0	0	0	0	0	0	0	0	0	0	0	0	0	0	0	0	0	0	0	0	0	0	0	0	0	0	0	0	0	0	0	0	0	0	0	0	0	0	0	0	0	0
1222	641a4e6ad9ad309b498db7858817d8d2	0	0	0	0	0	0	0	0	0	0	0	0	0	0	0	0	0	0	0	0	0	0	0	0	0	0	0	0	0	0	0	0	0	0	0	0	0	0	0	0	0	0	128	0	0	0	0	64
1223	80553dd0b0f2c2f0e6d870abcf30c49f	0	0	0	0	0	0	0	0	0	0	0	0	0	0	0	0	0	0	0	0	0	0	0	0	0	0	0	0	0	0	0	0	0	0	0	0	0	0	0	0	0	0	0	0	0	0	0	0
1224	1db08bf554f1daf79becbe6690fc1a43	0	0	0	0	0	0	0	0	0	73	35	4	0	0	0	0	0	0	0	0	0	0	0	0	0	0	0	0	0	0	0	0	0	0	0	0	0	0	0	30	19	6	0	0	0	0	0	0
1225	901078e451ad584926a7f94602bb3a45	0	0	0	0	0	0	0	0	0	0	0	0	0	0	0	0	0	0	0	0	0	0	0	0	0	0	0	0	0	0	0	0	0	0	0	0	0	0	0	0	0	0	0	0	0	0	0	0
1226	f8c6fc2b7486a6c8b44da0f5d6463a4e	108	245	0	0	0	0	0	0	0	0	0	0	0	0	0	0	0	0	0	0	0	0	0	0	0	0	0	0	0	0	0	0	0	0	0	0	0	0	0	0	0	0	0	0	0	0	0	0
1227	9d4c8cefa80d9bd283aa77c1eee8f503	106	0	0	0	0	0	0	0	0	0	0	0	0	0	0	0	0	0	0	0	0	0	0	0	0	0	0	0	0	0	0	0	45	0	0	0	0	0	0	0	0	0	0	0	0	0	0	0
1228	02b8e243bb18311acbfa5787613ddfdc	0	0	0	0	0	0	0	0	0	0	0	0	0	0	0	0	0	0	0	0	0	0	0	235	0	0	0	0	0	0	0	155	48	0	0	0	0	0	0	0	0	0	0	0	0	0	0	0
1229	ab7972eeae1b45f7a64a4c50ba50f719	0	0	0	0	0	0	0	0	0	0	0	0	0	0	0	0	0	0	0	0	0	0	0	0	0	0	0	0	0	0	0	0	0	0	0	97	0	0	0	86	167	135	0	0	0	0	0	0
1230	b4c393b5fdbcec5503ee5f25ce091fb6	0	0	0	0	0	0	0	0	0	0	0	0	0	0	0	0	0	0	0	0	38	65	32	15	0	0	0	0	0	0	0	0	0	0	0	0	0	0	0	0	0	0	0	0	0	0	0	0
1231	7222ab429b9ee71de713b4d7d0c79dd9	0	0	0	0	0	0	0	0	0	0	0	0	21	27	34	0	0	0	0	0	0	0	0	174	0	0	0	0	0	0	0	0	0	0	0	0	0	0	0	0	0	0	0	0	0	0	0	0
1232	d8dd69910c6c947bb5ffc9fa7321a348	0	0	0	0	0	0	0	0	0	0	0	0	0	0	0	0	17	12	0	0	0	0	0	0	0	0	0	0	0	13	0	0	0	0	0	0	0	0	0	0	28	0	0	0	0	0	0	0
1233	071b496dfa38ce036c1f4db319780378	0	0	0	0	0	0	0	0	0	0	0	0	0	0	0	0	0	0	0	548	0	0	0	0	0	0	0	0	0	0	0	0	0	0	0	0	0	0	0	0	0	0	0	0	0	0	0	0
1234	1aa9ec26f3bd0ab52bef779b5e1e358a	0	0	0	0	0	0	0	0	0	0	0	0	0	0	0	0	0	0	0	0	0	0	0	0	0	0	0	0	0	0	0	0	280	0	0	0	0	0	0	0	0	0	0	0	0	0	0	0
1235	7ab4d3bf37f0d81e5ace06d428e13ead	0	0	0	0	0	0	0	0	0	0	0	0	0	0	0	0	0	0	0	0	0	0	0	0	0	0	0	0	0	0	0	0	0	0	0	0	0	0	0	0	0	0	0	0	0	0	0	0
1236	b7f42475eface31491b44e7ec26170f8	0	0	0	0	0	0	0	0	0	0	0	0	0	0	0	0	0	0	0	0	55	0	0	0	0	0	0	0	0	0	0	0	0	0	0	0	0	0	0	0	0	0	0	0	0	0	0	0
1237	41409f65e9b13a722543b0a41ba76f57	0	141	164	0	0	0	0	0	0	0	0	0	0	0	0	0	0	0	0	0	0	0	0	0	0	0	31	0	0	0	0	0	0	0	0	0	0	0	0	0	0	0	0	0	0	0	0	0
1238	4f87854aa37f01a4ca05d49e88aed18f	0	0	0	0	0	0	0	0	0	0	0	0	0	0	0	0	0	0	0	0	0	0	0	0	0	0	0	0	0	0	0	0	0	0	0	0	0	0	0	0	0	0	0	0	0	0	0	0
1239	893ee1fb01ddb99fd18d2e917d376616	0	0	0	0	0	0	0	0	0	167	67	0	0	0	0	0	0	0	0	0	0	0	0	0	0	0	0	0	0	0	0	0	0	0	0	0	0	0	0	91	88	104	0	0	0	0	0	0
1240	ad5f84397f94481bf8c201c4ac44d0a9	0	0	0	0	0	0	0	0	0	0	0	0	0	0	0	0	0	0	0	0	0	0	0	0	0	0	0	0	0	0	0	0	0	0	0	0	0	0	0	0	0	0	546	0	0	0	0	0
1241	ca575fa1cccb42f4e45ca541cdda4340	0	0	0	0	0	0	0	0	0	0	0	0	0	0	0	0	0	0	0	0	0	0	0	0	0	0	0	0	0	0	0	0	0	0	0	0	0	0	0	0	0	0	0	0	0	0	0	0
1242	418371821fd4146d6078d54eb18f6497	0	0	0	0	0	0	0	0	0	0	0	0	0	0	0	0	0	0	0	0	0	0	0	0	0	0	0	0	0	0	0	0	0	0	0	0	0	0	0	0	0	0	0	0	0	0	0	0
1243	06e170163c875519c73d8cf968bf6f00	0	0	0	0	0	0	0	0	0	0	0	0	0	0	0	0	0	0	0	0	0	0	0	0	0	0	0	0	0	0	0	0	0	0	0	0	0	0	0	0	0	0	0	0	175	0	114	254
1244	cc74e533777e89114eb1e112065bea6e	0	0	0	0	0	0	0	0	0	0	0	0	0	0	0	0	0	0	0	0	0	0	0	0	0	0	0	0	0	0	0	0	0	0	0	0	0	0	0	0	0	0	0	0	0	0	0	0
1245	6892be3d4c496c49c4f6b70ced857418	0	0	0	0	0	0	0	0	0	0	0	0	0	0	0	0	22	0	0	0	0	0	0	0	0	0	0	0	0	0	0	0	0	0	0	3	0	0	0	10	33	128	0	0	0	0	0	0
1246	21fdf362bdb3d508a56afe1f25dab5a2	0	0	0	0	0	0	0	0	0	0	0	0	0	0	0	0	0	0	0	0	0	0	0	0	0	0	0	0	0	0	0	0	0	0	0	0	0	0	0	0	0	0	0	0	0	0	0	0
1247	1561f0da0bd229873a18b7e54ece8a17	0	0	0	19	0	0	60	30	0	0	0	0	0	0	0	0	0	0	0	0	0	0	0	0	0	0	0	0	0	0	0	0	0	15	0	0	0	0	173	0	12	0	0	0	0	0	0	0
1248	978bee8a172b47185d295632337c5a95	0	0	0	0	0	0	0	57	105	0	0	0	0	0	0	0	0	0	0	0	0	0	0	0	0	0	0	0	0	0	0	0	0	0	0	0	42	0	27	0	0	0	0	0	0	0	0	0
1249	24238b249882bfdf5e2909da71129c7d	0	0	0	0	0	0	0	0	0	0	0	77	0	0	0	0	0	0	0	0	0	0	0	0	22	27	0	0	81	39	0	0	0	0	0	0	0	0	0	0	135	61	0	0	13	0	0	0
1250	6b417660d72c2075122b947809424adc	0	0	0	0	0	0	0	0	0	0	0	0	0	0	0	0	0	0	0	0	0	0	0	0	0	0	0	0	0	0	0	61	0	55	73	0	43	35	43	74	65	0	0	0	0	0	0	0
1251	0e7d267c4d453c90bdfcc0983708ca75	0	0	0	0	0	0	0	0	0	0	0	0	0	0	0	0	0	0	0	0	0	0	0	0	0	0	0	0	0	0	0	0	0	87	0	88	0	0	0	118	134	102	0	0	0	0	0	0
1252	c1634f5935e08fa5844b13cf28d61df8	0	0	0	0	0	0	0	0	27	0	0	0	0	0	0	69	0	0	0	0	0	0	0	0	0	0	0	0	0	0	0	0	0	0	0	0	53	0	59	0	0	0	0	0	0	0	0	0
1253	25d3fac3aecd837989a83858eb700066	0	0	0	0	0	0	0	0	0	0	0	0	0	0	0	0	0	0	0	0	0	0	0	0	0	0	0	0	0	0	0	0	0	0	0	0	0	0	0	0	0	0	0	0	0	0	0	0
1254	40ade78dd1a9167ccabe12a32cd71c9e	0	0	0	0	0	0	0	0	0	0	0	0	0	0	0	0	0	0	0	0	0	0	0	0	0	0	0	0	0	0	0	0	0	0	0	0	0	0	0	0	0	0	0	0	0	0	0	0
1255	61a3d5606b444afabc66fd5651313a03	0	0	0	0	0	0	0	50	0	0	0	0	0	0	0	0	0	0	0	0	0	0	0	0	0	0	91	0	0	0	0	0	0	0	0	0	118	0	19	0	0	0	0	0	0	0	0	0
1256	f554c00f017410752d2cdcf594e5fdcb	0	0	0	0	0	0	0	0	0	12	9	10	0	0	0	0	75	41	0	0	0	0	0	0	0	0	0	0	0	0	0	0	0	0	0	0	0	0	0	16	0	0	0	0	0	0	0	0
1257	48da97fd3f0266c35fcb6a237fd0353c	0	0	0	0	0	0	0	0	0	0	0	0	0	0	0	0	0	0	0	0	0	0	0	0	0	0	0	0	0	0	0	0	0	0	0	0	0	0	0	0	0	0	67	120	45	0	0	0
1258	6c61a7731f6d740a90b9e65533656c41	0	0	0	0	0	0	0	0	0	0	0	0	0	0	0	0	0	0	0	0	0	0	0	0	0	0	0	0	0	0	0	0	0	0	0	0	0	0	0	0	0	0	0	527	0	0	0	0
1259	bad80d3f171caf98cfb01410a75ccbc9	0	0	0	0	0	0	0	0	0	0	0	0	0	0	0	53	0	0	0	0	0	0	0	0	0	0	0	0	0	0	0	0	0	0	0	0	0	0	0	0	0	0	0	0	0	0	0	0
1260	9065950623d46c9224d6da18256e9591	0	0	0	0	0	0	0	0	0	0	0	526	0	0	0	0	0	0	0	0	0	0	0	0	0	0	0	0	0	0	0	0	0	0	0	0	0	0	0	0	0	0	0	0	0	0	0	0
1261	31b9613a8ea6adcea73e684604a2594e	0	0	0	0	0	0	31	0	0	0	0	0	0	0	0	73	0	0	0	0	0	0	0	0	0	0	30	0	0	0	0	0	0	0	0	0	160	0	0	0	0	0	0	0	0	0	0	0
1262	342c58312e0824c17b66b67854b1e0f5	0	0	0	0	0	0	0	0	0	0	0	0	0	0	0	0	0	0	0	0	0	0	0	0	0	0	0	0	0	0	0	0	0	0	0	0	0	0	0	0	0	0	0	0	0	0	0	0
1263	7bedddd7930ccdbdf7c1ee08c0f90fb5	0	0	0	0	0	0	0	0	0	0	0	0	0	0	0	0	0	0	0	0	0	0	0	0	0	0	0	0	0	0	0	0	0	0	0	0	0	0	0	0	0	0	0	0	0	0	0	0
1264	cda02363c3110cb0e7811befe8ba908d	0	0	0	0	0	0	0	0	0	0	0	0	0	0	0	0	0	0	0	0	0	0	0	0	0	0	0	0	0	0	0	0	0	0	0	0	0	0	0	0	0	0	0	89	107	134	0	154
1265	0cc4b7c5c18b01056aea96965ebb3fe3	0	0	0	0	0	0	0	0	0	0	0	0	0	0	0	0	0	0	0	0	0	0	0	0	0	0	0	0	0	0	0	0	0	0	0	0	0	0	0	0	0	0	0	0	0	0	0	0
1266	9ec13424b0bce7354edca9bbb2a1faae	0	0	0	0	0	0	0	0	0	0	0	0	0	0	0	0	0	0	0	0	0	0	0	0	0	0	0	0	0	0	0	0	0	0	0	0	0	0	0	0	0	0	0	0	0	0	0	0
1267	3b0f552fc770e2f24e2c790149cdb90d	0	0	0	0	0	0	0	0	0	0	0	0	0	0	0	0	0	0	0	0	0	0	0	0	0	0	0	0	0	0	0	0	0	0	0	0	0	0	0	0	0	0	0	0	0	0	0	0
1268	63133eec5afbe01ca370fb6e0483ba52	0	0	0	0	0	0	0	0	0	0	0	0	0	0	0	0	0	0	0	0	0	0	0	0	0	0	0	0	0	0	0	0	0	0	0	0	0	0	0	0	0	0	0	0	0	0	0	0
1269	cf6af394640b69dd2655950378900b27	24	70	0	0	0	0	0	0	0	0	0	0	0	0	0	0	0	0	0	0	0	0	0	0	0	0	0	0	0	0	0	0	0	0	0	0	0	0	0	0	0	0	0	0	0	0	0	0
1270	ebfeebe0c565228b8db18bf407f6377b	0	0	0	0	0	0	54	0	0	0	0	0	0	0	0	0	0	0	0	0	0	0	0	0	0	0	43	0	0	0	0	0	0	0	0	0	68	302	55	0	0	0	0	0	0	0	0	0
1271	4a04eaa0a2185707fec898e0e7157203	0	0	0	0	0	0	0	0	0	0	0	0	0	0	0	0	0	0	0	0	0	0	0	0	0	0	0	0	0	0	0	0	0	0	0	0	0	0	0	0	0	0	0	0	0	0	0	0
1272	5753dd4c4800503e00ca4edce109f47b	0	0	0	0	0	0	0	0	0	0	0	0	0	0	0	0	0	0	0	0	0	0	0	0	0	0	0	0	0	0	0	0	0	0	0	0	0	0	0	0	0	0	0	0	155	0	89	0
1273	aacd45cfc4591a98da090872b38ea813	0	0	0	0	0	0	0	0	44	0	0	0	0	0	0	0	0	0	0	0	0	0	0	0	0	0	0	0	0	0	0	0	0	0	0	0	0	0	0	0	0	0	0	0	0	0	0	0
1274	ab4d1c660315275efe0b4587b48aef32	0	0	0	0	0	0	0	0	0	0	0	0	0	0	0	0	0	0	0	0	0	0	0	0	0	0	0	0	0	0	0	0	0	0	0	0	0	0	0	0	0	0	0	0	0	0	0	0
1275	f317dbb613c8cb612cee89f6ed5d9cc0	0	0	0	0	0	0	0	0	0	0	0	0	38	50	0	0	0	0	0	0	0	432	0	0	0	0	0	0	0	0	0	0	0	0	0	0	0	0	0	0	0	0	0	0	0	0	0	0
1276	2f082731b05c51f74b9087074080a4c0	0	0	0	0	0	0	0	0	0	0	0	0	0	0	0	0	0	0	0	0	0	0	0	0	0	0	0	0	0	0	0	0	0	0	0	0	0	0	0	0	0	0	0	0	0	0	0	0
1277	45a2694112a17f5050883be9b0b7e73c	0	0	0	0	0	0	0	0	0	0	0	0	0	0	0	0	0	0	0	0	113	0	0	0	0	0	0	0	0	0	0	65	0	0	0	0	0	0	0	0	0	0	0	0	0	0	0	0
1278	71db90d592ddd2c592f3ef7f1c23168c	0	0	0	0	0	0	0	0	0	0	0	0	91	124	0	0	0	0	0	0	0	0	0	0	0	0	0	0	0	0	0	0	0	0	0	0	0	0	0	0	0	0	0	0	0	0	129	0
1279	c8533e7e9dff9ff47c552098cd5c1d0c	0	0	0	0	11	34	0	0	0	90	84	0	0	0	0	0	0	0	0	0	0	0	0	0	0	0	0	0	0	0	0	0	0	0	0	125	0	0	0	44	0	74	0	0	0	0	0	0
1280	3aa1dacf8f1126ea455292fe2ffbf536	0	0	0	0	0	0	0	0	0	143	72	0	0	0	0	0	0	0	0	0	0	0	0	0	0	0	0	0	0	0	0	0	0	0	0	29	0	0	0	68	83	80	0	0	0	0	0	0
1281	bdec37d1b55b35ae3c0e69ef18d2505b	0	0	0	0	0	0	0	0	0	0	0	0	0	0	0	0	0	0	0	0	0	0	0	0	0	0	0	0	0	0	0	0	0	0	0	0	0	0	0	0	0	0	0	0	0	0	0	0
1282	7d8645c53eb3dec705c801572b174825	0	0	0	0	0	0	0	0	0	0	0	0	0	0	0	0	0	0	0	0	0	93	0	0	0	0	0	0	0	0	0	406	0	0	0	0	0	0	0	0	0	0	0	0	0	0	0	0
1283	b95c0c32ec005656c6b88065524dc836	0	0	0	0	0	0	0	0	0	0	0	0	0	0	0	0	0	0	0	0	0	0	0	0	0	0	0	0	0	0	0	0	0	0	0	0	34	51	0	0	0	0	0	0	0	0	0	0
1284	1c6a933a2997f9a858f69bdb5e1401fd	0	0	0	0	0	0	0	200	129	0	0	0	0	0	0	0	0	0	0	0	0	0	0	0	0	0	0	0	0	0	0	0	0	0	0	0	64	0	0	0	0	0	0	0	0	0	0	0
1285	0f897f59dc618d6b6322d50c713eaceb	0	0	0	0	0	0	0	0	0	0	0	0	0	0	0	0	0	0	0	0	0	0	0	0	0	0	0	0	0	0	0	0	0	0	0	0	0	0	0	0	0	0	0	0	0	0	0	0
1286	60ad12ee78a8b49da59793ec3b7db84c	0	0	0	0	0	0	0	0	0	0	0	0	0	0	0	0	0	0	0	0	0	0	0	0	0	0	511	0	0	0	0	0	0	0	0	0	0	0	0	0	0	0	0	0	0	0	0	0
1287	69b96f849c2feaee9557bf97db59e1a2	0	0	0	0	0	0	0	0	0	0	0	0	0	0	0	0	0	0	0	0	0	0	0	0	0	0	0	0	0	0	0	0	0	0	0	0	0	0	0	0	0	0	0	0	0	0	0	0
1288	34f9c0925b7d085bdca6e8f332da6ae7	0	0	0	0	0	0	0	0	0	0	0	0	0	0	0	0	0	0	0	0	0	0	0	0	0	0	0	0	0	0	0	0	0	0	0	0	0	0	0	0	0	0	0	0	0	0	0	0
1289	ab4c55dece227856bc178168a0ca440f	0	0	0	0	0	0	0	0	0	0	0	0	0	0	0	0	0	0	0	89	0	0	0	0	0	0	0	0	0	0	0	0	0	0	0	0	0	0	0	0	0	0	0	0	0	10	0	0
1290	c84e07d9d20e4c70de8959a482ea65c7	0	0	0	0	0	0	0	0	0	0	0	0	0	0	0	0	0	0	0	0	0	0	0	0	0	0	0	0	0	0	0	0	0	0	0	0	0	0	0	0	0	0	0	0	0	0	0	0
1291	662e4d9db117b5460b6ebff1999d3d18	0	0	0	0	0	0	0	0	0	0	0	0	0	0	0	0	0	0	0	0	0	0	0	0	0	0	0	0	0	0	0	0	0	0	0	0	0	0	0	0	0	0	0	0	0	0	0	0
1292	6b3a5a4d8a5bea5270b05e35763e005e	0	0	0	0	0	0	0	0	0	74	36	0	0	0	0	0	0	0	0	0	0	0	0	0	0	0	0	52	0	0	0	0	0	0	0	42	0	0	0	68	133	103	0	0	0	0	0	0
1293	a37e9b570d6bef55b93b360ae86a52ec	0	0	0	0	0	0	0	0	0	0	0	0	0	0	0	0	0	0	0	0	0	0	0	0	0	0	0	0	0	0	0	0	0	0	0	0	0	0	0	0	0	0	0	0	0	0	0	0
1294	f522aa673352afbfa7443cf74d18b826	0	0	0	0	0	0	34	28	0	0	0	0	0	0	0	0	0	0	0	0	0	0	0	0	0	0	55	0	0	0	0	0	0	0	0	0	82	0	0	0	0	0	0	0	0	0	0	0
1295	c21f7684d0e7317a544202a3dd1eddf9	0	0	0	0	0	0	0	0	0	0	0	0	0	0	0	0	0	0	0	0	0	0	0	0	0	0	0	0	0	0	0	0	0	0	0	0	0	0	0	34	55	113	0	0	0	0	0	0
1296	025aca9d52ac5860e7bc9fb4783b7879	0	0	0	0	0	0	142	0	0	0	0	0	0	0	0	0	0	0	0	0	0	0	0	0	0	0	135	0	0	0	0	0	0	0	0	0	0	0	0	0	0	0	0	0	0	0	0	0
1297	2a4f8401bde152b69f197e425a15156c	0	0	0	0	0	0	0	0	0	0	0	0	0	0	0	0	0	0	0	0	0	0	0	0	0	0	0	0	0	0	0	0	0	0	0	0	0	0	0	0	0	0	0	0	0	0	0	0
1298	1ba5c88e6223134e7bc516711524994b	0	0	0	0	0	0	0	0	0	0	0	0	0	0	0	0	0	0	0	0	0	0	0	0	0	0	22	0	0	0	0	0	0	0	0	0	51	0	54	0	0	0	0	0	0	0	0	0
1299	3ddaf30af386161ee296cae099979595	0	0	0	0	0	0	0	0	0	0	0	0	0	0	0	0	0	0	0	0	0	0	0	0	0	0	0	0	0	0	0	0	0	0	0	0	0	0	0	0	0	0	0	0	0	0	0	0
1300	6dd280beb8ebf672f3aca79cb2804ba7	0	0	0	0	0	0	10	0	11	0	0	0	0	0	0	10	0	0	0	0	0	0	0	0	0	0	0	0	0	0	0	0	0	0	0	0	18	0	0	0	0	0	0	0	0	0	0	0
1301	a275f3a7cc0fc286a41901e3d3dc46ec	0	0	0	0	0	0	0	0	0	0	0	0	0	0	0	0	0	0	0	0	0	164	66	270	0	0	0	0	0	0	0	0	0	0	0	0	0	0	0	0	0	0	0	0	0	0	0	0
1302	a4274fa8f06cbf9e855762abc9231c39	0	0	0	0	0	0	0	0	0	0	0	495	0	0	0	0	0	0	0	0	0	0	0	0	0	0	0	0	0	0	0	0	0	0	0	0	0	0	0	0	0	0	0	0	0	0	0	0
1303	08774837635aa7adfdb4beb7b9a33b2a	0	0	0	0	0	0	0	0	0	0	0	0	0	0	0	0	0	0	0	0	0	0	0	0	0	0	0	0	0	0	0	0	0	0	0	0	0	0	0	0	0	0	0	0	0	0	0	0
1304	8963549363bdb54dc7e5719e8b60d1e2	0	0	0	0	0	0	0	0	0	0	0	0	0	0	0	0	0	0	0	0	0	0	0	0	0	0	0	0	0	0	0	0	0	0	0	0	0	0	0	0	0	0	0	0	0	0	0	0
1305	fd0f9c6ba2ef2729b36854d14eb73210	0	0	0	0	0	0	0	0	0	0	0	0	0	0	0	0	0	0	0	0	0	0	0	0	0	0	0	0	0	0	0	0	0	0	0	0	0	0	0	0	0	0	0	0	0	0	0	0
1306	761cece566109044129c1fa9232d3e5c	0	0	0	0	0	0	0	0	0	0	0	0	0	0	0	0	0	0	0	0	0	0	0	0	0	0	0	0	0	0	0	0	0	0	0	0	0	0	0	0	0	0	0	0	0	0	0	0
1307	0caa4135f7ffcbc8c9a82268a8bdb293	0	0	0	0	0	0	0	0	0	0	0	0	0	0	0	0	0	0	0	0	0	0	0	0	0	0	0	0	0	0	0	0	0	0	0	0	0	0	0	0	0	0	37	0	0	0	0	0
1308	68327c625cb2b73ec355b801d3795e74	0	0	0	0	0	0	0	0	0	0	0	0	0	0	0	0	0	0	0	0	0	0	0	0	0	0	0	0	0	0	0	0	0	0	0	0	57	0	0	0	0	0	0	0	0	0	0	0
1309	d8535a30f65d4a3fa30bc04b407ace8a	0	0	0	0	0	0	0	19	0	0	0	11	0	0	0	112	0	0	0	0	0	0	0	0	0	0	70	0	0	0	0	0	0	0	0	0	27	44	85	0	0	0	0	0	0	0	0	0
1310	d11a5ecc9654501248bb5e2e6e3bd72d	0	0	0	0	0	0	0	0	0	0	0	0	0	0	0	0	0	143	0	0	0	0	0	0	0	0	0	0	0	0	0	0	0	0	0	0	0	0	0	99	189	0	0	0	0	0	0	0
1311	68908292efe54ff21276ff2b2675ff3f	0	0	0	0	0	0	0	0	0	0	0	0	0	0	0	0	0	0	0	0	0	0	0	0	0	0	0	0	0	0	0	0	0	0	0	0	36	0	0	0	0	0	0	0	0	0	0	0
1312	e3d1fff03b4f913c4663aa5217e53fbe	0	0	0	0	0	0	0	0	0	0	0	0	0	0	0	0	0	0	0	0	0	0	0	0	0	0	0	0	0	0	0	0	0	0	0	0	0	0	0	0	0	0	0	0	0	0	0	0
1313	652b2c0225e28cdc45093e364dbc1c39	0	0	0	0	0	0	0	0	0	0	0	0	0	0	0	0	0	0	0	0	0	0	0	0	0	0	0	0	0	0	0	0	0	0	0	0	0	0	0	0	0	0	0	0	0	0	0	0
1314	d5710238b1a36b56714e00960429c910	0	0	0	0	0	0	0	0	0	0	0	0	0	0	0	0	0	0	0	0	0	0	0	0	0	0	0	0	0	0	0	0	0	0	0	0	0	0	0	0	0	0	0	0	0	0	0	0
1315	085813074cea0f25bc020b0929662d65	0	0	0	0	0	0	0	0	0	0	0	0	0	0	0	0	464	0	0	0	0	0	0	0	0	0	0	0	0	0	0	0	0	0	0	0	0	0	0	0	0	8	0	0	0	0	0	0
1316	1f5319310f0b101245a75e32c623918f	0	0	0	0	0	0	0	0	0	0	0	0	0	0	0	0	0	0	0	0	0	0	0	0	0	0	0	0	0	0	0	0	0	0	0	0	0	0	0	0	0	0	0	0	0	0	0	0
1317	2235919303023ebcf86682d5c3d8af61	0	0	0	0	0	0	0	0	0	36	21	12	0	0	0	0	71	52	0	0	0	0	0	0	0	0	0	18	0	21	0	0	0	0	0	29	0	0	0	25	78	36	0	0	0	0	0	0
1318	2c70f9a01e47214cb31fcb81b45056e5	0	0	0	0	0	0	0	0	0	0	0	0	0	0	0	0	0	0	0	0	0	0	0	0	0	0	0	0	0	0	0	0	0	0	0	0	0	0	0	0	0	0	0	0	0	0	0	0
1319	cd1e5d64e3aba8402af7c63fe4394bf4	0	0	0	0	0	0	0	0	0	0	0	0	0	0	0	0	0	0	0	0	0	0	0	0	0	0	0	0	0	0	0	0	0	0	0	0	0	0	0	0	0	0	0	0	0	0	0	0
1320	df756323ec23a23f864e7330aac87d02	0	0	0	0	0	0	0	0	0	0	0	0	0	0	0	0	0	0	0	0	0	0	0	0	0	0	0	0	0	0	0	0	0	0	0	0	0	0	0	0	0	0	0	0	0	0	0	0
1321	d993f1bf06b26ddb1667ce9161e5dcf1	0	0	0	0	0	0	0	0	0	0	0	0	0	0	0	0	0	0	0	0	0	0	0	0	0	0	0	0	0	0	5	0	0	0	0	0	0	0	0	0	41	0	0	0	0	0	0	0
1322	6f9513135de30e518b342528698f2cf0	0	0	0	0	0	0	34	0	0	0	0	0	0	0	0	0	0	0	0	0	0	0	0	0	0	0	0	0	0	0	0	0	0	0	0	0	0	72	90	0	0	0	0	0	0	0	0	0
1323	d952a8b199dbf79218a6e4b2fbd78c5e	0	0	0	0	0	0	0	0	0	0	0	0	0	0	0	0	0	0	0	0	0	485	0	0	0	0	0	0	0	0	0	0	0	0	0	0	0	0	0	0	0	0	0	0	0	0	0	0
1324	ecdb0db51f29c3239e1e0b15c5d30422	77	123	0	0	0	0	0	0	0	0	0	0	0	0	0	0	0	0	0	0	0	0	0	0	0	0	0	0	0	0	0	0	0	0	0	0	0	0	0	0	0	0	0	0	0	0	0	0
1325	0ac044b89390601db3dc5df337aef6cd	0	0	0	0	0	0	0	0	0	0	0	0	0	0	0	0	0	0	0	0	0	0	0	484	0	0	0	0	0	0	0	0	0	0	0	0	0	0	0	0	0	0	0	0	0	0	0	0
1326	649484ceb9cd47e1372eedc757e89382	0	0	0	0	0	0	0	0	0	0	0	0	0	0	0	0	0	0	0	0	0	0	0	0	0	0	0	0	0	0	0	0	0	0	0	0	112	0	0	0	0	0	0	0	0	0	0	0
1327	1344bb95c27bd031391a355d6a0a5afe	0	0	0	0	0	0	0	0	0	0	0	0	0	0	0	0	348	135	0	0	0	0	0	0	0	0	0	0	0	0	0	0	0	0	0	0	0	0	0	0	0	0	0	0	0	0	0	0
1328	51dac870e588f9473eda4df36f9b97c3	0	0	0	0	0	0	0	0	0	0	0	0	0	0	0	0	0	0	0	0	0	0	0	0	0	0	0	0	0	0	0	0	0	0	0	0	0	0	0	0	0	0	0	0	0	0	0	0
1329	38dd7b0ec307940089491fb285e1504c	0	0	0	0	0	0	0	0	0	0	0	0	0	0	0	0	0	0	0	0	0	0	0	0	0	0	0	0	0	0	0	0	0	0	0	0	47	0	0	0	0	0	0	0	0	0	0	0
1330	f1f702f8c149c22e3f0ec3135b9c3fb3	0	0	0	0	0	0	0	0	0	0	0	0	67	70	88	0	0	0	0	0	0	0	0	0	0	0	0	0	0	0	101	156	0	0	0	0	0	0	0	0	0	0	0	0	0	0	0	0
1331	436c9bc76c462e827b0dd4f3b73131ab	0	0	0	0	0	0	0	0	0	0	0	0	0	0	0	0	0	0	0	0	0	0	0	0	0	0	0	0	0	0	0	0	0	0	0	0	0	0	0	0	0	0	0	0	0	0	0	0
1332	0997162a22b14c324073794b1528cfa6	0	0	0	0	0	0	0	0	0	0	0	0	0	0	0	0	0	0	32	0	0	0	0	0	0	0	0	0	0	0	0	0	0	0	0	0	0	0	0	0	0	0	0	24	37	17	23	0
1333	0e53f5f405aee894d4ee5d92e13c0ca3	0	0	0	0	0	0	0	0	0	0	0	0	0	0	0	0	0	0	0	0	88	0	0	0	0	0	0	0	0	0	0	0	0	0	0	0	0	0	0	0	0	0	0	0	45	0	0	0
1334	b9e949e20d74633eee1346b9901802c3	0	0	0	0	0	0	0	0	0	0	0	0	0	0	0	0	0	0	0	0	0	0	0	0	0	0	0	0	0	0	0	0	0	0	0	0	0	0	0	0	0	0	0	0	0	0	0	0
1335	4d227d7c73f9f823e70d63d1708d9b68	0	0	0	0	0	0	0	0	0	0	0	0	0	0	0	0	0	0	0	0	0	0	0	0	0	0	63	0	0	0	0	0	0	0	0	0	0	0	0	0	0	0	0	0	0	0	0	0
1336	72e821cb3e38012425d68cae213e89d1	0	0	0	0	0	0	0	0	0	0	0	0	0	0	0	0	0	0	0	0	0	0	0	0	0	0	0	0	0	0	0	0	0	62	0	0	0	0	0	0	0	0	0	0	0	0	0	0
1337	ac3ec705833c76a0a86fc0b33dc391a8	0	0	0	0	0	0	0	0	0	0	0	0	0	0	0	0	0	0	0	0	0	0	0	0	0	0	0	0	0	0	0	0	0	0	0	0	0	0	0	0	0	0	0	0	0	0	0	479
1338	619471d894af905c6081620c16e9d6b4	0	0	0	0	0	0	0	0	0	0	0	0	48	87	53	0	0	0	88	0	0	0	0	0	0	0	0	0	0	0	0	0	0	0	0	0	0	0	0	0	0	0	0	0	0	0	0	0
1339	87b3d564f1c384f20356b31c508ca54b	0	0	0	0	0	0	0	0	38	0	0	0	0	0	0	16	0	0	0	0	0	0	0	0	0	0	0	0	0	0	0	0	0	0	0	0	0	0	115	0	0	0	0	0	0	0	0	0
1340	8f331c0a5630c3eb123f5f1854f8e4e0	0	0	0	0	0	0	0	0	0	0	0	0	0	0	0	0	0	0	0	0	0	0	0	0	0	0	0	0	0	0	0	0	0	0	0	0	0	0	0	0	0	0	0	0	0	0	0	0
1341	4545aecc4dbb7058dfe1de3ccf0f95cd	0	0	0	0	0	0	0	0	0	0	0	0	0	0	0	0	0	0	0	0	0	0	0	0	0	0	0	0	0	0	0	0	0	0	0	0	0	0	0	0	0	0	0	0	0	0	0	0
1342	91644675d6c87fbb05177b38e9e4b3e0	0	0	0	41	0	20	0	0	0	45	17	10	0	0	0	0	0	0	0	0	0	0	0	0	0	0	0	0	0	0	0	0	0	30	0	75	0	0	0	86	77	76	0	0	0	0	0	0
1343	8e12aa815b8bad9cb7fbe2deff2d00c8	0	0	0	0	0	0	0	95	0	0	0	0	0	0	0	86	0	0	0	0	0	0	0	0	0	0	67	0	0	0	0	0	0	0	0	0	92	43	0	0	0	0	0	0	0	0	0	0
1344	f39d8f897cc71920a0b838e4b4ee039d	0	0	0	0	0	0	0	0	0	0	0	0	0	0	0	0	0	0	0	0	0	0	0	0	0	0	0	0	0	0	0	0	0	0	0	0	0	0	0	0	0	0	0	0	0	0	20	0
1345	23904bbf81b10558d227a65c735339e1	0	0	0	0	0	0	0	0	3	0	0	0	0	0	0	0	0	0	0	0	0	0	0	0	0	0	0	0	0	0	0	0	0	0	0	0	0	0	0	0	0	0	0	0	0	0	0	0
1346	57ab35668495d65246469a5f1298b429	0	0	0	0	0	0	0	0	0	0	0	0	0	0	0	0	0	0	0	0	0	0	0	0	0	0	0	0	0	0	0	0	0	0	0	0	0	0	0	0	0	0	176	0	0	0	0	0
1347	91c1b133c8d558070476dab72fe9467d	0	0	0	0	0	0	0	0	0	0	0	0	0	0	0	0	0	0	0	0	0	0	0	0	0	0	0	0	59	75	0	0	0	25	0	64	0	0	0	77	81	94	0	0	0	0	0	0
1348	96598876e8fc336bf69555e812e3ee6a	0	0	0	0	0	0	0	0	0	0	0	0	0	0	0	134	0	0	0	0	0	0	0	0	0	0	0	0	0	0	0	0	0	0	0	0	0	0	0	0	0	0	0	0	0	0	0	0
1349	d5f47c03dfd1ba0a4362d90aaec1880b	0	0	0	0	0	0	0	0	0	0	0	0	0	0	0	0	24	63	0	0	0	0	0	0	0	0	0	0	0	0	0	0	0	0	0	0	0	0	0	37	148	203	0	0	0	0	0	0
1350	85c07f2e9061221558ff47f03767c54c	0	0	0	0	0	0	0	0	0	0	0	0	0	0	0	0	0	0	0	0	0	0	0	0	0	0	0	0	0	0	0	0	0	0	0	0	0	0	0	0	0	0	0	0	0	0	0	0
1351	8a0d3c9c561bb568995868114cc4d430	0	0	0	0	0	0	0	0	0	0	0	0	0	0	0	0	0	0	0	0	0	123	28	323	0	0	0	0	0	0	0	0	0	0	0	0	0	0	0	0	0	0	0	0	0	0	0	0
1352	309496cd4840ab2094f14ab35ee4b0d4	0	0	0	0	0	0	0	0	0	0	0	473	0	0	0	0	0	0	0	0	0	0	0	0	0	0	0	0	0	0	0	0	0	0	0	0	0	0	0	0	0	0	0	0	0	0	0	0
1353	2020ae95c85f7eca150b22ba585cf7ca	0	0	0	0	0	0	0	15	0	0	0	0	0	0	0	87	0	0	0	0	0	0	0	0	0	0	32	0	0	0	0	0	0	0	0	0	45	0	0	0	0	0	0	0	0	0	0	0
1354	422fe7157d71cd1325819640cc44a711	0	0	0	0	0	0	0	0	0	0	0	0	0	0	0	0	0	0	0	0	0	76	34	224	0	0	0	0	0	0	10	89	25	0	0	0	0	0	0	0	0	0	0	0	0	0	0	0
1355	f6281bc40686b49ffae89fb7cd90a3c9	0	0	0	0	0	0	0	0	0	0	0	0	0	0	0	0	0	0	0	0	0	0	0	0	0	0	0	0	0	0	0	0	0	0	0	0	0	0	0	0	0	0	0	0	0	0	12	0
1356	61e44cf5f05334aa7000097e0ee1d662	0	0	0	0	0	0	0	0	0	0	0	0	0	0	0	0	0	0	0	0	0	0	0	0	0	0	0	0	0	0	12	19	17	10	0	9	10	11	0	19	15	0	0	0	0	0	0	0
1357	9da728588fc161a14004ebcdb05f45a1	0	0	0	0	0	0	0	0	0	0	0	0	0	0	0	0	0	0	0	0	0	0	0	0	0	0	0	0	0	0	0	0	0	0	0	0	0	0	0	0	0	0	0	0	0	0	0	0
1358	b1938c2f280186a3422ca5af1aff3217	0	0	0	0	0	0	0	0	0	12	0	86	0	0	0	0	125	10	0	0	0	0	0	0	0	0	0	0	0	5	0	0	0	0	0	0	12	0	24	27	29	116	0	0	0	0	0	0
1359	b6633eef537d66118e006b74ed0dd712	0	0	0	0	0	0	0	0	0	0	0	0	0	0	0	0	0	0	0	0	0	0	0	0	0	0	168	0	0	0	111	92	100	0	0	0	0	0	0	0	0	0	0	0	0	0	0	0
1360	166cf2af48a76975e3ce5f3cbd6c4016	0	0	0	0	0	0	0	0	0	0	0	0	0	0	0	0	0	0	0	0	0	0	0	0	0	0	0	0	0	0	0	0	0	0	0	0	0	0	0	0	0	0	0	0	0	0	0	0
1361	fbbc97a262ce7e4bfbf0aa44f93db1d9	0	0	0	0	0	0	0	0	0	0	0	0	0	0	0	0	0	0	0	0	289	0	0	0	0	0	0	0	0	0	0	0	0	0	0	0	0	0	0	0	0	0	0	19	0	17	0	0
1362	bad79fdb295cfb20f065e4b08ec679d0	0	0	0	0	0	0	0	0	0	0	0	0	0	0	0	0	0	0	0	0	0	0	0	0	0	0	0	0	0	0	0	0	0	0	0	74	0	0	0	0	156	0	0	0	0	0	0	0
1363	b4721eb35cbf032dd8447fd4932d9fa3	0	0	0	0	0	0	95	0	0	0	0	0	0	0	0	0	0	0	0	0	0	0	0	0	0	0	0	0	0	0	0	0	0	0	0	0	0	0	87	0	0	0	0	0	0	0	0	0
1364	d9a28cb2d478f52a6d749ec7a81b0b3b	0	0	0	0	0	0	0	0	0	0	0	0	0	0	0	0	0	0	0	0	0	0	0	0	0	0	0	0	0	0	22	37	40	27	32	41	28	9	30	43	41	28	0	0	0	0	0	0
1365	0812d7850511bd463f24231d28c4f724	0	0	0	0	0	0	0	0	0	0	0	0	0	0	0	0	0	0	0	0	0	0	0	0	0	0	0	0	0	0	0	0	0	0	0	0	0	0	0	0	0	0	467	0	0	0	0	0
1366	5128e4565dd7cd55ba1fe7d74d7a8fff	0	0	0	0	0	0	0	0	0	0	0	0	0	0	0	0	0	0	0	0	0	0	0	0	0	0	0	0	0	0	0	0	0	0	0	0	0	0	0	0	0	0	53	0	0	0	0	0
1367	6386cb737716e58c34892053dccbd9ab	0	0	0	0	0	0	0	0	0	0	0	0	0	0	0	0	0	0	0	0	0	0	0	0	0	0	0	0	0	0	0	0	0	0	0	0	0	0	0	0	0	0	0	0	0	0	0	0
1368	ca04c2e1916c0e0f41c16430982e31ff	0	0	0	9	0	10	0	0	0	113	0	18	0	0	0	0	14	0	0	0	0	0	0	0	0	0	0	0	0	0	0	0	0	0	0	0	0	0	0	31	11	0	0	0	0	0	0	0
1369	014f6ce667c85c7369a545ba111fb1f3	0	0	0	0	0	0	0	0	0	0	0	0	0	0	0	0	0	0	0	0	0	0	0	0	0	0	0	0	0	0	0	0	0	0	0	0	0	0	0	0	0	0	0	0	0	0	0	0
1370	5c8f3a4debcdcfc54b00b430bd3890a1	0	0	0	0	0	0	0	0	0	0	0	0	0	0	0	0	0	0	0	0	0	0	0	0	0	0	0	0	0	0	454	0	0	0	0	0	0	0	0	0	12	0	0	0	0	0	0	0
1371	f6a71fcc4773e22f64d78d0ebf56e66d	0	0	0	0	0	0	0	0	0	0	0	0	0	0	0	226	0	0	0	0	0	0	0	0	0	0	0	0	0	0	0	0	0	0	0	0	133	104	0	0	0	0	0	0	0	0	0	0
1372	165732595638ef1f0dc89446a0bc1929	0	0	0	0	0	0	0	0	0	0	0	0	0	0	0	0	0	0	0	0	0	0	0	464	0	0	0	0	0	0	0	0	0	0	0	0	0	0	0	0	0	0	0	0	0	0	0	0
1373	209a35eef714721c3b5088e4ce4e0b14	0	0	0	0	0	0	0	24	36	0	0	0	0	0	0	38	0	0	0	0	0	0	0	0	0	0	0	0	0	0	0	0	0	0	0	0	39	0	0	0	0	0	0	0	0	0	0	0
1374	bbe1202ca33cfc8ad94fef8a383db816	0	0	0	0	0	0	0	0	0	0	0	0	0	0	0	0	0	0	0	0	0	0	0	0	0	0	0	0	0	0	0	0	0	0	0	0	0	0	0	0	0	0	0	0	0	0	0	0
1375	9cbbf7cd43a87f1031ed4f669e3bce55	0	0	0	0	0	59	0	0	0	46	0	0	0	0	0	0	0	0	0	0	0	0	0	0	0	0	0	0	22	0	0	0	0	0	0	42	0	0	0	81	0	67	0	0	0	0	0	0
1376	c36a7a560d0b2a10842d1d64984af7e3	0	0	0	0	0	0	0	0	0	0	0	0	0	0	0	0	0	0	0	0	0	0	0	0	0	0	0	0	0	0	0	0	0	0	0	0	0	0	0	0	0	0	0	0	0	0	0	0
1377	668a972556cf1c68f1490eeb161d4fc9	0	0	0	0	0	0	0	0	0	0	0	0	0	0	0	0	0	0	0	0	0	0	0	0	0	0	0	0	0	0	0	0	0	0	0	0	0	0	0	0	0	0	0	0	0	0	0	99
1378	3f603fdd97b771ebc9a112fe38f63f26	0	0	0	0	0	0	0	0	0	0	0	0	0	0	0	0	0	0	0	0	0	0	0	0	0	0	0	0	0	0	0	0	0	0	0	0	0	0	0	0	0	0	0	0	0	0	0	0
1379	f73306d0edefbb78e2773b5c3e2cee1d	0	0	0	0	0	0	0	0	0	0	0	0	0	0	0	43	0	0	0	0	0	0	0	0	0	0	0	0	0	0	0	0	0	0	0	0	83	0	0	0	0	0	0	0	0	0	0	0
1380	9aefa450393a29262404d9f4705a5581	0	0	0	0	0	0	0	0	0	44	0	68	0	0	0	0	0	0	0	0	0	0	0	0	0	0	0	0	0	0	0	0	0	33	0	0	0	0	0	117	0	0	0	0	0	0	0	0
1381	9b05610cdbe36ca637728b5b687f5751	0	0	0	0	0	0	0	0	0	0	0	0	0	0	0	0	0	0	0	0	34	0	0	0	0	0	0	0	0	0	0	0	0	0	0	0	0	0	0	0	0	0	123	59	0	0	0	0
1382	a7a374af74d2b793e0ed517265e4493c	0	0	0	20	0	22	0	0	0	0	0	0	0	0	0	0	15	0	0	0	0	0	0	0	0	15	0	0	0	10	0	0	0	0	4	0	0	0	0	0	0	5	0	0	0	0	0	0
1383	8a37aa355f1d034ca5a3d28f934aaa29	0	0	0	0	0	0	0	0	0	0	0	0	0	0	0	0	0	0	0	0	0	0	0	0	0	0	0	0	0	0	0	0	0	0	0	0	0	0	0	0	0	0	0	0	0	0	0	0
1384	e266ab81c291a95cd8940b88706ece24	0	0	0	0	0	0	0	0	0	24	0	0	0	0	0	0	47	37	0	0	0	0	0	0	0	0	0	0	0	0	0	0	0	0	0	0	0	0	0	0	0	0	0	0	0	0	0	0
1385	2edf8c9b70df5a36afab61783621e1e4	0	0	0	0	0	0	0	0	0	0	0	0	0	0	0	0	0	0	0	0	0	0	0	0	0	0	0	0	0	0	0	0	0	0	0	0	115	0	183	0	0	0	0	0	0	0	0	0
1386	aaf814eea5c53a06a2a9266d95c3daa5	0	0	0	0	0	0	0	0	0	0	0	0	0	0	0	0	0	0	0	0	0	0	0	0	0	0	0	0	0	0	0	0	0	0	0	0	0	0	0	0	0	0	0	0	0	0	41	0
1387	d9c236ab69b1c047322b3532c4316abc	0	0	0	0	0	0	0	0	0	0	0	0	0	0	0	119	0	0	0	0	0	0	0	0	0	0	0	0	0	0	0	0	0	0	0	0	66	0	0	0	0	0	0	0	0	0	0	0
1388	f8a5880b4b1cbab4fc437d2e2bc4006d	0	0	0	14	0	0	0	0	0	0	13	0	0	0	0	0	0	0	0	0	0	0	0	0	0	0	0	0	0	0	0	0	0	13	0	20	0	0	0	62	73	36	0	0	0	0	0	0
1389	7df352040e76e4d1bc6ecfde867a0ce8	0	0	0	0	0	0	0	0	0	0	0	0	0	0	0	0	0	0	0	0	0	0	0	0	0	0	0	0	0	0	0	0	0	0	0	0	0	0	0	0	0	0	0	0	0	0	0	0
1390	dce3a95783d9f43a854bd5912fb8a644	0	0	0	0	0	0	0	0	0	0	0	0	0	0	0	0	0	0	0	0	0	0	172	284	0	0	0	0	0	0	0	0	0	0	0	0	0	0	0	0	0	0	0	0	0	0	0	0
1391	9a731087b6c1403331ed0bd79bee8193	0	0	0	0	0	0	0	0	0	0	0	0	0	0	0	0	0	0	0	0	0	0	0	0	0	0	455	0	0	0	0	0	0	0	0	0	0	0	0	0	0	0	0	0	0	0	0	0
1392	235bf7ffe346e3285ebf0ff0de91c14d	0	0	0	0	0	0	0	0	0	0	0	0	0	0	0	0	0	0	0	0	0	0	0	0	0	0	0	0	0	0	24	29	39	26	32	28	19	39	33	45	30	21	0	0	0	0	0	0
1393	9b661ad185faf5d79f35a807b6722037	0	0	0	0	0	0	0	0	0	0	0	0	0	0	0	0	0	0	0	0	0	0	0	0	0	0	0	0	0	0	0	0	0	0	0	0	0	0	0	0	0	0	0	0	0	0	0	234
1394	a2b2eb39f32905bab751ba807129584a	0	0	0	0	0	0	0	0	0	0	0	0	0	0	0	0	0	0	0	18	0	0	0	0	0	0	0	0	0	0	0	0	0	0	0	0	0	0	0	0	0	0	44	0	13	4	0	0
1395	2284e6c12947c0a8a3553b298d710b32	0	0	0	0	0	0	0	0	0	0	0	0	0	0	0	22	0	0	0	0	0	0	0	0	0	0	0	0	0	0	0	0	0	0	0	0	39	0	0	0	0	0	0	0	0	0	0	0
1396	d8999c71e895cd8f238621ea63c835b2	0	0	0	0	0	0	0	0	0	0	0	0	0	0	0	0	0	0	0	0	0	0	0	0	0	0	0	0	0	0	0	0	0	0	0	0	0	0	0	0	0	0	0	0	0	0	0	0
1397	5059885d3c7b1d9c7f3571068e911a78	0	0	0	0	0	0	0	0	0	0	0	0	0	0	0	0	0	0	0	0	0	0	0	0	0	0	0	0	0	0	0	0	0	0	0	0	0	0	0	0	0	0	0	0	0	0	0	0
1398	1ebc9865ae71e6ccd98e1b3f14b9349d	0	0	0	0	0	0	0	0	0	0	0	0	0	0	0	0	0	0	0	0	0	0	0	0	0	0	0	0	0	0	0	0	0	0	0	0	0	0	0	0	0	0	0	0	0	0	0	0
1399	b550e78b52ecab4c0a66a072de2c279d	0	0	0	6	0	0	43	59	0	0	0	0	0	0	0	0	0	0	0	0	0	0	0	0	0	0	27	0	0	0	0	0	0	0	0	0	0	85	92	0	0	0	0	0	0	0	0	0
1400	e233d2f133f8a37046f38a3c7cef1670	0	0	0	0	0	0	0	0	0	0	0	0	0	0	0	0	0	0	0	0	0	0	0	0	0	0	0	0	0	0	0	0	0	0	0	0	0	0	0	0	0	0	0	0	0	0	0	0
1401	f9b6e04156c9ccefaf8708e8d3ce3e21	0	0	0	0	0	0	28	76	0	0	0	0	0	0	0	19	0	0	0	0	0	0	0	0	0	0	0	0	0	0	0	0	0	0	0	0	56	0	81	0	0	0	0	0	0	0	0	0
1402	2b5cc519723cb0e1f8955295535820e8	0	0	0	0	0	0	0	0	0	0	0	0	0	0	0	0	0	0	0	0	0	0	0	0	0	0	0	0	0	0	0	0	0	0	0	0	0	0	0	0	0	0	0	0	0	0	0	0
1403	c994ff94090ab863d267458dc55d6513	0	0	0	0	0	0	0	0	0	0	0	0	0	0	0	0	0	0	0	0	0	0	0	0	0	0	0	0	0	0	0	0	0	0	0	0	0	0	0	0	0	0	0	0	0	0	0	0
1404	184fc561290af54277e57122379353ff	0	0	0	0	0	0	0	0	0	0	0	0	0	0	0	0	0	0	0	0	0	0	0	0	0	0	0	0	0	0	0	0	0	0	0	0	0	0	0	0	0	0	0	0	0	0	0	0
1405	5e30d879b7a448165a80ffcf3738fa14	0	0	0	0	0	0	0	0	0	0	0	0	0	0	0	0	0	0	0	0	0	0	0	0	0	0	0	0	0	0	0	0	0	0	0	0	0	0	0	0	0	0	0	0	0	0	0	0
1406	e20681fbfacfa3dcfcde3251779a7577	0	0	0	0	0	0	0	0	0	0	0	0	0	0	0	0	0	0	84	0	0	0	0	0	0	0	0	0	0	0	0	0	0	0	0	0	0	0	0	0	0	0	0	0	0	136	0	0
1407	7b53c8d12d58974370751197c542b343	0	0	0	0	0	0	0	0	0	0	0	0	0	0	0	0	0	0	0	0	0	0	0	0	0	0	0	0	0	0	12	29	37	34	19	29	19	30	22	30	46	32	0	0	0	0	0	0
1408	a227d2c985d43f144d1cb4ec85b9e530	0	0	0	0	0	0	0	0	0	0	0	0	0	0	0	0	0	0	0	0	0	0	0	0	0	0	0	0	0	0	0	0	0	0	0	0	0	0	0	0	0	0	0	0	0	0	0	0
1409	c0a6eb8e95a2b42bc64a6598fac789da	0	0	0	0	0	0	0	0	0	0	0	0	0	0	0	0	0	0	0	0	0	0	0	0	0	0	0	0	0	0	0	0	0	0	0	0	0	0	0	0	0	0	0	0	0	0	0	0
1410	6eba5132edd25decede693ac3e489327	0	0	0	0	0	0	0	0	0	0	0	0	0	0	0	0	38	0	0	0	0	0	0	0	0	0	0	0	0	0	0	0	0	0	0	0	0	0	0	118	59	34	0	0	0	0	0	0
1411	700bf5ff8379465c490b625e6e35f291	0	0	0	0	0	0	0	0	0	0	0	0	0	0	0	0	0	0	0	0	0	0	0	0	0	0	0	0	0	0	0	0	0	0	0	0	0	0	0	0	0	0	0	0	0	0	0	0
1412	bb6feb9e0c3377271dea23f5236f90da	0	0	0	0	0	0	0	0	0	0	0	0	0	0	0	0	0	0	0	0	0	123	109	166	0	0	0	0	0	0	0	0	0	0	0	0	0	0	0	0	0	0	0	0	0	0	0	0
1413	0c2a97ca034f4a42bdc2ff42336ca3ad	0	0	0	0	0	0	0	0	0	0	0	0	0	0	0	0	0	0	0	0	0	0	0	0	0	0	0	0	0	0	0	0	0	0	0	0	0	0	0	0	0	0	0	445	0	0	0	0
1414	483357a0beaf1f867fb9ba1bab3e4b66	0	0	0	0	0	0	0	0	0	0	0	0	0	0	0	0	0	0	0	0	0	0	0	0	0	0	0	0	0	0	0	0	0	0	0	0	0	0	0	0	0	0	0	0	0	0	0	0
1415	925737181f5e6a5c1d8e3404bcfbd807	0	0	0	0	0	0	0	0	0	107	42	0	0	0	0	0	48	0	0	0	0	0	0	0	0	0	0	0	0	0	0	0	0	0	0	0	0	0	0	92	88	68	0	0	0	0	0	0
1416	f73e9f13ee750fc506b8325d4a398da1	0	0	0	0	0	0	31	0	0	0	0	0	0	0	0	0	0	0	0	0	0	0	0	0	0	0	63	0	0	0	0	0	0	0	0	0	31	0	0	0	0	0	0	0	0	0	0	0
1417	fc7a39fd864ed7ae58899c0134d86539	0	0	0	0	0	0	0	0	0	0	0	0	0	0	0	0	0	0	0	0	0	0	0	0	0	0	0	0	0	0	0	0	0	0	0	0	0	0	0	0	0	0	0	0	0	0	0	0
1418	f7e410c623bc3326080791c8bfd2fbe7	0	0	0	0	0	0	0	0	0	0	0	0	0	0	0	0	0	0	0	0	0	0	0	0	0	0	0	0	0	0	0	0	0	0	0	0	57	0	0	0	0	0	0	0	0	0	0	0
1419	61fc6603a87b56bb4e137c0225c94c63	0	0	0	0	0	0	0	0	0	0	0	0	0	0	0	0	0	0	0	0	0	0	0	0	0	0	0	0	0	0	0	0	0	0	0	0	0	0	0	0	0	0	0	0	0	0	0	0
1420	cdd758003da602ef8be61c4c3bc4c1f9	0	0	0	0	0	0	0	20	0	0	0	0	0	0	0	0	0	0	0	0	0	0	0	0	0	0	0	0	0	0	0	0	0	0	0	0	21	0	13	0	0	0	0	0	0	0	0	0
1421	51bd91577a125e77f504957ddf34f0a7	0	0	0	0	0	0	0	0	0	0	0	0	0	0	0	0	0	0	0	0	0	0	0	0	0	0	0	0	0	0	0	0	0	0	0	0	0	0	0	0	0	0	0	0	0	0	0	0
1422	a2dcc96fb1fbf6a52c780076ac3deffb	0	0	0	0	0	0	28	0	21	0	0	0	0	0	0	39	0	0	0	0	0	0	0	0	0	0	27	0	0	0	0	0	0	0	0	0	43	63	36	0	0	0	0	0	0	0	0	0
1423	f1377247305e3f1b70272243c70a77e0	0	0	0	0	0	0	0	0	0	0	0	0	0	0	0	0	0	0	0	0	0	0	0	0	0	0	442	0	0	0	0	0	0	0	0	0	0	0	0	0	0	0	0	0	0	0	0	0
1424	18bc5ae8c8993f3f93213b09464af186	0	0	0	0	0	0	0	0	0	0	0	0	0	0	0	0	0	0	0	0	0	150	0	0	0	0	0	0	0	0	0	0	0	0	0	0	0	0	0	0	0	0	0	0	0	0	0	0
1425	4d75173a715cdf8182ab712693b3350f	0	0	0	0	0	0	0	0	0	0	0	0	0	0	0	0	0	0	25	100	0	0	0	0	0	0	0	0	0	0	0	0	0	0	0	0	0	0	0	0	0	0	0	0	0	0	0	91
1426	89e93f6bac1a1358c48ff8586f9c8a78	0	0	0	0	0	0	0	0	0	0	0	0	0	0	0	0	0	0	0	0	0	0	0	0	0	0	0	0	0	0	0	0	0	0	0	0	0	0	0	0	0	0	0	0	0	0	0	0
1427	39228ff5a039e787523e7170f1baf12d	0	0	0	0	0	0	0	0	0	0	0	0	0	0	0	0	0	0	0	0	0	0	0	0	0	0	0	0	0	0	0	0	0	0	0	0	0	0	0	0	0	0	0	0	0	0	0	0
1428	34702b6c20862bd8579e24944a6db096	0	0	0	0	0	0	0	0	0	0	0	0	0	0	0	0	0	0	0	0	0	0	0	0	0	0	0	0	0	0	0	0	0	0	0	0	0	0	0	0	0	0	131	0	0	29	0	189
1429	706a262a17b0de59de6c89bc960017b3	0	0	0	0	0	0	0	0	0	0	0	0	0	0	0	0	0	0	0	0	0	0	0	0	0	0	0	0	0	0	0	0	0	0	0	0	0	0	0	0	0	0	0	0	0	0	0	0
1430	c2c1397713f4a95ed676ac7444bde796	0	0	0	0	0	0	0	42	34	48	25	35	0	0	0	0	32	0	0	0	0	0	0	0	0	0	0	0	0	0	0	0	0	0	0	0	0	0	0	0	64	0	0	0	0	0	0	0
1431	ddda354790fce474184c1c2fe55f5a21	0	0	0	0	0	0	0	0	0	0	0	0	0	0	0	76	0	0	0	0	0	0	0	0	0	0	130	0	0	0	0	0	0	0	0	0	80	0	29	0	0	0	0	0	0	0	0	0
1432	57d48c38b1255d574ed3141b0a00f90e	0	0	0	0	0	0	0	0	0	0	0	0	0	0	0	0	0	6	0	0	0	0	0	0	0	0	0	0	0	0	0	0	0	20	0	0	0	0	0	0	0	35	0	0	0	0	0	0
1433	8585700ba67e525b0cb30f98b14ddcf8	0	0	0	0	0	0	0	0	0	0	0	0	0	0	0	0	0	0	0	0	10	0	0	0	0	0	0	0	0	0	0	0	0	0	0	0	0	0	0	0	0	0	20	16	15	0	0	0
1434	90a4fdec4848145f67db40767ec5051e	0	0	0	0	0	0	0	0	0	0	0	0	0	0	0	61	0	0	0	0	0	0	0	0	0	0	0	0	0	0	0	0	0	0	0	0	28	0	0	0	0	0	0	0	0	0	0	0
1435	a940272202b0860d955f276c3f995ed4	0	0	0	0	0	0	0	0	0	0	0	0	0	0	0	0	0	0	0	0	0	0	0	0	0	0	0	0	0	0	0	0	0	0	0	0	0	0	0	0	0	0	0	0	0	0	0	0
1436	d8fae028cfa59d128247eef81ffd0542	0	0	0	0	0	0	0	0	0	0	0	0	0	0	0	0	0	0	0	0	0	0	0	0	0	0	0	0	0	0	0	0	0	0	0	0	0	0	0	0	0	0	0	0	0	0	0	0
1437	df0e27c5c6a9b7c37f02097d47b87bfc	0	0	0	0	0	0	0	39	0	0	0	0	0	0	0	0	0	0	0	0	0	0	0	0	0	0	0	0	0	0	0	0	0	0	0	0	0	0	0	0	0	0	0	0	0	0	0	0
1438	4f32c6a9bc12fce822759101b7a6cae2	0	0	0	0	0	0	0	0	0	0	0	0	0	0	0	0	0	0	0	0	0	0	0	0	0	0	0	0	0	0	0	0	0	0	0	0	0	0	0	0	0	0	0	0	0	0	0	0
1439	592247fae48e04b920a953d156a5a1e4	0	0	0	0	0	0	0	0	0	0	0	0	0	0	0	0	0	0	0	0	0	62	42	19	0	0	310	0	0	0	0	0	0	0	0	0	0	0	0	0	0	0	0	0	0	0	0	0
1440	2f9032e71578aa2611cf7d012a49a50a	0	0	0	0	0	0	0	0	0	0	0	0	0	0	0	0	0	0	41	0	0	0	0	0	0	0	0	0	0	0	0	0	0	0	0	0	0	0	0	0	0	0	0	0	88	0	0	0
1441	3d57360034add392b707bc72d976895e	0	0	0	0	0	0	0	0	0	0	0	0	0	0	0	0	0	0	0	0	0	0	27	0	0	0	0	0	0	0	40	0	0	0	0	0	14	0	0	130	117	0	0	0	0	0	0	0
1442	52974532d7414ae35e5b033b00c564bc	0	0	0	0	0	0	0	0	0	0	0	0	0	0	0	0	0	0	0	0	54	0	0	0	0	0	0	0	0	0	0	172	82	0	0	0	0	0	0	0	0	0	124	0	0	0	0	0
1443	e3fa3b44f098261afb29e8183e8a0c71	0	0	0	0	0	0	0	0	45	0	0	0	0	0	0	0	0	0	0	0	0	0	0	0	0	0	0	0	0	0	0	0	0	0	0	0	26	0	0	0	0	0	0	0	0	0	0	0
1444	555badaee1d51592db89e153063b2e2d	0	0	0	31	0	0	0	0	0	22	12	0	0	0	0	0	38	19	0	0	0	0	0	0	0	0	0	0	0	0	0	0	0	43	0	56	0	0	0	39	43	0	0	0	0	0	0	0
1445	800ad12301d93d208805cfd72a164a59	0	0	0	0	0	0	0	0	91	0	0	0	0	0	0	0	0	0	0	0	0	0	0	0	0	0	0	0	0	0	0	0	0	0	0	0	68	0	0	0	0	0	0	0	0	0	0	0
1446	af7b65f58f82ef614475561712119262	0	0	0	0	0	0	0	0	0	0	0	0	0	0	0	0	0	0	0	0	0	0	0	0	0	0	0	0	0	0	0	0	0	0	0	0	0	0	0	0	0	0	0	0	0	0	0	0
1447	f2d8d717400ab83e94ce2e6173015f0a	0	0	0	0	0	0	0	0	0	0	0	0	0	0	0	0	0	0	0	0	0	0	0	0	0	0	0	0	0	0	0	0	0	0	0	0	0	0	0	0	0	0	0	0	0	0	0	0
1448	24d0215e05c7a7ea1ec646607cf29208	0	0	0	0	0	0	0	0	0	0	0	0	0	0	0	0	0	0	0	0	0	0	0	0	0	0	0	0	0	0	0	13	0	0	0	0	0	0	0	0	0	0	0	0	0	0	0	0
1449	4df8f4f49acd5e12136c84a502013373	0	0	0	0	0	0	0	0	0	0	0	0	0	0	0	0	0	0	0	0	0	0	0	0	0	0	0	0	0	0	0	0	0	0	0	0	0	0	0	0	0	0	0	0	0	0	0	0
1450	b1b44ae3bb0d2e43e0ffd92add286ac7	0	0	0	0	0	0	0	0	0	0	0	0	0	0	0	0	0	0	0	0	0	264	142	23	0	0	0	0	0	0	0	0	0	0	0	0	0	0	0	0	0	0	0	0	0	0	0	0
1451	f4f76091b22e63169f7d9bc37b1bdd0c	0	0	0	0	0	0	40	29	0	0	0	0	0	0	0	0	0	0	0	0	0	0	0	0	0	0	0	0	0	0	0	0	0	0	0	0	0	71	109	0	0	0	0	0	0	0	0	0
1452	d5063a33b32a7ef2fb2228ca4a6330b9	0	0	0	0	0	0	0	0	0	0	0	0	0	0	0	0	0	0	0	0	0	0	0	0	0	0	0	0	0	0	0	0	0	0	0	0	0	0	0	0	0	0	0	0	0	0	0	0
1453	fecaf2c49dbd6c8e910a63f2a8026991	0	0	0	0	0	0	0	0	0	0	0	0	0	0	0	0	0	0	0	0	0	0	0	0	0	0	0	0	0	0	0	0	0	0	0	0	0	0	0	0	0	0	0	0	0	0	0	0
1454	955ade001e581771bb7dca33d60dbbc2	0	0	0	0	0	0	0	0	0	0	0	0	0	0	0	0	0	0	0	0	0	0	0	0	0	0	0	0	0	0	0	0	0	0	0	0	0	0	0	0	0	0	0	0	0	0	0	0
1455	309528204cc5f0b566ba2e7d1c9e9b88	0	0	0	0	0	0	0	0	0	0	0	0	0	0	0	0	0	0	0	0	0	0	0	0	0	0	0	0	0	0	0	0	0	0	0	0	0	0	0	0	0	0	0	0	0	0	0	0
1456	423f4e37434874311602b7f4d293f476	0	0	0	0	0	0	0	0	0	0	0	0	0	0	0	0	0	0	0	0	0	0	0	0	0	0	0	0	0	0	0	0	0	0	0	0	0	0	0	0	0	0	0	0	0	0	0	0
1457	8dd7c9d5584214feacfe1f205c46e774	0	0	0	0	0	0	0	0	37	0	0	0	0	0	0	0	0	0	0	0	0	0	0	0	0	0	0	0	0	0	0	0	0	0	0	0	0	0	41	0	0	0	0	0	0	0	0	0
1458	c549782b3f95c0d98a897b8da25928c8	0	0	0	0	0	0	0	0	14	0	0	0	0	0	0	0	0	0	0	0	0	0	0	0	0	0	0	0	0	0	0	0	0	0	0	0	0	0	0	0	0	0	0	0	0	0	0	0
1459	c5abc633c39398bb68e5cf4e4db4e2f2	0	0	0	0	0	0	0	0	0	0	0	0	0	0	0	99	0	0	0	0	0	0	0	0	0	0	0	0	0	0	0	0	0	0	0	0	0	0	0	0	0	0	0	0	0	0	0	0
1460	d66e6d2d16f2d06b8d0b909c3e7ddf0f	0	0	0	0	0	0	0	0	0	0	0	0	120	111	191	0	0	0	0	0	0	0	0	0	0	0	0	0	0	0	0	0	0	0	0	0	0	0	0	0	0	0	0	0	0	0	0	0
1461	e88c387ad7397c659c767afd559a5480	0	0	0	0	0	0	0	0	0	0	0	0	0	0	0	0	0	0	0	0	0	0	0	0	0	0	0	50	46	58	0	0	0	0	0	0	0	0	0	27	53	66	0	0	6	0	0	0
1462	225d6bcd53afbd5f6d9a765791c168db	0	0	0	0	0	0	0	0	0	0	0	0	0	0	0	0	0	0	0	0	0	96	325	0	0	0	0	0	0	0	0	0	0	0	0	0	0	0	0	0	0	0	0	0	0	0	0	0
1463	c378a748dd5046bd9a57cf537bd0f468	0	0	0	0	0	0	0	0	0	0	0	0	0	0	0	0	0	0	0	0	0	0	0	0	0	0	0	0	0	0	0	0	0	0	0	0	0	0	0	0	0	0	0	0	0	0	0	0
1464	ea95784cc8e11ff740eb6ff4768fb16c	72	16	333	0	0	0	0	0	0	0	0	0	0	0	0	0	0	0	0	0	0	0	0	0	0	0	0	0	0	0	0	0	0	0	0	0	0	0	0	0	0	0	0	0	0	0	0	0
1465	24d58593424c6143b5ac88646998f641	0	0	0	0	0	0	0	0	0	0	0	0	0	0	0	0	0	0	0	0	0	0	0	0	0	0	0	0	0	0	0	0	0	0	0	0	0	0	0	0	0	0	0	0	0	0	0	0
1466	2d851487fee90e54e711bcdabf09adf9	0	0	0	0	0	0	0	0	0	0	0	0	0	0	0	0	0	0	0	0	0	0	0	0	0	0	0	0	0	0	0	0	0	0	0	0	0	0	0	0	0	0	0	0	0	0	0	0
1467	3b15b9dd381041eabfc437d52ffa9cde	0	0	0	0	0	0	0	0	0	0	0	0	0	0	0	0	0	0	0	0	0	0	0	0	0	0	0	0	0	0	0	0	0	0	0	0	0	0	0	0	0	0	0	0	0	139	63	0
1468	6621fee7d240e12e0f970c73e5ea4b2d	0	0	0	0	0	0	0	0	44	0	0	0	0	0	0	0	0	0	0	0	0	0	0	0	0	0	89	0	0	0	0	0	0	0	0	0	99	56	78	0	0	0	0	0	0	0	0	0
1469	66f2cbc045c989d513c8a814b1a7d064	0	0	420	0	0	0	0	0	0	0	0	0	0	0	0	0	0	0	0	0	0	0	0	0	0	0	0	0	0	0	0	0	0	0	0	0	0	0	0	0	0	0	0	0	0	0	0	0
1470	7d8322313577285535cdc5ebb8cbccb1	0	0	0	0	0	0	0	0	0	0	0	0	0	0	0	0	0	0	0	0	0	0	0	0	0	0	0	0	0	0	0	0	0	0	0	0	0	0	0	0	0	0	133	0	0	0	0	0
1471	9b6b1394611334f4775d2757e1879d6a	0	0	0	0	0	0	34	24	18	0	45	0	0	0	0	0	0	0	0	0	0	0	0	0	0	0	0	0	15	0	0	0	0	0	0	0	0	32	82	0	11	0	0	0	0	0	0	0
1472	0fed4814a405d0e3068e87b3a791bcb3	0	0	0	0	0	0	0	0	0	0	0	0	0	0	0	0	0	0	0	418	0	0	0	0	0	0	0	0	0	0	0	0	0	0	0	0	0	0	0	0	0	0	0	0	0	0	0	0
1473	460a1f99d78ef3cf2ddd4c790022004a	0	0	0	0	0	0	0	0	0	83	55	57	0	0	0	0	0	0	0	0	0	0	0	0	0	0	0	0	0	0	0	0	0	10	0	26	0	0	0	0	46	140	0	0	0	0	0	0
1474	524e0d2737d9c0b8951809d5c33a1421	0	0	0	0	0	0	174	169	0	0	0	0	0	0	0	0	0	0	0	0	0	0	0	0	0	0	0	0	0	0	0	0	0	0	0	0	0	0	0	0	0	0	0	0	0	0	0	0
1475	588776ec14f6b1772e9bea2937b3b893	0	0	0	0	0	0	0	0	0	0	0	0	0	0	0	0	0	0	0	0	0	0	0	0	0	0	0	0	0	0	0	0	0	0	0	417	0	0	0	0	0	0	0	0	0	0	0	0
1476	5bfe8db58a624276cf5b48863c12444b	0	0	0	0	0	0	0	0	0	0	0	0	0	0	0	0	0	0	0	0	0	0	0	0	0	0	0	0	0	0	0	0	0	0	0	0	0	0	0	0	0	0	0	0	0	0	0	0
1477	87188be78af974983c844da22b69a6c8	0	0	0	0	0	0	0	0	0	0	0	0	0	0	0	0	0	0	0	0	0	320	97	0	0	0	0	0	0	0	0	0	0	0	0	0	0	0	0	0	0	0	0	0	0	0	0	0
1478	8a20f28015ee65c502a31d291877c3bf	0	0	0	0	0	0	0	0	0	0	0	0	0	0	0	0	0	0	0	0	0	0	0	0	417	0	0	0	0	0	0	0	0	0	0	0	0	0	0	0	0	0	0	0	0	0	0	0
1479	c71eeecddbe20c6e8e7aae7a90a30e0d	0	0	0	0	0	0	0	0	0	0	0	0	0	0	0	0	0	0	0	0	0	0	0	0	0	0	0	0	0	0	0	0	0	0	0	0	0	0	0	0	0	0	0	0	0	0	0	0
1480	3308698f6a258c956ec1ac5ee4f7d3aa	0	0	0	0	0	0	0	0	0	0	0	0	0	0	0	0	0	0	0	0	0	0	0	0	0	0	0	0	0	0	0	0	0	0	0	0	0	0	0	0	0	0	0	0	0	174	0	19
1481	cf9e8bdace439996423d28fb093f10e7	0	0	0	0	0	0	0	0	0	0	0	0	0	0	0	147	0	0	0	0	0	0	0	0	0	0	0	0	0	0	0	0	0	0	0	0	0	0	0	0	0	0	0	0	0	0	0	0
1482	10575dd7023bbffcdedc17f5f6dd2c0f	0	0	0	0	0	0	0	0	0	0	0	0	0	0	0	0	0	0	0	0	0	0	0	0	0	0	0	0	0	0	0	0	0	0	0	0	0	0	0	0	0	0	0	0	0	0	0	0
1483	7c1e011116fd981e01264f144b56d8a6	0	0	0	0	0	0	0	0	0	0	0	0	0	0	0	0	0	0	0	0	0	0	0	0	0	0	0	0	0	0	0	0	0	0	0	0	0	0	0	0	0	0	0	0	0	0	0	0
1484	e5bf9da1a8569e9cf14911eb5bb7ff4b	0	0	0	0	0	0	0	0	0	0	0	0	0	0	0	0	0	0	0	0	0	0	0	0	0	0	0	0	0	0	0	0	0	0	0	0	0	0	0	0	0	0	0	0	0	0	0	0
1485	2040d059a49a26575873160deb779b20	0	0	0	0	0	0	0	0	0	0	0	0	0	0	0	0	0	0	0	0	0	0	0	0	0	0	0	0	0	0	0	0	0	0	0	0	0	0	0	0	0	0	0	0	0	0	0	0
1486	4256abe3ba719f3b82e16dbabf1fcd57	0	0	0	0	0	0	0	0	0	0	0	0	0	0	0	0	0	0	0	0	0	0	0	0	0	0	0	0	0	0	0	0	0	0	0	0	0	0	0	0	0	0	0	0	0	0	0	0
1487	535df7a9fa398ad34387faf4c4dd2d7f	0	0	0	0	0	0	0	46	0	0	0	0	0	0	0	24	0	0	0	0	0	0	0	13	0	0	50	0	0	0	0	0	0	0	0	0	42	25	46	0	0	0	0	0	0	0	0	0
1488	ca7ea6772d65c3544e3d05c785513848	0	0	0	0	0	0	0	0	0	0	0	0	192	221	0	0	0	0	0	0	0	0	0	0	0	0	0	0	0	0	0	0	0	0	0	0	0	0	0	0	0	0	0	0	0	0	0	0
1489	d409b06e15a519bf055dcf1b4ce8b77e	0	0	0	0	0	0	0	90	0	0	0	0	0	0	0	0	0	0	0	0	0	0	0	0	0	0	0	0	0	0	0	0	0	0	0	0	110	0	60	0	0	0	0	0	0	0	0	0
1490	30cd0407d5f479687b96d9067584c843	0	0	0	12	0	8	0	0	0	46	20	10	0	0	0	0	0	0	0	0	0	0	0	0	0	5	0	17	18	17	0	0	0	0	0	26	0	0	0	51	60	53	0	0	0	0	0	0
1491	91ba781697a25e358a075e726d774d8b	0	0	0	0	0	0	0	0	0	0	0	0	0	0	0	0	0	0	0	0	0	0	0	0	0	0	0	0	0	0	0	0	0	0	0	0	0	0	0	0	0	0	412	0	0	0	0	0
1492	9798d4b6ae831377362a0b3cc8dd7bd8	0	0	0	0	0	0	0	0	0	0	0	0	0	0	0	0	0	0	0	0	0	0	0	0	0	0	0	0	0	0	0	0	0	42	15	109	0	0	0	76	68	0	0	0	0	0	0	0
1493	e7d28ef52519d0b8bd47b219b1e8b1d4	0	0	0	0	0	0	0	0	0	0	0	0	0	0	0	0	0	0	0	0	0	0	0	0	0	0	0	0	0	0	0	0	0	0	0	0	0	0	0	0	0	0	0	0	0	0	0	0
1494	15e9538f31c2a213960af1fe02fe2e56	0	0	0	0	0	0	0	0	0	0	0	0	0	0	0	0	0	0	0	0	0	0	0	0	0	0	0	0	0	0	391	0	0	0	0	0	0	0	0	0	19	0	0	0	0	0	0	0
1495	230f89d5fc7cbae0eea744d3fe87cd82	0	0	0	0	0	0	0	0	0	0	0	0	0	0	0	0	0	0	0	0	0	0	0	0	0	0	0	0	0	0	0	0	0	0	0	0	0	0	0	0	0	0	0	0	0	0	0	52
1496	3fc1a3753114eebd06b60050bc326238	0	0	0	0	0	0	0	0	0	0	0	0	0	0	0	0	0	0	0	0	0	0	0	0	0	0	0	0	0	0	0	0	0	0	0	0	0	0	0	0	0	0	0	0	0	0	0	0
1497	b1b88dacf120f27483ff52dfb847e4d1	0	0	0	0	0	0	0	0	0	0	0	0	0	0	0	0	0	0	0	0	0	0	0	0	0	0	0	0	0	0	0	410	0	0	0	0	0	0	0	0	0	0	0	0	0	0	0	0
1498	0e74c8c9267a6bd8c3cc7ba5b8dde94d	120	113	43	0	0	0	0	0	0	0	0	0	0	0	0	0	0	0	0	0	0	0	0	0	0	0	0	0	0	0	0	0	0	0	0	0	0	0	0	0	0	0	0	0	0	0	0	0
1499	358e69d7e6c52b8a061e87c36308b84c	0	0	0	0	0	0	0	0	0	0	0	0	0	0	0	0	0	0	0	0	0	0	0	0	0	0	0	0	0	0	0	0	0	0	0	0	0	0	0	0	0	0	0	0	0	0	0	0
1500	7d15aa9f407b14a5a53cc48974657a7a	0	0	0	0	0	0	0	0	0	0	0	0	0	0	0	0	0	0	0	0	0	0	0	0	0	0	0	0	0	0	0	0	0	0	0	0	0	0	0	0	0	0	0	0	9	0	0	0
1501	61edb41d2d41ec00744defaa6e4837d3	0	0	0	0	0	0	0	0	0	0	0	0	0	0	0	0	42	0	0	0	0	0	0	0	0	0	0	0	0	0	0	0	0	0	0	0	0	0	0	0	0	0	0	0	0	0	0	0
1502	81b3fc8d4ff8418fb33c15b3a734a542	0	0	0	0	0	0	0	0	0	0	0	0	0	0	0	0	0	0	0	0	0	0	0	0	0	0	0	0	0	0	0	0	0	0	0	0	0	0	0	0	0	0	0	0	0	0	0	0
1503	cc17232518e4f5ddcd372eea803c286e	0	0	0	0	0	0	0	0	0	0	0	0	0	0	0	0	0	0	0	0	0	0	0	0	0	0	0	0	0	0	0	0	0	0	0	0	0	0	0	0	0	0	0	0	0	0	0	0
1504	a5caab84d2d7ff479ab623ac610d7e0c	0	0	0	0	0	0	0	0	0	0	0	0	0	0	0	0	0	0	0	0	0	0	0	0	0	0	0	0	0	0	0	0	0	0	0	0	0	0	0	0	0	0	0	0	0	0	0	0
1505	c21ee66904b08b36c83c63c78145f2cf	0	0	0	0	0	0	0	0	0	0	0	86	0	9	0	0	0	0	0	0	0	0	0	0	0	0	0	0	0	0	0	0	0	0	0	0	0	0	0	0	0	0	0	0	0	0	0	0
1506	cbf06fa18ceb61cc0ea2e23a63e5a747	0	0	0	0	0	0	0	0	0	0	0	0	0	0	0	0	0	0	0	0	0	0	0	0	0	0	0	0	0	0	0	0	0	0	0	0	0	0	0	0	0	0	0	0	0	0	0	0
1507	b2d530ede7e37dfdc7edeeb25b9881b7	0	0	0	0	0	0	0	0	0	0	0	0	0	0	0	40	0	0	0	0	0	0	0	0	0	0	0	0	0	0	0	0	0	0	0	0	52	120	0	0	0	0	0	0	0	0	0	0
1508	fbd01f9908712b35e8012db79a2a72c8	0	0	0	0	0	0	0	0	0	0	0	0	0	0	0	0	0	0	0	220	0	0	0	0	0	0	0	0	0	0	0	0	0	0	0	0	0	0	0	0	0	0	0	0	135	0	0	0
1509	c0e545a2cf014908928c153f59796d95	0	0	0	0	0	0	0	0	0	0	0	0	0	0	0	57	0	0	0	0	0	0	0	0	0	0	91	0	0	0	0	0	0	0	0	0	46	0	79	0	0	0	0	0	0	0	0	0
1510	2ccf396b934abf266002ee83dd611d6f	0	0	0	0	0	0	0	0	0	0	0	0	0	0	0	0	0	0	0	0	0	0	0	0	0	0	0	0	0	0	0	0	0	0	0	0	0	0	0	0	0	0	0	0	0	0	0	0
1511	67a8581daee7b06ef5b81ffeb3fbb2db	0	0	0	0	0	0	0	0	0	0	0	0	59	70	84	0	0	0	0	0	0	0	0	0	0	0	0	0	0	0	0	0	0	0	0	0	0	0	0	0	0	0	0	0	0	0	0	0
1512	a87a19b23e4d5a55c511fa13d1dfa89e	0	0	0	0	0	0	0	0	0	0	0	0	0	0	0	0	0	0	0	0	0	0	0	0	0	0	0	0	0	0	0	0	0	0	0	0	0	0	0	0	0	0	0	0	0	0	0	0
1513	975d7be84e0ed3bddb1a7ffc0b975fd7	0	0	0	0	0	0	0	0	0	0	0	0	0	0	0	0	0	0	0	0	0	0	0	0	0	0	0	0	0	0	0	0	0	0	0	0	0	0	0	0	0	0	0	0	0	0	96	0
1514	af5f9168ed20c6167e4a58be882fb38b	0	0	0	0	0	0	0	0	0	0	0	0	0	0	0	0	0	0	0	0	0	0	0	0	0	0	0	0	0	0	0	0	0	0	0	0	0	0	0	0	0	0	0	0	0	0	0	0
1515	eae6acb9016a1e09dd58d96c636e6513	0	0	0	0	0	0	0	0	0	0	0	0	0	0	0	0	0	0	0	0	0	0	0	0	0	0	137	0	0	0	0	0	0	0	0	0	0	49	78	0	0	0	0	0	0	0	0	0
1516	f47765246be93094e8e1799cc4e4ccc7	0	0	0	0	0	0	0	0	0	0	0	0	0	0	0	0	0	0	0	0	0	165	58	178	0	0	0	0	0	0	0	0	0	0	0	0	0	0	0	0	0	0	0	0	0	0	0	0
1517	236740ed11b3c8e10f76f7c61177ef1a	0	0	0	0	0	0	0	0	0	0	0	0	0	0	0	0	0	0	0	0	0	0	0	0	0	0	0	0	0	0	0	0	0	0	0	0	0	0	0	0	0	0	0	0	0	0	0	0
1518	8d8d1b7ce76842f19891d63fb27276de	0	0	0	0	0	0	0	0	0	0	0	0	0	0	0	0	0	0	0	0	0	0	0	0	0	0	0	0	0	0	0	0	0	0	0	0	0	0	0	0	0	0	0	0	0	0	0	0
1519	f5c24e94dbaf3982356f57c5edb5e36c	0	0	0	0	0	0	0	0	0	0	0	0	174	189	36	0	0	0	0	0	0	0	0	0	0	0	0	0	0	0	0	0	0	0	0	0	0	0	0	0	0	0	0	0	0	0	0	0
1520	fd0c3b0f7cb441e356ca2cd640235df6	0	0	399	0	0	0	0	0	0	0	0	0	0	0	0	0	0	0	0	0	0	0	0	0	0	0	0	0	0	0	0	0	0	0	0	0	0	0	0	0	0	0	0	0	0	0	0	0
1521	2161807e836666b46b0625e36a968b81	0	0	0	0	0	0	0	0	0	0	0	0	0	0	0	0	0	0	0	50	0	0	0	0	0	0	0	0	0	0	0	0	0	0	0	0	0	0	0	0	0	0	0	0	0	0	0	0
1522	e9d178159f5fa41d50b4bb8ce2899df1	0	0	0	0	0	0	0	0	0	0	0	0	0	0	0	0	0	0	0	0	0	0	0	0	0	0	0	0	0	0	0	0	0	0	0	0	0	0	0	0	0	0	0	0	0	0	0	0
1523	f1cc7bffb3c5e74b4a18f5b3aaeda974	0	0	0	0	0	0	0	0	0	0	0	0	0	0	0	0	0	0	0	0	0	0	0	0	0	0	0	0	0	0	0	0	0	0	0	0	86	0	0	0	0	0	0	0	0	0	0	0
1524	3014564cf3abd6a4c7641bec4615f503	0	0	0	0	0	0	0	0	0	0	0	0	0	0	0	0	0	0	0	0	0	0	0	0	0	0	0	0	0	0	0	0	0	0	0	0	0	0	0	0	0	0	0	0	0	0	0	0
1525	83a1d4c280b6e02b557526f68b0bf76e	0	0	0	0	0	0	0	0	0	0	0	0	0	0	0	0	0	0	0	0	0	0	0	0	0	0	0	0	0	0	0	0	0	0	0	0	0	0	0	0	0	0	0	0	0	0	0	0
1526	17369e972d86534313594e17c8885204	0	0	0	0	0	0	0	0	0	0	0	0	0	0	0	0	73	0	0	0	0	0	0	0	0	0	0	36	0	0	0	0	0	0	0	0	0	0	0	55	67	0	0	0	0	0	0	0
1527	26a37c6d13f47ca5d105b8cd4405fbe1	0	0	0	0	0	0	0	0	0	0	0	0	0	0	0	0	0	0	0	0	0	0	0	0	0	0	0	0	0	0	0	0	0	0	0	0	0	0	0	0	0	0	0	0	0	0	0	0
1528	7857799157b910bae0a7d83d448f5015	0	0	0	0	0	0	0	0	0	0	0	0	0	0	0	0	0	0	0	0	0	0	0	0	0	0	0	0	0	0	0	0	0	0	0	0	0	0	0	0	0	0	0	0	0	0	0	0
1529	8f2aa7619637da6d292c3a39ee3ccfb8	0	0	0	0	0	0	0	0	0	0	0	0	0	0	0	0	0	0	0	0	0	0	0	0	0	0	0	0	0	0	0	0	0	0	0	0	0	0	0	0	0	0	0	0	0	0	0	0
1530	2fb2488127acbf3e3e9387b18ec49a83	0	0	0	0	0	0	0	0	0	0	0	0	0	0	0	251	0	0	0	0	0	0	0	0	0	0	0	0	0	0	0	0	0	0	0	0	0	0	0	0	0	0	0	0	0	0	0	0
1531	c90c2bc0c2b02b1cf8468176126342d0	0	0	0	0	0	0	0	0	0	0	0	0	0	0	0	0	0	0	0	0	0	0	0	0	0	0	0	0	0	0	0	0	0	0	0	0	153	27	0	0	0	0	0	0	0	0	0	0
1532	6d38d23c10ab931f9a73e69933ff2df3	0	0	0	0	0	0	0	0	0	0	0	0	0	0	0	0	0	0	0	0	0	0	0	0	0	0	0	0	0	0	0	0	0	0	0	0	0	0	0	0	0	0	0	0	0	393	0	0
1533	df5e9e045e0962d6b0f524539f1ee687	0	0	0	0	0	0	0	0	0	0	0	0	0	0	0	0	0	0	0	0	0	0	0	0	0	0	0	0	0	0	7	0	0	0	0	58	0	0	0	108	70	76	0	0	0	0	0	0
1534	84e4ee7d374169e9329d4d59d55ceaf3	0	0	0	0	0	0	0	0	0	0	0	0	0	0	0	0	0	0	0	0	0	0	0	0	0	0	0	0	0	0	0	0	0	0	0	0	0	0	0	0	0	0	0	0	0	0	0	0
1535	8a0399cbe9408ededab1a0abceac895b	0	0	0	0	0	0	0	0	0	0	0	0	0	0	0	0	0	0	0	0	0	0	0	0	0	0	0	0	0	0	0	0	0	0	0	0	0	0	0	0	0	0	0	390	0	0	0	0
1536	b281130a89fa316c83363d72da1b51d3	0	0	0	0	0	0	0	0	0	0	0	0	0	0	0	0	0	0	0	0	0	0	0	0	0	0	177	0	0	0	0	0	0	0	0	0	0	0	0	0	0	0	0	0	0	0	0	0
1537	0d6e6b7baeb2a11722a81d35781d6bc7	0	0	0	0	0	0	0	0	0	0	0	0	0	0	0	0	0	0	0	0	0	0	0	0	0	0	0	0	0	0	0	0	0	0	0	0	0	0	0	0	0	0	0	0	0	0	0	0
1538	0ee9ecd3cc45c27c0966ff98033e2311	0	0	0	0	0	0	0	0	0	0	0	0	0	0	0	0	0	0	0	389	0	0	0	0	0	0	0	0	0	0	0	0	0	0	0	0	0	0	0	0	0	0	0	0	0	0	0	0
1539	47e2b2d068481c8de9ce6084d3ce997c	0	0	0	0	0	0	0	0	0	0	0	0	0	0	0	0	0	0	0	0	0	0	0	0	0	0	0	0	0	0	0	0	0	0	0	0	0	0	0	0	0	0	0	0	0	0	0	0
1540	5ce9ae05c53a1848a59af8e4f63b214a	0	0	0	0	0	0	0	0	0	0	0	0	0	0	0	0	88	0	0	0	0	0	0	0	0	0	0	0	0	0	0	0	0	0	0	0	0	0	0	0	0	0	0	0	0	0	0	0
1541	6f3aa55e1085dc53da8da6a4c08035fc	0	0	0	0	0	0	0	0	0	0	0	0	0	0	0	0	0	0	0	178	0	0	0	0	0	0	0	0	0	0	0	0	0	0	0	0	0	0	0	0	0	0	0	0	0	0	0	0
1542	7703d872ea643c217fdfd9d8aa8d2c1d	0	0	0	0	0	0	0	0	0	0	0	0	0	0	0	0	0	0	0	0	0	0	0	0	0	0	0	0	0	0	106	157	125	0	0	0	0	0	0	0	0	0	0	0	0	0	0	0
1543	7f5fa1fb07d06b46d3a20603a16394ec	0	0	0	44	0	0	0	0	0	91	21	41	0	0	0	0	11	0	0	0	0	0	0	0	0	0	0	0	31	28	0	0	0	0	0	0	0	0	0	0	0	0	0	0	0	0	0	0
1544	a1cad9c8ba6077d87633e3e39ba901e3	0	0	0	0	0	0	0	0	0	0	0	0	0	0	0	0	0	0	0	0	40	0	0	0	0	0	0	0	0	0	0	0	0	0	0	0	0	0	0	0	0	0	0	0	66	38	45	0
1545	ce86d55336f35cb2aeccdc6f2617de97	0	0	0	0	0	0	0	0	0	0	0	0	0	0	0	0	0	0	0	0	0	0	0	0	0	0	0	0	0	0	0	0	0	0	0	0	0	0	0	0	0	0	0	0	0	0	0	0
1546	e5789a5ea6f441b78600fe3197ee7103	0	0	0	0	0	0	0	0	0	0	0	0	0	0	0	0	0	0	0	0	0	0	0	0	0	0	0	0	0	0	0	0	0	0	0	0	0	0	0	0	0	0	0	0	0	0	0	0
1547	faf9759cd41290d32ae87e9b2161c012	0	0	0	0	0	0	0	0	0	0	0	0	0	0	0	0	0	0	0	0	0	0	0	0	0	0	0	0	0	0	0	0	0	0	0	0	0	0	0	0	0	0	0	0	0	0	0	0
1548	088c68b895de4873ab3e4397f1616953	0	0	0	0	0	0	0	0	0	0	0	0	0	0	0	0	0	0	0	0	0	0	0	0	0	0	0	0	0	0	0	0	0	0	0	0	0	0	0	0	0	0	0	0	0	0	0	0
1549	5b4eb780c1a339cfaac8ea937061f471	0	0	0	0	0	0	0	0	0	0	0	0	0	0	0	0	0	0	0	31	0	0	0	0	0	0	0	0	0	0	0	0	0	0	0	0	0	0	0	0	0	0	0	0	0	0	0	198
1550	9024a040bab246b3f15717a9825c7288	0	0	0	0	0	0	0	0	0	0	0	0	0	0	0	0	0	0	0	0	0	0	0	0	0	0	0	0	0	0	0	0	0	0	0	0	0	0	0	0	0	0	0	0	0	0	0	0
1551	9e0a851d59eea45f0963c30c1e8bd1cc	0	0	0	0	0	0	0	0	0	0	0	0	0	0	0	0	0	0	0	0	0	0	0	0	0	0	0	0	0	0	0	0	0	0	0	0	0	0	0	0	0	0	0	0	0	0	0	0
1552	d058c826f87fd5babaaf62e0f4b97130	0	0	0	0	0	0	0	0	0	0	0	0	0	0	0	0	0	0	0	0	0	0	0	0	0	0	0	0	0	0	0	0	0	0	0	0	0	0	0	0	0	0	0	0	0	0	0	0
1553	e4d8ff10cdd06143af79f716f143e05c	0	0	0	0	0	0	0	0	0	0	0	42	27	72	31	0	0	0	0	0	0	0	0	32	0	0	0	0	0	0	0	0	0	0	0	0	0	0	0	0	0	0	0	0	0	0	0	0
1554	f3c0c93a39ba6158aad0d6095e8da982	0	0	0	0	0	0	0	0	0	26	0	0	0	0	0	0	0	0	0	0	0	0	0	0	0	19	0	0	0	0	0	0	0	0	0	48	0	0	0	70	0	57	0	0	0	0	0	0
1555	f6028d22d7e283e0973ee9d6b2063006	0	0	0	43	0	0	0	0	0	124	62	39	0	0	0	0	0	28	0	0	0	0	0	0	0	0	0	0	0	0	0	0	0	0	0	0	0	0	0	39	49	0	0	0	0	0	0	0
1556	64ec76a628e1933e53dd67b0116b554a	0	0	0	0	0	0	0	0	0	0	0	0	0	0	0	0	0	0	0	0	0	0	0	0	0	0	0	68	0	108	0	0	0	0	0	0	0	0	0	21	0	0	0	0	0	0	0	0
1557	93b1285e0082d809592d975f996a364c	0	0	0	0	0	0	0	0	0	0	0	0	0	0	0	0	145	64	0	0	0	0	0	0	0	0	0	0	0	0	0	0	0	0	0	0	0	0	0	0	0	0	0	0	0	0	0	0
1558	aa99b086aff76709550c77a961064678	0	0	0	0	0	0	0	0	0	0	0	0	0	0	0	0	0	0	0	0	0	0	0	0	0	0	0	0	0	0	0	0	0	0	0	0	0	0	0	77	56	0	0	0	0	0	0	0
1559	1c896bcb68058a3e44bf80ac54a9385f	0	0	0	0	0	0	0	0	0	0	0	0	0	0	0	0	0	0	0	0	0	0	0	0	0	0	0	0	0	0	0	0	0	0	0	0	0	0	0	0	0	0	0	0	0	0	0	0
1560	c06c55e8faed537f43fb601e560c6887	0	0	0	0	0	0	0	0	0	0	0	0	0	0	0	79	0	0	0	0	0	0	0	0	0	0	0	0	0	0	0	0	0	0	0	0	0	0	0	0	0	0	0	0	0	0	0	0
1561	113a00f65f1c258dd862fed9b96d13c6	0	0	0	0	0	0	0	0	0	0	0	0	0	0	0	0	0	0	0	0	0	0	0	0	0	0	0	0	0	0	0	0	0	0	0	0	0	0	0	0	0	0	0	0	0	0	0	0
1562	ca492678eb9aa36bcd6a5d00872b778e	0	0	0	0	0	0	0	0	0	0	0	0	0	0	0	0	0	0	0	0	0	0	0	0	0	0	0	0	0	0	0	0	0	0	0	0	0	0	0	0	0	0	0	0	0	0	0	0
1563	296bdf889a4e82c7f439ec827ca07210	0	0	0	0	0	0	0	0	0	0	0	0	0	0	0	0	0	0	0	0	0	0	0	0	0	0	325	0	0	0	0	0	0	0	0	0	0	0	0	0	0	0	0	0	0	0	0	0
1564	4de898668f1a0b0939ab6eb8646acf69	0	0	0	0	0	0	0	0	0	0	0	0	0	0	0	0	0	0	0	0	0	0	0	0	0	0	0	0	0	0	0	0	0	0	0	0	0	0	0	0	0	0	0	0	0	0	0	0
1565	073d4f8d390ae6602d723412d6835fe3	0	0	0	0	0	0	0	0	0	0	0	0	0	0	0	0	0	0	0	0	0	0	0	0	0	0	0	0	0	0	0	0	0	0	0	0	0	0	0	0	0	0	0	0	0	0	0	0
1566	9642b0726102492a57dd1a4921dd1287	0	0	0	0	0	0	0	0	0	0	0	0	0	0	0	0	0	0	0	0	0	0	0	0	0	0	0	0	7	0	0	0	0	0	0	0	0	0	0	0	0	0	0	0	0	0	0	0
1567	be98fcdffcacf085150c61087eb0b5ef	0	0	0	0	0	0	0	0	0	0	0	0	0	0	0	0	0	0	0	0	0	208	99	0	0	0	0	0	0	0	0	0	0	0	0	0	0	0	0	0	0	0	0	0	0	0	0	0
1568	18497e49876474e6e8cbb8918b086643	0	0	0	0	0	0	0	0	0	0	0	0	0	0	0	0	0	0	0	0	0	0	0	0	0	0	0	0	0	0	0	0	0	0	0	0	0	0	0	0	0	0	0	0	0	0	0	0
1569	3a9b46f4af22599afba934401851b7b1	0	0	0	0	0	0	0	0	0	0	0	0	0	0	0	0	0	0	0	0	0	0	0	0	0	0	0	0	0	0	0	0	0	0	0	0	0	0	0	0	0	0	0	0	0	0	0	0
1570	5f2d5e0c71f6460b3069ab1cb12396ed	0	0	0	0	0	0	0	0	0	0	0	0	0	0	0	0	0	0	0	0	0	0	0	0	0	0	0	0	0	0	0	0	0	0	0	0	0	0	0	0	0	0	0	0	0	0	0	0
1571	7c2ef8c77ac3f16dbf6064fb019d45fa	0	0	0	0	0	0	0	0	0	0	0	0	0	0	0	0	0	0	0	0	0	0	0	0	0	0	0	0	0	0	0	0	0	0	0	141	0	0	0	27	78	68	0	0	0	0	0	0
1572	7c990b4d7f061788dbe43473616fc557	0	0	0	0	0	0	0	0	0	0	0	0	0	0	0	0	0	0	0	0	0	0	0	0	0	0	0	0	0	0	0	0	0	0	0	0	0	0	0	0	0	0	0	0	0	0	0	0
1573	954daecd9f2757948990c998d2ca25cd	0	0	0	25	0	0	0	0	0	0	0	0	0	0	0	0	17	0	0	0	0	0	0	0	0	0	0	0	0	0	0	0	0	0	0	0	0	0	0	0	0	0	0	0	0	0	0	0
1574	99e6c3f606ffee090d92ceddd77b9213	0	0	0	0	0	0	0	0	0	0	0	0	0	0	0	0	0	0	0	0	0	0	0	0	0	0	0	0	0	0	0	0	0	0	0	0	0	0	0	0	0	0	0	0	0	0	0	0
1575	1f1e47b4851a4b0577ad5a2ebef89db8	0	0	0	0	0	0	0	0	0	0	0	0	0	0	0	0	0	0	0	0	0	0	0	0	0	0	0	0	0	0	0	0	0	0	0	0	0	0	0	0	0	0	0	0	0	0	0	0
1576	2e9ec9c8dd5733d8410306a4a23998a2	0	0	0	17	0	0	0	0	0	66	0	0	0	0	0	0	22	0	0	0	0	0	0	0	0	0	0	0	0	0	0	0	0	0	0	6	0	0	0	3	28	4	0	0	0	0	0	0
1577	d0721e7755bfa1de913d2dee2ad13511	0	0	0	0	0	0	0	0	0	0	0	0	0	0	0	0	0	0	99	0	0	0	0	0	0	0	0	0	0	0	0	0	0	0	0	0	0	0	0	0	0	0	0	0	0	0	0	0
1578	0f8bd2efcdf6dae70f7ad64ceefbc01f	376	0	0	0	0	0	0	0	0	0	0	0	0	0	0	0	0	0	0	0	0	0	0	0	0	0	0	0	0	0	0	0	0	0	0	0	0	0	0	0	0	0	0	0	0	0	0	0
1579	127ea1d47272f32c303850eb9ddf39bf	0	0	0	0	0	0	0	0	0	0	0	0	0	0	0	0	0	0	0	0	0	0	0	0	0	0	0	0	0	0	0	0	0	0	0	0	0	0	0	0	0	0	0	0	0	0	0	0
1580	76f8af8e1b03b5d86ee648200385322d	0	0	0	0	0	0	0	0	0	0	0	0	0	0	0	0	0	0	0	0	0	0	0	0	0	0	0	0	0	0	0	0	0	0	0	0	65	0	0	0	0	0	0	0	0	0	0	0
1581	76fca738ff48391648ebd8470c6ef992	0	0	0	97	0	0	0	0	0	0	0	0	0	0	0	0	0	0	0	0	0	0	0	0	0	0	0	0	0	0	0	0	0	70	0	0	0	0	0	0	0	0	0	0	0	0	0	0
1582	c1c2809630bf3b66e31a41c7ab79ca98	45	0	55	0	0	0	0	0	0	0	0	0	0	0	0	0	0	0	0	0	0	0	0	0	0	0	0	0	0	0	0	0	0	0	0	0	0	0	0	0	0	0	0	139	22	15	0	0
1583	2568223038beb7bddaf132ef4c90ed67	0	0	0	66	0	0	0	0	0	44	0	0	0	0	0	0	0	12	0	0	0	0	0	0	0	0	0	0	0	0	0	0	0	35	0	29	0	0	0	0	0	49	0	0	0	0	0	0
1584	2e67ac167087f272d5644984f97e4f00	0	0	0	0	0	0	0	0	0	0	0	0	0	0	0	0	0	0	0	0	0	0	0	0	0	0	0	0	0	0	0	0	0	0	0	0	0	0	0	0	0	0	0	0	0	0	0	0
1585	337169f850b713476fc45fc5695aa3f6	0	0	0	0	0	0	0	0	0	0	0	0	0	0	0	0	0	0	0	0	0	0	0	0	0	0	0	0	0	0	0	0	0	0	0	0	0	0	0	0	0	0	0	0	0	0	0	0
1586	d76657fc26a93c29010529d0542b48ed	0	0	0	0	0	0	0	0	0	0	0	0	0	0	0	0	0	0	0	0	0	0	0	0	0	0	252	0	0	0	0	0	0	0	0	0	0	0	0	0	0	0	0	0	0	0	0	0
1587	ee63bf7ca5feab5bee9ea242eaf861a5	0	0	0	0	0	0	0	0	0	0	0	0	0	0	0	0	0	0	0	0	0	0	0	0	0	0	0	0	0	0	0	0	0	0	0	0	0	0	0	0	0	0	0	0	0	0	0	0
1588	601158e4ddd86a5ef323f4afc9146c65	0	0	0	0	0	0	57	0	0	0	0	0	0	0	0	0	0	0	0	0	0	0	0	0	0	0	0	0	0	0	0	0	0	0	0	0	127	44	0	0	0	0	0	0	0	0	0	0
1589	6bf611171a1329709d417fa0a4507ed5	0	0	0	0	0	0	0	0	0	0	0	0	0	0	0	0	0	0	0	0	0	0	0	0	0	0	0	0	0	0	0	0	0	0	0	0	0	0	0	0	0	0	0	0	0	0	0	0
1590	70faa6813c4fcecbf270acbdbddf9e8a	0	0	0	0	0	0	0	0	0	0	0	0	0	0	0	0	0	0	0	0	0	0	0	0	0	0	0	0	0	0	0	0	0	0	0	0	0	0	0	0	0	0	0	0	0	0	0	0
1591	c21415c7e41437f97c739f6d07437fdc	0	0	0	0	0	0	0	0	0	0	0	0	0	0	0	0	0	0	0	0	0	0	0	0	0	0	0	0	0	0	0	0	0	0	0	0	0	0	0	0	0	0	0	0	0	0	0	0
1592	c67d3b7ba596614128b703b5c8c864fe	0	0	0	16	0	0	0	0	0	25	0	0	0	0	0	0	0	0	0	0	0	0	0	0	0	0	0	0	0	0	0	0	0	0	0	41	0	0	0	23	60	60	0	0	0	0	0	0
1593	efb8eadb56256cfc8be4fa2a1e7f4b6b	0	0	0	0	0	0	0	0	0	0	0	0	0	0	0	0	0	0	0	0	0	0	0	0	0	0	0	0	0	0	0	0	0	0	0	0	0	0	0	0	0	0	68	0	18	11	0	96
1594	f6d5e990d1d1dcba4990ebd7a52b6313	0	0	0	0	0	0	0	0	0	0	0	0	0	0	0	0	0	0	0	0	0	0	0	0	0	0	0	0	0	0	0	0	0	0	0	0	0	0	0	0	0	0	0	0	0	0	0	0
1595	16a63bcd60692f3ee5ed864cf8de07d3	0	0	0	0	0	0	0	0	0	0	0	0	0	0	0	0	0	0	0	0	0	0	0	0	0	0	0	0	0	0	0	0	0	0	0	0	0	0	0	0	0	0	0	0	0	0	0	0
1596	a3fe7cc55dfa02cc3e6d81007a8e8391	0	0	0	0	0	0	0	0	0	0	0	0	0	0	0	0	0	0	0	0	0	0	0	0	0	0	0	0	0	0	0	0	0	20	0	53	0	0	0	80	115	0	0	0	0	0	0	0
1597	a4489e77273cf98d5908266818ecf84e	0	0	0	0	0	0	0	0	0	0	0	0	0	0	0	0	0	0	0	0	0	0	0	0	0	0	0	0	0	0	0	0	0	0	0	0	0	0	0	0	0	0	0	0	0	0	0	0
1598	05069694b91fbc6e0a139ea17b6ce9ac	0	0	0	0	0	0	0	0	0	0	0	0	0	0	0	0	0	0	0	0	0	0	0	0	0	0	0	0	0	0	0	0	0	0	0	0	0	0	0	0	0	0	0	371	0	0	0	0
1599	08e81fe6ac78bd9b8e265113fb92d74f	0	0	0	0	0	0	0	0	0	0	0	0	0	0	0	0	0	0	0	0	0	0	0	0	0	0	0	0	0	0	0	0	0	0	0	0	0	0	0	0	0	0	0	0	0	0	0	0
1600	257e1defd6af6c85b0cfd5ab34aab2a8	0	0	0	0	0	0	0	0	39	0	0	0	0	0	0	0	0	0	0	0	0	0	0	0	0	0	0	0	0	0	0	0	0	0	0	0	43	0	0	0	0	0	0	0	0	0	0	0
1601	04bdf9ea6df401d46c1c63e172e6c66d	0	0	0	0	0	0	0	0	0	0	0	0	0	0	0	0	0	0	121	0	0	0	0	0	0	0	0	0	0	0	0	0	0	0	0	0	0	0	0	0	0	0	0	0	0	0	0	0
1602	db01cf7773e3243052145a3c93ea4029	0	0	0	0	0	0	0	0	0	0	0	85	0	0	0	0	0	0	0	0	0	0	0	0	0	0	0	0	0	0	0	0	0	0	0	0	0	0	0	0	0	0	0	0	0	0	0	0
1603	e4a140396f088e2b02b9e43b69ec97a4	0	0	0	0	0	0	0	0	0	84	0	0	0	0	0	0	0	0	0	0	0	0	0	0	0	0	0	0	0	0	0	0	0	0	0	47	0	0	0	79	68	54	0	0	0	0	0	0
1604	0f2b6e70687aba3e3b67631d7da48519	0	0	0	0	0	0	0	0	0	0	0	0	0	0	0	112	0	0	0	0	0	0	0	0	0	0	86	0	0	0	0	0	0	0	0	0	0	0	24	0	0	0	0	0	0	0	0	0
1605	030ba1ea2e249d6cc8aa3c8c0add543b	0	0	0	0	0	0	0	0	0	0	0	0	0	0	0	0	0	0	0	0	0	0	0	0	0	0	0	0	0	0	0	0	0	0	0	0	0	0	0	0	0	0	0	0	0	0	0	0
1606	57a1c7cfaea1c333f5b5e2d8e24cb854	0	0	0	0	0	0	41	58	28	0	0	0	0	0	0	0	0	0	0	0	0	0	0	0	0	0	0	0	0	0	0	0	0	0	0	0	0	0	58	0	0	0	0	0	0	0	0	0
1607	afef67d7637619be8e6f3ae23bab0eb3	0	0	0	0	0	0	0	0	0	0	0	0	0	0	0	0	0	0	0	0	0	0	0	0	0	0	0	0	0	0	0	0	0	0	0	0	0	0	0	0	0	0	0	0	0	0	0	0
1608	b3cea131ba26e8f2b39a508015059ee6	0	0	0	0	0	0	0	0	0	0	0	0	0	0	0	0	0	0	0	0	0	0	0	0	0	0	0	0	0	0	0	0	0	0	0	0	0	0	0	0	0	0	0	0	0	0	0	0
1609	ccf4a5f84b88d909b93071d69797c93a	0	0	0	0	0	0	0	0	192	0	0	0	0	0	0	0	0	0	0	0	0	0	0	0	0	0	0	0	0	0	0	0	0	0	0	0	0	0	0	0	0	0	0	0	0	0	0	0
1610	dfe95ac61a3b1fd7172eb3c4a2572e44	0	0	0	0	0	0	0	0	0	0	0	0	0	0	0	0	0	0	0	37	136	0	0	0	0	0	0	0	0	0	0	0	0	0	0	0	0	0	0	0	0	0	40	0	0	0	0	53
1611	1a92bdf431dc8ffd19ae8cd819d763e9	0	0	0	0	0	0	0	23	0	0	0	0	0	0	0	0	0	0	0	0	0	0	0	0	0	0	0	0	0	0	0	0	0	0	0	0	26	0	0	0	0	0	0	0	0	0	0	0
1612	2360d4d2fa1708dcacdcd2a22390921e	0	0	0	3	0	0	0	0	0	0	0	0	0	0	0	0	10	0	0	0	0	0	0	0	0	0	0	0	0	0	0	0	0	0	0	5	0	0	0	0	16	0	0	0	0	12	0	0
1613	2a74eb201ef79c1e28776cc92227ff4a	0	0	0	0	0	0	0	0	0	0	0	0	0	0	0	64	0	0	0	0	0	0	0	0	0	0	0	0	0	0	0	0	0	0	0	0	95	0	0	0	0	0	0	0	0	0	0	0
1614	ed5daf6cbe364c722aecd2404aa98b1f	0	0	0	0	0	0	0	0	0	0	0	0	0	0	0	0	0	0	0	0	0	0	0	0	0	0	0	0	0	0	0	0	0	0	0	0	0	0	0	0	0	0	0	0	0	0	0	58
1615	75a3a3d01c1d7838f567d565aa96fc0e	0	0	0	0	0	0	0	0	0	0	0	30	0	0	0	0	0	0	0	0	0	0	0	0	0	0	0	0	0	0	0	0	0	0	0	0	0	0	0	0	0	0	0	0	0	0	0	0
1616	e0ae6e862abda61a6249e242ac8468cf	0	0	0	0	0	0	21	57	0	0	0	0	0	0	0	0	0	0	0	0	0	0	0	0	0	0	0	0	0	0	0	0	0	0	0	0	30	0	67	0	0	0	0	0	0	0	0	0
1617	e2feb43218dc6ab199a8114772ac2c99	159	0	207	0	0	0	0	0	0	0	0	0	0	0	0	0	0	0	0	0	0	0	0	0	0	0	0	0	0	0	0	0	0	0	0	0	0	0	0	0	0	0	0	0	0	0	0	0
1618	fa6a322eca26e57cf7bf2a3ed780bc12	0	0	0	0	0	0	0	0	0	0	0	0	0	0	0	0	0	0	0	0	0	0	0	0	0	0	366	0	0	0	0	0	0	0	0	0	0	0	0	0	0	0	0	0	0	0	0	0
1619	53e30dce21a37cb9e7b0fcd30aea1ce5	0	0	0	33	0	20	0	0	0	232	60	20	0	0	0	0	0	0	0	0	0	0	0	0	0	0	0	0	0	0	0	0	0	0	0	0	0	0	0	0	0	0	0	0	0	0	0	0
1620	94d020c7a443616275b685c838831e46	0	0	0	0	0	0	0	0	0	0	0	0	0	0	0	0	0	0	0	0	0	0	0	0	0	0	0	0	0	0	0	0	0	0	0	0	0	0	0	0	0	0	0	0	0	0	0	0
1621	a8ef8de3ade0e775453d77720f3de2d2	0	0	0	0	0	0	0	0	0	31	0	0	0	0	0	0	0	0	0	0	0	0	0	0	0	0	0	35	0	34	0	0	0	19	21	34	0	0	0	69	50	46	0	0	0	0	0	0
1622	d1f3c32d49b6d72c2449b486aff523cb	0	0	0	0	0	0	0	0	0	0	0	0	0	0	0	40	0	0	0	0	0	0	0	0	0	0	90	0	0	0	0	2	0	0	0	0	63	88	11	0	0	0	0	0	0	0	0	0
1623	7c7a09e412119139ae5c27bcda1b7aca	0	0	0	0	0	0	127	0	0	0	0	0	0	0	0	0	0	0	0	0	0	0	0	0	0	0	0	0	0	0	0	0	0	0	0	0	0	0	144	0	0	0	0	0	0	0	0	0
1624	f2d5d38739132ab7f99652c4818cdce3	0	0	0	0	0	0	0	0	0	0	0	0	0	0	0	0	0	0	0	0	0	0	0	0	0	0	97	0	0	0	0	0	0	0	0	0	84	0	0	0	0	0	0	0	0	0	0	0
1625	43e3f786a72168626732e7db468948b2	0	0	0	0	0	0	0	0	0	0	12	15	0	0	0	0	0	0	0	0	0	0	0	0	27	0	0	152	34	95	0	0	3	0	0	0	0	0	0	24	0	0	0	0	0	0	0	0
1626	4aae70db3840f709c03a30e899374da3	0	0	0	0	0	0	0	0	0	0	0	0	0	0	0	0	0	0	0	0	0	0	0	0	0	0	0	0	0	0	0	0	0	0	0	0	0	0	0	0	0	0	0	0	0	0	0	0
1627	5422f3a7f826711aa59605e66b8f7074	0	0	0	0	0	0	0	0	0	0	0	0	0	0	0	0	0	0	0	0	0	0	0	0	0	0	0	0	0	0	0	0	0	0	0	0	0	0	0	0	0	0	0	0	0	0	0	0
1628	c3a5a541a4801f1f187fd19dfec77e07	0	0	60	0	0	0	0	0	0	0	0	0	0	0	0	0	0	0	0	0	0	0	0	0	0	0	0	0	0	0	0	0	0	0	0	0	0	0	0	0	0	0	0	0	0	0	0	0
1629	ca3c9507f15ff39736cadfb120882016	0	0	0	0	0	0	0	0	0	0	0	0	0	0	0	0	0	0	0	0	0	0	0	0	0	0	0	0	0	0	0	0	0	0	0	0	0	0	0	0	0	0	0	0	0	0	0	0
1630	eaef8e5adec930f6d58670494bb7af05	0	0	0	0	0	0	0	0	0	0	0	0	33	56	219	0	0	0	0	0	0	0	0	0	0	0	0	0	0	0	0	0	0	0	0	0	0	0	0	11	0	0	0	0	0	0	0	0
1631	258f6b50506bec37fba73c0a125b9527	0	0	0	0	0	0	0	38	0	0	0	0	0	0	0	0	0	0	0	0	0	0	0	0	0	0	71	0	0	0	0	0	0	0	0	0	40	86	65	0	0	0	0	0	0	0	0	0
1632	9dbe2e9370c3ee6bba1e0a7fb12706f1	0	0	0	0	0	0	0	0	0	0	0	0	0	0	0	0	0	0	0	0	0	0	0	0	0	0	0	0	0	0	0	0	0	0	0	0	0	0	0	0	0	0	0	0	0	0	0	0
1633	aa5a9e06f4ce2629a3f5615174da940d	0	0	0	0	0	0	78	79	0	0	0	0	0	0	0	0	0	0	0	0	0	0	0	0	0	0	0	0	0	0	0	0	0	0	0	0	0	0	204	0	0	0	0	0	0	0	0	0
1634	5e30a766e7e26e5a0f6f242dc828b30f	0	0	0	0	0	0	58	0	125	0	0	0	0	0	0	0	0	0	0	0	0	0	0	0	0	0	0	0	0	0	0	0	0	0	0	0	0	0	0	0	0	0	0	0	0	0	0	0
1635	75ad16c59974bf37db564fea052be3d6	0	0	0	0	0	0	0	0	0	0	0	0	0	0	0	0	0	0	0	0	0	0	0	0	0	0	0	0	0	0	352	0	0	0	0	0	0	0	0	0	8	0	0	0	0	0	0	0
1636	a1eae05de9689770b48f02f817d5d686	0	0	0	0	0	0	0	0	0	0	0	0	0	0	0	0	0	0	0	0	0	0	0	0	0	0	0	0	0	0	0	0	0	0	0	0	0	0	0	0	0	0	0	0	0	0	0	0
1637	d19ef8006bca0f85a2da4cdc2dc76b04	0	0	0	19	0	10	0	0	0	56	0	0	0	0	0	0	0	4	0	0	0	0	0	0	0	0	0	0	0	0	0	0	0	0	0	0	0	0	0	0	0	0	0	0	0	0	0	0
1638	8ca69dfd6a88cffad1d15d675d460149	0	0	0	0	0	0	0	0	0	0	0	0	0	0	0	0	0	0	0	0	0	0	0	0	0	0	0	0	0	0	0	0	0	0	0	0	0	0	0	0	0	0	0	0	0	0	0	0
1639	975c2d2eda15e8f25026ac644afd84f7	0	0	0	0	0	0	0	0	0	174	64	38	0	0	0	0	0	0	0	0	0	0	0	0	0	0	0	0	0	0	0	0	0	0	0	0	0	0	0	83	0	0	0	0	0	0	0	0
1640	0510b92a9fc8d681fc518f0e98212f4f	0	0	0	0	0	0	0	0	0	0	0	0	0	0	0	0	138	0	0	0	0	0	0	0	0	0	0	0	0	0	0	0	0	0	0	0	0	0	0	0	51	0	0	0	0	0	0	0
1641	48071399fb65e86271b49911b4ba917e	0	0	0	0	0	0	0	0	0	0	0	0	0	0	0	108	0	0	0	0	0	0	0	0	0	0	21	0	0	0	0	0	0	0	0	0	37	0	0	0	0	0	0	0	0	0	0	0
1642	6e2b950b9ebbbaf7ac3ea6172a03bf75	0	0	0	0	0	0	0	0	0	0	0	0	0	0	0	0	0	0	0	0	0	0	0	0	0	0	0	0	0	0	0	0	0	0	0	0	53	0	43	0	0	0	0	0	0	0	0	0
1643	8f38145b18e50927f235cfe8901d5dde	0	0	0	0	0	0	0	0	0	0	0	0	0	0	0	0	0	0	0	0	0	0	0	0	0	0	0	0	0	0	0	0	0	0	0	0	0	0	0	0	0	0	0	0	0	0	0	0
1644	1162350b6fce41d316a21ade95a99a50	0	0	0	0	0	0	0	0	0	0	0	0	0	0	0	0	0	0	0	0	0	0	0	0	0	0	0	0	0	0	0	0	0	0	0	0	62	0	0	0	0	0	0	0	0	0	0	0
1645	140e95dbd7126d25f7a9f31d2aa1a34a	0	0	0	0	0	0	0	0	0	0	0	15	0	0	0	0	0	0	0	0	0	0	0	0	0	0	0	0	0	0	0	0	0	0	0	0	0	0	0	0	0	0	42	0	0	0	0	0
1646	8d2e936e4e8b608536a36cb5b55d9f06	0	0	0	0	0	0	0	56	0	0	0	0	0	0	0	0	0	0	0	0	0	0	0	0	0	0	0	0	0	0	0	0	0	0	0	0	0	0	0	0	0	0	0	0	0	0	0	0
1647	f58309af9fd827d0595edaa763b138e1	0	0	0	0	0	0	91	0	184	0	0	0	0	0	0	0	0	0	0	0	0	0	0	0	0	0	0	0	0	0	0	0	0	0	0	0	0	0	0	0	0	0	0	0	0	0	0	0
1648	623cbb891518c0878e95d86536f599e9	0	0	0	0	0	0	0	0	0	0	0	0	0	0	0	0	0	0	0	0	0	0	0	0	0	0	0	0	0	0	0	0	0	0	0	0	0	0	0	0	0	0	0	0	0	0	0	0
1649	6e28e6d2006a531e5bbc6de85c0b84c8	0	0	355	0	0	0	0	0	0	0	0	0	0	0	0	0	0	0	0	0	0	0	0	0	0	0	0	0	0	0	0	0	0	0	0	0	0	0	0	0	0	0	0	0	0	0	0	0
1650	2040857a4fcefb77a7bdd3fe37a7afe3	0	0	0	0	0	0	0	0	0	0	0	0	0	0	0	37	0	0	0	0	0	0	0	0	0	0	0	0	0	0	0	0	0	0	0	0	96	0	0	0	0	0	0	0	0	0	0	0
1651	71a82e246f5dfc72b6c63cdd08a0ecfb	0	0	0	0	0	0	0	0	0	0	0	0	0	0	0	0	0	0	0	116	55	0	0	0	0	0	0	0	0	0	0	0	0	0	0	0	0	0	0	0	0	0	0	94	0	0	89	0
1652	86c7fff8bc51ed84fa8096fad4527e94	0	24	21	0	59	64	0	0	31	0	0	0	0	0	0	0	0	0	0	0	0	0	0	0	46	44	49	16	0	0	0	0	0	0	0	0	0	0	0	0	0	0	0	0	0	0	0	0
1653	21738f05481570c2a248221b1debcdc1	0	0	0	0	0	0	0	0	0	0	0	0	0	0	0	0	0	0	0	0	0	0	0	0	0	0	0	0	0	0	0	0	0	0	0	0	0	0	0	0	0	0	0	0	0	0	0	0
1654	23e7f8281d00f0c02ff140e3675a3ccc	0	0	0	0	0	0	0	0	96	0	0	0	0	0	0	0	0	0	0	0	0	0	0	0	0	0	0	0	0	0	0	0	0	0	0	0	0	0	0	0	0	0	0	0	0	0	0	0
1655	5693cbb2a4251db99a935d2468a69861	0	0	0	0	0	0	0	0	0	0	0	0	0	0	0	0	0	0	0	0	0	0	0	0	0	0	0	0	0	0	0	0	0	0	0	0	0	0	0	0	0	0	59	0	0	0	103	0
1656	9e7cf607bbf2b7a973511ffb56b5a753	0	0	14	0	0	0	0	0	0	0	0	0	0	0	0	0	0	0	0	0	0	0	0	0	0	0	0	0	0	0	0	0	0	0	0	0	0	0	0	0	0	0	0	0	0	0	22	0
1657	e0968d8bf9986810e96e9b10c03a4b04	0	0	0	0	0	0	0	53	0	0	0	0	0	0	0	0	0	0	0	0	0	0	0	0	0	0	0	0	0	0	0	0	0	0	0	0	0	70	230	0	0	0	0	0	0	0	0	0
1658	36bbfb1ced7d0a81db22ccae9ad15cfc	0	0	0	0	0	0	0	0	0	0	0	0	0	0	38	0	0	0	0	0	0	0	0	0	0	0	0	0	0	0	21	0	181	0	0	0	0	0	0	0	0	0	0	0	0	0	0	0
1659	e66081a4d2afb43ae02a18b29d5baa03	0	0	0	0	0	0	30	46	0	0	0	0	0	0	0	46	0	0	0	0	0	0	0	0	0	0	39	0	0	0	0	0	0	0	0	0	72	46	21	0	0	0	0	0	0	0	0	0
1660	6df766df0ae49fa3410e4f168fc66051	0	0	0	0	0	0	0	0	0	0	0	0	0	0	0	0	0	0	0	0	0	99	56	183	0	0	0	0	0	0	0	0	0	0	0	0	0	0	0	0	0	0	0	0	0	0	0	0
1661	6f5c809bba75393aad72ad58bcf203ba	0	0	0	0	0	0	0	0	0	0	0	0	0	0	0	0	0	0	0	0	0	0	0	0	0	0	0	21	0	47	0	0	0	0	0	0	0	0	0	49	51	102	0	0	0	0	0	0
1662	b5b2684a72c57b46df8b465d4a8f3cf4	0	0	0	32	0	0	0	0	0	44	0	11	0	0	0	0	11	0	0	0	0	0	0	0	0	0	0	23	24	0	0	0	0	0	11	47	0	0	0	57	0	0	0	0	0	0	0	0
1663	bd5ffde8c5f5c7a0c2a71ea81237c179	0	0	0	0	0	0	23	29	0	0	0	0	0	0	0	0	0	0	0	0	0	0	0	0	0	0	0	0	0	0	0	0	0	0	0	0	0	0	253	0	0	0	0	0	0	0	0	0
1664	2b9867049e9cc8a36cc3d8be4873dc8a	0	0	0	0	0	0	0	0	0	0	0	0	0	0	0	0	0	0	0	0	0	0	0	0	0	0	0	0	0	0	0	0	0	0	0	0	0	0	0	0	0	0	0	0	0	0	0	0
1665	2cd96e603ae44f230e0ee20764ff54fa	0	0	0	0	0	0	0	0	38	0	0	0	0	0	0	0	0	0	0	0	0	0	0	0	0	0	0	0	0	0	0	0	0	0	0	0	52	0	0	0	0	0	0	0	0	0	0	0
1666	44a57fb8ccf1b3c4eec8d178f4f19d57	0	0	0	0	0	0	0	0	0	0	0	0	0	0	0	0	112	0	0	0	0	0	0	0	0	0	0	0	0	0	0	0	0	0	0	0	0	0	0	0	0	238	0	0	0	0	0	0
1667	642618954352a5ca2d89d4792c4ce9f4	0	0	0	0	0	0	0	0	175	0	0	0	0	0	0	0	0	0	0	0	0	0	0	0	0	0	0	0	0	0	0	0	0	0	0	0	28	0	0	0	0	0	0	0	0	0	0	0
1668	d9304d975d40b9285539d9cbc1bb476b	0	0	0	0	0	0	0	0	87	0	0	0	0	0	0	0	0	0	0	0	0	0	0	0	0	0	0	0	0	0	0	0	0	0	0	0	0	0	0	0	0	0	0	0	0	0	0	0
1669	e11a2c1c9370a9937a736bc1484e1fd0	0	0	0	0	0	0	0	0	0	0	0	0	0	0	0	0	0	0	0	0	350	0	0	0	0	0	0	0	0	0	0	0	0	0	0	0	0	0	0	0	0	0	0	0	0	0	0	0
1670	1b66c18ee284509d5ae6004cfd5f0bfe	11	0	0	0	0	0	0	0	0	0	0	0	0	0	0	0	0	0	0	0	0	0	0	0	0	0	0	0	0	0	0	0	0	0	0	0	0	0	0	0	0	0	0	0	0	0	0	0
1671	6a20b3cc38915b93f68811d6b151bded	0	0	0	0	0	0	0	0	0	0	0	0	0	0	0	0	0	0	0	0	0	0	0	0	0	0	0	0	0	0	0	0	0	0	0	0	0	0	0	0	0	0	0	0	0	0	0	0
1672	747d7c24a02fb949c6c6ada272232ccb	0	0	0	0	0	0	0	0	0	0	0	0	0	0	0	0	0	0	0	0	0	0	0	0	0	0	0	0	0	0	0	0	0	0	0	0	0	0	0	0	0	0	0	0	0	0	0	0
1673	be2fcdd12f189aeb3fdb5c7fa6cb41c5	0	0	0	0	0	0	0	0	0	0	0	0	0	0	0	0	0	0	0	0	0	140	0	62	0	0	0	0	0	0	0	0	0	0	0	0	0	0	0	0	0	0	0	0	0	0	0	0
1674	ff7dc3f0a1ee5731e1f7fda5c2418e75	0	0	0	0	0	0	0	0	0	112	87	0	0	0	0	0	0	0	0	0	0	0	0	0	0	0	0	0	0	0	0	0	0	0	0	0	0	0	0	86	64	0	0	0	0	0	0	0
1675	f5486859531fcc2ca8ab298dd5654eb1	0	0	0	0	0	0	0	0	0	0	0	0	0	0	0	0	0	0	0	0	0	0	0	0	0	0	0	0	0	0	0	0	0	0	0	0	42	0	78	0	0	0	0	0	0	0	0	0
1676	3f63ca46b6cf69448860c474fcf1d0f5	0	0	0	0	0	0	0	0	0	0	0	0	0	0	0	0	0	0	0	0	0	0	0	0	0	0	0	0	0	0	0	0	0	0	0	0	0	0	0	0	0	0	0	0	0	0	0	0
1677	573b9ebf2622f1089dab036262e016c8	0	0	0	0	0	0	0	0	0	0	0	0	0	0	0	0	0	0	0	0	0	0	0	0	0	0	0	0	0	0	0	0	0	0	0	0	0	0	0	0	0	0	0	0	0	0	0	0
1678	63f69039dd8f011dba6eaed1fda9a88d	0	0	0	0	0	0	0	0	0	0	0	0	0	0	0	0	0	0	0	0	38	0	0	0	0	0	0	0	0	0	0	0	0	0	0	0	0	0	0	0	0	0	0	0	0	0	0	0
1679	777acb113cf2fdc30e979b5e0feed4f3	0	0	0	0	0	0	0	0	0	0	0	0	0	0	0	0	0	0	0	0	0	0	0	0	0	0	0	0	0	0	0	0	0	0	0	0	0	0	0	0	0	0	0	0	0	0	0	0
1680	87389a8bc2008715c5af7579bab8c28c	0	0	0	0	0	0	0	0	0	0	0	347	0	0	0	0	0	0	0	0	0	0	0	0	0	0	0	0	0	0	0	0	0	0	0	0	0	0	0	0	0	0	0	0	0	0	0	0
1681	b19729980681ea87c5992e2f210dc278	0	0	0	0	0	0	0	0	0	0	0	0	0	0	0	0	0	0	0	0	0	0	0	0	0	0	0	0	0	0	0	0	0	0	0	0	0	0	0	0	0	0	0	0	0	0	0	0
1682	c92767b2b3c14a0e6340e692d9ca1d2d	0	0	0	0	0	0	0	0	0	0	0	0	0	0	0	0	300	0	0	0	0	0	0	0	0	0	0	0	0	0	0	0	0	0	0	0	0	0	0	0	0	0	0	0	0	0	0	0
1683	ecac468d481b8cc65dabfaa5e6fb842a	0	0	0	0	0	0	0	0	0	0	0	0	0	0	84	0	0	0	0	0	0	0	13	92	0	0	0	0	0	0	0	0	0	0	0	0	0	0	0	0	0	0	0	0	0	0	0	0
1684	c37910611b2770030d982b29226130d1	0	0	0	0	0	0	0	0	0	0	0	0	0	0	0	0	0	0	0	0	0	0	0	0	0	0	0	0	0	0	0	0	0	0	0	0	0	0	0	0	0	0	0	0	0	0	0	0
1685	c6f4dab6477b5f2f79cbf1ef894685a4	0	0	0	0	0	0	0	0	0	0	0	0	0	0	0	0	0	0	0	0	0	0	0	0	0	0	0	0	0	0	0	0	0	0	0	0	0	0	0	0	0	0	0	0	0	0	0	0
1686	ed92fe7d02a2dd149624fc0122dc04d4	0	0	0	0	0	0	0	0	0	0	0	0	0	0	0	0	0	0	0	0	0	0	0	0	0	0	0	0	0	0	0	0	0	0	0	0	0	0	0	0	0	0	0	0	0	0	0	0
1687	febb980dcf4e1155432133dc281dc08f	0	0	0	0	0	0	0	0	0	0	0	0	0	0	0	0	0	0	0	0	0	0	0	0	0	0	0	0	0	0	0	0	0	0	0	0	0	0	0	0	0	0	0	99	0	0	56	0
1688	4b02b4f4a152e0e9361dd44ecebae88d	0	0	0	0	0	0	0	0	0	0	0	0	0	0	0	0	0	0	0	0	0	0	0	0	0	0	0	0	0	0	154	50	140	0	0	0	0	0	0	0	0	0	0	0	0	0	0	0
1689	5e4a9b36f024d37401edf582b96fa69f	0	0	0	0	0	0	0	0	0	0	0	0	0	0	0	0	0	0	0	0	0	0	0	0	0	0	0	75	0	71	0	0	0	0	0	0	0	0	0	0	0	0	0	0	0	0	0	0
1690	7510cd33b003ce053d07e5afd6ad59f5	0	0	0	0	0	0	0	0	75	0	0	0	0	0	0	0	0	0	0	0	0	0	0	0	0	0	0	0	0	0	0	0	0	0	0	0	0	0	0	0	0	0	0	0	0	0	0	0
1691	11448736871f803a86c1a7d1c5e148c6	0	0	0	0	0	0	0	0	0	0	0	0	0	0	0	0	0	0	0	0	0	0	0	0	0	0	0	0	0	0	0	0	0	0	0	0	0	0	0	0	0	0	0	0	0	0	0	0
1692	34af606e678b7c09a6a3a1866ba70835	0	0	0	0	0	0	0	0	0	57	0	0	0	0	0	0	0	0	0	0	0	0	0	0	0	0	0	0	0	0	0	0	0	0	0	72	0	0	0	58	45	86	0	0	0	0	0	0
1693	79d10d08a82932ebce46e1f65dd5cfae	0	0	0	0	0	0	0	0	0	0	0	0	0	0	0	0	0	0	0	0	0	0	0	0	0	0	0	0	0	0	0	0	0	0	0	0	0	0	0	0	0	0	0	0	0	0	0	0
1694	4d991663751b47ca372530ae67070a4d	0	0	0	0	0	0	0	0	0	0	0	0	0	0	0	0	0	0	0	0	0	0	0	0	0	0	0	0	0	0	0	0	0	0	0	0	0	0	0	0	0	0	0	0	0	0	0	0
1695	5f938c254637b02bff9b4288454f645e	0	0	0	0	0	0	0	0	0	0	0	0	0	0	0	0	0	0	0	0	0	0	0	0	0	0	0	0	0	0	0	0	0	0	0	0	0	0	0	0	0	0	0	0	0	0	0	0
1696	72252b222efdefa9bf5aa0138d3faf08	0	0	0	0	0	0	0	0	0	0	0	0	0	0	0	0	0	0	0	0	0	0	0	0	0	0	0	0	0	0	0	0	0	0	0	0	0	0	0	0	0	0	0	0	65	0	0	0
1697	b894d804a94f928789bea24193dcecc5	0	0	0	0	0	0	0	66	48	0	0	0	0	0	0	0	0	0	0	0	0	0	0	0	0	0	0	0	0	0	0	0	0	0	0	0	0	0	121	0	0	0	0	0	0	0	0	0
1698	202b5d86bbdc3dc75026e6a99bbc766b	0	0	0	0	0	0	0	0	0	0	0	0	0	0	0	0	0	0	0	0	0	0	0	0	0	0	0	0	0	0	0	0	0	0	0	0	0	0	0	0	0	93	0	0	0	0	0	0
1699	f3e40147484e2c34a06cb19e21d795b9	0	0	0	0	0	0	0	0	0	0	0	0	0	0	0	0	0	0	35	0	0	0	0	0	0	0	0	0	0	0	0	0	0	0	0	0	0	0	0	0	0	0	0	0	247	0	0	0
1700	52423847ed91672000e87a595faedf30	0	0	0	0	0	0	0	0	0	0	0	0	0	0	0	0	0	0	0	0	0	0	0	0	0	0	0	0	0	0	327	0	0	0	0	0	0	0	0	0	13	0	0	0	0	0	0	0
1701	58111d41ea4d7a316ba244f02750468c	0	0	0	0	0	0	0	0	0	0	0	0	0	0	0	0	0	0	0	0	0	0	0	0	0	0	0	0	0	0	87	196	57	0	0	0	0	0	0	0	0	0	0	0	0	0	0	0
1702	7c205da24f5e093cc9cc7b5fe0c14058	0	0	0	0	0	0	0	0	0	0	0	0	0	0	0	0	0	0	0	0	0	0	0	0	0	0	0	0	0	0	0	0	0	0	0	0	0	0	0	0	0	0	0	0	0	0	0	0
1703	8bec236d89bea7f4c5820b8cceb7162b	0	0	0	0	0	0	0	0	0	0	0	0	0	0	0	0	0	0	0	0	0	0	0	0	0	0	0	0	0	0	0	0	0	0	0	0	0	0	0	0	0	0	0	0	52	0	50	0
1704	a0ea9adbaba94d3a9fad437b3cf7f98a	0	0	0	0	0	0	0	0	0	0	0	0	0	0	0	0	0	0	0	0	0	0	0	0	0	0	0	0	0	0	0	0	0	0	0	0	0	0	0	0	0	0	0	0	0	0	0	0
1705	1bd85f31951dc9b78308b95f27247bc2	0	0	0	13	0	0	0	0	0	0	0	0	0	0	0	0	0	0	0	0	0	0	0	0	0	4	0	0	0	0	0	0	0	0	0	0	0	0	0	0	0	0	0	0	0	0	0	0
1706	64ef10934bfe68d93f4c69c917380129	0	0	0	0	0	0	0	0	0	0	0	0	0	0	0	0	0	0	0	0	0	0	0	0	0	0	0	0	25	17	0	0	0	0	0	43	0	0	0	36	78	0	0	0	0	0	0	0
1707	b2108dfc66cc6310e4626ec079b3253c	0	0	0	0	0	0	0	0	0	0	0	0	0	0	0	0	0	0	0	0	0	0	0	0	0	0	0	0	0	0	0	0	0	0	0	0	0	0	0	0	0	0	0	0	0	0	0	0
1708	1d34714d087bfdd231e0cfe5cb364a65	0	0	0	0	0	0	0	0	0	0	0	0	0	0	0	0	0	0	0	0	0	0	0	0	0	0	0	0	0	0	0	0	0	0	0	0	0	0	0	0	0	0	0	0	0	0	0	0
1709	7182c470ab7b180ce5ce2d2c46e1c09d	0	0	0	0	0	0	0	0	0	0	0	0	0	0	0	0	0	0	0	0	0	0	0	0	0	0	0	0	0	0	0	0	0	0	0	0	0	0	0	0	0	0	0	0	0	0	0	0
1710	79ea38887ce9e0655b427dffc493cf02	0	0	0	0	0	0	0	0	0	0	0	0	0	0	0	0	0	0	0	0	0	0	0	0	0	0	0	0	0	30	0	0	0	0	0	20	0	0	0	48	58	52	0	0	0	0	0	0
1711	bbc837d80f840912f5a97cf516da8111	0	0	0	0	0	0	0	0	16	0	0	0	0	0	0	7	0	0	0	0	0	0	0	0	0	0	33	0	0	0	0	0	0	0	0	0	39	149	18	0	0	0	0	0	0	0	0	0
1712	e15e0c11a6c69279bb758d296a15d159	0	0	0	0	0	0	0	0	0	0	0	0	0	0	0	0	0	0	0	185	0	0	0	0	0	0	0	0	0	0	0	0	0	0	0	0	0	0	0	0	0	0	0	0	0	0	0	0
1713	13ab92aa8303e8aab693e5b18c75ad07	0	0	0	0	0	0	0	0	0	0	0	0	0	0	0	0	0	0	0	0	0	0	0	0	0	0	0	0	0	0	0	0	0	0	0	0	0	0	0	0	0	0	0	0	0	38	49	0
1714	2f187b1477fe8e524d8d9892ece04909	0	0	0	0	0	0	0	0	0	0	0	0	0	0	0	0	0	0	0	0	0	0	0	0	0	0	0	74	0	0	0	0	0	49	0	0	0	0	0	0	136	76	0	0	0	0	0	0
1715	9cba8c0522b19327ce5e4c4cfc49de92	0	0	0	0	0	0	0	0	52	0	0	0	0	0	0	0	0	0	0	0	0	0	0	0	0	0	0	0	0	0	0	0	0	0	0	0	0	0	0	0	0	0	0	0	0	0	0	0
1716	140173002c6dc9f8c9ee727e8e1f5136	0	0	0	0	0	0	16	33	0	0	0	0	0	0	0	0	0	0	0	0	0	0	0	0	0	0	0	0	0	0	0	0	0	0	0	0	38	62	71	0	0	0	0	0	0	0	0	0
1717	3f9febd99b5de6116de5f90806166167	0	0	92	0	0	0	0	0	0	0	0	0	0	0	0	0	0	0	0	0	0	0	0	0	0	0	0	0	0	0	0	0	0	0	0	0	0	0	0	0	0	0	0	0	0	0	0	6
1718	2a727d534eb32df11984b56a730055a7	0	0	0	0	0	0	0	0	0	0	0	0	0	0	0	0	0	0	0	0	0	0	0	0	0	0	0	0	0	0	0	0	0	0	0	0	0	0	0	0	0	0	0	0	0	0	0	0
1719	30bbf9ad416ee516d7297323bfb2a16c	0	0	0	0	0	0	32	47	32	0	0	0	0	0	0	0	0	0	0	0	0	0	0	0	0	0	0	0	0	0	0	0	0	0	0	0	26	37	120	0	0	0	0	0	0	0	0	0
1720	536d2168ba9a67c5ece249daf7c518cb	247	86	0	0	0	0	0	0	0	0	0	0	0	0	0	0	0	0	0	0	0	0	0	0	0	0	0	0	0	0	0	0	0	0	0	0	0	0	0	0	0	0	0	0	0	0	0	0
1721	f52e97dea44e358b7bfa3f85738ec334	0	0	0	0	0	0	0	0	0	0	0	0	0	0	0	0	0	0	0	0	0	0	0	0	0	0	0	0	0	0	0	0	0	0	0	0	0	0	0	0	0	0	0	213	0	0	0	0
1722	58b788f8ebc4381dc7a360d57c423edd	0	0	0	0	0	0	0	0	79	0	0	0	0	0	0	0	0	0	0	0	0	0	0	0	0	0	0	0	0	0	0	0	0	0	0	0	25	0	0	0	0	0	0	0	0	0	0	0
1723	617fca60fce5aa024d4f9701e84bc2d6	0	0	0	0	0	0	0	0	0	0	0	0	0	0	0	0	0	0	0	0	0	0	0	0	0	0	0	0	0	0	0	0	0	0	0	0	0	0	0	0	0	0	0	0	0	0	0	0
1724	db14048808914bc02e336d14d0026b8b	0	0	0	0	0	0	0	0	0	0	0	0	0	0	0	0	0	0	0	0	0	166	116	50	0	0	0	0	0	0	0	0	0	0	0	0	0	0	0	0	0	0	0	0	0	0	0	0
1725	e332dcde7511b55ae202389f6137ab56	0	0	0	0	0	0	0	0	0	0	0	0	0	0	0	0	0	0	0	0	0	0	0	0	0	0	0	0	0	0	0	0	0	0	0	0	0	0	0	0	0	0	0	0	0	0	0	0
1726	33c116d7894b71621ad3a996533a72cc	0	0	0	0	0	0	0	0	0	0	0	0	0	0	0	0	0	0	0	0	0	0	0	0	0	0	0	0	0	0	0	0	0	0	0	0	0	0	0	0	0	0	0	0	0	0	0	0
1727	43b147bb85773eedd1df9a52e36614f2	0	0	0	0	0	0	0	0	0	0	0	0	0	0	0	0	0	0	0	0	0	0	0	0	0	0	0	0	0	0	0	0	0	0	0	0	0	0	0	0	0	0	0	0	0	0	0	0
1728	49a1ff5fbfb58a0c5744d6d57f38636e	0	0	0	0	0	0	0	0	0	0	0	0	0	0	0	0	0	0	0	0	0	0	0	0	0	0	0	0	0	0	0	0	0	0	0	0	0	0	0	0	0	0	0	0	0	0	0	0
1729	6c850820219e35791b0e1fd3e0a525df	0	0	0	0	0	0	0	0	0	0	0	0	0	0	0	0	0	0	0	0	0	0	0	0	0	0	0	0	0	0	0	0	0	0	0	0	0	0	0	0	0	0	0	0	194	0	0	0
1730	808fed26c9307acec21adb9d8ddc84f1	0	0	0	0	0	0	81	61	0	0	0	0	0	0	0	0	0	0	0	0	0	0	0	0	0	0	0	0	0	0	0	0	0	0	0	0	0	32	106	0	0	0	0	0	0	0	0	0
1731	fbeb4c9ad70fd06bbd8ed5dcbee20ef6	0	0	0	0	0	0	0	0	0	0	0	0	166	165	0	0	0	0	0	0	0	0	0	0	0	0	0	0	0	0	0	0	0	0	0	0	0	0	0	0	0	0	0	0	0	0	0	0
1732	fd21fbb4466de41c14e1f9ee64445c2b	0	0	0	0	0	0	0	0	0	0	0	0	0	0	0	0	0	0	0	0	0	0	0	0	0	0	0	0	0	0	0	0	0	0	0	0	0	0	0	0	0	0	0	0	0	0	42	0
1733	5d64d4295eb4a8c5f23555a1400fc470	0	0	0	0	0	0	0	0	0	0	0	0	0	0	0	0	0	0	0	0	0	0	0	0	0	0	0	0	0	0	0	0	0	0	0	0	0	0	0	0	0	0	0	0	0	0	0	0
1734	8bca54a4831e091feba85fd295c8ae8f	0	0	0	0	0	0	51	0	0	0	0	0	0	0	0	56	0	0	0	0	0	0	0	0	0	0	0	0	0	0	0	0	0	0	0	0	0	0	29	0	0	0	0	0	0	0	0	0
1735	e92c18de6059769fa4d6f85b00189076	0	0	0	0	0	0	0	0	0	0	0	0	0	0	0	0	0	0	0	0	0	0	0	0	0	0	136	0	0	0	0	0	0	0	0	0	0	0	0	0	0	0	0	0	0	0	0	0
1736	12f14e73ca1c5294b00361a8a141d52d	0	0	0	0	0	0	0	0	0	0	0	0	0	0	0	29	0	0	0	0	0	0	0	0	0	0	35	0	0	0	0	0	0	0	0	0	55	68	17	0	0	0	0	0	0	0	0	0
1737	3d0b04ee5dc216e445c77a0655ff0aec	0	0	0	0	0	0	0	0	0	0	0	0	0	0	0	0	0	0	0	0	0	0	0	0	0	0	0	0	0	0	0	0	0	0	0	0	0	132	82	0	0	0	0	0	0	0	0	0
1738	b31df62e4c4a5688f89788370ec2c7b9	0	0	0	0	0	0	0	0	0	0	0	0	0	0	0	0	0	0	0	0	0	0	0	0	0	0	0	0	0	0	0	0	0	0	0	0	0	0	0	0	0	0	0	0	0	0	0	0
1739	bf5400ce0dba980c10437aba8b412896	0	0	0	0	0	0	0	0	0	0	0	0	0	0	0	0	0	0	0	0	0	0	0	0	0	0	0	0	55	0	0	0	0	0	0	0	0	0	0	0	45	89	0	0	0	0	0	0
1740	2968adc57f55fdc490cd3b0592791428	0	0	0	0	0	0	0	0	0	0	0	0	0	0	0	0	0	0	0	0	0	0	0	0	0	0	0	0	0	0	0	0	0	0	0	0	0	0	0	0	0	0	15	31	0	0	0	0
1741	b2e00478b39a414d1b07acdd6728c169	0	0	0	0	0	0	0	0	0	0	0	0	0	0	0	0	0	0	0	0	0	0	0	0	0	0	0	0	0	0	26	41	0	0	0	0	0	0	0	0	0	0	0	0	0	0	0	0
1742	b6297fbb97b8801a1fdf2486ca6798ae	0	0	0	0	0	0	0	0	0	0	0	0	0	0	0	0	0	0	0	0	0	0	0	0	0	0	0	0	0	0	15	25	0	39	32	0	31	0	22	40	34	24	0	0	0	0	0	0
1743	171c8536bdd5eedd2806ee4c73d763ca	0	0	0	0	0	0	0	0	0	0	0	0	0	0	0	0	0	0	0	0	0	0	0	0	0	0	0	0	0	0	0	0	0	0	0	0	0	0	0	0	0	0	0	0	0	0	0	0
1744	945e4211847d8cc4fb8ea078200fc959	0	0	0	0	0	0	0	0	0	0	0	0	0	0	0	0	0	0	0	0	0	0	0	0	0	0	0	0	0	0	0	0	0	0	0	0	0	0	0	0	0	0	0	151	0	0	0	62
1745	1a8f6b0311df4b4d701106cb988ba9f1	0	0	0	0	0	0	0	0	0	0	0	0	0	0	0	0	0	0	0	0	0	0	0	0	0	0	0	0	0	0	0	0	0	0	0	0	0	0	0	0	0	0	0	0	0	0	0	0
1746	35c59c58e4ec4372b99136510e3ab7e2	0	157	0	0	0	0	0	0	0	0	0	0	0	0	0	0	0	0	0	0	0	0	0	0	0	0	0	0	0	0	0	0	0	0	0	0	0	0	0	0	0	0	0	0	0	0	0	0
1747	b05a1d852dad90829a16a2a0f8a0b655	0	0	0	0	0	0	0	0	0	0	0	0	0	0	0	0	0	0	0	0	0	0	0	0	0	0	0	0	0	0	0	0	0	0	0	0	0	0	0	0	0	0	0	0	0	0	0	0
1748	f1dd5d794fc992ed47f1f26100f79706	0	0	0	0	0	0	0	0	0	0	0	0	0	0	0	0	0	0	0	0	0	0	0	0	0	0	0	0	0	0	57	12	15	21	16	23	14	0	20	27	30	20	0	0	0	0	0	0
1749	4d058a8648d417f95cc2ba7ede3321f1	0	0	0	0	0	0	0	0	0	37	47	0	0	0	0	0	0	0	0	0	0	0	0	0	0	0	0	58	0	37	0	0	0	0	0	15	0	0	0	0	59	46	0	0	0	0	0	0
1750	9a3e50870769b22cb005f1d3d0745ac3	0	0	0	0	0	0	0	0	0	0	0	0	28	49	51	0	0	0	0	0	0	0	0	31	0	0	0	0	0	0	7	97	28	0	0	0	0	0	0	0	0	0	0	0	0	0	0	0
1751	ddbee4b38ebf91d9ef2a842411d91ffa	0	0	0	0	0	0	0	0	0	0	0	0	0	0	0	0	0	0	0	0	0	0	0	0	0	0	0	0	0	0	0	0	0	0	0	0	0	0	0	0	0	0	0	0	0	0	0	0
1752	2fc8f33bbe63f288265090e390d76d76	0	0	0	0	0	0	0	0	0	0	0	0	0	0	182	0	0	0	0	0	0	0	0	11	0	0	0	0	0	0	0	0	0	0	0	0	0	0	0	0	0	0	0	0	0	0	0	0
1753	82952654f4a7a85b40e944cff09b118d	0	0	0	0	0	0	0	0	0	0	0	0	0	0	0	0	0	0	0	0	0	0	0	0	0	0	0	0	0	0	0	0	0	0	0	0	74	143	0	0	0	0	0	0	0	0	0	0
1754	99e937975a8bb585eb61feb1c699eb69	0	0	0	0	0	0	66	68	0	0	0	0	0	0	0	0	0	0	0	0	0	0	0	0	0	0	90	0	0	0	0	0	0	0	0	0	39	60	0	0	0	0	0	0	0	0	0	0
1755	9f7b4cc214800055c0d5acbf004cc4d4	0	0	0	0	0	0	0	0	0	0	0	0	0	0	0	0	0	0	0	0	0	0	0	0	0	0	0	0	0	0	0	0	0	0	0	0	0	95	129	0	0	0	0	0	0	0	0	0
1756	f479e0ea5e51d42571fa7e29e4eb8ea6	0	0	0	0	0	0	0	0	0	0	0	0	0	0	0	0	0	0	0	0	0	0	0	0	0	0	0	0	0	0	0	0	0	0	0	0	0	0	0	0	0	0	0	0	0	0	0	0
1757	33e33faccae4bcc1fff1f29bccf5f4ff	0	0	0	0	0	0	0	0	0	0	0	0	0	0	0	0	0	0	0	0	0	0	0	0	0	0	0	0	70	0	0	0	0	0	0	0	0	0	0	0	0	0	0	0	0	0	0	0
1758	424ec8db7d0458d6ad239271f28e6f95	0	0	0	0	0	0	100	0	0	0	0	0	0	0	0	0	0	0	0	0	0	0	0	0	0	0	0	0	0	0	0	0	0	0	0	0	35	0	0	0	0	0	0	0	0	0	0	0
1759	a32c0ad3b232b41ab6bb095f9f0f9276	0	0	0	0	0	0	57	0	0	0	0	0	0	0	0	0	0	0	0	0	0	0	0	0	0	0	35	0	0	0	0	0	0	0	0	0	0	0	42	0	0	0	0	0	0	0	0	0
1760	e3f227d7b82bd5bdd0a15799a694e8f3	0	0	0	0	0	0	0	0	0	0	0	0	0	0	0	0	0	0	0	0	0	0	0	0	0	0	0	0	0	0	0	0	0	0	0	0	77	0	16	0	0	0	0	0	0	0	0	0
1761	1715323a1e15f10cae3036ef2b20a95c	0	0	0	0	0	0	0	0	0	0	0	0	0	0	0	0	0	0	0	0	0	0	0	0	0	0	0	0	0	0	0	0	0	0	0	0	38	0	0	0	0	0	0	0	0	0	0	0
1762	355b676d9e18146138dc014ed569a7e8	0	0	34	0	0	0	0	0	0	0	0	0	0	0	0	0	0	0	0	0	0	0	0	0	0	0	287	0	0	0	0	0	0	0	0	0	0	0	0	0	0	0	0	0	0	0	0	0
1763	59f0155b504131d8a47d6120ffa0dc5c	0	0	0	0	0	0	0	0	0	0	0	0	0	0	0	0	0	0	0	0	0	0	0	0	0	0	0	0	0	0	0	0	0	0	0	0	0	0	0	0	0	0	0	0	0	0	0	0
1764	70215bef08573bfdd5d67a2637eee273	0	0	0	0	0	0	0	0	0	0	16	0	0	0	0	0	0	0	0	0	0	0	0	0	0	17	0	20	0	19	0	0	0	16	12	34	0	0	0	29	42	32	0	0	0	0	0	0
1765	e141399e5da740d9377f522e4ba064cb	0	0	0	0	0	0	0	0	0	0	0	44	0	0	0	0	0	0	0	0	0	0	0	0	0	0	0	0	0	0	0	0	0	0	0	0	0	0	0	17	16	0	0	0	0	0	0	0
1766	efe0c3896b583ad6f0c58074ad1fbc27	0	0	0	0	0	0	0	0	0	0	0	0	0	0	0	0	0	0	0	0	0	0	0	0	0	0	0	0	0	0	0	0	0	0	0	0	37	0	0	0	0	0	0	0	0	0	0	0
1767	30a27d9940f9fd18feecd54b71fc2178	0	0	0	0	0	0	0	0	0	0	0	0	0	0	0	184	0	0	0	0	0	0	0	0	0	0	0	0	0	0	0	0	0	0	0	0	0	0	0	0	0	0	0	0	0	0	0	0
1768	7f70544ba96033714c845862ab3fafca	0	0	0	0	0	0	0	0	0	0	0	0	0	0	0	0	0	0	0	0	0	0	0	0	0	0	0	0	0	0	0	0	0	0	0	0	0	0	0	0	0	0	0	0	0	0	0	0
1769	9f8ddb2599f6f10530546a28ffc0bb18	0	0	0	0	0	0	0	0	0	0	0	0	0	0	0	0	0	0	0	0	0	0	0	0	0	0	0	0	0	0	0	0	0	0	0	0	0	0	0	0	0	0	0	0	0	0	0	0
1770	b9fcedf81b22d0c932d5b666e4b684f8	0	0	0	0	0	0	0	0	0	0	0	0	0	0	0	46	0	0	0	0	0	0	0	0	0	0	0	0	0	0	0	0	0	0	0	0	39	0	0	0	0	0	0	0	0	0	0	0
1771	f1c5f13fe07f9e86aeddd36ba6e3c4bc	0	0	0	0	0	0	0	0	0	0	0	0	0	0	0	0	0	0	0	0	0	0	0	0	0	0	0	0	0	0	0	0	0	0	0	0	0	0	0	0	0	0	0	0	0	0	0	0
1772	285ec821dee4ad90b4d3a62e7db820eb	0	0	0	0	0	0	0	0	42	0	0	0	0	0	0	38	0	0	0	0	0	0	0	0	0	0	0	0	0	0	0	0	0	0	0	0	0	0	0	0	0	0	0	0	0	0	0	0
1773	bd02342db4c0f3e035ce73ee56a530a6	54	114	149	0	0	0	0	0	0	0	0	0	0	0	0	0	0	0	0	0	0	0	0	0	0	0	0	0	0	0	0	0	0	0	0	0	0	0	0	0	0	0	0	0	0	0	0	0
1774	3625dc703bf0b3b231f1ca91f32bd6ee	0	0	0	0	0	0	36	24	131	0	0	0	0	0	0	0	0	0	0	0	0	0	0	0	0	0	0	0	0	0	0	0	0	0	0	0	0	0	0	0	0	0	0	0	0	0	0	0
1775	9b936d0fbd2e8bef7026993648acde8f	0	13	0	0	0	0	0	0	0	0	0	0	0	0	0	0	0	0	0	0	0	0	0	0	0	0	0	0	0	0	0	0	0	0	0	0	0	0	0	0	0	0	0	0	0	0	40	0
1776	e92570d57226bbac2ef54607c69a8a36	0	0	0	0	0	0	0	0	0	0	0	0	0	0	0	0	0	0	0	0	0	0	0	0	36	0	0	53	0	0	0	0	0	0	0	0	0	0	0	0	0	0	0	0	0	0	0	0
1777	844954b99a67177196cc274479e89312	0	0	0	0	0	0	0	0	0	0	0	0	0	0	0	0	0	0	0	0	0	0	0	0	0	0	315	0	0	0	0	0	0	0	0	0	0	0	0	0	0	0	0	0	0	0	0	0
1778	aace41611fed3aa5a8fcd1032eb0c446	0	0	0	0	0	0	0	0	0	9	0	0	0	0	0	0	0	30	0	0	0	0	0	0	0	0	0	0	0	0	0	0	0	0	0	0	0	0	0	30	83	92	0	0	0	0	0	0
1779	047321b71f61ea9b06263df8c4bf88a5	0	0	0	0	0	0	0	0	0	0	0	0	0	0	0	0	0	0	0	0	0	0	0	0	7	0	0	81	9	71	0	0	0	27	6	0	0	0	0	81	32	0	0	0	0	0	0	0
1780	1f2b7c3b2dc39ec26f7be89262749e22	0	0	0	0	0	0	0	0	0	0	0	0	0	0	0	0	0	0	0	0	0	0	0	0	0	0	58	0	0	0	0	0	0	0	0	0	38	60	0	0	0	0	0	0	0	0	0	0
1781	2158ca40ae25650b23447e98cc0b6246	0	0	0	0	0	0	0	0	0	0	0	0	0	0	0	0	0	0	0	0	0	0	0	0	0	0	0	0	0	0	0	0	0	0	0	0	0	0	0	0	0	0	0	0	0	0	0	0
1782	2260693e7897e683cca0591b55cb64f2	0	0	43	0	0	0	0	0	0	0	0	0	0	0	0	0	0	0	0	0	0	0	0	0	0	0	0	0	0	0	0	0	0	0	0	0	0	0	0	0	0	0	0	0	0	0	0	0
1783	65f747695d57eea90f01d208693e04eb	0	0	0	0	0	0	0	0	0	0	0	0	0	0	0	0	0	0	0	0	0	0	0	0	0	0	0	0	0	0	0	0	0	0	0	0	0	0	0	0	0	0	0	0	0	0	0	0
1784	cd8c2e778d48d75345b5acf075a01560	0	0	0	0	0	0	0	0	0	0	0	0	0	0	0	0	0	0	0	0	0	0	0	0	0	0	0	0	0	0	0	0	0	0	0	0	0	0	0	0	0	0	0	0	0	0	0	0
1785	fb5739ddda5fca89419deea464b08be5	0	0	0	0	0	0	0	0	0	0	0	0	0	0	0	37	0	0	0	0	0	0	0	0	0	0	0	0	0	0	0	0	0	0	0	0	0	0	0	0	0	0	0	0	0	0	0	0
1786	09ff2b2df254b89fa44c43e08329a89e	0	0	0	0	0	0	0	0	0	0	0	28	0	3	0	0	53	0	0	0	0	0	0	0	0	0	0	0	0	0	0	0	0	0	0	0	0	0	0	26	0	62	0	0	0	0	0	0
1787	38115173b810d126869577b5a255eb3e	0	0	0	0	0	0	0	0	0	0	0	0	0	0	0	0	0	0	131	0	0	0	0	0	0	0	0	0	0	0	0	0	0	0	0	0	0	0	0	0	0	0	0	0	0	0	51	0
1788	64b1771db26ac23e7432d4ebc0de56ef	0	0	0	0	0	0	0	0	0	0	0	0	0	0	0	0	0	0	0	0	0	0	0	0	0	0	0	0	0	0	0	0	0	0	0	0	0	0	0	0	0	0	0	0	0	0	0	0
1789	8bfe066e4b4c08eb20e681e48abda39a	0	0	0	0	0	0	0	0	0	0	0	0	0	0	0	0	0	0	0	0	0	0	0	0	0	0	0	0	0	0	0	0	0	0	0	0	0	0	0	0	0	0	0	0	0	39	43	0
1790	b244fecce6ebdff27aa0076e4fb549c0	0	0	0	0	0	0	0	0	0	0	0	0	0	0	0	0	0	0	0	0	0	0	0	0	0	0	0	0	0	0	0	0	0	0	0	0	0	0	0	0	0	0	0	0	0	0	0	0
1791	2390d1821986e2c2f00361be366ba997	0	0	0	0	0	0	0	0	0	0	0	0	0	0	0	0	0	0	0	0	0	0	0	0	0	0	312	0	0	0	0	0	0	0	0	0	0	0	0	0	0	0	0	0	0	0	0	0
1792	670adffd925baa3aa8ae7cb25bc53a60	0	0	0	0	0	0	0	0	0	0	0	0	0	0	0	0	0	0	0	0	0	0	0	0	0	0	0	0	0	0	0	0	0	0	0	0	0	0	0	0	0	0	0	0	0	0	0	0
1793	95a92a1932f4431d3536e5946e730a20	0	0	0	0	0	0	0	0	0	0	0	0	0	0	0	0	0	0	0	0	0	0	0	0	0	0	0	0	0	0	0	0	0	0	0	0	0	0	0	0	0	0	0	0	0	0	0	0
1794	20bf7344467144a4371e352fff40b802	0	0	0	0	0	0	0	0	0	0	0	0	0	0	0	0	0	0	0	0	0	0	0	0	0	0	82	0	0	0	0	0	0	0	0	0	0	0	0	0	0	0	0	0	0	0	0	0
1795	22080e653c0c1f8919b1c55562ba3690	0	0	0	0	0	0	0	0	0	0	0	0	0	0	0	0	0	0	0	0	0	0	0	0	0	0	0	0	0	0	0	0	0	0	0	0	0	0	0	0	0	0	0	0	0	0	0	0
1796	2616574247545996858310a2fd0a3d77	0	0	0	0	0	0	0	0	69	0	0	0	0	0	0	0	0	0	0	0	0	0	0	0	0	0	0	0	0	0	0	0	0	0	0	0	0	0	0	0	0	0	0	0	0	0	0	0
1797	5e4344e804e9af56e546dd8c9d4e4300	0	0	0	0	0	0	0	0	0	293	0	0	0	0	0	0	0	0	0	0	0	0	0	0	0	0	0	11	7	0	0	0	0	0	0	0	0	0	0	0	0	0	0	0	0	0	0	0
1798	7fed75bad32909ebaec0d7b8ea1e25f7	0	0	0	0	0	0	0	0	0	0	0	0	0	0	0	0	0	0	0	0	0	0	0	0	0	0	0	0	0	0	0	0	0	0	0	0	0	0	0	0	0	0	0	0	0	0	0	0
1799	d130b83c4615f6384aa3f35bb19a81f9	0	0	0	0	0	0	0	0	0	0	0	0	0	0	0	0	0	0	0	0	0	0	0	0	0	0	0	0	0	0	20	253	38	0	0	0	0	0	0	0	0	0	0	0	0	0	0	0
1800	0361ef2657df85a4de4a54430885237b	0	0	0	0	0	0	0	0	0	0	0	0	0	0	0	0	0	0	0	0	0	0	0	0	0	0	0	0	0	0	0	0	0	0	0	0	15	0	0	0	0	0	0	0	0	0	0	0
1801	391c15a763fbb21d40df91e2f96db16f	0	0	0	0	0	0	0	0	0	0	0	0	0	0	0	0	0	0	0	0	0	0	0	0	0	0	0	0	0	0	0	0	0	0	0	74	0	0	0	0	55	61	0	0	0	0	0	0
1802	6dd7492148bde52601a072141c376513	0	0	0	0	0	0	0	0	0	0	0	0	11	10	289	0	0	0	0	0	0	0	0	0	0	0	0	0	0	0	0	0	0	0	0	0	0	0	0	0	0	0	0	0	0	0	0	0
1803	34d8d9b6abd2c6b2f22c2a3cd121ce27	0	0	0	0	0	0	44	0	0	0	0	0	0	0	0	0	0	0	0	0	0	0	0	0	0	0	45	0	0	0	0	0	0	0	0	0	0	0	0	0	0	0	0	0	0	0	0	0
1804	4cb75f1edb534d02524a435105baaf8f	0	0	0	0	0	0	0	0	0	0	0	0	0	0	0	0	0	0	0	0	0	0	0	0	0	0	0	0	0	0	0	0	0	0	0	0	62	0	89	0	0	0	0	0	0	0	0	0
1805	f34ba5c861cc7232ee39bdeadc1e1f94	0	0	0	0	0	0	0	0	0	0	0	0	0	0	0	0	0	0	0	0	0	0	0	0	0	0	0	0	0	0	0	0	0	0	0	5	0	0	0	0	0	0	0	0	0	0	0	0
1806	261401708613cfcfa8106bedb017ad39	0	0	0	0	0	0	0	0	0	0	0	0	0	0	0	0	0	0	0	0	0	0	0	0	0	0	0	0	0	0	0	0	0	0	0	0	0	0	0	111	110	87	0	0	0	0	0	0
1807	471bc4cf99d78d40551172acd2170256	0	0	0	0	0	0	0	0	0	0	0	0	0	0	0	0	0	0	0	0	0	0	0	0	0	0	0	0	0	0	0	0	0	0	0	0	0	0	0	0	0	0	0	0	0	0	0	0
1808	7ebbc92b3d0bbd9f8ec3c1bc0c2b6d4a	0	0	0	0	0	0	0	0	0	0	0	0	0	0	0	0	0	0	0	0	0	0	0	0	0	0	0	0	0	0	0	0	0	0	0	0	0	0	0	0	0	0	31	80	26	0	79	0
1809	87dca3bb73ed62fbcca431c7692e5729	0	0	0	0	0	0	0	0	0	0	0	0	0	0	0	0	0	0	0	0	0	0	0	0	0	0	0	0	0	0	0	0	0	0	0	0	0	0	0	0	0	0	0	0	0	0	0	0
1810	aa642c23f40ede9fc5dd49ce7f30bc50	0	0	0	0	0	0	0	0	0	0	0	0	0	0	0	0	0	0	0	0	0	0	0	0	0	0	0	0	0	0	0	0	0	0	0	0	0	0	0	0	0	0	0	0	0	0	0	0
1811	f570d21d9a4d7d22d6f857119731bd8f	0	0	0	0	0	0	0	0	0	0	0	0	0	0	0	0	0	0	0	0	0	0	0	0	0	0	0	0	0	0	0	0	0	0	0	37	0	0	0	41	0	0	0	0	0	0	0	0
1812	8068cc2d3db3b23ee16682d8d8107144	0	307	0	0	0	0	0	0	0	0	0	0	0	0	0	0	0	0	0	0	0	0	0	0	0	0	0	0	0	0	0	0	0	0	0	0	0	0	0	0	0	0	0	0	0	0	0	0
1813	91db3805b185a31556ddfa47b708f1cc	0	0	0	0	0	0	0	0	0	0	0	0	0	0	0	0	0	0	0	0	0	0	0	0	0	0	0	0	0	0	0	0	0	0	0	0	0	0	0	0	0	0	0	0	0	0	0	0
1814	990a9d66277d50110f6e2560334859a4	0	0	0	0	0	0	39	46	26	0	0	0	0	0	0	0	0	0	0	0	0	0	0	0	0	0	0	0	0	0	0	0	0	0	0	0	0	0	27	0	0	0	0	0	0	0	0	0
1815	a402c30d3d57b828d29811a6ae4b4682	0	0	0	0	0	0	0	0	0	0	0	0	0	0	0	0	0	0	0	0	0	0	0	0	0	0	0	0	0	0	0	0	0	0	0	0	0	0	0	0	0	0	0	0	0	0	0	0
1816	a9d5ec03c3e9080a082ac62077790b86	0	0	0	0	0	0	0	0	0	0	0	0	0	0	0	0	0	0	0	0	0	0	0	0	0	0	0	0	0	0	0	0	0	0	0	0	65	0	0	0	0	0	0	0	0	0	0	0
1817	5329c1bf202709f439881f1d49461944	0	0	0	0	0	0	0	0	36	0	0	0	0	0	0	0	0	0	0	0	0	0	0	0	0	0	0	0	0	0	0	0	0	0	0	0	9	0	0	0	0	0	0	0	0	0	0	0
1818	7a9432d9db2687693c000fd3a39cb377	0	0	0	0	0	0	0	0	0	0	0	0	0	0	0	0	0	0	0	0	0	0	0	0	0	0	0	0	0	0	0	0	0	0	0	0	0	0	0	0	0	0	0	0	0	0	0	0
1819	87cd49297dd2a8cd1a5889a03f54d3f5	0	0	0	0	0	0	0	0	0	0	0	0	0	0	0	0	0	0	0	0	0	8	0	0	0	0	0	0	0	0	0	0	0	0	0	0	0	0	159	13	37	89	0	0	0	0	0	0
1820	9cffac1f3bc47adcaa3238b60d215ddb	0	0	306	0	0	0	0	0	0	0	0	0	0	0	0	0	0	0	0	0	0	0	0	0	0	0	0	0	0	0	0	0	0	0	0	0	0	0	0	0	0	0	0	0	0	0	0	0
1821	c4d7d7237c87d7985a7edf64f506499c	0	0	0	0	0	0	0	0	0	0	0	0	0	0	0	0	0	0	0	0	0	0	0	0	0	0	0	0	0	0	0	0	0	0	0	0	0	0	0	0	0	0	0	0	0	0	0	0
1822	d066051cdca984f5546456bce82db763	0	0	0	0	0	0	0	0	0	0	0	0	0	0	0	0	0	0	0	0	0	0	0	0	0	0	0	0	0	0	0	0	0	0	0	0	0	0	0	0	0	0	0	0	0	0	0	0
1823	d1c790e62418911dbe9943f7ab9ebc97	0	0	0	0	0	0	0	0	0	0	0	0	0	0	0	0	0	0	0	0	0	0	0	0	0	0	0	0	0	0	0	0	0	0	0	0	0	0	0	0	0	0	0	0	0	0	0	0
1824	218e2a8c4dde673ca557ea1d45b423bd	0	0	0	0	0	0	0	0	0	0	0	0	0	0	0	0	0	0	0	0	0	0	0	0	0	0	0	0	0	0	0	0	0	0	0	0	0	0	0	0	0	0	0	0	0	0	0	0
1825	63ded1fba057860efe9ad5ef0c10dc37	0	0	0	0	0	0	0	0	0	0	0	66	0	0	0	0	102	0	0	0	0	0	0	0	0	0	0	0	0	0	0	0	0	0	0	0	0	0	0	71	0	0	0	0	0	0	0	0
1826	65df92ba4585ce02b723937f43f087bf	0	0	0	0	0	0	16	0	54	0	0	0	0	0	0	66	0	0	0	0	0	0	0	0	0	0	0	0	0	0	0	0	0	0	0	0	0	19	0	0	0	0	0	0	0	0	0	0
1827	be353bb9b94e521e6bb95fdb61be900e	0	0	0	0	0	0	0	0	0	0	0	0	0	0	0	28	0	0	0	0	0	0	0	0	0	0	0	0	0	0	0	0	0	0	0	0	0	0	0	0	0	0	0	0	0	0	0	0
1828	f715733d42c750e113323379c741a2a9	0	0	0	0	0	0	0	0	0	0	0	0	0	0	0	0	0	0	0	0	0	0	0	0	0	74	0	0	0	0	0	0	0	0	0	0	0	0	0	0	0	0	0	0	0	0	0	0
1829	fc5c55b39e4986fad462c5a8ca8d8681	0	0	0	0	0	0	0	0	0	0	0	8	0	14	32	0	0	0	0	0	0	0	0	0	0	0	79	0	0	0	0	0	0	0	0	0	0	0	0	0	0	0	8	0	0	0	4	0
1830	0af754527c1a9a40015be697de63c070	0	0	0	0	0	0	0	0	0	0	0	0	0	0	0	0	0	0	0	0	0	0	0	0	0	0	0	0	0	0	0	0	0	0	0	0	0	0	0	0	0	0	0	0	0	0	0	0
1831	6fb99a144604cf4bf19a7c39c3ac30aa	0	0	0	0	0	0	0	0	0	0	0	0	0	0	0	0	0	0	0	0	0	0	0	0	0	0	0	0	0	0	0	0	0	0	0	0	0	0	0	0	0	0	0	0	0	0	0	0
1832	e7534f4fd2d6b91dcd1bea43bdd1e278	0	0	0	0	0	0	0	0	0	0	0	0	0	0	0	0	0	0	0	0	27	0	0	0	0	0	0	0	0	0	0	0	0	0	0	0	0	0	0	0	0	0	0	0	0	0	150	7
1833	b5436163b3dbcbdcb0e91a8b1b66c1b0	0	0	0	0	0	0	0	0	0	0	0	0	0	0	0	0	0	0	0	0	0	0	0	0	0	26	0	0	0	0	0	0	0	0	14	33	0	0	0	90	71	0	0	0	0	0	0	0
1834	f5b25169512e03624517c404fcca07a3	0	0	302	0	0	0	0	0	0	0	0	0	0	0	0	0	0	0	0	0	0	0	0	0	0	0	0	0	0	0	0	0	0	0	0	0	0	0	0	0	0	0	0	0	0	0	0	0
1835	06254b3b7e015ad9a7765b75de336311	0	0	0	0	0	0	0	0	0	0	0	0	0	0	0	0	0	0	0	0	0	0	0	0	0	0	0	0	0	0	0	0	0	0	0	0	0	0	0	0	0	0	0	0	0	0	0	0
1836	335cb4dc0b9ebd03dd9a6c9e63301d52	0	0	0	0	0	0	0	0	0	0	0	0	0	0	0	0	0	0	0	0	0	0	0	0	0	0	0	0	0	0	0	0	0	0	0	0	0	0	0	0	0	0	0	0	0	0	0	0
1837	42e4c2bb81fad906d15d28a9f857929d	0	0	0	0	0	0	0	0	0	0	0	0	0	0	0	161	0	0	0	0	0	0	0	0	0	0	0	0	0	0	0	0	0	0	0	0	41	0	23	0	0	0	0	0	0	0	0	0
1838	a61fc583e77030e01c77ee88f9e3f918	0	0	0	0	0	0	0	0	48	0	0	0	0	0	0	0	0	0	0	0	0	0	0	0	0	0	30	0	0	0	0	0	0	0	0	0	61	0	0	0	0	0	0	0	0	0	0	0
1839	c00561748c09b1f63dabc538ded82efd	0	0	0	0	0	0	0	17	0	0	0	0	0	0	0	74	0	0	0	0	0	0	0	0	0	0	18	0	0	0	0	0	0	0	0	0	63	49	80	0	0	0	0	0	0	0	0	0
1840	cd96be80cada39ac71fd0f91e2442c56	0	0	0	0	0	0	0	0	0	0	0	0	0	0	0	0	0	0	0	0	0	0	0	0	0	0	0	0	0	0	0	0	0	0	0	0	0	0	0	0	0	0	0	0	0	0	0	0
1841	041be413540382ab3b5da2f9e93888cf	0	0	0	0	0	0	0	0	0	0	0	0	0	0	0	0	0	0	0	0	0	0	0	0	0	0	0	0	0	0	0	0	0	0	0	0	0	0	0	0	0	0	0	0	0	0	0	0
1842	10ba504e81ef859a10e3a56ec38914aa	0	0	0	0	0	0	0	0	0	0	0	0	0	0	0	0	0	0	0	0	0	0	0	0	0	0	0	0	0	0	0	0	0	0	0	0	0	0	0	0	0	0	0	0	0	0	0	300
1843	87f3f91652c4f93ab5b0b75c8ff5b1b9	0	0	0	0	0	0	0	0	0	0	0	0	0	0	0	0	0	0	0	0	0	0	0	0	0	0	0	0	0	0	0	0	0	0	0	0	0	0	0	0	0	0	0	0	0	0	0	0
1844	25b08a48e94bc24e4dd67a248f7ed92f	0	0	0	0	0	0	0	0	0	10	7	282	0	0	0	0	0	0	0	0	0	0	0	0	0	0	0	0	0	0	0	0	0	0	0	0	0	0	0	0	0	0	0	0	0	0	0	0
1845	4164b594d6aeda29c50cc262a187c9c4	0	0	0	0	0	0	0	0	0	0	0	0	0	0	0	45	0	0	0	0	0	0	0	0	0	0	0	0	0	0	0	0	0	0	0	0	0	0	0	0	0	0	0	0	0	0	0	0
1846	61fae28df78b7b721101bc93e79c8376	0	0	0	0	0	0	0	0	0	0	0	0	0	0	0	0	0	0	0	0	30	0	0	0	0	0	0	0	0	0	0	0	0	0	0	0	0	0	0	0	0	0	0	0	0	0	0	16
1847	710a052abdc4291cd0c7882f6f218988	0	0	0	0	0	0	0	0	0	0	0	0	0	0	0	0	0	0	0	0	0	0	0	0	0	0	32	0	0	0	0	0	0	0	0	0	0	0	237	0	0	0	0	0	0	0	0	0
1848	6281a3e96b2780009f54a35c5ec75c18	0	0	0	0	0	0	0	0	0	0	0	0	0	0	0	0	0	0	0	0	0	0	0	0	0	0	0	0	0	0	0	0	0	0	0	0	0	0	0	0	0	0	0	0	0	0	0	0
1849	68a7e01b21d24f0cfca4137cd706b8e4	0	0	0	0	0	0	0	0	0	0	0	0	0	0	0	0	0	0	0	0	44	0	0	0	0	0	0	0	0	0	0	0	0	0	0	0	0	0	0	0	0	0	0	0	0	0	0	0
1850	7e41ada52a07b8855728104c37f253ca	0	0	0	0	0	0	0	50	0	0	0	0	0	0	0	72	0	0	0	0	0	0	0	0	0	0	0	0	0	0	0	0	0	0	0	0	72	0	0	0	0	0	0	0	0	0	0	0
1851	ddf04354c9f99688055a5de7c81ed8a8	0	0	0	0	0	0	0	0	0	0	0	0	0	0	0	47	0	0	0	0	0	0	0	0	0	0	0	0	0	0	0	0	0	0	0	0	15	0	0	0	0	0	0	0	0	0	0	0
1852	262aaab202ae71ece83acdf5af9c6bf7	0	0	0	0	0	0	0	0	0	50	0	0	0	0	0	0	0	0	0	0	0	0	0	0	0	0	0	47	28	40	0	0	0	0	0	0	0	0	0	32	34	42	0	0	0	0	0	0
1853	45de9b9e7e4bc6111d5f8c6c3faaba5d	0	0	0	0	0	0	0	0	0	0	0	0	0	0	0	0	0	0	0	0	0	0	0	0	0	0	0	0	0	0	0	0	0	0	0	0	0	0	0	0	0	0	0	0	0	0	0	0
1854	a284481e2dba83bda4cb95518ad0c87e	0	0	0	7	0	0	0	0	0	66	0	0	0	0	0	0	0	0	0	0	0	0	0	0	0	0	0	0	0	0	0	0	0	19	6	32	0	0	0	47	32	27	0	0	0	0	0	0
1855	d0f50715e7dcd85242faa6db8125a7e0	0	0	0	0	0	0	0	0	0	0	0	0	0	0	0	0	0	0	0	0	0	0	0	0	0	0	0	0	0	0	0	0	0	0	0	0	0	0	0	0	0	0	0	0	0	0	0	297
1856	8e2f7c1e0c882eaa7445349268da6fb7	0	0	0	0	0	0	0	0	0	0	0	0	0	0	0	0	0	0	0	0	0	0	0	0	0	0	0	0	0	0	0	0	0	0	0	0	0	0	0	0	0	0	0	0	97	0	51	0
1857	c10241b15147bf4ade7e1c19d53308e5	0	0	0	0	0	0	0	0	0	0	0	0	0	0	0	0	0	0	0	0	0	0	0	0	0	0	0	0	0	0	0	0	0	0	0	0	0	0	0	0	0	0	0	0	0	0	0	0
1858	eecdae20f9cc3028d694a9b988b984a4	0	0	0	0	0	0	0	0	19	0	0	0	0	0	0	21	0	0	0	0	0	0	0	0	0	0	12	0	0	0	0	0	0	0	0	0	18	0	9	0	0	0	0	0	0	0	0	0
1859	c13366c0d08b8abf52f9094b29cc23f2	0	0	0	0	0	0	0	0	0	0	0	0	0	0	0	0	0	0	0	0	0	0	0	0	0	0	0	0	0	0	0	0	0	0	0	0	0	0	0	0	0	0	0	0	0	0	0	0
1860	c4cb7589092eb17cc56f3eb9fce1d142	0	0	0	0	0	0	0	0	0	0	0	0	0	0	0	80	0	0	0	0	0	0	0	0	0	0	0	0	0	0	0	0	0	0	0	0	0	0	187	0	0	0	0	0	0	0	0	0
1861	94cb10b526cc36056b3f99d8c76f6b30	0	0	0	0	0	0	0	0	0	9	11	0	0	0	0	0	98	57	0	0	0	0	0	0	0	0	0	0	6	0	0	0	0	0	0	0	0	0	0	5	0	20	0	0	0	0	0	0
1862	a8912244b9246f239df57f4af30f3ba1	0	0	0	0	0	0	0	0	0	0	0	0	0	0	0	0	0	0	0	0	0	0	0	0	0	0	0	0	0	0	0	0	0	0	0	0	0	0	0	0	0	0	0	0	0	0	0	0
1863	d2d3421eafea8bb8904155faf6824f61	0	0	0	0	0	0	0	0	0	0	0	40	20	58	32	0	0	0	0	0	0	0	0	0	0	0	0	0	0	0	0	0	0	0	0	0	0	0	0	0	0	0	0	0	0	0	0	0
1864	d3d919ef412e78da4671a66641371d2d	0	0	0	0	0	0	0	0	0	0	0	0	0	0	0	0	0	0	0	0	0	0	0	0	0	0	0	0	0	0	0	0	0	0	0	0	0	0	0	0	0	0	0	0	0	0	0	0
1865	1fad46b035bcb6076e746d92639dd792	0	0	0	0	0	0	0	0	0	0	0	0	0	0	0	0	0	0	0	0	0	0	0	0	0	0	0	0	0	0	0	0	0	0	0	0	0	0	0	0	0	0	0	0	0	0	0	0
1866	3df43376921a609947247a0799edd851	0	0	0	0	0	0	33	0	0	0	0	0	0	0	0	0	0	0	0	0	0	0	0	0	0	0	0	0	0	0	0	0	0	0	0	0	0	0	89	0	0	0	0	0	0	0	0	0
1867	5fbdbf2edc3b11ac64cfceb06387b2b3	0	0	0	0	0	0	0	0	0	0	0	0	0	0	0	0	0	0	0	0	0	0	0	0	0	0	0	0	0	0	0	0	0	0	0	0	0	0	0	0	0	0	0	0	0	0	0	0
1868	16bd14bf403a662e10b4f5f6c836ef53	0	0	0	0	0	0	0	0	0	0	0	0	0	0	0	0	0	0	0	0	0	0	0	0	0	0	0	0	0	0	0	0	0	0	0	0	0	0	0	0	0	0	0	0	0	0	0	0
1869	70ea2870f5aca3e1ccb94bdaca7aca96	0	0	0	0	0	0	0	0	0	0	0	0	0	0	0	0	0	0	0	0	0	0	0	0	0	0	0	0	0	0	0	0	0	0	0	0	0	0	0	0	0	0	0	0	0	0	0	0
1870	7be37fb61c7ba5ba9361312a5b060115	0	0	0	0	0	0	0	0	0	0	0	0	0	0	0	0	0	0	0	0	0	0	0	0	0	0	0	0	0	0	0	0	0	0	0	0	0	0	0	0	0	0	0	0	0	0	0	0
1871	c438d81fe33a48f92e555bd0911950f6	187	105	0	0	0	0	0	0	0	0	0	0	0	0	0	0	0	0	0	0	0	0	0	0	0	0	0	0	0	0	0	0	0	0	0	0	0	0	0	0	0	0	0	0	0	0	0	0
1872	cccac4136493ceba1d22c91110719683	0	0	0	0	0	0	0	0	0	0	0	0	0	0	0	0	0	0	0	0	0	0	0	0	0	0	0	0	0	0	0	0	0	0	0	0	0	0	0	0	0	0	0	0	0	0	0	0
1873	450845651aa7abf33a613288e6051b39	0	0	0	0	0	0	0	0	0	0	0	0	0	0	0	0	0	0	0	0	0	0	0	0	0	0	0	54	0	18	0	0	0	0	0	0	0	0	0	0	0	5	0	0	0	0	0	0
1874	69eaf2264c463dec643f01e9b9d2f226	0	0	0	0	0	0	0	0	190	0	0	0	0	0	0	0	0	0	0	0	0	0	0	0	0	0	0	0	0	0	0	0	0	0	0	0	101	0	0	0	0	0	0	0	0	0	0	0
1875	04e9b5cf18ad3853e82f0ee0220125e7	0	0	0	0	0	0	0	0	0	0	0	0	0	0	0	0	0	0	0	0	0	0	0	0	0	0	0	0	0	0	0	0	0	0	0	0	0	0	0	0	0	0	0	0	0	0	0	0
1876	55d36fc11777cbe41388c5973e465364	0	0	0	0	0	0	0	0	0	0	0	0	0	0	0	26	0	0	0	0	0	0	0	0	0	0	0	0	0	0	0	0	0	0	0	0	28	0	0	0	0	0	0	0	0	0	0	0
1877	9232311cc1384f7499b36f79da6b28f6	0	0	0	0	0	0	0	0	0	0	0	0	0	0	0	0	25	26	0	0	0	0	0	0	0	0	0	0	0	0	0	0	0	0	0	0	0	0	0	0	0	0	0	0	0	0	0	0
1878	a7eab9771ed0c63e91dbb597e32ec651	0	0	0	0	0	0	0	0	0	0	0	290	0	0	0	0	0	0	0	0	0	0	0	0	0	0	0	0	0	0	0	0	0	0	0	0	0	0	0	0	0	0	0	0	0	0	0	0
1879	2591384e5817380312022840495cffff	0	0	0	0	0	0	0	0	0	0	0	0	0	0	0	0	0	0	0	0	0	0	0	0	0	0	0	0	0	0	0	0	0	0	0	0	0	0	0	0	0	0	0	0	0	0	0	0
1880	30c982901e9c3f86f3a9bdf4ce9e1b64	0	0	0	0	0	0	0	0	0	0	0	0	0	0	0	0	0	0	0	0	0	0	0	51	0	0	0	0	0	0	0	0	0	0	0	0	0	0	0	0	0	0	0	0	0	0	0	0
1881	62e8db4ee6db26dd7cdf87089501382a	0	0	0	0	0	0	0	0	0	0	0	0	0	0	0	0	0	0	0	0	0	0	0	0	0	0	0	0	0	0	0	0	0	0	0	0	56	0	49	0	0	0	0	0	0	0	0	0
1882	6a407dd71b9d573c8a0ae8c01ecbea4d	0	0	0	0	0	0	0	0	0	0	0	0	0	0	0	0	0	0	0	0	0	0	0	0	0	0	0	0	0	0	0	0	0	0	0	0	0	0	0	0	0	0	0	0	0	0	0	0
1883	690de00191431e70cca6c8d6e923640f	0	0	0	0	0	0	0	0	0	0	0	0	0	0	0	111	0	0	0	0	0	0	0	0	0	0	0	0	0	0	0	0	0	0	0	0	116	0	0	0	0	0	0	0	0	0	0	0
1884	2d908395b402e84ad81f8f19e01f2b97	0	0	0	0	0	0	7	0	0	0	0	0	0	0	0	0	0	0	0	0	0	0	0	0	0	0	11	0	0	0	0	0	0	0	0	0	100	0	0	0	0	0	0	0	0	0	0	0
1885	475649e7a6f618ba67b8e190eae518f0	0	0	0	0	0	0	0	0	0	0	0	0	0	0	0	0	0	0	0	0	0	0	0	0	0	0	0	0	0	0	0	0	0	0	0	0	0	0	0	0	0	0	0	0	0	0	0	0
1886	abe62b84dc077342ab9ff39db83881d7	0	0	0	0	0	0	0	0	0	0	0	0	0	0	0	0	0	0	0	0	0	0	0	0	0	0	0	0	0	0	0	0	0	0	0	0	0	0	0	0	0	0	0	0	0	0	0	0
1887	9bc1b9861268455c414ea5436b45f502	0	0	0	0	0	8	0	0	0	0	0	0	0	0	0	0	0	0	0	0	0	0	0	0	0	0	278	0	0	0	0	0	0	0	0	0	0	0	0	0	0	0	0	0	0	0	0	0
1888	bb52846a40fb441711a68bd7791337ef	0	0	0	0	0	0	0	0	0	0	0	0	0	0	0	0	0	0	0	0	0	0	0	0	0	0	0	0	0	0	0	0	0	0	0	0	129	0	0	0	0	0	0	0	0	0	0	0
1889	cf2aec3f092a7d0e8cdc8e596fbc717f	0	0	0	0	0	0	0	35	71	0	0	0	0	0	0	0	0	0	0	0	0	0	0	0	0	0	0	0	0	0	0	0	0	0	0	0	0	0	36	0	0	0	0	0	0	0	0	0
1890	25a77fc28ba1fa129b81d7d5a4ce55ab	0	0	0	0	0	0	0	0	0	0	0	112	0	0	3	0	87	0	20	0	0	0	0	0	0	0	0	0	0	0	0	0	0	0	0	0	0	0	59	0	0	0	0	0	0	0	0	0
1891	7b76b0827fd9cf9d4efa7b8596484a3e	0	0	0	0	0	0	57	58	0	0	0	0	0	0	0	0	0	0	0	0	0	0	0	0	0	0	0	0	0	0	0	0	0	0	0	0	19	0	0	0	0	0	0	0	0	0	0	0
1892	a393fc7738a0ff04744980a4ba9e536f	0	0	0	0	0	0	0	0	0	0	0	0	0	0	0	0	0	0	0	0	0	0	0	0	0	0	0	0	0	0	0	0	0	0	0	0	0	0	0	0	0	0	0	0	0	0	0	17
1893	cd408f7146c77153e6cfc31f7136594b	0	0	0	0	0	0	0	0	0	0	0	0	0	0	0	0	0	0	0	0	0	0	0	0	0	0	0	0	0	0	0	0	0	0	0	0	0	0	0	0	0	0	0	0	0	0	0	0
1894	f82030ab7492705bcb9284723a2c4ef3	0	0	0	0	0	0	0	0	0	0	0	0	0	0	0	0	0	0	0	0	0	0	0	0	0	0	0	0	0	0	0	0	0	0	0	0	0	0	0	0	0	0	0	0	0	0	0	0
1895	15fb834b54baa6abcd7a68076fdc5150	11	24	19	26	0	40	0	26	22	0	0	0	0	0	0	0	0	0	0	0	0	0	0	0	17	27	31	14	12	15	0	0	0	0	0	0	0	0	0	0	0	0	0	0	0	0	0	0
1896	4e3601273e17edab01c500de14873ed3	0	0	0	0	0	0	30	0	39	0	0	0	0	0	0	0	0	0	0	0	0	0	0	0	0	0	13	0	0	0	0	0	0	0	0	0	0	0	0	0	0	0	0	0	0	0	0	0
1897	08b56d3fe7c05f787401404be361d0f6	0	0	0	0	0	0	0	0	0	0	0	0	0	0	0	0	0	0	0	0	0	0	0	0	0	0	0	0	0	0	0	0	0	0	0	0	0	0	0	0	0	53	0	0	0	0	0	0
1898	55712994b4291368b05e59897b79971d	0	0	0	0	0	0	0	0	0	0	0	0	0	0	0	0	0	0	0	0	0	0	0	0	0	0	0	0	0	0	0	0	0	0	0	0	0	0	0	0	0	0	0	0	0	0	0	0
1899	6c338dc82be9290fd6d2e45f43ae8c2b	0	0	0	0	0	0	0	0	0	0	0	0	0	0	0	0	0	0	0	0	0	0	0	0	0	0	185	0	0	0	0	0	0	0	0	0	0	0	0	0	0	0	0	0	0	0	0	0
1900	0a6dc1c3d3ca6f28459e6cdd8467bf72	0	0	0	0	0	0	0	0	0	0	0	0	0	0	0	0	0	0	0	0	0	0	0	0	0	0	0	49	0	0	0	3	0	0	0	0	0	0	0	37	55	84	0	0	0	0	0	0
1901	23fdfa889223cdfae98fe2387dc9f1da	0	0	0	0	0	0	0	0	0	24	0	0	0	0	0	0	0	0	0	0	0	0	0	0	0	0	0	0	0	0	0	0	0	0	0	38	0	0	0	21	58	41	0	0	0	0	0	0
1902	8bf0f7a0037804ca4a8606732323f6e9	0	0	0	0	0	0	0	0	0	0	0	0	0	0	0	0	0	0	0	0	0	0	0	0	0	0	0	0	0	0	0	0	0	0	0	0	0	0	0	28	40	0	0	0	0	0	0	0
1903	989572af681436c4329d2176ad03d02a	0	0	0	0	0	0	0	65	0	0	0	0	0	0	0	0	0	0	0	0	0	0	0	0	0	0	52	0	0	0	0	0	0	0	0	0	0	28	90	0	0	0	0	0	0	0	0	0
1904	bcbd1c0f6df92e6ebc83a230800b707b	0	0	0	0	0	0	33	32	0	0	0	0	0	0	0	0	0	0	0	0	0	0	0	0	0	0	17	0	0	0	0	0	0	0	0	0	9	26	117	0	0	0	0	0	0	0	0	0
1905	c5c014dc7446edf26fea1c527b5762dd	0	0	0	0	0	0	0	0	0	0	0	0	0	0	0	0	0	30	0	0	0	0	0	0	0	19	0	0	0	0	0	0	0	48	26	0	0	0	0	0	81	0	0	0	0	0	0	0
1906	052a5d8b123ec6fc9189ee1046cbd7e3	94	110	77	0	0	0	0	0	0	0	0	0	0	0	0	0	0	0	0	0	0	0	0	0	0	0	0	0	0	0	0	0	0	0	0	0	0	0	0	0	0	0	0	0	0	0	0	0
1907	3f3477f12c92325df4acd6a3608b0a0f	0	0	0	0	0	0	0	0	0	0	0	0	0	0	0	0	0	0	0	0	0	0	0	0	0	0	0	0	0	0	0	0	0	0	0	0	0	0	0	0	0	0	0	0	0	0	0	0
1908	85a29363afa2fd791bdb59fe5ddd39cf	0	0	0	0	0	0	0	0	0	0	0	0	0	0	0	0	26	6	0	0	0	0	0	0	0	0	0	7	0	0	0	0	0	0	2	4	0	0	0	9	45	27	0	0	0	0	0	0
1909	9f522a8a734fdbd8934beec2f06b6322	0	0	0	0	0	0	0	0	0	0	0	0	0	0	0	0	0	0	0	0	0	0	0	0	0	0	0	0	0	0	0	0	0	0	0	0	0	0	0	0	0	0	0	0	0	0	0	0
1910	38a3dc5866211ed0125d31f958cd3d21	0	0	0	0	0	0	0	0	0	0	0	0	0	0	0	0	0	0	0	0	0	0	0	0	0	0	0	0	0	0	0	0	0	0	0	0	0	0	0	0	0	0	0	0	0	67	20	0
1911	546b2dacc565169e29b8ab7487075f40	0	0	0	0	0	0	0	0	0	0	0	0	0	0	0	0	0	0	0	0	0	0	0	0	0	0	0	0	0	0	0	0	0	0	0	0	0	0	0	0	0	0	0	0	0	0	0	0
1912	6a0812ff1857ddffe9a2f8628de76c88	0	0	0	0	0	0	0	0	0	0	0	0	0	0	0	0	0	0	0	0	0	47	0	71	0	0	0	0	0	0	0	120	42	0	0	0	0	0	0	0	0	0	0	0	0	0	0	0
1913	f11a9fb4b4b9ba42b982e50c69e7ba94	0	0	0	0	0	0	0	0	0	0	0	0	0	0	0	0	0	0	0	0	0	0	0	0	0	0	0	0	0	0	0	0	0	0	0	0	0	0	0	0	0	0	0	0	0	0	0	0
1914	f244f84d22f69034ebeb310d8e77b300	0	0	0	0	0	0	0	0	0	0	0	0	0	0	0	0	0	0	0	0	0	0	0	0	0	0	0	0	0	0	0	0	0	0	0	0	0	0	0	0	0	0	0	0	0	0	0	0
1915	f389aa189db8a7222b7eedb5c323b807	0	0	0	0	0	0	75	0	0	0	0	0	0	0	0	0	0	0	0	0	0	0	0	0	0	0	0	0	0	0	0	0	0	0	0	0	0	0	0	0	0	0	0	0	0	0	0	0
1916	37434c3151eb697b04da3f309528c028	0	0	0	0	0	0	0	0	0	0	0	0	0	0	0	0	0	0	0	0	0	0	0	0	0	0	0	0	0	0	0	0	0	0	0	0	0	0	0	0	0	0	0	0	0	0	0	0
1917	431cdc05b526a7ef22dc81d47f226412	0	0	0	0	0	0	0	0	0	0	0	0	0	0	0	0	0	0	0	0	0	0	0	0	0	0	0	0	0	0	0	0	0	0	0	0	0	0	0	0	0	0	0	0	0	0	0	0
1918	75e208d7c74f86a1a2e132c5aca7434b	0	0	0	0	0	0	0	0	0	0	0	0	0	0	0	0	0	0	0	0	0	0	0	0	0	0	0	0	0	0	0	0	0	0	0	0	0	0	0	0	0	0	0	0	0	0	0	0
1919	9cf3924030a0c35b2140e2e98d9a25f0	0	0	0	0	0	0	0	0	0	0	0	0	0	0	0	0	0	0	0	0	0	0	0	0	0	0	0	0	0	0	0	0	0	0	0	0	0	0	0	0	0	0	0	0	0	0	0	0
1920	e522bb81c47a82192936ef97c8752385	0	0	279	0	0	0	0	0	0	0	0	0	0	0	0	0	0	0	0	0	0	0	0	0	0	0	0	0	0	0	0	0	0	0	0	0	0	0	0	0	0	0	0	0	0	0	0	0
1921	02139a6155bcd3a3a266f19bc18c9273	0	0	0	0	0	0	0	75	27	0	0	0	0	0	0	0	0	0	0	0	0	0	0	0	0	0	0	0	0	0	0	0	0	0	0	0	121	0	0	0	0	0	0	0	0	0	0	0
1922	9f275904dc24789ce3ed4683b1970ef8	0	0	0	0	0	0	0	0	0	0	0	0	0	0	0	0	0	0	0	0	0	0	0	0	0	0	0	0	0	0	0	0	0	0	0	0	0	0	0	0	0	0	0	0	0	0	0	0
1923	0e6ddf52763bfd1dd25ed290c9c7a7d9	0	0	0	0	0	0	0	0	0	0	0	0	0	0	0	0	0	0	0	0	0	100	0	0	0	0	0	0	0	0	0	0	0	0	0	0	0	0	0	0	0	0	0	0	0	0	0	0
1924	31db29f64012558acd89b3823a1b3e13	0	0	0	0	0	0	0	0	0	0	0	0	0	0	0	0	0	0	0	0	0	0	0	0	0	0	277	0	0	0	0	0	0	0	0	0	0	0	0	0	0	0	0	0	0	0	0	0
1925	948e7cf56dc9f90ca55a11563a583832	0	0	0	0	0	0	0	0	0	0	0	0	0	0	0	0	0	0	0	0	0	0	0	0	0	0	0	0	0	0	0	0	0	0	0	0	0	0	0	0	0	0	0	0	0	0	0	0
1926	0a33b3dfba88f4954c7c4c2f7aab7540	0	0	0	0	0	0	0	0	0	0	0	0	0	0	0	0	0	0	0	0	0	0	0	0	0	0	0	0	37	0	0	0	0	0	0	0	0	0	0	85	82	72	0	0	0	0	0	0
1927	db339f69611a19b6408f5eb2fe06f910	0	0	0	0	0	0	0	0	0	0	0	0	0	0	0	0	0	0	0	0	0	0	0	9	0	0	0	0	0	0	5	0	4	0	0	0	0	0	0	0	0	0	0	0	0	0	9	0
1928	0560747c3bf51aa61c52213af33c0f3c	0	0	0	0	0	0	0	0	0	0	0	0	0	0	0	0	0	0	0	0	0	0	0	0	0	0	0	0	0	0	0	0	0	0	0	0	0	0	0	0	0	0	0	0	0	0	0	0
1929	e331170663eab9dfa772719a17870738	0	0	0	0	0	0	0	0	0	0	0	0	0	0	0	0	0	0	0	0	0	0	0	0	0	0	0	0	0	0	0	0	0	0	0	0	0	0	0	0	0	0	0	0	0	0	0	0
1930	a44d8d8bbdf9d2e38e90aec75389f626	0	0	0	0	0	0	0	0	0	0	0	0	0	0	0	0	0	0	0	0	0	0	0	0	0	0	274	0	0	0	0	0	0	0	0	0	0	0	0	0	0	0	0	0	0	0	0	0
1931	43db80f89f4bb8ad9d4927114850bd49	0	0	0	0	0	0	0	0	0	0	0	0	0	0	0	0	0	0	0	0	0	0	0	0	0	0	0	0	0	0	0	0	0	85	0	0	0	0	0	0	0	0	0	0	0	0	0	0
1932	98f466e0b29264522d33a106bdd41508	0	0	0	0	0	0	0	0	0	0	0	0	0	0	0	0	0	0	0	0	0	0	0	0	0	0	0	0	0	0	0	0	0	0	0	0	0	0	0	0	0	0	0	0	0	0	0	0
1933	b4d9538d89ee1178e399df20398004f7	0	0	0	0	0	0	0	0	0	0	0	0	0	0	0	0	0	0	0	0	0	0	0	0	0	0	0	0	0	0	0	0	0	0	0	0	0	0	0	0	0	0	0	0	0	0	0	0
1934	171a6c987c8bd353028a603c29a9c9b0	0	0	0	0	0	0	0	0	0	0	0	0	0	0	0	0	0	0	0	0	0	0	0	0	0	0	0	0	0	0	0	0	0	0	0	0	0	0	0	0	0	0	0	0	0	0	0	0
1935	4549571032f029a0176eac78a28d29f3	0	0	0	0	0	0	0	0	0	0	0	0	0	0	0	87	0	0	0	0	0	0	0	0	0	0	0	0	0	0	0	0	0	0	0	0	0	0	0	0	0	0	0	0	0	0	0	0
1936	b6e9c7b8e6da9db7bb3af42e2c5523be	0	0	0	0	0	0	0	0	0	0	0	0	0	0	0	0	0	0	0	0	0	0	0	0	0	0	0	0	0	0	0	0	0	0	0	0	0	0	0	0	0	0	0	0	272	0	0	0
1937	babc02814c22d1ad4e974f0755c3fd9f	0	0	0	0	0	0	0	0	0	0	0	0	0	0	0	0	0	0	0	0	0	0	0	0	0	0	0	0	0	0	0	168	0	0	0	0	0	0	0	0	0	0	0	0	0	0	0	0
1938	f66b5c412adb510527b439023a52a75d	0	0	0	0	0	0	0	55	54	0	0	0	0	0	0	0	0	0	0	0	0	0	0	0	0	0	0	0	0	0	0	0	0	0	0	0	0	0	50	0	0	0	0	0	0	0	0	0
1939	88992be637dd530c490c713e15237c4b	0	0	0	0	0	0	0	0	0	0	0	204	0	0	0	0	0	0	0	0	0	0	0	0	0	0	0	0	0	0	0	0	67	0	0	0	0	0	0	0	0	0	0	0	0	0	0	0
1940	8a43799b7278a85f09e41dba787f3e0c	0	0	0	0	0	0	0	0	0	0	0	0	0	0	0	0	0	0	0	0	0	0	0	0	0	0	0	0	0	0	0	0	0	0	0	0	0	0	0	0	0	0	0	0	0	0	0	0
1941	da72e643d5a6f44b006dfc10ba73f906	0	0	0	0	0	0	0	0	0	0	0	0	0	0	0	0	0	0	0	0	0	25	47	0	0	0	0	0	0	0	199	0	0	0	0	0	0	0	0	0	0	0	0	0	0	0	0	0
1942	f8bd7c72eda005f5d1a0e7b13ad5fe82	0	0	0	0	0	0	0	0	0	0	0	0	0	0	0	0	0	0	0	0	0	0	0	0	0	0	0	0	0	0	0	0	0	0	0	0	0	0	0	0	0	0	0	0	0	0	0	0
1943	01e74601aa830d9af0de11b89345b1de	0	0	0	0	0	0	0	0	0	0	0	0	0	0	0	0	0	0	0	0	0	0	0	0	0	0	0	0	0	0	0	0	0	0	0	0	0	0	0	0	0	0	0	0	0	0	0	0
1944	231819de848f11af4316a47a83477132	0	0	0	0	0	0	0	0	0	0	0	0	0	0	0	0	0	0	0	0	0	0	0	0	0	0	270	0	0	0	0	0	0	0	0	0	0	0	0	0	0	0	0	0	0	0	0	0
1945	38aa05ede3395dc04b2ffb9853095950	0	0	0	0	0	0	0	0	0	0	0	0	0	0	0	0	0	0	0	0	0	0	0	0	0	0	0	0	0	0	0	0	0	0	0	0	0	0	0	0	0	0	0	0	0	0	0	0
1946	45aed2cf06f9b591cb044b9523636aa9	0	0	0	0	0	0	0	0	0	0	0	0	0	0	0	0	0	0	0	0	0	0	0	0	0	0	0	0	0	0	0	0	0	0	0	0	0	0	0	0	0	0	0	0	0	0	0	0
1947	7b3385a8d741fff4fc3b1fe5fb505690	0	0	0	0	0	0	0	0	0	0	0	0	0	0	0	0	0	0	0	0	0	43	0	0	0	0	0	0	0	0	0	30	0	0	0	0	0	0	0	0	0	0	0	0	0	0	0	0
1948	b6173c5534c1f7d3e0d2873e44a38f76	0	0	0	0	0	0	0	99	0	0	0	0	0	0	0	0	0	0	0	0	0	0	0	0	0	0	0	0	0	0	0	0	0	0	0	0	39	0	0	0	0	0	0	0	0	0	0	0
1949	bf2363e320a48450bb33e82ef216bf7d	0	0	0	0	0	0	0	0	0	0	0	0	0	57	45	0	0	0	0	0	0	0	0	0	0	0	0	0	0	0	0	0	0	0	0	0	0	0	0	0	0	0	0	0	0	0	0	0
1950	c7c3fddfb30b265292c7ac43982e362b	0	0	0	0	0	0	0	51	0	0	0	0	0	0	0	0	0	0	0	0	0	0	0	0	0	0	0	0	0	0	0	0	0	0	0	0	0	0	20	0	0	0	0	0	0	0	0	0
1951	04a6af0ae0d988825d0cd8a21f93f225	0	0	0	0	0	0	0	0	0	0	0	0	0	0	0	0	0	0	0	0	0	0	0	0	0	0	0	0	0	0	0	0	0	0	0	0	0	0	0	0	0	0	0	0	0	0	0	0
1952	7e7b963e63a42733c6fded56b9726378	0	0	0	0	0	0	0	0	0	33	0	0	0	0	0	0	0	0	0	0	0	0	0	0	0	0	0	0	0	0	0	0	0	0	0	21	0	0	0	10	0	17	0	0	0	0	0	0
1953	fffeaf69f1e13ae349b74a1934857812	0	0	0	0	0	0	0	0	0	0	0	0	0	0	0	0	6	0	0	0	0	0	0	0	0	0	0	25	33	10	0	0	0	0	0	0	0	0	0	35	48	57	0	0	0	0	0	0
1954	64fa91919d2044b086a336aa5de50fe8	0	0	0	0	0	0	0	0	0	0	0	0	0	0	0	0	0	0	0	0	0	0	0	0	0	0	0	0	0	0	0	0	0	0	0	0	0	0	0	0	0	0	0	86	0	0	0	146
1955	cc8323d12abb9681d32a25b77a3b3cad	0	0	0	0	0	0	0	0	0	0	0	0	0	0	0	0	0	0	0	0	0	0	0	0	0	0	0	0	0	0	0	0	0	0	0	0	0	0	0	0	0	0	0	0	0	0	0	0
1956	7ea2a955647e7e21d55304dbcdde76a3	0	0	0	0	0	0	0	0	0	0	0	0	0	0	0	0	0	0	0	0	0	0	0	83	0	0	0	0	0	0	0	52	0	0	0	0	0	0	0	0	0	0	0	0	0	0	0	0
1957	bcb6ede4b324acec5c0de2d60be16f94	0	0	0	0	0	0	0	0	0	0	0	0	0	0	0	0	0	0	0	0	0	0	0	0	0	0	0	0	0	0	0	0	0	0	0	0	0	0	0	0	0	0	0	0	0	0	0	0
1958	d903271d9680ab9c3ec621c3478af04f	0	0	0	0	0	0	30	33	0	0	0	0	0	0	0	0	0	0	0	0	0	0	0	0	0	0	0	0	0	0	0	0	0	0	0	0	22	62	119	0	0	0	0	0	0	0	0	0
1959	03650ef4f2a5ab6f6d5002653e679181	129	51	0	0	0	0	0	0	0	0	0	0	0	0	0	0	0	0	0	0	0	0	0	0	0	0	0	0	0	0	0	0	0	0	0	0	0	0	0	0	0	0	0	0	0	0	0	0
1960	3daad231044fd3aac1d3abc637ada699	0	0	0	0	0	0	0	0	0	0	0	0	0	0	0	0	0	0	0	0	0	0	0	0	0	0	0	0	0	0	0	0	0	0	0	0	0	0	0	0	0	0	0	0	0	0	0	0
1961	92cf27ea1b0521e260497f6ce4d2044f	0	0	0	0	0	0	0	21	7	0	0	0	0	0	0	0	0	0	0	0	0	0	0	0	0	0	15	0	0	0	0	0	0	0	0	0	10	0	16	0	0	0	0	0	0	0	0	0
1962	1076d057af120920f325f2a73b96bd1a	0	0	0	0	0	0	0	0	0	0	0	0	0	0	0	0	0	0	0	0	0	0	0	0	0	0	0	0	0	0	0	0	0	0	0	0	0	0	0	0	0	0	0	0	0	0	0	0
1963	679c55ec68f76f47edb868489085b425	0	0	0	0	0	0	0	0	0	0	0	0	0	0	0	0	0	0	0	0	0	0	0	0	0	0	0	0	0	0	0	0	0	0	0	0	0	0	0	0	0	0	0	0	0	0	0	0
1964	769b5207ad9dd38ffcf4df2837c1d035	0	0	0	0	0	0	0	0	0	0	0	0	0	0	0	0	0	0	0	0	0	0	0	0	0	0	0	0	0	0	0	0	0	0	0	0	0	0	0	0	0	0	17	0	0	0	0	0
1965	93800cb558c2444ceec37f4f06cc0f66	0	0	0	0	0	0	0	0	0	0	0	0	0	0	0	0	0	0	0	0	0	0	0	0	0	0	0	0	0	0	0	0	0	0	0	0	0	0	0	0	0	0	0	0	0	0	0	0
1966	99aa84d7ce631a6a7cf414cb98d3306a	0	0	0	0	0	0	0	0	5	0	0	0	0	0	0	0	0	0	0	0	0	0	0	0	0	0	0	0	0	0	0	0	0	0	0	0	40	0	43	0	0	0	0	0	0	0	0	0
1967	bfeb90413ab9111cf1fe4da25ea4f757	0	0	0	0	0	0	0	0	12	0	0	0	0	0	0	0	0	0	0	0	0	0	0	0	0	0	0	0	0	0	0	0	0	0	0	0	127	0	0	0	0	0	0	0	0	0	0	0
1968	5226dd98a4afb7b6171fdeeaa78fc1e0	0	0	0	0	0	0	0	0	0	0	0	0	0	0	0	0	0	0	0	0	0	0	0	0	0	0	0	0	0	0	0	0	0	0	0	0	0	0	0	0	0	0	0	0	0	0	0	0
1969	945c423673b1bc9b876953bc0c5e3e9e	0	0	0	0	0	0	0	0	0	0	0	0	0	0	0	0	0	0	0	0	0	0	0	0	0	0	0	0	0	0	0	0	0	0	0	31	0	0	0	63	0	0	0	0	0	0	0	0
1970	9ad06d2093edb53dc3d5b19afd8fa1d7	0	0	0	0	0	0	0	0	0	0	0	0	0	0	0	0	0	0	0	0	0	0	0	0	0	0	0	0	0	0	0	88	175	0	0	0	0	0	0	0	0	0	0	0	0	0	0	0
1971	c4deaee8deb1ec3fcdfd711f85155f70	0	0	0	0	0	0	60	0	0	0	0	0	0	0	0	0	0	0	0	0	0	0	0	0	0	0	0	0	0	0	0	0	0	0	0	0	0	92	47	0	0	0	0	0	0	0	0	0
1972	6897229cf04af4d84bcc3b786a6481ba	0	0	0	0	0	0	0	0	0	0	0	0	0	0	0	0	0	0	0	0	0	0	0	0	0	0	0	0	0	0	0	0	0	0	0	0	0	0	0	0	0	0	0	0	0	0	0	0
1973	7cee6d7c5ae57d679151599370bd8943	0	0	0	0	0	0	0	0	0	0	0	0	0	0	0	0	0	0	0	0	0	0	0	0	0	0	0	0	0	0	0	0	0	0	0	32	0	0	0	0	0	0	0	0	0	0	0	0
1974	b4688498a5331f24e24988ec02200535	0	0	0	0	0	0	0	0	0	0	0	0	0	0	0	0	0	0	0	0	0	0	0	0	0	0	0	0	0	0	0	0	0	0	0	0	0	0	0	0	0	0	0	0	0	0	0	0
1975	d2cf71eb760b5992b84d8777ab0ee145	0	0	0	0	0	0	0	0	0	0	0	0	0	0	0	0	0	0	0	0	0	0	0	0	0	0	0	0	0	0	0	0	0	0	0	0	0	0	0	0	0	0	0	0	0	0	0	0
1976	2a74380bb48ac967ef6fcc697af65eb0	0	0	0	0	0	0	0	0	0	0	0	0	0	0	0	0	0	0	0	0	0	0	0	0	0	0	0	0	0	0	0	0	0	0	0	0	0	0	0	0	0	0	0	0	0	0	0	0
1977	96e82c27e6282a36dce8e10fd99fc86d	0	0	0	0	0	0	0	0	0	0	0	0	0	0	0	0	0	0	0	0	0	0	0	0	0	0	0	0	0	0	0	261	0	0	0	0	0	0	0	0	0	0	0	0	0	0	0	0
1978	9d51cb13c4da9d2e3316fefb9b26ff9b	0	0	0	0	0	0	0	0	0	0	0	0	0	0	0	0	0	0	0	0	0	0	0	0	0	0	0	0	0	0	0	0	0	0	0	0	0	0	0	0	0	0	0	0	0	0	0	0
1979	cdccfa685bafc8858c3ba065a2b4699c	0	0	0	0	0	0	0	0	0	0	0	0	0	0	0	0	0	0	0	0	0	0	0	0	0	0	23	0	0	0	0	0	0	0	0	0	60	91	87	0	0	0	0	0	0	0	0	0
1980	cf0df8f3602cffb1d0543afddfb6d77d	0	0	0	0	0	0	0	0	0	0	0	0	0	0	0	0	0	0	0	0	0	0	0	0	0	0	0	0	0	0	0	0	0	0	0	0	0	0	0	0	0	0	0	0	0	0	0	0
1981	da23b68f66c10b5b025a4515815030ce	0	0	0	261	0	0	0	0	0	0	0	0	0	0	0	0	0	0	0	0	0	0	0	0	0	0	0	0	0	0	0	0	0	0	0	0	0	0	0	0	0	0	0	0	0	0	0	0
1982	17ffdbacdf52594acb679536b7412070	0	0	0	0	0	0	0	0	0	0	0	0	0	0	0	0	0	0	0	0	0	0	0	0	0	0	0	0	0	0	0	0	0	0	0	0	0	0	0	0	0	0	0	0	0	0	0	0
1983	8858545eaeec136d36d38a644ceea734	0	0	0	0	0	0	0	0	0	0	0	0	0	0	0	0	0	0	0	0	0	0	0	0	0	0	0	0	0	0	0	0	36	0	0	0	0	0	0	0	0	0	0	0	0	0	0	0
1984	e049db2e931a10e9cb9be4bc31c5c613	0	0	0	0	0	0	0	0	69	0	0	0	0	0	0	0	0	0	0	0	0	0	0	0	0	0	0	0	0	0	0	0	0	0	0	0	0	0	0	0	0	0	0	0	0	0	0	0
1985	e709d1c2e62ed17fd2fcb6e6ffd30988	0	0	0	0	0	0	0	0	0	0	0	0	0	0	0	0	0	0	0	0	0	0	0	0	0	0	0	0	0	0	0	0	0	0	0	35	0	0	0	66	97	62	0	0	0	0	0	0
1986	9c7d6e01986eb161e07a05b566a53068	0	0	0	0	0	0	0	0	0	0	0	0	0	0	0	0	0	0	0	0	0	0	0	0	0	0	0	0	0	0	0	0	0	0	0	0	0	0	0	0	0	0	0	0	0	0	0	0
1987	6d436a24b032936b5558070166389286	0	0	0	0	0	0	0	0	0	0	13	0	0	0	0	0	0	0	0	0	3	0	0	0	0	0	0	13	5	0	0	0	0	2	0	0	0	0	0	20	25	35	0	0	0	0	0	0
1988	a01739a649fb23bfc91c7977d6afd583	0	0	0	0	0	0	0	0	0	15	0	0	0	0	0	0	0	0	0	0	0	0	0	0	0	0	0	3	0	3	0	0	0	13	0	0	0	0	0	27	0	0	0	0	0	0	0	0
1989	b32b3b69976c60dc6239c299ac170f55	0	0	0	0	0	0	0	0	0	0	0	0	0	0	0	0	258	0	0	0	0	0	0	0	0	0	0	0	0	0	0	0	0	0	0	0	0	0	0	0	0	0	0	0	0	0	0	0
1990	c46ed83522fc811c733bf6f503c3d672	0	0	0	0	0	0	0	0	0	0	0	0	0	0	0	0	0	0	0	0	0	0	0	0	0	0	0	0	0	0	0	0	0	0	0	0	0	0	0	0	0	0	117	0	0	141	0	0
1991	ca22b496c68c3c59516a3703b7523f48	0	0	0	0	0	0	0	0	0	0	0	0	0	0	0	0	0	0	0	0	0	0	0	0	0	0	0	0	0	0	0	0	0	0	0	0	0	0	0	0	0	0	0	0	0	0	0	0
1992	d3e51b99394a339c124d9f59edfbf33f	0	0	0	0	0	0	0	0	0	0	0	0	0	0	0	0	0	0	0	0	27	0	0	0	0	0	0	0	0	0	0	0	0	0	0	0	0	0	0	0	0	0	0	0	0	0	0	0
1993	2ec70d1dd8407492dd158ba32973e458	0	0	0	0	0	0	0	0	0	0	0	0	0	0	0	0	0	0	0	0	0	0	0	0	0	0	0	0	0	0	0	0	0	0	0	0	0	0	0	0	0	0	0	0	0	0	0	0
1994	4bb826efdb8e59d8e2b3f5db5bb1573a	0	0	0	0	0	0	0	0	0	0	0	0	0	0	0	0	0	0	0	0	0	0	0	0	0	0	257	0	0	0	0	0	0	0	0	0	0	0	0	0	0	0	0	0	0	0	0	0
1995	5615da35b479cadbfe3884d4c9e89662	0	0	0	0	0	0	0	0	0	0	0	0	0	0	0	0	0	0	0	0	0	0	0	0	0	0	0	0	0	0	0	0	0	0	0	0	0	0	0	0	0	0	0	0	0	0	0	0
1996	d9b643bbab5efe54fc632abce53e6e77	0	0	0	0	0	0	0	0	45	0	0	0	0	0	0	0	0	0	0	0	0	0	0	0	0	0	0	0	0	0	0	0	0	0	0	0	0	0	0	0	0	0	0	0	0	0	0	0
1997	0072d4e1b644b54fc6eaf5916cba8b33	0	0	0	0	0	0	0	0	0	0	0	0	0	0	0	0	0	0	0	0	0	0	0	0	0	0	0	0	0	0	0	0	0	0	0	0	0	0	0	0	0	0	0	0	0	0	0	0
1998	32bdc7e743da8692fc2a13ecba23e633	0	0	0	0	0	0	0	0	0	0	0	0	0	0	0	0	0	0	0	0	0	0	0	0	0	0	0	0	0	0	0	0	0	0	0	0	0	0	0	0	0	0	0	0	0	0	0	0
1999	56b2329bfe1c990346d46f7f1d285942	0	0	0	0	0	0	0	0	0	0	0	0	0	0	0	0	0	0	0	0	0	0	0	0	0	0	0	0	0	0	0	0	0	0	0	0	0	0	0	0	0	0	0	0	0	0	0	0
[truncated: 16,941 more rows]
[truncated: 76 more columns]
