# Supplementary material for: Spatial and environmental variables structure sponge symbiont communities
Source: Mol Ecol. 2022 Aug 10;31(19):4932–48. doi: 10.1111/mec.16631 (PMC9804187; doi:10.1111/mec.16631)
Supplement: Supplementary file 5 — Data S5 [file MEC-31-4932-s001.fasta]

>6575e5b607ff226853ca34ac3d38e71f
TGGGGAATTTTCCGCAATGGGCGAAAGCCTGACGGAGCAACGCCGCGTGAGGGATGAAGGCCTCTGGGCTGTAAACCTCTTTTATCAAGGAAGAAGATCTGACGGTACTTGATGAATAAGCCACGGCTAATTCCGTGCCAGCAGCCGCGGTAATACGGGAGTGGCAAGCGTTATCCGGAATTATTGGGCGTAAAGCGTCCGCAGGCGGCCCTTCAAGTCTGCTGTTAAAAAGTGGAGCTTAACTCCATCATGGCAGTGGAAACTGTTGGGCTTGAGTGTGGTAGGGGCAGAGGGAATTCCCGGTGTAGCGGTGAAATGCGTAGATATCGGGAAGAACACCAGTGGCGAAGGCGCTCTGCTGGGCCATCACTGACGCTCATGGACGAAAGCCAGGGGAGCG
>623cfa50841eb18f8475317cf039ba1c
GAGGGAATATTGCGCAATGGGCGAAAGCCTGACGCAGCGACGCCGCGTGGGGGAAGAAGGCCTTCGGGTCGTAAACCCCTTTCAGCAGGGACGAAATTGACGGTACCTGCAGAAGAAGCGCCGGCCAACTACGTGCCAGCAGCCGCGGTAATACGTAGGGCGCAAGCGTTGTCCGGATTCATTGGGCGTAAAGGGCTCGTAGGCGGTTTGGTAAGTCGGGTGTGAAAACTCAGGGCTCAACTCTGAGACGCCACTCGATACTGCCATGACTAGAGTCCGGTAGGGGAGTGTAGAATTCCTGGTGTAGCGGTGAAATGCGCAGATATCAGGAGGAATACCGATAGCGAAGGCAGCACTCTGGGCCGGTACTGACGCTGAGGAGCGAAAGCGTGGGGAGCAA
>01d42d450feccfc4d55d21ba1dcc9ac9
TCGGGAATTTTGGGCAATGGGCGCAAGCCTGACCCAGCAACGCCGCGTGAGGGATGAAGGCCCTCGGGTCGTAAACCTCTGTCGGAAGGGAAGAAAGGTGGAGAGGCGAACAGGCTCTTCGCTTGACGGTACCTTCAAAGGAAGCACCGGCTAACTCCGTGCCAGCAGCCGCGGTAATACGGAGGGTGCAAGCGTTGTTCGAAATTACTGGGCGTAAAGAGCGTGTAGGCGGCTTGGTCAGTCGGATGTGAAATCCCGGGGCCCAACCCCGGAACTGCATCCGATACTGCCTGGCTTGAGTCTCGGAGAGGAAGGCGGAATTCCGGGTGTAGAGGTGAAATTCGTAGATATCCGGAGGAACACCAGCGGCGAAGGCGGCCTTCTGGACGATGACTGACGC
>7bedb4218ebf6b140e7e167b7f5cdee2
CAGGGAATCTTGCGCAATGGGCGAAAGCCTGACGCAGCGACACCGCGTGGAGGAAGAAGGCTTTCGGGTCGTAAACTCCTTTTCTCGGGGAAGAGAACGGACGGTACCCGAGGAATAAGCATCGGCTAACTACGTGCCAGCAGCCGCGGTAATACGTAGGATGCGAGCGTTGTCCGGATTTACTGGGCGTAAAGGGCGAGTAGGCGGCCCGCTAAGTCTCATGTGAAATCTCCCGGCTCAACTGGGAGGGGTCATGAGAAACTGGCAGGCTTGAGGTCAGCAGAGGAAAGCGGAATTCCCGGAGTAGCGGTGATATGCGTAGATACCGGGAGGAACACCAGAGGCGAAGGCGGCTTTCTGGGCTGCACCTGACGCTGAGGCGCGAAAGCGTGGGGAGCGA
>f074364f04e90e8da6db25dd6eef36c2
TGAGGAATATTGCGCAATGGGCGAAAGCCTGACGCAGCGACGCCGCGTGGGGGAAGAAGGTTTTCGGATTGTAAACCCCTTTTAGGAGGAAAGATGGGGTGGGTTTCCACCCGGACGGTACCTCCAGAAAAAGCCACGGCTAACTTCGTGCCAGCAGCCGCGGTAATACGAAGGTGGCGAGCGTTGTTCGGATTTACTGGGCGTAAAGAGCACGTAGGCGGTTTAGTAAGCCCCTTGGGAAAGCTATGGGCTTAACCCATAAAGGTCGAGGGGGACTGCTAAGCTAGAGGGCGGGAGAGGAGCGCGGAATTTCCGGTGTAGCGGTGAAATGCGTAGATATCGGGAAGAAGGCCGGTGGCGAAGGCGGCGCTCTGGAACGTCTCTGACGCTGAGGTGCGAA
>6058c6aad77c651063a91d68c4a70bb8
TGAGGAATATTGCGCAATGGGGGGAACCCTGACGCAGCAACGCCGCGTGGAGGACGAAGGTTTTCGGATTGTAAACTCCTTAACTGGGGGAAGAGAGAGGACGGTACCCCAGGACGAAGACACGGCTAACTAGGTGCCAGCAGCCGCGGTAATACCTAGGTGTCGAGCGTTATCCGGAATTACTGGGCGTAAAGGGTGCGCAGGCGGCGATACAAGTCTGGCGTGAAAGCTTCTGGCTTAACTGGGAGAGGACGTTAGAAACTGTATGGCTAGAGTGAATGAGAGGGGGGCGGAAATCCCGGTGTAGTGGTGGAATGCGTAGATATCGGGAAGAACACCAGAGGCGAAGGCGGCCTCCTGGCATTTTACTGACGCTGAGGCACGAAAGCGTGGGTAGCGA
>287a5ce232caf434bb558ba40a95a409
TGGGGAATTTTCCGCAATGGGCGAAAGCCTGACGGAGCAACGCCGCGTGAGGGACGAAGGCCTCTGGGCTGTAAACCTCTTTTCTCAAGGAAGAAGATATGACGGTACTTGAGGAATAAGCCACGGCTAATTCCGTGCCAGCAGCCGCGGTAATACGGGAGTGGCAAGCGTTATCCGGAATTATTGGGCGTAAAGCGTCCGCAGGCGGCTTTTCAAGTCTGCTGTTAAAGCGTGGAGCTTAACTCCATCATGGCAGTGGAAACTGAAAGGCTTGAGTATGGTAGGGGCAGAGGGAATTCCCGGTGTAGCGGTGAAATGCGTAGATATCGGGAAGAACACCAGTGGCGAAGGCGCTCTGCTGGGCCATTACTGACGCTCATGGACGAAAGCCAGGGGAGCG
>48b9ab8d0d194e49dda0d67f7ef5521b
CAGGGAATATTGCGCAATGAGCGAAAGCTTGACGCAGCGACACCGCGTGTGGGATGACGGATCTAGGTTTGTAAACCACTTTCAGGAGGGAAGAAAATGACGGTACCTCCACAAGAAGCCCCGGCCAACTACGTGCCAGCAGCCGCGGTAATACGTAGGGGGCGAGCGTTGTCCGGATTTATTGGGCGTAAAGAGCTCGTAGGCGGTTCAACAAGTCGGTCGTGAAAGTTCAGGGCTCAACCCTGAAATGTCGATCGATACTGTTGTGACTAGGATACGGTAGAGGTGAGTGGAATTCCGAGTGTAGCGGTGAAATGCGTAGATATTCGGAGGAACACCAATTGCGAAGGCAGCTCACTGGGCCGCTATCGACGCTGAGGAGCGAAAGCTAGGGGAGCAA
>094fbde7667627588efa420115d81174
TGGGGAATATTGGACAATGGGCGCAAGCCTGATCCAGCAATGCCGCGTGTGTGAAGAAGGCCTTCGGGTTGTAAAGCACTTTCGATTGGGAAGAAGGGCGCGGGGTTAACAGCCGCGCGTCTTGACGGTACCGATTGAAGAAGCACCGGCTAACTCCGTGCCAGCAGCCGCGGTAATACGGAGGGTGCAAGCGTTAATCGGAATTACTGGGCGTAAAGCGCACGCAGGCGGTTGGTTAAGTCAGATGTGAAAGCCCCGGGCTCAACCTGGGAACTGCATTTGATACTGGCCGACTAGAGTATGGCAGAGAGAGGTGGAATTCCGCATGTAGCGGTGAAATGCGTAGAGATGCGGAGGAACATCAGTGGCGAAGGCGACCTCTTGGGCCAATACTGACGCT
>7b9187f3ed78ba1d93c7f9aa326d8cac
TGAGGAATATTGGACAATGGGCGCAAGCCTGATCCAGCAATGCCGCGTGTGTGAAGAAGGCCTGCGGGTTGTAAAGCACTTTCAGCAAGGGAAGAAAAGCCGCGCGCGAATACCGCGCGGTCCTGACATGCCCTGCAGAAGAAGCACCGGCTAATTCCGTGCCAGCAGCCGCGGTAATACGGAAGGTGCAAGCGTTAATCGGAATTACTGGGCGTAAAGCGCACGTAGGCGGTTTGATTAGTCGGATGTGAAATCCCCGGGCTTAACCTGGGAACTGCGTTCGATACTGTCAAACTGGAGTGCAGTAGAGGGAAGCGGAATTCCGGGAGTAGCGGTGAAATGCGTAGATATCCGGAGGAACATCAGTGGCGAAGGCGGCTTCCTGGTCTGTTACTGACGC
>d3ed08f4f434354c062757fa163ea6ab
TGGGGAATATTGGACAATGGGCGAAAGCCTGATCCAGCAATGCCGCGTGTGTGAAGAAGGCCTGCGGGTTGTAAAGCACTTTCAGCAGGGAAGAAACGCCGGGGACTAATACTCCCGCGGTACTGACGTTACCTGCACAAGAAGCACCGGCTAACTCCGTGCCAGCAGCCGCGGTAATACGGAGGGTGCGAGCGTTAATCGGAATTACTGGGCGTAAAGCGCGCGCAGGCGGTTCGGTAAGTCAGATGTGAAATCCCCGGGCTTAACCTGGGAATTGCATTTGATACTGCCGAACTAGAGTATGGGAGAGGGAAGTGGAATCTCCGGTGTAGCGGTGAAATGCGTAGAGATCGGAGGGAACACCAGTGGCGAAGGCGGCTTCCTGGCCCAATACTGACGC
>1b117a46a874c7b3219451e66b385858
TGGGGAATATTGCGCAATGGGCGAAAGCCTGACGCAGCAACGCCGCGTGGGGGATGACTGCCTTCGGGTTGTAAACCCCTTTCAGCAGGGACGAAAATGACGGTACCTGCAGAAGAAGCCCCGGCCAACTACGTGCCAGCAGCCGCGGTAACACGTAGGGGGCAAGCGTTGTCCGGATTTATTGGGCGTAAAGAGCTCGTAGGCGGTTGCGTAAGTCGGATGTGAAAACTCAGGGCTCAACCCGGAGACGCCATCCGATACTGCGCTGACTAGAGTCCGGTAGAGGAGCATGGAATTCCTGGTGTAGCGGTGAAATGCGCAGATATCAGGAGGAACACCAGTAGCGAAGGCGGTGCTCTGGGCCGGTACTGACGCTGAGGAGCGAAAGCGTGGGTAGCGA
>54265ad89aa199e42de634280a0c4afb
TGGGGAATCTTGCGCAATGGGCGAAAGCCTGACGCAGCAACGCCGCGTGGGGGATGAAGGCTCTCGGGTTGTAAACCCCTTTCAGCAGGGACGAAATTGACGGTACCTGAAGAAGAAGCCCCGGCCAACTACGTGCCAGCAGCCGCGGTGACACGTAGGGGGCGAGCGTTGTCCGGAATTATTGGGCGTAAAGAGCTCGTAGGCGGTTTAGTAAGTCAGATGTGAAAGGTTGGGGCTCAACCCTAAGACTGCATCCGATACTGCTATGACTAGAGTCCGGTAGAGGAGTGTGGAATTCCTGGTGTAGCGGTGAAATGCGCAGATATCAGGAGGAACACCGACGGCGAAGGCAGCACTCTGGGCCGGTACTGACGCTCAGGAGCGAAAGCGTGGGTAGCAA
>0e927e6c5095a1ac5c5989f959d5cafa
TGGGGAATATTGGACAATGGGCGAAAGCCTGATCCAGCAATGCCGCGTGTGTGAAGAAGGCCCTAGGGTTGTAAAGCACTTTCAATGGGGAAGAAAAGCAGGGTGCCAATACCACCCTGTGATGACGTTACCCATAGAAGAAGCACCGGCTAACTCCGTGCCAGCAGCCGCGGTAATACGGAGGGTGCGAGCGTTAATCGGAATTACTGGGCGTAAAGGGCGCGTAGGCGGCTCGATAAGTTGGATGTGAAAGCCCCGGGCTCAACCTGGGAATTGCGTTCAATACTGTCGGGCTGGAGTGTGGTAGAGGGAAGTGGAATTCCCGGTGTAGCGGTGAAATGCGTAGATATCGGGAGGAACACCAGTGGCGAAGGCGGCTTCCTGGACCAACACTGACGCT
>bd8d3ac136d6b8676da1f6d809b64148
TGAGGAATATTGGACAATGGGCGCAAGCCTGATCCAGCAATGCCGCGTGTGTGAAGAAGGCCTGCGGGTTGTAAAGCACTTTCAGCAAGGGAAGAAAAGCCGCGCGCGAATACCGCGCGGCCGTGACATGCCCTGCAGAAGAAGCACCGGCTAATTCCGTGCCAGCAGCCGCGGTAATACGGAAGGTGCAAGCGTTAATCGGAATTACTGGGCGTAAAGCGCACGTAGGCGGTTTGATTAGTCGGATGTGAAATCCCCGGGCTTAACCTGGGAACTGCATTCGATACTGTCGGACTGGAGTGCAGTAGAGGGAAGCGGAATTCCGGGAGTAGCGGTGAAATGCGTAGATATCCGGAGGAACATCAGTGGCGAAGGCGGCTTCCTGGTCTGTTACTGACGC
>9a850f4e6aa6774c2515941e9860fcb6
GAGGGAATCTTGCGCAATGGGCGAAAGCCTGACGCAGCGACGCCGCGTGGGGGATGAATGCCTTAGGGTTGTAAACCCCTTTCACGAGGGAAGAAACTGACGGTACCTCGAGAAGAAGCCCCGGCCAACTACGTGCCAGCAGCCGCGGTAATACGTAGGGGGCGAGCGTTGTCCGGATTTATTGGGCGTAAAGGGCTCGTAGGCGGCTTGGCAAGTCGGCCGTGAAAACCCAGGGCTCAACTCTGGGACGCCGGTCGATACTGCCATGGCTAGGGTCCGGTAGAGGGGAATGGAATTCCCGGTGTAGCGGTGAAATGCGCAGATATCGGGAGGAACACCAGTAGCGAAGGCGGTTCCCTGGGCCGGCACCGACGCTGAGGAGCGAAAGCGTGGGGAGCAA
>36efecc5394efd07b3541546b4edd7f7
TTAGGAATCTTCCACAATGGGCGCAAGCCTGATGGAGCGACGCCGCGTGAGGGACGAAGGCTCTAGAGTCGTAAACCTCTAAAAGGGGGACGATAATGACGGTACCCCTTGAAAAGCACCGGCTAACTCAGTGCCAGCAGCCGCGGTAACACTGAGGGTGCAAGCGTTATCCGGAATCACTGGGCGTAAAGGGCGTGTAGGCGGTCTGTTAAGTCCGATGTTAAAGACTGGGGCTCAACCCCAGCACGGCGTTGGATACTGGCGGACTAGACGGCTGGAGAGGCAAGTAGAATTACCAGTGTAGCGGTGAAATGCGTAGATACTGGTAGGAATACTCATTGCGAAGGCAGCTTGCTGGACAGCACGTGACGCTAAGGCGCGAAAGTGTGGGGAGCAAACC
>f061f4f65156f3a9b2f2c6646dc41fa5
TGGGGAATATTGGACAATGGGGGCAACCCTGATCCAGCCATGCCGCGTGAGTGAAGAAGGCCTTAGGGTTGTAAAGCTCTTTCAGCGGGGAAGATAATGACGGTACCCGCAGAAGAAGCCCCGGCTAACTCCGTGCCAGCAGCCGCGGTAAGACGGAGGGGGCTAGCGTTGTTCGGATTTACTGGGCGTAAAGCGCGCGTAGGCGGCTTGCCAAGTTGGGCGTGAAAGCCCGGGGCTCAACCCCGGAACTGCGCTCAAAACTGGCAGGCTAGAGACCGGGAGAGGAGAGTGGAATTCCCAGTGTAGAGGTGAAATTCGTAGATATTGGGAAGAACACCAGTGGCGAAGGCGGCTCTCTGGCCCGGTTCTGACGCTGAGGTGCGAAAGCGTGGGGAGCAAA
>f2b7c3a0b9c79c987c3eca9548630fd3
TGGGGAATCTTGGGCAATGGGCGCAAGCCTGACCCAGCAACGCCGCGTGGGTGATGAAGGCCTTCGGGTCGTAAAGCCCTGTCAGAGGGAACGAATGCTCCCGGGACGAATAATCCCGGGAAGTGACGGTACCCTCAGAGGAAGCACCGGCTAACTCCGTGCCAGCAGCCGCGGTAAGACGGAGGGTGCTAGCGTTGTTCGGAATTACTGGGCGTAAAGCGCGTGTAGGCGGTTCGGTAAGTTGAGTGTGAAAGCCCTCGGCCCAACCGAGGAAGTGCACTCAAAACTGCCGAGCTTGAGTTCGGAAGAGGGGGGTGGAATTCCAGGTGTAGCGGTGAAATGCGTAGATATCTGGAGGAACACCAGTGGCGAAGGCGACCCCCTGGTCCGCGACTGACGC
>acfb89f284ec49046ccfe630e86e4c73
TGAGGAATCTTGGACAATGGGGGAAACCCTGATCCAGCGACGCCGCGTGAGTGATGAAGCCTTTCGGGGTGTAAAGCTCTTTCAGCGGGGACAATCATGATGGTACCCGCACAAGCAGCTGCGGCTAACTACGTGCCAGCAGCCGCGGTAATACGTAGGCAGCAAGCGTTGTTCGGAATTACTGGGCGTAAAGCGAGTGTAGGCGGTCTGCCAAGTCTGTTGTGAAATCTCCCGGCTCAACTGGGAGGGTGCGTCGGAAACTGGCAGGCTCGAGTGCGAGAGGGGAGAGTGGAATTCCTGGTGTAGCGGTGGAATGCGTAGATATCAGGAGGAACACCGGTGGTGAAGACGGCTCTCTGGATCGCCACTGACGCTGAGACTCGAAAGCGTGGGGAGCAAA
>921785d54c4992dc97e6320760917c24
TGAGGAATATTGCGCAATGGGGGGAACCCTGACGCAGCAACGCCGCGTGGAGGATGAAGGTTTTCGGATTGTAAACTCCTTAACTGGGGGAAGAGAGAGGACGGTACCCCAGGACGAAGACACGGCTAACTAGGTGCCAGCAGCCGCGGTAATACCTAGGTGTCGAGCGTTATCCGGAATTACTGGGCGTAAAGGGTGCGCAGGCGGCGATACAAGTCTGGCGTGAAAGCTTCTGGCTTAACTGGGAGAGGACGTTAGAAACTGTATGGCTAGAGTGAATGAGAGGGGGGCGGAAATCCCGGTGTAGTGGTGGAATGCGTAGATATCGGGAAGAACACCAGAGGCGAAGGCGGCCTCCTGGCATTTTACTGACGCTGAGGCACGAAAGCGTGGGTAGCGA
>356c2570c8b5e013bf3367aae8a3943d
TGGGGAATATTGCGCAATGGGCGAAAGCTTGACGCAGCGACGCCGCGTGGGGGAGGAAGGCCCTAGGGTCGTAAACCCCTGTCAGGTGGGACGAAACTCCTGTCGGCCAATACCCGGCAGGCCTGACGGTACCACCAGAGGAAGCTCCGGCTAACTCCGTGCCAGCAGCCGCGGTAATACGGAGGGAGCGAGCGTTGTTCGGAATTACTGGGCGTAAAGGGCGCGTAGGCGGCTTGGTTAGTCGGGTGTGAAAGGCCGGGGCTCAACTCCGTGCACTGCACCCGATACTGCCTGGCTAGAGAAAGGTAGAGGCGAGCGGAATTCCCGGTGTAGCGGTGGAATGCGTAGATATCGGGAAGAACATCTGCGGCGAAGGCGGCTCGCTGGGCCTTGTCTGACG
>51953d2a69515228eb602997033f2ccc
TGGGGAATATTGGACAATGGGCGAAAGCCTGATCCAGCAATGCCGCGTGTGTGACGAAGGCCTTAGGGTTGTAAAGCACTTTCACCCGCGAGGATGATGACGGTAGCGGGAGAAGAAGCCCCGGCTAACTCCGTGCCAGCAGCCGCGGTAATACGGAGGGGGCGAGCGTTGTTCGGAATTACTGGGCGTAAAGGGCGTGTAGGCGGCCTTGTCAGTCAGGCGTGAAATCCCCGGGCTCAACCTGGGACGTGCGCTTGATACTGCAGGGCTTGAGAGCGAGAGAGGTAAGCGGAATTCCCAGTGTAGAGGTGAAATTCGTAGATATTGGGAAGAACACCAGTGGCGAAGGCGGCTTACTGGCTCGTTTCTGACGCTGAGGCGCGAAAGCGTGGGGAGCGAA
>b87611913772b120522ece20ee8e2fad
TGGGGAATATTGGACAATGGGCGAAAGCCTGATCCAGCAATGCCGCGTGTGTGAAGAAGGCCTGCGGGTTGTAAAGCACTTTCAGCAGGGAAGAAACGCCGGGGACTAATACTCCCGCGGTACTGACGTTACCTGCACAAGAAGCACCGGCTAACTCCGTGCCAGCAGCCGCGGTAATACGGAGGGTGCGAGCGTTAATCGGAATTACTGGGCGTAAAGCGCGCGCAGGCGGTTGGGTAAGTCAGATGTGAAATCCCCGGGCTTAACCTGGGAATTGCATTTGATACTGCCCGACTAGAGTATGGGAGAGGGAAGTGGAATCTCCGGTGTAGCGGTGAAATGCGTAGAGATCGGAGGGAACACCAGTGGCGAAGGCGGCTTCCTGGCCCAATACTGACGC
>cbf8607685caffc8d1c2c914c9b2147d
TGGGGAATTTTCCGCAATGGGCGAAAGCCTGACGGAGCAAGACCGCGTGGGGGAGGAAGGCTCTAGGGTTGTAAACCCCTTTTCTTTGGGAAGAAGTTCTGACGGTACCAAAGGAATCAGCCTCGGCTAACTCCGTGCCAGCAGCCGCGGTAATACGGAGGAGGCAAGCGTTATCCGGAATGATTGGGCGTAAAGCGTCCGCAGGTGGCCATGAAAGTCTGCTGTCAAAACCCAGTGCTCAACACTGGTCAGGCAGTGGAAACTACGTAGCTAGAGTCTGGTAGGGGCAAAGGGAATTCCCGGTGTAGCGGTGAAATGCGTAGATATCGGGAAGAACATCGGTGGCGAAAGCGCTTTGCTAGACCAGAACTGACACTCAGGGACGAAAGCTAGGGGAGCG
>dc22e0f49c71e85bc6fb960fe883e0c7
TGGGGAATCTTGCACAATGGAGGAAACTCTGATGCAGCGATGCCGCGTGAGTGAAGAAGGCCTTTGGGTTGTAAAGCTCTTTCGTCGGGGAAGAAAATGACTGTACCCGAATAAGAAGGTCCGGCTAACTTCGTGCCAGCAGCCGCGGTAATACGAAGGGACCTAGCGTAGTTCGGAATTACTGGGCTTAAAGAGTTCGTAGGTGGTTGAAAAAGTTGGTGGTGAAATCCCAGAGCTTAACTCTGGAACTGCCATCAAAACTTTTCAGCTAGAGTATGATAGAGGAAAGCAGAATTTCTAGTGTAGAGGTGAAATTCGTAGATATTAGAAAGAATACCAATTGCGAAGGCAGCTTTCTGGATCATTACTGACACTGAGGAACGAAAGCATGGGTAGCGAA
>58e61c1e459e9e616ab8f265c57504fd
TGAGGAATATTGCGCAATGGGGGGAACCCTGACGCAGCAACGCCGCGTGGAGGACGAAGGTTTTCGGATTGTAAACTCCTTAACTGGGGGAAGAGAGAGGACGGTACCCCAGGACGAAGACACGGCTAACTAGGTGCCAGCAGCCGCGGTAATACCTAGGTGTCGAGCGTTATCCGGAATTACTGGGCGTAAAGGGTGCGCAGGCGGCGATACAAGTCTGGCGTGAAAGCTTCTGGCTTAACTGGGAGAGGACGTTAGAAACTGTATGGCTAGAGTGAATGAGAGGGAGGCGGAAATCCCGGTGTAGTGGTGGAATGCGTAGATATCGGGAAGAACACCAGAGGCGAAGGCGGCCTCCTGGCATTTTACTGACGCTGAGGCACGAAAGCGTGGGTAGCGA
>d3962a4a53098e139e2cc545f506debf
TGGGGAATATTGGACAATGGGGGCAACCCTGATCCAGCCATGCCGCGTGAGTGAAGAAGGCCCTAGGGTTGTAAAACTCTTTCGGCGGGGAAGATGATGACGGTACCCGCAGAAGAAGCCCCGGCTAACTCCGTGCCAGCAGCCGCGGTAATACGGAGGGGGCTAGCGTTGTTCGGAATCACTGGGCGTAAAGCGCGCGTAGGCGGTCCGCGTAGTCAGGCGTGAAAGCCCCGGGCTCAACCTGGGAACTGCGTTTGATACTGGCGGGCTAGAGTACGGGAGAGGGTAGTGGAATTCCCAGTGTAGAGGTGAAATTCGTAGATATTGGGAAGAACACCAGTGGCGAAGGCGGCTACCTGGACCGTTACTGACGCTGAGGTGCGAAAGCGTGGGGAGCAAA
>a1a243a50a821f4af5bf82f8a5702e51
CTAAGAATAGTCCGCAATGGGGGAAACCCTGACGGTGCGACGCCGCGTGGGTGATGAAGGCCTGACGGTTGTAAAGCCCTTTTCTCAGCGAAGAATAAGGTGAGGAGTGGAACGCCTCATCGATGACGTTAGTTGAGGAAGAAGCCCCGGCCAATTACGTGCCAGCAGCCGCGGTAACACGTAAGGGGCGAGCGTTGTTCGGAATTATTGGGCGTAAAGGGCGCGTAGGCGGTGCAGCAAGCTTGGTGTAAAAGGCTCGGGCTCAACCCGAGGAATGCGCTGGGAACTGCTGCGCTAGAGTCTTGGAGGGGAAGCTGGAACTCCTGGTGGAGGGGTGAAATCTGTAGATATCAGGAAGAACACCGGTAGCGAAGGCGAGCTTCTGGCCAAAGACTGACGC
>b2a72b972ac8fdd0117b34d423d71179
TACGGAATATTGCGCAATGGGCGAAAGCCTGACGCAGCAACGCCGCGTGAAGGATGAAGGCCTTCGGGTCGTAAACTTCTGTCAGGCGGGACGAAAGAGCGGCGGCGAACAACCGCCGTTTCCTGACGGTACCGCCGGAGGAAGCCCCGGCTAACTCCGTGCCAGCAGCCGCGGTAATACGGAGGGGGCAAGCGTTATTCGGAATCATTGGGCGTAAAGGGCGTGTAGGCGGCTTGATAAGCCAAAGGTGAAATCCCTCAGCTCAACTGAGGAACTGCCTTTGGAACTGTCTCGCTAGAGGCCAGGAGAGGGTAGCGGAATTCCCAGTGTAGCGGTGAAATGCGTAGATATTGGGAGGAACACCAGTGGCGAAGGCGGCTACCTGGACTGGTACTGACGC
>4c607e37fd694bbd6965977c7d3dfde3
TGAGGAATATTGCGCAATGGGCGAAAGCCTGACGCAGCGACGCCGCGTGGGGGAAGAAGGTTTTCGGATTGTAAACCCCTTTTAGGAGGAAAGATGGGGTGGTTTTCCACCCGGACGGTACCTCCAGAAAAAGCCACGGCTAACTTCGTGCCAGCAGCCGCGGTAATACGAAGGTGGCGAGCGTTGTTCGGATTTACTGGGCGTAAAGAGCACGTAGGCGGTTTAGTAAGCCCCTTGGGAAAGCTACGGGCTTAACCCGTAAAGGTCGAGGGGGACTGCTAAGCTAGAGGGCGGGAGAGGAGCGCGGAATTTCCGGTGTAGCGGTGAAATGCGTAGATATCGGGAAGAAGGCCGGTGGCGAAGGCGGCGCTCTGGAACGTCTCTGACGCTGAGGTGCGAA
>8fdfb23e12488a1ae243bbb210d8c70f
CGAGGAATCTTGCGCAATGGGCGAAAGCCTGACGCAGCAACGCCGCGTGGGTGATGAAGGCCTTCGGGTTGTAAATCCCTTTTGCCGGGGAAGAACTTTGACGGTACCCGGCGAATAAGCCACGGCTAACTACGTGCCAGCAGCCGCGGTAAGACGTAGGTGGCAAGCGTTATCCGGATTTACTGGGCGTAAAGCGTACGTAGGCGGCGCCGAAAGTCTGCCGTGAAATCTCCCGGCTCAACCGGGAGCGGTCGGTGGAAACTTCGATGCTCGAGGGGCGTAGAGGCAAGCGGAATTCCCGGAGTAGTGGTGGAATGCGTAGATACCGGGAGGAACACCAGTGGCGCAAGCGGCTTGCCAGGCGCATCCTGACGCTGAGGTACGAAAGCGTGGGTAGCGA
>e414ef7833f32d26fd3c889b438b5ee5
TGGGGAATATTGGACAATGGGGGAAACCCTGATCCAGCGACGCCGCGTGGGTGATGAAGGCTTTCGAGTCGTAAAGCCCTGTCAGGAGGAAAGAACGCTCCTATAGCGAATACCTATAGGAAGTGACGGTACCTCCAAAGGAAGCACCGGCCAACTCCGTGCCAGCAGCCGCGGTAAGACGGAGGGTGCGAGCGTTGCTCGGAATCACTGGGCGTAAAGGGTGCGTAGGCGGTCTTTCAAGTCTGACGTGAAAGCCCAGGGCTCACCCCTGGAAGTGCGCCAGAAACTGATGGACTTGAGTACCGGAGGGGAGAGTGGAATTCCCGGTGTAGCGGTGAAATGCGTAGATATCGGGAGGAATACCGGTGGCGAAAGCGACTCTCTGGACGGTTACTGACGC
>a45b8b3b10ca7eaa7089bd5f780bc1da
TGGGGAATATTGGGCAATGGGCGAAAGCCTGACCCAGCGATGCCGCGTGAGGGATGAAGGCCTTCGGGTTGTAAACCTCTGTCAGGAGGGACGATGGGACTTTGTCTTGACGGTACCTCCAGAGGAAGCCCCGGCTAACTCCGTGCCAGCAGCCGCGGTAATACGGAGGGGGCAAGCGTTGCTCGGAATTACTGGGCGTAAAGGGTCCGCAGGCTGTCAGGCAAGTTGGTTGTGAAAGCTCAAGGCTTAACCTTGGAATTGCATCCAAAACTGCCTGACTAGAGTCCAAGAGAGGTTGGCGGAATTCCCGGTGTAGCGGTGAAATGCATAGATATCGGGAGGAACACCAGAGGCGAAGGCGGCCAACTGGCTTGGTACTGACGCTCAGGGACGAAAGCGT
>4176b94e1aa038baf0e6a51de5b8a612
CAGGGAATATTGCGCAATGAGCGAAAGCTTGACGCAGCGACACCGCGTGTGGGATGACGGATCTAGGTTTGTAAACCACTTTCAGGAGGGAAGAAAATGACGGTACCTCCACAAGAAGCCCCGGCCAACTACGTGCCAGCAGCCGCGGTAATACGTAGGGGGCGAGCGTTGTCCGGATTTATTGGGCGTAAAGAGCTCGTAGGCGGTTCAACAAGTCGGTCGTAAAAGTTCAGGGCTCAACCCTGAAATGTCGATCGATACTGTTGTGACTAGGATACGGTAGAGGTGAGTGGAATTCCGAGTGTAGCGGTGAAATGCGTAGATATTCGGAGGAACACCAATTGCGAAGGCAGCTCACTGGGCCGCTATCGACGCTGAGGAGCGAAAGCTAGGGGAGCAA
>f2972f21736e60516de3fa13e9c1e186
TGGGGAATTTTCCGCAATGGGCGAAAGCCTGACGGAGCAACGCCGCGTGAGGGACGAAGGCCTCTGGGCTGTAAACCTCTTTTCTCAAGGAAGAAGATATGACGGTACTTGAGGAATAAGCCACGGCTAATTCCGTGCCAGCAGCCGCGGTAATACGGGAGTGGCAAGCGTTATCCGGAATTATTGGGCGTAAAGCGTCCGCAGGCGGCTTTTCAAGTCTGCTGTTAAAACGTGGAGCTTAACTCCATCATGGCAGTGGAAACTGAAAGGCTTGAGTATGGTAGGGGCAGAGGGAATTCCCGGTGTAGCGGTGAAATGCGTAGATATCGGGAAGAACACCAGTGGCGAAGGCGCTCTGCTGGGCCATTACTGACGCTCATGGACGAAAGCCAGGGGAGCG
>aef4ceb19636e7a0fd737636a1e89cd2
TGGGGAATATTGGACAATGGGCGAAAGCCTGATCCAGCCATGCCGCGTGAGTGATTTGAAGGCCCTAGGGTTGTAAAGCTCTTTCGGCGGGGAAGATGATGACGGTACCCGCAGAAGAAGCCCCGGCTAACTCCGTGCCAGCAGCCGCGGTAATACGGAGGGGGCTAGCGTTGCTCGGAATCACTGGGCGTAAAGCGAGCGTAGGCGGCCGCGCAAGTCGGGGGTGAAAGCCCGGGGCTCAACCCCGGAACTGCCCTCGAAACTGCGTGGCTAGAGGCCGGGAGAGGAGAGTGGAATTCCCAGTGGAGAGGTGAAATTCGCAGATATTGGGAGGAACACCGGTGGCGAAAGCGGCTCTCTGGAACGGTTCTGACGCTGAGGCTCGAAAGCGTGGGGAGCA
>871f64f3bb9ae7d7cf69b843df37aa83
TAGGGAATATTGGACAATGGGCGCAAGCCTGATCCAGCAATGCCGCGTGTGTGAAGAAGGCCTGCGGGTTGTAAAGCACTTTCAGTGGGAAGGACAAGCTCGAGGCTAATACCCTCGGGCCTCGACGTGCACCACAGAAGAAGCACCGGCCAACTCCGTGCCAGCAGCCGCGGTAATACGGAGGGTGCAAGCGTTAATCGGAATTACTGGGCGTAAAGCGCACGCAGGTGGCTGGGTCAGTCGGATGTGAAATCCCCGGGCTTAACCTGGGAATTGCATTCGAAACTGCCCGGCTAGAGTATGGGAGAGGGAAGTGGAATTCCCGGTGTAGCGGTGAAATGCATAGATATCGGGAGGAACACCAGTGGCGAAGGCGGCTTCCTGGCCCAATACTGACACT
>7c07f6003d5eb8b185830d8fd27cd80a
CAGGGAATCTTGCGCAATGGGCGAAAGCCTGACGCAGCGACGCCGCGTGAGGGAAGAAGGCCTGCGGGTCGTAAACCTCTTTTCTCGGGGAAGATAGTGACGGTACCCGAGGAATAAGCCTCGGCTAACTACGTGCCAGCAGCCGCGGTAATACGTAGGAGGCTAGCGTTGTCCGGATTCATTGGGCGTAAAGGGAGCGCAGGTGGCCGAGTTAGTCCGTGGTGCAATCTCCAGGCTCAACTTGGAGAGGTCTACGGATACTGCTCGGCTTGAGGACGGTAGAGGAGCACGGAATTCCTGGTGTAGTGGTGAAATGCGTAGATATCAGGAGGAACACCCGTGGCGAAAGCGGTGCTCTGGGCCGATCCTGACACTCAGGCTCGAAAGCGTGGGGAGCAAA
>f6aa97dc7c2964c63650abb5f997de2d
TGAGGAATATTGGACAATGGGCGCAAGCCTGATCCAGCAATGCCGCGTGTGTGAAGAAGGCCTGCGGGTTGTAAAGCACTTTCAGCAAGGGAAGAAAAGCCGCGCGCGAATACCGCGCGGCCGTGACATGCCCTGCAGAAGAAGCACCGGCTAATTCCGTGCCAGCAGCCGCGGTAATACGGAAGGTGCAAGCGTTAATCGGAATTACTGGGCGTAAAGCGCACGTAGGCGGTTTGATTAGTCGGATGTGAAATCCCCGGGCTTAACCTGGGAACTGCGTTCGATACTGTCGGACTGGAGTGCAGTAGAGGGAAGCGGAATTCCGGGAGTAGCGGTGAAATGCGTAGATATCCGGAGGAACATCAGTGGCGAAGGCGGCTTCCTGGTCTGTTACTGACGC
>09cb09fd374fe8b0b3289f079a0103f4
TGGGGAATATTGCGCAATGGGCGAAAGCCTGACGCAGCAACGCCGCGTGGGGGATGACGGCCTTCGGGTTGTAAACCCCTTTCAGCAGGGACGAAAATGACGGTACCTGCAGAAGAAGCCCCGGCCAACTACGTGCCAGCAGCCGCGGTAACACGTAGGGGGCAAGCGTTGTCCGGATTTATTGGGCGTAAAGAGCTCGTAGGCGGTTGCGTAAGTCGGATGTGAAAACTCAGGGCTCAACCCGGAGACGCCATCCGATACTGCGCTGACTAGAGTCCGGTAGAGGAGCATGGAATTCCTGGTGTAGCGGTGAAATGCGCAGATATCAGGAGGAACACCAGTAGCGAAGGCGGTGCTCTGGGCCGGTACTGACGCTGAGGAGCGAAAGCGTGGGTAGCGA
>ec36458bd2db97dc15165db344a77891
TGGGGAATATTGCGCAATGGGCGAAAGCCTGACGCAGCAACGCCGCGTGGGGGATGAAGGCCTTCGGGTTGTAAACCCCTTTCAGCAGGGACGAAAATGACGGTACCTGCAGAAGAAGCCCCGGCCAACTACGTGCCAGCAGCCGCGGTAACACGTAGGGGGCAAGCGTTGTCCGGATTTATTGGGCGTAAAGAGCTCGTAGGCGGTTGCGTAAGTCGGATGTGAAAACTCAGGGCTCAACCCGGAGACGCCATCCGATACTGCGCTGACTAGAGTCCGGTAGAGGAGCATGGAATTCCTGGTGTAGCGGTGAAATGCGCAGATATCAGGAGGAACACCAGTGGCGAAGGCGGTGCTCTGGGCCGGTACTGACGCTGAGGAGCGAAAGCGTGGGTAGCGA
>f0200b1d1f505fb632091d8984fc2deb
CAGGGAATCTTGCGCAATGGGCGAAAGCCTGACGCAGCGACGTCGCGTGGGGGATGAATGCCTTCGGGTTGTAAACCCCTTTTGTTTGGGGCGAAGTTCTGACGGTACCAAACGAATAAGCCTCGGCTAACTACGTGCCAGCAGCAGCGGTAATACGTAGGAGGCGAGCGTTGCCCGGATTTATTGGGCGTAAAGGGCGCGTAGGCGGCCTGGAAAGTCCTTTGTGAAATCTCCCGGCTTAACTGGGAGGGGTCAGAGGAAACTATCAGGCTTGAGGGGAGCAGAGGAGAACGGAATTCCCGGTGTAGCGGTGAAATGCATAGATATCGGGAGGAACACTTGTGGCGAAGGCGGTTCTCTGGGCTCTTCCTGACGCTGAGGCGCGAAAGCGTGGGGAGCA
>aaccb74c20d80b419ea8b9cc5500284e
TGGGGAATCTTGCACAATGGAGGAAACTCTGATGCAGCGATGCCGCGTGAGTGAAGAAGGCCCTTGGGTTGTAAAGCTCTTTCGTCGGGGAAGAAAATGACTGTACCCGAATAAGAAGGTCCGGCTAACTTCGTGCCAGCAGCCGCGGTAATACGAAGGGACCTAGCGTAGTTCGGAATTACTGGGCTTAAAGAGTTCGTAGGTGGTTGAAAAAGTTGGTGGTGAAATCCCAGAGCTTAACTCTGGAACTGCCATCAAAACTTTTCAGCTAGAGTATGATAGAGGAAAGCAGAATTTCTAGTGTAGAGGTGAAATTCGTAGATATTAGAAAGAATACCAATTGCGAAGGCAGCTTTCTGGATCATTACTGACACTGAGGAACGAAAGCATGGGTAGCGAA
>20e8e90c4a6fd879a07a389850d4a719
TAGGGAATATTGCGCAATGGGGGCAACCCTGACGCAGCAATGCCGCGTGAGTGAAGAAGGCCTTCGGGTCGTAAAGCTCTTTTATGGGGGAAGATGATGACGGTACCCCATGAATAAGCACCGGCTAACTACGTGCCAGCAGCCGCGGTAATACGTAGGGTGCGAGCGTTGTTCGGAATTACTGGGCGTAAAGGGCGTGCAGGCGGATTGGCAAGCCGGAGGTGAAAGCCCGGGGCTCAACCCCGGAGGGTCTTTCGGAACTGCCAGTCTTGAGAGGGTCAGGGGCCAGCGGAATTCCTGGTGTAGAGGTGAAATTCGTAGAGATCAGGAGGAACACCGGCGGCGAAAGCGGCTGGCTGGGGCCACTCTGACGCTGAGGCGCGAAAGCGTGGGGAGCAAA
>bb8b3b029be195018bc2156a11fa4b74
TGGGGAATATTGGACAATGGGCGCAAGCCTGATCCAGCAATGCCGCGTGTGTGAAGAAGGCCTTCGGGTTGTAAAGCACTTTCGATTGGGAAGAAGGGCGCGGGGTTAACAGCCGCGCGTCTTGACGGTACCAGTTGAAGAAGCACCGGCTAACTCCGTGCCAGCAGCCGCGGTAATACGGAGGGTGCAAGCGTTAATCGGAATTACTGGGCGTAAAGCGCACGCAGGCGGTTTGTTAAGTCGGATGTGAAAGCCCCGGGCTCAACCTGGGAACTGCATTTGATACTGGCGAACTAGAGTATGGCAGAGAGAAGCGGAATTCCGCATGTAGCGGTGAAATGCGTAGAGATGCGGAGGAACATCAGTGGCGAAGGCGGCTTCTTGGGCCAATACTGACGCT
>ca6e805c261e13d89d51bad2d45a4bd6
TGGGGAATCTTGCACAATGGGGGAAACCCTGATGCAGCGATGCCGCGTGAGTGAAGAAGGCCCTTGGGTTGTAAAACTCTTTCGTCGGGGAAGAAAATGACTGTACCCGAATAAGAAGGTCCGGCTAACTTCGTGCCAGCAGCCGCGGTAATACGAAGGGACCTAGCGTAGTTCGGAATTACTGGGCTTAAAGAGCTCGTAGGTGGTTAAAAAAGTTGATGGTGAAATCCCAAGGCTCAACCTTGGAACTGCCATCAAAACTTTTTAGCTAGAGTGTGATAGAGGTAAGTGGAATTTCTAGTGTAGAGGTGAAATTCGTAGATATTAGAAAGAACACCAAATGCGAAGGCAACTTACTGGGTCACTACTGACACTGAGGAGCGAAAGCATGGGTAGCGAA
>8d3dc53f3a56dfb3375ce7421ceb6fdb
TGGGGAATCTTGGACAATGGGGGCAACCCTGATCCAGCCATGCCGCGTGAGTGAAGAAGGCCCTAGGGTCGTAAAACTCTTTCGCCTGTGATGATAATGACAGTAGCAGGTAAAGAAACCCCGGCTAACTCCGTGCCAGCAGCCGCGGTAATACGGAGGGGGTTAGCGTTGTTCGGAATTACTGGGCGTAAAGCGCACGTAGGCGGATTAGAAAGTTAGAGGTGAAATCCCGGGGCTCAACCCCGGAACTGCCTTTAAAACTACTAGTCTAGAGTTCGAGAGAGGTGAGTGGAATTCCGAGTGTAGAGGTGAAATTCGTAGATATTCGGAGGAACACCAGTGGCGAAGGCGGCTCACTGGCTCGATACTGACGCTGAGGTGCGAAAGTGTGGGGAGCAAA
>8b82f513275c59813032e6e64ee702a8
TGAGGAATTTTCGTCAATGGGGGAAACCCTGAACGAGCAACGCCGCGTGGAGGACGAAGACCTTCGGGTTGTAAACTCCTGTCGGACGGGACGAAAGTTATCGAGGTCAATACCCTCGGTAGTTGACGGTACCGTACGAGGAAGCCCCGGCTAACTTCGTGCCAGCAGCCGCGGTAATACGAGGGGGGCAAGCGTTGTTCGGAATTACTGGGCGTAAAGGGCGCGTAGGCGGTCTGACAAGTCTTCCGTGAAAGCCCACGGCTCAACCGTGGAACTGCGGGGGAAACTGCCAGACTTGAGTCCGGGAGGGGAGAGTGGAATTCCCAGTGTAGCGGTGAAATGCGCAGATATTGGGAGGAACACCGGAGGCGAAGGCGTCTCTCTGGACCGGTACTGACGC
>17a2b47bedf3fa803382fe04042cac50
TAGGGAATATTGGACAATGGGGGAAACCCTGATCCAGCAATGCAGCGTGAGTGACGAAGGCCTTAGGGTTGTAAAACTCTTTCATCGGTGAGGATAATGACAGTAGCCGAAGAAGAAGGACCGGCTAATTCCGTGCCAGCAGCCGCGGTAATACGGAAGGTCCTAGCGTTGTTCGGAATTACTGGGCGTAAAGCGCATGTAGGCGGAACAAAAAGTTAGAAGTGAAATCCCTGGGCTCAACCTAGGAATTGCTTTTAAAACTTTTGTTCTGGAATTCAGGAGAGGAAAATGGAATTTCCAGTGTAGAGGTGAAATTCGTAGATATTGGAAGGAACACCAGTGGCGAAGGCGATTTTCTGGACTGATATTGACGCTGAGATGCGAAGGCATGGGTAGCAAA
>fa43e407efb09d9a45047ba996334dae
TGGGGAATTTTCCGCAATGGGCGCAAGCCTGACGGAGCAACGCCGCGTGAGGGATGGAGGCCTTTGGGCTGTAAACCTCTTTTCTCAAGGAAGAAGATCTGACGGTACTTGAGGAATAAGCCACGGCTAATTCCGTGCCAGCAGCCGCGGTAATACGGGAGTGGCAAGCGTTATCCGGAATTATTGGGCGTAAAGCGTCCGCAGGCGGCCGTTTAAGTCTGTTGTTAAATCGTGGAGCTCAACTCCATCACGGCAATGGAAACTGTTCGGCTTGAGTATGGTAGGGGCAGAGGGAATTTCCGGTGTAGCGGTGAAATGCGTAGATATCGGGAAGAACACCAGTGGCAAAAGCGCTCTGCTGGGCCATTACTGACGCTCATGGACGAAAGCCAGGGGAGCG
>01d5dd036bbf078e1190dfdad4fc1af3
TGGGGAATATTGCACAATGGGCGCAAGCCTGATGCAGCAATGCCGCGTGTGTGAAGAAGGCCTGCGGGTTGTAAAGCACTTTCAGTAGTGAAGAAAAGCCTGGGGTTAATACCCCCGGGTCTTGACGTTAGCTACACAAGAAGCACCGGCTAACTCCGTGCCAGCAGCCGCGGTAATACGGAGGGTGCGAGCGTTAATCGGAATTACTGGGCGTAAAGCGCGCGTAGGCGGTTTGGTAAGTCGGATGTGAAATCCCCGGGCTTAACCTGGGAATTGCATTCGATACTGCCTGACTAGAATGTGATAGAGGTAAGTGGAATTCCCGGTGTAGCGGTGAAATGCGTAGATATCGGGAGGAACATCAGTGGCGAAGGCGGCTTACTGGATCAACATTGACGCT
>ea30ca9f6a7c5d21cbf4565085063d0b
CAGGGAATCTTGCACAATGGGCGAAAGCCTGATGCAGCGACGCCGCGTGAGGGACGAAGGCTCTAGGGTTGTAAACCTCTTTTCTCAGGGAAGAGCAAGGACGGTACCTGAGGAATAAGCCACGGCTAACTACGTGCCAGCAGCCGCGGTAATACGTAGGTGGCGAGCGTTGTCCGGAATTATTGGGCGTAAAGGGTCCGTAGGCTGTTTTGTAAGTCTCCTGTGAAAACTCCAGGCTCAACTTGGAGCGGTCGGGGGATACTGCAAGACTGGAGGCTGTCAGAGGAAAGCGGAATTCCCGGTGTAGTGGTGAAATGCGTAGATATCGGGAGGAACATCAGTGGCGAAAGCGGCTTTCTGGGACAGTTCTGACGCTGAGGGACGAAAGCGTGGGGAGCAA
>0ab815529ae8cd54a42a07a3035883fb
CAGGGAATCTTGCGCAATGGGCGAAAGCCTGACGCAGCGACGCCGCGTGGGGGATGAAGGCTCTAGGGTTGTAAACCCCTTTTGCTGGGGAAGAAGATCTGACGGTACCCAGCGAATAAGGCCCGGCCAACTACGTGCCAGCAGCCGCGGTAAAACGTAGGGGCCAAGCGTTGTCCGGAATTATTGGGCGTAAAGGGTGCGTAGGCGGCCCGGTCAGTCTCGTGTGAAAGCTCCCGGCCCAACCGGGAGAGGTCACGGGATACTGCCGGGCTTGAGGATAGCAGAGGAAGGTGGAATTCCCGGTGTAGCGGTGATATGCGTAGATATCGGGAGGAACACCTGTGGCGAAAGCGACCTTCTGGGCTATTTCTGACGCTGAGGCACGAGAGCGTGGGGAGCG
>28f7ca235bacefafe9e978ba6346e1b8
CAGGGGATCTTGGGCAATGGGCGAAAGCCTGACCCAGCGACGCCGCGTGGGGGACGAAGGCCTTTGGGTCGTAAACCCCTTTTCCAGGGGACGATAATGACGGTACCCTGGGAATAAGCCCCGGCTAACTACGTGCCAGCAGCCGCGGTAAAACGTAGGGGGCTAGCGTTACCCGGAATCACTGGGCGTAAAGGGCATGTAGGCGGCTCGGTCCGTCGTCGGTGAAAGGCCCCGGCTTAACCGGGGAGCTGCTGACGATACCGCCGGGCTAGAGGGCAGCAGAGGTGAGCGGAATTCCCGGCGTAGCGTTGATATGCGTAGAGTTCGGGAGGAACACCAGTGGCGAAGGCGGCTCACTGGGCTGTACCTGACGCTCAGGTGCGAAAGCGTGGGGAGCAAA
>63989e695c1d0f7eb853c4da24dbc65f
CAGGGAATCTTGCGCAATGGGCGAAAGCCTGACGCAGCGACGCCGCGTGAGGGAAGAAGGCCTGCGGGTCGTAAACCTCTTTTCTCGGGGAAGATAGTGACGGTACCCGAGGAATAAGCCTCGGCTAACTACGTGCCAGCAGCCGCGGTAATACGTAGGAGGCTAGCGTTGTCCGGATTCATTGGGCGTAAAGGGAGCGCAGGTGGCTGAGTTCGTCCGTGGTGCAATCTCCAGGCTCAACTTGGAGAGGTCTGCGGATACTGCTCGGCTTGAGGACGGTAGAGGAGCACGGAATTCCTGGTGTAGTGGTGAAATGCGTAGATATCAGGAGGAACACCCGTGGCGAAAGCGGTGCTCTGGGCCGATCCTGACACTCAGGCTCGAAAGCGTGGGGAGCAAA
>e94d37a1f22923ec3c11c83c7a27b01b
TGGGGAATCTTGCACAATGGAGGAAACTCTGATGCAGCGATGCCGCGTGAGTGAAGAAGGCCCTTGGGTTGTAAAGCTCTTTCGTCGGGGAAGAAAATGACTGTACCCGAATAAGAAGGTCCGGCTAACTTCGTGCCAGCAGCCGCGGTAATACGAAGGGACCTAGCGTAGTTCGGAATTACTGGGCTTAAAGAGTTCGTAGGTGGTTGAAAAAGTTGGTGGTGAAATCCCAGAGCTTAACTCTGGAACTGCCATCAAAACTTTTCAGCTAGAGTTTGATAGAGGAAAGCAGAATTTCTAGTGTAGAGGTGAAATTCGTAGATATTAGAAAGAATACCAATTGCGAAGGCAGCTTTCTGGATCATTACTGACACTGAGGAACGAAAGCATGGGTAGCGAA
>e81203439416a1e10cf19ea9600315d0
CAGGGAATCTTGCGCAATGGGCGAAAGCCTGACGCAGCGACGCCGCGTGAGGGAAGAAGGCCTGCGGGTCGTAAACCTCTTTTCTCGGGGAAGATAGTGACGGTACCCGAGGAATAAGCCTCGGCTAACTACGTGCCAGCAGCCGCGGTAATACGTAGGAGGCTAGCGTTGTCCGGATTCATTGGGCGTAAAGGGAGCGCAGGTGGCCGGGTTAGTCCGTGGTGCAATCTCCAGGCTCAACTTGGAGAGGTCTACGGATACTGCCCGGCTTGAGGACGGTAGAGGAGCACGGAATTCCTGGTGTAGTGGTGAAATGCGTAGATATCAGGAGGAACACCCGTGGCGAAAGCGGTGCTCTGGGCCGATCCTGACACTCAGGCTCGAAAGCGTGGGGAGCAAA
>42921f67cd36194f7387fa1c0b164723
TGGGGAATCTTGCGCAATGGGCGAAAGCCTGACGCAGCCACGCCGCGTGGGGGACGAAGGCCCTCGGGTTGTAAACCCCTTTCAGCAGGGACGAAACTGACGGTACCTGCAGAAGAAGCTCCGGCCAACTACGTGCCAGCAGCCGCGGTAACACGTAGGGAGCGAGCGTTGTCCGGATTCATTGGGCGTAAAGGGCTCGTAGGCGGTTTGGTAAGTCAGGTGTGAAAGCTCAGGGCTCAACTCTGAGACGCCATCTGATACTGCCATGACTAGAGTTCGGTAGAGGAGCGTGGAATTTCCGGTGTAGCGGTGAAATGCTCAGATATCGGGAGGAACACCAGCAGCGAAGGCGGCGCTCTGGGCCGAAACTGACGCTGAGGAGCGAAAGCGTGGGTAGCAA
>e76985b42faba0833dee7e0125ab9826
TGGGGAATATTGCGCAATGGGCGAAAGCCTGACGCAGCAACGCCGCGTGGGGGATGACGGCCTTCGGGTTGTAAACCCCTTTCAGCAGGGACGAAAATGACGGTACCTGCAGAAGAAGCCCCGGCCAACTACGTGCCAGCAGCCGCGGTAACACGTAGGGGGCGAGCGTTGTCCGGATTTATTGGGCGTAAAGAGCTCGTAGGCGGTTGCGTAAGTCGGATGTGAAAACTCAGGGCTCAACCCGGAGACGCCATCCGATACTGCGCTGACTAGAGTCCGGTAGGGGAGCATGGAATTCCTGGTGTAGCGGTGAAATGCGCAGATATCAGGAGGAACACCAGCGGCGAAGGCGGTGCTCTGGGCCGGAACTGACGCTGAGGAGCGAAAGCGTGGGTAGCGA
>9d2fffd04e3ebcebdf900e2f48493ec7
TGAGGAATATTGCGCAATGGGCGAAAGCCTGACGCAGCGACGCCGCGTGGGGGAAGAAGGTTTTCGGATTGTAAACCCCTTTTAGGAGGAAAGATGGGGTGGGCAACCACCCGGACGGTACCTCCAGAAAAAGCCACGGCTAACTTCGTGCCAGCAGCCGCGGTAATACGAAGGTGGCGAGCGTTGTTCGGATTTACTGGGCGTAAAGAGTACGTAGGCGGTTTCGTAAGCCCCTTGGGAAAGCTACGGGCTTAACCCGTAAAGTTCGAGGGGGACTGCGAGGCTAGAGGGCGGGAGAGGAGCGCGGAATTCCCGGTGTAGCGGTGAAATGCGTAGATATCGGGAAGAAGGCCGGTGGCGAAGGCGGCGCTCTGGAACGTCTCTGACGCTGAGGTACGAA
>5bef37850f2e2cfa0d84fa989eb17398
TGAGGAATTTTCGTCAATGGGGGAAACCCTGAACGAGCAACGCCGCGTGGAGGACGAAGACCTTCGGGTTGTAAACTCCTGTCGGACGGGACGAAAGTTATCGAGGTTAATACCCTTGGTAGTTGACGGTACCGTACGAGGAAGCCCCGGCTAACTTCGTGCCAGCAGCCGCGGTAATACGAGGGGGGCAAGCGTTGTTCGGAATTACTGGGCGTAAAGGGCGCGTAGGCGGTCTGACAAGTCTTCCGTGAAAGCCCACGGCTCAACCGTGGAACTGCGGGGGAAACTGCCAGACTTGAGTCCGGGAGGGGAGAGTGGAATTCCCAGTGTAGCGGTGAAATGCGCAGATATTGGGAGGAACACCGGAGGCGAAGGCGTCTCTCTGGACCGGTACTGACGC
>7fc82e441f05bfaa72edc6dc50e97c82
CAGGGAATCTTGCGCAATGGGCGAAAGCCTGACGCAGCGACACCGCGTGGGGGAAGAAGGCTTTCGGGTTGTAAACCCCTTTTCTCGGGGAAGAGTAAGGACGGTACCCGAGGAATAAGCCTCGGCTAACTACGTGCCAGCAGCCGCGGTAAGACGTAGGAGGCGAGCGTTGTCCGGATTTACTGGGCGTAAAGGGCGAGTAGGCGGCCCGCCAAGTCTCATGTGAAATCTCTCGGCTCAACTGGGAGGGGTCATGGGAAACTGGCGGGCTCGAGGGCAGTAGAGGAGAGTGGAATTCCCGGAGTAGCGGTGAAATGCGTAGATACCGGGAGGAACACCCGAGGCGAAGGCGACTCTCTGGGCTGCACCTGACGCTGAGGCGCGAGAGCATGGGGAGCGA
>076e5e7f34f23587f7da5daf3780bc4a
TGGGGAATCTTGCACAATGGAGGAAACTCTGATGCAGCGATGCCGCGTGAGTGAAGAAGGCCTTTGGGTTGTAAAGCTCTTTCGTCGGGGAAGAAAATGACTGTACCCGAATAAGAAGGTCCGGCTAACTTCGTGCCAGCAGCCGCGGTAATACGAAGGGACCTAGCGTAGTTCGGAATTACTGGGCTTAAAGAGTTCGTAGGTGGTTGAAAAAGTTGGTGGTGAAATCCCAGAGCTTAACTCTGGAACTGCCATCAAAACTTTTCAGCTAGAGTTTGATAGAGGAAAGCAGAATTTCTAGTGTAGAGGTGAAATTCGTAGATATTAGAAAGAATACCAATTGCGAAGGCAGCTTTCTGGATCATTACTGACACTGAGGAACGAAAGCATGGGTAGCGAA
>d116f444d3eeee210f1a886798717956
CAGGGAATCTTGCGCAATGGGCGAAAGCCTGACGCAGCGACGCCGCGTGAGGGAAGAAGGCCTGCGGGTCGTAAACCTCTTTTCTCGGGGAAGATAGTGACGGTACCCGAGGAATAAGCCTCGGCTAACTACGTGCCAGCAGCCGCGGTAATACGTAGGAGGCTAGCGTTGTCCGGATTCATTGGGCGTAAAGGGAGCGCAGGTGGCTGGGTTAGTCCGTGGTGCAATCTCCAGGCTCAACTTGGAGAGGTCTACGGATACTGCCCGGCTTGAGGACGGTAGAGGAGCACGGAATTCCTGGTGTAGTGGTGAAATGCGTAGATATCAGGAGGAACACCCGTGGCGAAAGCGGTGCTCTGGGCCGATCCTGACACTCAGGCTCGAAAGCGTGGGGAGCAAA
>b0e94cf10a8d69feaf4d3e67ae72b4ce
TCGAGAATATTTCGCAATGGGGGAAACCCTGACGATGCGACGCCGCGTGGGGGATGAAGGCCTTCGGGTTGTAAACCTCTGTGTTACGGGATGAATTGAGCGTTGCTGATAACGCAGCGTTTTTGACGTTACCGTAGTAGAAAGCCCCAGCTAACTACGTGCCAGCAGCTGCGGTAATACGTAGGGGGCAAGCGTTGTCCGGAATCACTGGGCGTAAAGCGCGCGCAGGCGGTAGAGTAAGTCAGACGTGAAAGGGTTCGGCTCAACCGAGCCATTGCGTTTGATACTGCTTTACTTGAGTCTAGAAGAGGAAAGTGGAATGTATGGTGTAGCGGTGGAATGCTTAGATATCATATAGAACACCCGTGGCGAAGGCGGCTTTCTGGTCTAAGACTGACGC
>b49009972fd7d34eeed0e9ccd63c378f
TGGGGAATATTGGACAATGGGCGAAAGCCTGATCCAGCCATGCCGCGTGAGTGAAGAAGGCCCTAGGGTTGTAAAGCTCTTTCAGCGGGGAAGATAATGACGGTACCCGCAGAAGAAGCCCCGGCCAACTCCGTGCCAGCAGCCGCGGTAAGACGGAGGGGGCTAGCGTTGCTCGGAATTACTGGGCGTAAAGCGCGCGTAGGCGGTACGGCAAGTTGGGCGTGAAAGCCCAGGGCTCAACCCTGGAATTGCGCTCAAAACTGCCGCACTGGAGTCCGGGAGAGGAGAGTGGAATTCCCAGTGTAGAGGTGAAATTCGTAGATATTGGGAAGAACACCAGTGGCGAAGGCGGCTCTCTGGCCCGGTACTGACGCTGAGGTGCGAAAGCGTGGGGAGCAAA
>cba8d375b39d4d87ed5266c2ddf0e7b9
TGGGGAATATTGGACAATGGGCGCAAGCCTGATCCAGCAATGCCGCGTGTGTGAAGAAGGCCTTCGGGTTGTAAAGCACTTTCGATTGGGAAGAAGGGCGCGGGGTTAACAGCCGCGCGTCTTGACGGTACCAGTTGAAGAAGCACCGGCTAACTCCGTGCCAGCAGCCGCGGTAATACGGAGGGTGCAAGCGTTAATCGGAATTACTGGGCGTAAAGCGCACGCAGGCGGTTTGTTAAGTCGGATGTGAAAGCCCCGGGCTCAACCTGGGAACTGCATTCGATACTGGCGAACTAGAGTATGGCAGAGAGAGGTGGAATTCCGCATGTAGCGGTGAAATGCGTAGAGATGCGGAGGAACATCAGTGGCGAAGGCGACCTCTTGGGCCAATACTGACGCT
>56797c228b418f3bf41ac6c465f59e67
TGGGGAATATTGGACAATGGGGGCAACCCTGATCCAGCAATGCCGCGTGTGTGATGAAGGCCCTAGGGTTGTAAAGCACTTTCACTGGTGAAGATGATGACGGTAACCAGAGAAGAAGCCCCGGCTAACTTCGTGCCAGCAGCCGCGGTAATACGAAGGGGGCGAGCGTTGTTCGGAATTACTGGGCGTAAAGGGCGCGTAGGCGGCTCTTTAAGTTAGGCGTGAAAGCCCCGGGCTCAACCTGGGAACTGCGCTTAAGACTGGAGAGCTAGAAAACGGAAGAGGGTAGTGGAATTCCCAGTGTAGAGGTGAAATTCGTAGATATTGGGAAGAACACCAGTGGCGAAAGCGGCTACCTGGTCCGGATTTGACGCTGAGGCGCGAAAGCGTGGGGAGCAAA
>599ab7d5f0d2961162593bd9bff382bc
CAGGGAATCTTGCGCAATGGGCGAAAGCCTGACGCAGCGACACCGCGTGGGGGATGAAGGCTTTCGAGTTGTAAACCCCTTTTCCCGGGGATGAGAAAGGACAGTACCCGGGGAATAAGGTTCGGCTAACTACGTGCCAGCAGCCGCGGTAATACGTAGGAACCGAGCGTTGTCCGGATTTACTGGGCGTAAAGTGCGCGTAGGCGGTCCGTTAAGTCTCATGTGAAATCTCCCGGCTCAACTGGGAGGGGTCATGGGATACTGGCAGACTGGAGTGCAGTAGAGGAAAGCGGAATTCCCGGAGTAGTGGTGGAATGCGTAGATACCGGGAGGAACACCAGAGGCGAAGGCGGCTTTCTGGGCTGTAACTGACGCTGAGGCGCGAAAGCGTGGGTAGCAA
>e0306b8cd5bcea99875b355082049f4e
TGGGGAATCTTGGACAATGGGGGCAACCCTGATCCAGCGACGCCGCGTGACCGAGGAAGGCCCTCGGGTCGTAAAGGTCTTTCAGCGGGGACTATGGTGAAGCTACCCGCAGAAGCAGGAGCGGCTAACTACGTGCCAGCAGCCGCGGTAATACGTAGGCTCCAAGCGTTGTTCGGAATCACTGGGCGTAAAGCGAGCGCAGGCGGCGCGCCGTGTCGGACGTGAAATCTCCCGGCTCAACCGGGAGGGTGCGTTCGAAACTGGCGGGCTGGAGTGCGGCAGGGGAAGGCAGAATTCCTGGTGTAGCGGTGGAATGCGTAGAGATCAGGAGGAATGCCGGAGGTGAAGACGGCCTTCCGGGCCGCCACTGACGCTGAGGCTCGAAAGCGTGGGGAGCGAA
>67d1c2a22c3a7ae2cf85cc62735647e0
TAAGGAATATTGGACAATGGAGGCAACTCTGATCCAGCCATGCCGCGTGAAGGAAGACGGCCTTATGGGTTGTAAACTTCTTTTATACAGGAAGAAACCTTTCCACGTGTGGAAAGCTGACGGTACTGTAAGAATAAGGATCGGCTAACTCCGTGCCAGCAGCCGCGGTAATACGGAGGATCCAAGCGTTATCCGGAATTATTGGGTTTAAAGGGTCCGCAGGCTGTTTGTTAAGTCAGAGGTGAAATCCTACCGCTCAACGGTAGAACTGCCTTTGATACTGGCAAACTTGAGTTATTGTGAAGTAGTTAGAATGTGTAGTGTAGCGGTGAAATGCATAGATATTACACAGAATACCGATTGCGAAAGCAGATTACTAACAATATACTGACGCTGAGGG
>6c6458dc95703bfe14750af576c9cc7e
TGGGGAATTTTCCGCAATGGGCGAAAGCCTGACGGAGCAACGCCGCGTGAGGGATGAAGGCCTCTGGGCTGTAAACCTCTTTTATCAAGGAAGAAGATCTGACGGTACTTGATGAATAAGCCACGGCTAATTCCGTGCCAGCAGCCGCGGTAATACGGGAGTGGCAAGCGTTATCCGGAATTATTGGGCGTAAAGCGTCCGCAGGCGGCCTGACAAGTCTGCTGTTAAAGCGTGGAGCTTAACTCCATTTCAGCAGTGGAAACTGTCAGGCTTGAGTGTGGTAGGGGCAGAGGGAATTCCCGGTGTAGCGGTGAAATGCGTAGATATCGGGAAGAACACCAGTGGCGAAAGCGCTCTGCTGGGCCATCACTGACGCTCATGGACGAAAGCCAGGGGAGCG
>0e77cad7f5da9c5b38ca962fe51e7faf
TGGGGAATATTGCGCAATGGGCGAAAGCCTGACGCAGCAACGCCGCGTGGGGGATGACGGCCTTCGGGTTGTAAACCCCTTTCAGCAGGGACGAAAATGACGGTACCTGCAGAAGAAGCCCCGGCCAACTACGTGCCAGCAGCCGCGGTAACACGTAGGGGGCAAGCGTTGTCCGGATTTATTGGGCGTAAAGAGCTCGTAGGCGGTTGCGTAAGTCGGATGTGAAAACTCAGGGCTCAACCCGGAGACGCCATCCGATACTGCGCTGACTAGAGTCCGGTAGAGGAGCATGGAATTCCTGGTGTAGCGGTGAAATGCGCAGATATCAGGAGGAACACCAGTGGCGAAGGCGGTGCTCTGGGCCGGTACTGACGCTGAGGAGCGAAAGCGTGGGTAGCGA
>3dd34ea293b8a8021ab276e4d589a851
TGGGGAATATTGGACAATGGGGGCAACCCTGATCCAGCCATGCCGCGTGAGTGAAGAAGGCCTTAGGGTTGTAAAGCTCTTTCAGCGGGGAAGATAATGACGGTACCCGCAGAAGAAGCCCCGGCTAACTCCGTGCCAGCAGCCGCGGTAAGACGGAGGGGGCTAGCGTTGTTCGGATTTACTGGGCGTAAAGCGCGCGTAGGCGGCTTGTCTAGTTGGGCGTGAAAGCCCGGGGCTCAACCCCGGAACTGCGCTCAAAACTGGCTCGCTAGAGACCGGGAGAGGAGAGTGGAATTCCCAGTGTAGAGGTGAAATTCGTAGATATTGGGAAGAACACCAGTGGCGAAGGCGGCTCTCTGGTCCGGTTCTGACGCTGAGGTGCGAAAGCGTGGGGAGCAAA
>76c49b3dbe2373256bd99d429ce2ca72
CAGGGAATCTTGCGCAATGGGCGAAAGCCTGACGCAGCGACGCCGCGTGAGGGAAGAAGGCCTGCGGGTCGTAAACCTCTTTTCTCGGGGAAGATAGTGACGGTACCCGAGGAATAAGCCTCGGCTAACTACGTGCCAGCAGCCGCGGTAATACGTAGGAGGCTAGCGTTGTCCGGATTCATTGGGCGTAAAGGGAGCGCAGGTGGCCGGGTTAGTCCGTGGTGCAATCTCCAGGCTCAACTTGGAGAGGTCTACGGATACTGCTCGGCTTGAGGACGGTAGAGGAGCACGGAATTCCTGGTGTAGTGGTGAAATGCGTAGATATCAGGAGGAACACCCGTGGCGAAAGCGGTGCTCTGGGCCGATCCTGACACTCAGGCTCGAAAGCGTGGGGAGCAAA
>54195b268494c429db149ac1d249c952
TGGGGAATATTGGACAATGGGCGCAAGCCTGATCCAGCCATACCGCGTGTGTGAAGAAGGCTTTCGGGTTGTAAAGCACTTTAAGTAAGGAGGAAAAGATTGTAGTTAATACCTGCAATCCGTGACGTTACTTACAGAATAAGGACCGGCTAATTCCGTGCCAGCAGCCGCGGTAATACGGAAGGTCCAAGCGTTAATCGGAATTACTGGGCGTAAAGCGCGCGTAGGTGGTTTTTTAAGTTGGATGTGAAAGCCCTGGGCTCAACCTAGGAACTGCATCCAAAACTAGATGACTAGAGTACGAAAGAGGGAAGTAGAATTCACAGTGTAGCGGTGGAATGCGTAGATATTGTGAAGAATACCAATGGCGAAGGCAGCTTCCTGGTTCTGTACTGACACT
>0c2d59145816840d551d4dc5330921d3
TGGGGAATATTGGACAATGGGCGCAAGCCTGATCCAGCAATGCCGCGTGTGTGAAGAAGGCCCTCGTTGGTTGTAAAGCACTTTCAGTGGGGAAGAAAAGCCGGGTGCCAATACCATCCGGCCCTGACGTTACCCACAGAAGAAGCACCGGCTAACTCTGTGCCAGCAGCCGCGGTAATACAGAGGGTGCGAGCGTTAATCGGAATTACTGGGCGTAAAGGGCGCGTAGGCGGTCTGGTAAGTTGGGTGTGAAAGCCTCGGGCTTAACCTGGGAATTGCATTCAATACTGCCGGACTGGAGTATGGTAGAGGGAAGTGGAATTCCGGGTGTAGCGGTGAAATGCGTAGATATCCGGAGGAACACCAGTGGCGAAGGCGGCTTCCTGGACCAATACTGACG
>76f82af68c82c9e7543368133e71ed19
TCTAGAAATTTGCACAATCGCCGAAAGGCGGATGCAGCGACACCACGTGGAGGATGAAGCCCCTCGGGGTGTAAACTCCTGTCAGAAGGGAAGAAGGCGCGGGCGTTAATACCGCTCGTTGCTTGACGGTACCTTCAGAGGAAGCTCCGGCTAACTACGTGCCAGCAGCCGCGGTAATACGTAGGGAGCGAGCGTTGTTCGGATTTACTGGGCGTAAAGGGCATGTAGGCGGGTATGCAAGTCGGTTGTGAAATCCTCTGGCTCAACCAGAGAACTGCAGCCGAAACTGCACACCTTGAGTCCAGCAGAGGGAATCGGAATCCCAGGTGTAGCGGTGAAATGCGTAGATATCTGGGAGAACATCAGTGGCGAAGGCGGATTCCTGGGCTGGTACTGACGC
>4c7d42085a827f3f7aea99021f5e23fe
CAAGGAATATTGGACAATGGGCGCAAGCCTGATCCAGCAACGCCGCGTGGAGGAAGAAGGCTTCGGTTGTAAACTCCTTTTGTGAGGGATGAGACAAGGACAGTACCTCACGAATAAGTCACGGCTAACTAGGTGCCAGCAGCCGCGGTAACACCTAGGTGACAAGCGTTATCCGGATTTACTGGGCGTAAAGGGCTCGCAGGCGGCAGTTCAAGTCCGGCGTGAAATCTCCCGGCTCAACTGGGAGGGGTCGTCGGATACTGTGCTGCTAGAGGCAGTGAGAGGGGTGCGGAATTCTCGGTGGAGTGGTGGAATACGTAGATATCGAGAGGAACACCAGTGGCGAAAGCGGCGCCCTGGCACTGACCTGACGTTCATGAGCGAAAGCGTGGGGAGCGAA
>066dce273cf3c5d92d7255ad26bab3ab
TGAGGAATATTGGACAATGGGCGCAAGCCTGATCCAGCAATGCCGCGTGTGTGAAGAAGGCCTGCGGGTTGTAAAGCACTTTCAGCAAGGGAAGAAAAGCCGCGCGCGAATACCGCGCGGCCGTGACATGCCCTGCAGAAGAAGCACCGGCTAATTCCGTGCCAGCAGCCGCGGTAATACGGAAGGTGCAAGCGTTAATCGGAATTACTGGGCGTAAAGCGCACGTAGGCGGTTTGATTAGTCGGATGTGAAATCCCCGGGCTTAACCTGGGAACTGCGTTCGATACTGTCAAACTGGAGTGCAGTAGAGGGAAGCGGAATTCCGGGAGTAGCGGTGAAATGCGTAGATATCCGGAGGAACATCAGTGGCGAAGGCGGCTTCCTGGTCTGTTACTGACGC
>aa33c618d03b2a6658e2ffb401530486
TGGGGAATATTGGACAATGGGGGAAACCCTGATCCAGCGACGCCGCGTGGGTGATGAAGGCCTTCGGGTCGTAAAGCCCTGTCAGGAGGAAAGAACGCTCCTATAGCGAATATCTATAGGAAGTGACGGTACCTCCAAAGGAAGCACCGGCCAACTCCGTGCCAGCAGCCGCGGTAAGACGGAGGGTGCGAGCGTTGCTCGGAATCACTGGGCGTAAAGGGTGCGTAGGCGGTCTTTCAAGTCTGACGTGAAAGCCCAGGGCTCACCCCTGGAAGTGCGCCAGAAACTGATGGACTTGAGTACCGGAGGGGAGAGTGGAATTCCCGGTGTAGCGGTGAAATGCGTAGATATCGGGAGGAATACCGGTGGCGAAAGCGACTCTCTGGACGGTTACTGACGC
>7f75679b06277c4497ca22e3d6e40ff4
TAGGGAATATTGGACAATGGGGGCAACCCTGATCCAGCAATGCAGCGTGAGTGACGAAGGCCTTAGGGTTGTAAAACTCTTTCATCGGTGAGGATAATGACAGTAGCCGAAGAAGAAGGACCGGCTAATTCCGTGCCAGCAGCCGCGGTAATACGGAAGGTCCTAGCGTTGTTCGGAATTACTGGGCGTAAAGCGCATGTAGGCGGAACAGAAAGTTAGAAGTGAAATCCCTGGGCTCAACCTAGGAATTGCTTTTAAAACTTCTGTTCTGGAATTCAGGAGAGGAAAATGGAATTTCCAGTGTAGAGGTGAAATTCGTAGATATTGGAAGGAACACCAGTGGCGAAGGCGATTTTCTGGACTGATATTGACGCTGAGATGCGAAGGCATGGGTAGCAAA
>81c83ade8dfd83642c69e03a16b0ce7b
TAAGGAATATTGGTCAATGGACGAAAGTCTGAACCAGCCATGCCGCGTGCAGGATGACTGCCCTATGGGTTGTAAACTGCTTTTATATAGGAAGAAAAACTTTCTCGTGAGAAAGCTTGACGGTACTATAAGAATAAGGATCGGCTAACTCCGTGCCAGCAGCCGCGGTAATACGGAGGATCCAAGCGTTATCCGGAATCATTGGGTTTAAAGGGTCCGTAGGTGGACAAATAAGTCAGAGGTGAAATCCTGCAGCTCAACTGTAGAACTGCCTTTGATACTGTTTGTCTTGAGTTATTATGAAGTGGTTAGAATGTGTAGTGTAGCGGTGAAATGCATAGATATTACACAGAATACCGATTGCGAAGGCAGATCACTAATAATCAACTGACACTGATGG
>b835fb92cad055b1460d35e8c6f9195b
TAGGGAATATTGCACAATGGAGGAAACTCTGATGCAGCGATGCCGCGTGAGTGAAGAAGGCCTTTGGGTTGTAAAGCTCTTTCGTCGGGGAAGAAAATGACGGTACCCGAATAAGAAGGTCCGGCTAACTTCGTGCCAGCAGCCGCGGTAATACGAAGGGACCTAGCGTAGTTCGGAATTACTGGGCTTAAAGAGTTCGTAGGTGGTTAAAAAAGTTGGTTGTGAAATCCCGAAGCTTAACTTCGGAACTGCAATCAAAACTTTTTAGCTAGAGTATGATAGAGGAAAGCAGAATTTCTAGTGTAGAGGTGAAATTCGTAGATATTAGAAAGAATACCAATTGCGAAGGCAGCTTTCTGGATCATTACTGACGCTGAGGAACGAAAGCATGGGTAGCGAA
>0ec84af3b85f287c4dd5cce19f9a2598
TGGGGAATCTTGCGCAATGGGCGAAAGCCTGACGCAGCAACGCCGCGTGGGGGATGAAGGCTCTCGGGTTGTAAACCCCTTTCAGCAGGGACGAAATTGACGGTACCTGAAGAAGAAGCCCCGGCCAACTACGTGCCAGCAGCCGCGGTAACACGTAGGGGGCGAGCGTTGTCCGGAATTATTGGGCGTAAAGAGCTCGTAGGCGGTTTAGTAAGTCAGATGTGAAAGGTTGGGGCTCAACCCTAAGACTGCATCCGATACTGCTATGACTAGAGTCCGGTAGAGGAGTGTGGAATTCCTGGTGTAGCGGTGAAATGCGCAGATATCAGGAGGAACACCGACGGCGAAGGCAGCACTCTGGGCCGGTACTGACGCTGAGGAGCGAAAGCGTGGGTAGCAA
>405fa5f9310ecda6127b22ec0f1a0277
TGAGGAATTTTCGTCAATGGGGGAAACCCTGAACGAGCAACGCCGCGTGGAGGACGAAGACCTTCGGGTTGTAAACTCCTGTCGGACGGGACGAAAGCTATCGAGGTCAATACCCTTGGTAGTTGACGGTACCGTACGAGGAAGCCCCGGCTAACTTCGTGCCAGCAGCCGCGGTAATACGAGGGGGGCAAGCGTTGTTCGGAATTACTGGGCGTAAAGGGCGCGTAGGCGGTCTGACAAGTCTTCCGTGAAAGCCCACGGCTCAACCGTGGAACTGCGGGGGAAACTGCCAGACTTGAGTCCGGGAGGGGAGAGTGGAATTCCCAGTGTAGCGGTGAAATGCGCAGATATTGGGAGGAACACCGGAGGCGAAGGCGTCTCTCTGGACCGGTACTGACGC
>6d103cb91f6d080c6be81650178a0741
TGGGGAATATTGCGCAATGGGCGAAAGCCTGACGCAGCAACGCCGCGTGGGGGATGACGGCCTTCGGGTTGTAAACCCCTTTCAGCAGGGACGAAAATGACGGTACCTGCAGAAGAAGCCCCGGCCAACTACGTGCCAGCAGCCGCGGTAACACGTAGGGGGCGAGCGTTGTCCGGATTTATTGGGCGTAAAGAGCTCGTAGGCGGTTGCGTAAGTCGGATGTGAAAACTCAGGGCTCAACCCGGAGACGCCATCCGATACTGCGCTGACTAGAGTCCGGTAGGGGAGCATGGAATTCCTGGTGTAGCGGTGAAATGCGCAGATATCAGGAGGAACACCAGTGGCGAAGGCGGTGCTCTGGGCCGGTACTGACGCTGAGGAGCGAAAGCGTGGGTAGCGA
>65e326a173fb65e4c47bc88215bb4604
CTAAGAATCTTCCGCAATGGACGAAAGTCTGACGGAGCGACGTCGCGTGGGTGAAGAATGCCTAACGGTTGTAAAGCCCTTTTATGGATGAGGAATAAGTATCGGAGGGAATGCCGGTACGATGACGGTAGTCCATGAATAAGCCCCGGCTAATTACGTGCCAGCAGCCGCGGTAACACGTATGGGGCGAGCGTTGTTCGGAATTATTGGGCGTAAAGGGCACGCAGGCGGGGTAGGAAGTCTGGTGTGAAAGGTCGCAGCTTAACTGCGAAGGTGCACTGGAAACTAATACTCTAGAGTTCAAGAGGGGTAACTGGAATTCCTGGTGTAGGGGTGAAATCTGTAGAGATCAGGAAGAACATCGGAGGCGAAGGCGAGTTACTGGCTATGAACTGACGCT
>1ad439526885ffaeadaddaae3642cc50
TGGGGAATATTGCACAATGGGCGCAAGCCTGATGCAGCCATGCCGCGTGTGTGAAGAAGGCCTTCGGGTTGTAAAGCACTTTCAGTAAGGAGGAAAGGTTAAGTGTTAATAGCACTTAGCTGTGACGTTACTTACAGAAGAAGCACCGGCTAACTCCGTGCCAGCAGCCGCGGTAATACGGAGGGTGCGAGCGTTAATCGGAATTACTGGGCGTAAAGCGTACGCAGGCGGTTTGTTAAGCGAGATGTGAAAGCCCCGGGCTCAACCTGGGAACTGCATTTCGAACTGGCAAACTAGAGTGTGATAGAGGGTGGTAGAATTTCAGGTGTAGCGGTGAAATGCGTAGAGATCTGAAGGAATACCGATGGCGAAGGCAGCCACCTGGGTCAACACTGACGCT
>4936ad9ea8d083b4167a23293082dc55
TGGGGAATATTGCACAATGGGCGCAAGCCTGATGCAGCAATGCCGCGTGTGTGAAGAAGGCCTGCGGGTTGTAAAGCACTTTCAGTAGCGAAGAAAAGCCCGGGGTTAATACCCCCGTGTCTTGACGTTAGCTACACAAGAAGCACCGGCTAACTCCGTGCCAGCAGCCGCGGTAATACGGAGGGTGCGAGCGTTAATCGGAATTACTGGGCGTAAAGCGCGCGTAGGCGGTTTGGTAAGTCGGATGTGAAATCCCCGGGCTTAACCTGGGAATTGCATTCGATACTGCCTGACTAGAATGTGATAGAGGTAAGTGGAATTCCCGGTGTAGCGGTGAAATGCGTAGATATCGGGAGGAACATCAGTGGCGAAGGCGGCTTACTGGATCAACATTGACGCT
>826e1aea88fd7112d8178abf397f00e2
TGAGGAATATTGCGCAATGGGGGGAACCCTGACGCAGCAACGCCGCGTGGAGGACGAAGGTTTTCGGATTGTAAACTCCTTAACTGGGGGAAGAGGAAGGACGGTACCCCAGGACGAAGACACGGCTAACTACGTGCCAGCAGCCGCGGTAACACGTAGGTGTCGAGCGTTATCCGGAATTACTGGGCGTAAAGGGTGCGCAGGCGGCGGTGCAAGTCTGGCGTGAAAGCTCCTGGCTTAACTGGGAGAGGACGTTGGAAACTGCATGGCTAGAGTGAATGAGAGGGGGGCGGAAATCCCGGTGTAGTGGTGGAATGCGTAGAGATCGGGAAGAACACCAGAGGCGAAGGCGGCCCCCTGGCATTTGACTGACGCTGAGGCACGAAAGCGTGGGTAGCGA
>3f2cca15b9762e33dcff2f4b5c445c88
CTAAGAATCTTGCGCAATGGGCGAAAGCCTGACGCAGCAACGCCGCGTGCGGGAGGAAGGCCTTCGGGTTGTAAACCGCTTTTGCGAGGGAAGAAGTTCTGACGGTACCTCGCGAATAAGTCACGGCTAACTACGTGCCAGCAGCCGCGGTAATACGTAGGTGACAAGCGTTGTCCGGATTTACTGGGCGTAAAGCGCCCGCAGGCGGCCCGGCAAGTTTCAGGTGAAATCTCCCGGCTCAACCGGGAGGGGTCCTGGAAAACTGCCAGGCTTGAGGCAGGCAGGGGAATGCGGAATTTCCGGTGTAGCGGTGAAATGCGTAGATATCGGAAGGAACACCAGCGGCGAAGGCGGCATTCTGGGCCTGACCTGACGCTCAGGGGCGAAAGCGTGGGGAGCG
>ef5f03bbce791cc8f3a230f54d4cf41d
TGAGGAATATTGCGCAATGGGGGCAACCCTGACGCAGCAACGCCGCGTGGAGGACGAAGGTTTTCGGATTGTAAACTCCTTAACTGGGGGAAGAGAGAGGACGGTACCCCAGGACGAAGACACGGCTAACTAGGTGCCAGCAGCCGCGGTAATACCTAGGTGTCAAGCGTTATCCGGAATTACTGGGCGTAAAGGGTGCGCAGGCGGCGCGACAAGTCCGGCGTGAAAGCTTCTGGCTTAACTGGGAGAGGACGTCGGAAACTGTCGAGCTAGAGTGAATGAGAGGGAGGCGGAAATCCCGGTGTAGTGGTGGAATGCGTAGATATCGGGAAGAACACCAGAGGCGAAGGCGGCCTCCTGGCATTTTACTGACGCTGAGGCACGAAAGCGTGGGTAGCGA
>6b1da7b9a6c6ada69844f44c1335f8e9
TGAGGAATATTGCGCAATGGGCGAAAGCCTGACGCAGCGACGCCGCGTGGGGGAAGAAGGTTTTCGGATTGTAAACCCCTTTTAGGAGGAAAGATGGGGTGGGTAACCACCCGGACGGTACCTCCAGAAAAAGCCACGGCTAACTTCGTGCCAGCAGCCGCGGTAATACGAAGGTGGCGAGCGTTGTTCGGATTTACTGGGCGTAAAGAGTACGTAGGCGGTTTCGTAAGCCCCTTGGGAAAGCTACGGGCTTAACCCGTAAAGTTCGAGGGGGACTGCGAGGCTAGAGGGCGGGAGAGGAGCGCGGAATTCCCGGTGTAGCGGTGAAATGCGTAGATATCGGGAAGAAGGCCGGTGGCGAAGGCGGCGCTCTGGAACGTCTCTGACGCTGAGGTACGAA
>b2db7809810c6baae4fe1bb8717e589c
TGGGGAATTTTGCACAATAGGGGAAACCCTGATGCAGCGACGCCGCGTGGGTGAAGAAGGCCCTAGGGTTGTAAAACCCTTTCAGCAGGGAAGATGATGACGGTACCTGCAGAAGAAGCCCCGGCAAACTCCGTGCCAGCAGCCGCGGTAATACGGAGGGGGCTAGCGTTGTTCGGAATTACTGGGCGTAAAGCGCACGTAGGCGGTTTGGAAAGTTGGGTGTGAAAGCCCGGGGCTCAACCCCGGAACTGCACTCAAAACTTCCAGGCTAGAGATCTGGAGAGGTGGGCGGAATTCCGAGTGTAGAGGTGAAATTCGTAGATATTCGGAAGAACACCGGTTGCGAAGGCGGCTCACTGGCCAGAGTCTGACGCTGAGGTGCGAAAGCGTGGGGAGCAAA
>087730916044154cb689c9caa2772597
TGGGGAATATTGCGCAATGGGCGAAAGCCTGACGCAGCAACGCCGCGTGGGGGATGACTGCCTTCGGGTTGTAAACCCCTTTCAGCAGGGACGAAAATGACGGTACCTGCAGAAGAAGCCCCGGCCAACTACGTGCCAGCAGCCGCGGTAACACGTAGGGGGCGAGCGTTGTCCGGATTTATTGGGCGTAAAGAGCTCGTAGGCGGTTGCGTAAGTCGGATGTGAAAACTCAGGGCTCAACCCGGAGACGCCATCCGATACTGCGCTGACTAGAGTCCGGTAGAGGAGCATGGAATTCCTGGTGTAGCGGTGAAATGCGCAGATATCAGGAGGAACACCAGTAGCGAAGGCGGTGCTCTGGGCCGGTACTGACGCTGAGGAGCGAAAGCGTGGGTAGCGA
>b4e406e4f251c2285faa9bf7c97d7930
TGGGGAATATTGCACAATGGGGGAAACCCTGATGCAGCCATGCCGCGTGTGTGAAGAAGGCCTTCGGGTTGTAAAGCACTTTCAGTTGTGAGGAAAAGTTAGTAGTTAATACCTGCTAGCCGTGACGTTAACAACAGAAGAAGCACCGGCTAACTCCGTGCCAGCAGCCGCGGTAATACGGAGGGTGCGAGCGTTAATCGGAATTACTGGGCGTAAAGCGCACGCAGGCGGTTTGTTAAGCTAGATGTGAAAGCCCCGGGCTCAACCTGGGATGGTCATTTAGAACTGGCAGACTAGAGTCTTGGAGAGGGGAGTGGAATTCCAGGTGTAGCGGTGAAATGCGTAGATATCTGGAGGAACATCAGTGGCGAAGGCGACTCCCTGGCCAAAGACTGACGCT
>db1827be9df564d29231caa1e0286451
CAGGGAATCTTGCGCAATGGGCGAAAGCCTGACGCAGCGACACCGCGTGGGGGAAGAAGGCTTTCGGGTTGTAAACCCCTTTTCTCGGGGAAGAGTAAGGACGGTACCCGAGGAATAAGCCTCGGCTAACTACGTGCCAGCAGCCGCGGTAAGACGTAGGAGGCGAGCGTTGTCCGGATTTACTGGGCGTAAAGGGCGAGTAGGCGGCCCGCCAAGTCTCATGTGAAATCTCTCGGCTCAACTGGGAGGGGTCATGGGAAACTGGTGGGCTCGAGGGCAGTAGAGGAGAGTGGAATTCCCGGAGTAGCGGTGAAATGCGTAGATACCGGGAGGAACACCCGAGGCGAAGGCGACTCTCTGGGCTGCACCTGACGCTGAGGCGCGAGAGCATGGGGAGCGA
>0aae3b517d4153fd4353892d518aed0e
CTAAGAATAGTCCGCAATGGGGGAAACCCTGACGGTGCGACGCCGCGTGAACGATGAAGGCCTGACGGTTGTAAAGTTCTTTTCTCGATGAAGAATAAGGATGGGAGTGGAACGCCCGTTCGATGACGTTAATCGAGGAATAAGCCCCGGCTAATTACGTGCCAGCAGCCGCGGTAATACGTATGGGGCGAGCGTTGTTCGGAATTATTGGGCGTAAAGGGCGCGTAGGCGGTTTCGCAAGCCCGGTGTGAAAGGCTTCGGCTCAACCGAAGTTGTGCGCTGGGAACTGTGCGACTAGAGTTCTGGAGGGGAAGCTGGAATTCCTGGTGTAGGGGTGAAATCTGTAGATATCAGGAAGAACACCGGTGGCGAAGGCGAGCTTCTGGCCAGAAACTGACGC
>20c6f7521d5b0c27ad44af04ec3365e0
TGAGGAATATTGCGCAATGGGCGAAAGCCTGACGCAGCGACGCCGCGTGGGGGAAGAAGGTTTTCGGATTGTAAACCCCTTTTAGGAGGAAAGATGGGGTGGGTTTCCACCCGGACGGTACCTCCAGAAAAAGCCACGGCTAACTTCGTGCCAGCAGCCGCGGTAATACGAAGGTGGCGAGCGTTGTTCGGATTTACTGGGCGTAAAGAGTACGTAGGCGGTTTAGTAAGCCCCTTGGGAAAGCTATGGGCTTAACCCATAAAGGTCGAGGGGGACTGCTAAGCTAGAGGGCGGGAGAGGAGCGCGGAATTTCCGGTGTAGCGGTGAAATGCGTAGATATCGGGAAGAAGGCCGGTGGCGAAGGCGGCGCTCTGGAACGTCTCTGACGCTGAGGTGCGAA
>c97e630bd50afa2138e9ad72c8949928
TCTAGAAATTTGCACAATCGCCGAAAGGCGGATGCAGCGACACCACGTGGAGGATGAAGCCCCTCGGGGTGTAAACTCCTGTCAGAAGGGAAGAAGGCGCGGGTGTTAATACCGCTCGTTGCTTGACGGTACCTTCAGAGGAAGCTCCGGCTAACTACGTGCCAGCAGCCGCGGTAATACGTAGGGAGCGAGCGTTGTTCGGATTTACTGGGCGTAAAGGGCACGTAGGCGGGTATGCAAGTCGGTTGTGAAATCCTCTGGCTCAACCAGAGAACTGCAGCCGAAACTGCACACCTTGAGTCCAGCAGAGGGAATCGGAATCCCAGGTGTAGCGGTGAAATGCGTAGATATCTGGGAGAACATCAGTGGCGAAGGCGGATTCCTGGGCTGGTACTGACGC
>30b759216fdf186399d5aa2cf0152082
TGAGGAATATTGGACAATGGGCGCAAGCCTGATCCAGCAATGCCGCGTGTGTGAAGAAGGCCTGCGGGTTGTAAAGCACTTTCAGCAAGGGAAGAAAAGCCGCGCGCGAATACCGCGCGGCCGTGACATGCCCTGCAGAAGAAGCACCGGCTAATTCCGTGCCAGCAGCCGCGGTAATACGGAAGGTGCAAGCGTTAATCGGAATTACTGGGCGTAAAGCGCACGTAGGCGGTTTGATTAGTCGGATGTGAAATCCCCGGGCTTAACCTGGGAACTGCGTTCGATACTGTCAGACTGGAGTGCAGTAGAGGGAAGCGGAATTCCGGGAGTAGCGGTGAAATGCGTAGATATCCGGAGGAACATCAGTGGCGAAGGCGGCTTCCTGGTCTGTTACTGACGC
>10db7d6c04ca529b68cdcf94aadcc4f0
TGGGGAATATTGGACAATGGGCGCAAGCCTGATCCAGCAATGCCGCGTGTGTGAAGAAGGCCTTCGGGTTGTAAAGCACTTTCGATTGGGAAGAAGGGCGCGGGGTTAACAGCCGCGCGCCTTGACGGTACCAGTTGAAGAAGCACCGGCTAACTCCGTGCCAGCAGCCGCGGTAATACGGAGGGTGCAAGCGTTAATCGGAATTACTGGGCGTAAAGCGCACGCAGGCGGTTTGTTAAGTCGGATGTGAAAGCCCCGGGCTCAACCTGGGAACTGCATTCGATACTGGCGAACTAGAGTATGGCAGAGAGAGGTGGAATTCCGCATGTAGCGGTGAAATGCGTAGAGATGCGGAGGAACATCAGTGGCGAAGGCGACCTCTTGGGCCAATACTGACGCT
>b2085f4be3c9fb1c78125071c32dc089
TGGGGAATATTGGGCAATGGGCGAAAGCCTGACCCAGCGATGCCGCGTGAGGGATGAAGGCCTTCGGGTTGTAAACCTCTGTCAGGAGGGACGATGGGACTTTGTCTTGACGGTACCTCCAGAGGAAGCCCCGGCTAACTCCGTGCCAGCAGCCGCGGTAATACGGAGGGGGCAAGCGTTGCTCGGAATTACTGGGCGTAAAGGGTCCGCAGGCTGTCAGGCAAGTTGGTTGTGAAATCCCAAGGCTTAACCTTGGAATTGCATCCAAAACTGCCTGACTAGAGTCCAAGAGAGGTTGGCGGAATTCCCGGTGTAGCGGTGAAATGCATAGATATCGGGAGGAACACCAGAGGCGAAGGCGGCCAACTGGCTTGGTACTGACGCTCAGGGACGAAAGCGT
>3c84d6800485993f51d11726e89554bf
TGGGGAATATTGGACAATGGGCGCAAGCCTGATCCAGCAATGCCGCGTGTGTGAAGAAGGCCTTCGGGTTGTAAAGCACTTTCGATTGGGAAGAAGGGCGCGGGGTTAACAGCCGCGCGTCTTGACGGTACCGGTTGAAGAAGCACCGGCTAACTCCGTGCCAGCAGCCGCGGTAATACGGAGGGTGCAAGCGTTAATCGGAATTACTGGGCGTAAAGCGCACGCAGGCGGTTTGTTAAGTCAGATGTGAAAGCCCCGGGCTCAACCTGGGAACTGCATTTGATACTGGCGAACTAGAGTATGGCAGAGAGAAGCGGAATTCCGCATGTAGCGGTGAAATGCGTAGAGATGCGGAGGAACATCAGTGGCGAAGGCGGCTTCTTGGGCCAATACTGACGCT
>6cb2c1aede06169b7b3e4f8467d94cbe
TGGGGAATTTTCCGCAATGGGCGAAAGCCTGACGGAGCAATACCGCGTGAGGGATGACGGCCTATGGGTTGTAAACCTCTTTTTTCAGGGAGGAATCAATGACGTGTACCTGAAGAATAAGCATCGGCTAACTCCGTGCCAGCAGCCGCGGTAAGACGGAGGATGCAAGTGTTATCCGGAATCACTGGGCGTAAAGCGTCTGTAGGTGGTTTAATAAGTCAACTGTTAAATCTTGAGGCTCAACCTCAAAATCGCAGTCGAAACTATTAGACTAGAGTATAGTAGGGGTAAAGGGAATTTCCAGTGGAGCGGTGAAATGCGTAGATATTGGAAGGAACACCGATGGCGAAGGCACTTTACTGGGCTATTACTAACACTCAGAGACGAAAGCTAGGGTAGC
>cc34f964109779dab9888d26986d1ae9
TGGGGAATCTTGCACAATGGGGGAAACCCTGATGCAGCGATGCCGCGTGAGTGAAGAAGGCCTTTGGGTTGTAAAACTCTTTCGTCGGGGAAGAAAATGACTGTACCCGAATAAGAAGGTCCGGCTAACTTCGTGCCAGCAGCCGCGGTAATACGAAGGGACCTAGCGTAGTTCGGAATTACTGGGCTTAAAGAGCTCGTAGGTGGTTAAAAAAGTTGATGGTGAAATCCCAAGGCTCAACCTTGGAACTGCCATCAAAACTTTTTAGCTAGAGTGTGATAGAGGTAAGTGGAATTTCTAGTGTAGAGGTGAAATTCGTAGATATTAGAAAGAACACCAAATGCGAAGGCAACTTACTGGGTCACTACTGACACTGAGGAGCGAAAGCATGGGTAGCGAA
>35f89f336ec1f3d6b4eb47256bed19bd
TCGGGAATTTTGGGCAATGGGCGCAAGCCTGACCCAGCAACGCCGCGTGAGGGATGAAGGCCCTCGGGTCGTAAACCTCTGTCGGAAGGGAAGAAAGGTGGAGAGGCGAACAGGCTTTTCGCTTGACGGTACCTTCAAAGGAAGCACCGGCTAACTCCGTGCCAGCAGCCGCGGTAATACGGAGGGTGCAAGCGTTGTTCGAAATTACTGGGCGTAAAGAGCGTGTAGGCGGCTTGGTCAGTCGGATGTGAAATCCCGGGGCCCAACCCCGGAACTGCATCCGATACTGCCTGGCTTGAGTCTCGGAGAGGAAGGCGGAATTCCGGGTGTAGAGGTGAAATTCGTAGATATCCGGAGGAACACCAGCGGCGAAGGCGGCCTTCTGGACGATGACTGACGC
>7763d969dc92fbe85ad7c5fdbcf4a3ae
TGAGGAATATTGGACAATGGACGAAAGTCTGATCCAGCTATGCCGCGTGCAGGATGACGGCCCTATGGGTTGTAAACTGCTTTTATACAGGAAGAAAAACTCCGACGTGTCGGAACTTGACGGTACTGTAAGAATAAGGATCGGCTAACTCCGTGCCAGCAGCCGCGGTAATACGGAGGATCCAAGCGTTATCCGGAATCATTGGGTTTAAAGGGTCCGTAGGCGGTTTTTTAAGTCAGAGGTGAAATCCTGCAGCTCAACTGTAGAATTGCCTTTGATACTGAAAGACTTGAGTTATTGTGAAGTGGTTAGAATGTGTGGTGTAGCGGTGAAATGCATAGATATCACACAGAATACCAATTGCGAAGGCAGATCACTAACAATATACTGACGCTCAGGG
>22cdd199734cc1a153824060510dbeec
CAGGGAATCTTGCGCAATGGGCGAAAGCCTGACGCAGCGACACCGCGTGGGGGAAGAAGGCCTCAGGGTTGTAAACCCCTTTTCTGGAGGAAGAGATAGGACGGTACTTCAGGAATAAGCATCGGCTAACTACGTGCCAGCAGCCGCGGTAATACGTAGGATGCAAGCGTTGTCCGGATTTACTGGGCGTAAAGGGTGTGTAGGCGGCATGTTAAGTCTCATGTGAAATCTCCCGGCTCAACTGGGAGGGGTCATGGGAAACTGGCAAGCTTGAGGGCAGCAGAGGAAAGCGGAATTCCGGGAGTAGTGGTGGAATGCGTAGATACCCGGAGGAACACCAGAGGCGAAGGCGGCTTTCTGGGCTGTGCCTGACGCTGAGACACGAAAGCGTGGGGAGCAA
>4222a2058560270578de4725f406bdfc
TGGGGAATCTTGCGCAATGGGCGAAAGCCTGACGCAGCAACGCCGCGTGGGGGATGAAGGCTCTCGGGTTGTAAACCCCTTTCAGCAGGGACGAAATTGACGGTACCTGCAGAAGAAGCCCCGGCCAACTACGTGCCAGCAGCCGCGGTGACACGTAGGGGGCGAGCGTTGTCCGGAATTATTGGGCGTAAAGAGCTCGTAGGCGGTTTAGTAAGTCAGATGTGAAAGGTTGGGGCTCAACCCTAAGACTGCATCCGATACTGCTATGACTAGAGTCCGGTAGAGGAGTGTGGAATTCCTGGTGTAGCGGTGAAATGCGCAGATATCAGGAGGAACACCGACGGCGAAGGCAGCACTCTGGGCCGGTACTGACGCTCAGGAGCGAAAGCGTGGGTAGCAA
>98530f19eecffbc77316a99bb7b291e8
CAGGGAATCTTGCGCAATGGGCGAAAGCCTGACGCAGCGACGCCGCGTGCGGGAAGAAGGCCTTCGGGTTGTAAACCGCTTTTCTGAGGGAAGAGAAAGGACGGTACCTCAGGAATAAGCCTCGGCTAACTACGTGCCAGCAGCCGCGGTGATACGTAGGAGGCAAGCGTTGTCCGGATTTACTGGGCGTAAAGGGCGTGTAGGCGGTACAGAAAGTCTTTGCTTAAAGATCCCGGCTCAACTGGGAGAGTGGCAGAGATACTTCTGAACTAGAGGGCAGTAGAGGAGAGCGGAATTCCCGGTGTAGTGGTGGAATGCGTAGATATCGGGAGGAACACCAGTGGCGAAAGCGGCTCTCTGGGCTGTACCTGACGCTGAGGCGCGAAAGCGTGGGTAGCAA
>d7f3bb54900e288c52f14f3bdc472768
TGGGGAATTTTGCACAATAGGGGAAACCCTGATGCAGCGACGCCGCGTGGGTGAAGAAGGCCTTAGGGTTGTAAAACCCTTTCAGCAGGGAAGATGATGACGGTACCTGCAGAAGAAGCCCCGGCAAACTCCGTGCCAGCAGCCGCGGTAATACGGAGGGGGCTAGCGTTGTTCGGAATTACTGGGCGTAAAGCGCACGTAGGCGGTTTGGAAAGTTGGGTGTGAAAGCCCGGGGCTCAACCCCGGAACTGCACTCAAAACTTCCAGGCTAGAGATCTGGAGAGGTGGGCGGAATTCCGAGTGTAGAGGTGAAATTCGTAGATATTCGGAAGAACACCGGTTGCGAAGGCGGCTCACTGGCCAGAGTCTGACGCTGAGGTGCGAAAGCGTGGGGAGCAAA
>05fe35ce44464818e047ddfc7f379aac
TAGGGAATCTTGGACAATGGGGGCAACCCTGATCCAGCCATGCCGCGTGAGTGAAGAAGGCCCTAGGGTCGTAAAGCTCTTTCGCCTGTGATGATAATGACAGTAGCAGGTAAAGAAACCCCGGCTAACTCCGTGCCAGCAGCCGCGGTAATACGGAGGGGGTTAGCGTTGTTCGGAATTACTGGGCGTAAAGCGCGCGTAGGCGGATTGGAAAGTTGGGGGTGAAATCCCGGGGCTCAACCCCGGAACTGCCTTCAAAACTCCCAGTCTAGAGTTCGAGAGAGGTGAGTGGAATTCCGAGTGTAGAGGTGAAATTCGTAGATATTCGGAAGAACACCAGTGGCGAAGGCGGCTCACTGGCTCGATACTGACGCTGAGGTGCGAAAGTGTGGGGAGCAAA
>7fe21c3e6f9e48079db866cfe5051739
TGAGGAATATTGCGCAATGGGGGAAACCCTGACGCAGCAACGCCGCGTGGAGGACGAAGGTTTTCGGATTGTAAACTCCTTAACTGGGGGAAGAGAGAGGACGGTACCCCAGGACGAAGACACGGCTAACTAGGTGCCAGCAGCCGCGGTAATACCTAGGTGTCAAGCGTTATCCGGAATTACTGGGCGTAAAGGGTGCGCAGGCGGCGCTACAAGTCCGGCGTGAAAGCTTCTGGCTTAACTGGGAGAGGACGTTGGAAACTGTAGTGCTAGAGTGAATGAGAGGGGGGCGGAAATCCCGGTGTAGTGGTGGAATGCGTAGATATCGGGAAGAACACCAGAGGCGAAGGCGGCCTCCTGGCATTTTACTGACGCTGAGGCACGAAAGCGTGGGTAGCGA
>1deb91c7d333d0a940149608a5e82485
CAGGGAATCTTGCGCAATGGGCGAAAGCCTGACGCAGCGACACCGCGTGGGGGAAGAAGGCTTTAGGGTCGTAAACCCCTTTTCTCGGGGAGGAGAATGGACAGTACCCGAGGAATAAGGTACGGCTAACTACGTGCCAGCAGCCGCGGTAATACGTAGGTACCGAGCGTTGTCCGAATTTACTGGGCGTAAAGGGCGCGTAGGCGGCTTGTTAAGTCTCATGTGAAATCTCCCGGCTCAACTGGGAGGGGACATGGGAAACTGGCAGGCTCGAGGGCAGTAGAGGGAAGCGGAATTCCCGGAGTAGTGGTGGAATGCGTAGATACCGGGAGGAACACCAGAGGCGAAAGCGGCTTCCTGGGCTGTCCCTGACGCTGAGGCGCGAAAGCGTGGGGAGCAA
>e72bec0e1d0e80f0c4df5a3bb1d905e8
TGGGGAATATTGGACAATGGGCGCAAGCCTGATCCAGCCATACCGCGTGTGTGAAGAAGGCCTTCGGGTTGTAAAGCACTTTAAGTAAGGAAGAAAAGAGTATTGTTAATACCAATACTCCGTGACATTACTTACAGAATAAGGACCGGCTAATTCCGTGCCAGCAGCCGCGGTAATACGGAAGGTCCAAGCGTTAATCGGAATTACTGGGCGTAAAGCGCGCGTAGGTGGTTTATTAAGTTGGGTGTGAAAGCCCCGGGCTCAACCTGGGAACTGCATCCAAAACTGATTCACTAGAGTACGAAAGAGGAAAGTAGAATTCACAGTGTAGCGGTGGAATGCGTAGATATTGTGAAGAATACCGATGGCGAAGGCAGCTTTCTGGTTCTGTACTGACACT
>96c4690b3fb17affce629691109ea5fb
CTAAGAATCTTGCGCAATGGGCGAAAGCCTGACGCAGCAACGCCGCGTGCGGGAGGAAGGCCTTCGGGTTGTAAACCGCTTTTGCGAGGGAAGAAGTTCTGACGGTACCTCGCGAATAAGTCACGGCTAACTACGTGCCAGCAGCCGCGGTAATACGTAGGTGACGAGCGTTGTCCGGATTTACTGGGCGTAAAGCGCCCGCAGGCGGCCCGGCAAGTTTCAGGTGAAATCTCCCGGCTCAACCGGGAGGGGTCCTGGAAAACTGCCAGGCTTGAGGCAGGCAGGGGAATGCGGAATTTCCGGTGTAGCGGTGAAATGCGTAGATATCGGAAGGAACACCAGCGGCGAAGGCGGCATTCTGGGCCTGACCTGACGCTCAGGGGCGAAAGCGTGGGGAGCG
>92fe9165bd2d89c1f2bdaea56f26a9a6
TGGGGAATATTGCGCAATGGGCGAAAGCCTGACGCAGCAACGCCGCGTGGGGGATGACGGCCTTCGGGTTGTAAACCCCTTTCAGCAGGGACGAAAATGACGGTACCTGCAGAAGAAGCCCCGGCCAACTACGTGCCAGCAGCCGCGGTAACACGTAGGGGGCAAGCGTTGTCCGGATTTATTGGGCGTAAAGAGCTCGTAGGCGGTTGCGTAAGTCGGATGTGAAAACTCAGGGCTCAACCCGGAGACGCCATCCGATACTGCGCTGACTAGAGTCCGGTAGAGGAGCATGGAATTCCTGGTGTAGCGGTGAAATGCGCAGATATCAGGAGGAACACCAGCGGCGAAGGCGGTGCTCTGGGCCGGAACTGACGCTGAGGAGCGAAAGCGTGGGTAGCGA
>aaf9e3a31e3d6eb3007bf0faecea5c03
TGAGGAATATTGCGCAATGGGCGAAAGCCTGACGCAGCGACGCCGCGTGGGGGAAGAAGGTTTTCGGATTGTAAACCCCTTTTAGGAGGAAAGATGGGGTGGGCAACCACCCGGACGGTACCTCCAGAAAAAGCCACGGCTAACTTCGTGCCAGCAGCCGCGGTAATACGAAGGTGGCGAGCGTTGTTCGGATTTACTGGGCGTAAAGAGTACGTAGGCGGTTTCGTAAGCCCCTTGGGAAATCTACGGGCTTAACCTGTAAAGTTCGAGGGGGACTGCGAGGCTAGAGGGCGGGAGAGGAGCGCGGAATTCCCGGTGTAGCGGTGAAATGCGTAGATATCGGGAAGAAGGCCGGTGGCGAAGGCGGCGCTCTGGAACGTCTCTGACGCTGAGGTACGAA
>d93eca5981860c37a8c51e8c335d4e3c
TGGGGAATCTTGGGCAATGGGCGCAAGCCTGACCCAGCCATGCCGCGTGTGCGAAGAAGGCTTTAGGGTTGTAAAGCACTTTCAGTGGTGAAGAAAAGCTCGGGGTTAATACCTCCGGGTCTTGACGTTAGCCACAGAAGAAGCACCGGCTAACTCCGTGCCAGCAGCCGCGGTAATACGGAGGGTGCGAACGTTAATCGGAATTACTGGGCGTAAAGCGCGCGTAGGCGGTTCGGCAAGTGGGATGTGAAAGCCCCGGGCTCAACCTGGGAACTGCATTCCAAACTACCGAACTGGAGTATGGTAGAGGGAGGTAGAATTTCCTGTGTAGCGGTGGAATGCGTAGATATAGGAAGGAATACCGATGGCGAAGGCAGCCTCCTGGACCAATACTGACGCT
>4daaec573e88f4d2f25b73acb8546032
TGGGGAATTTTGCGCAATGGGGGAAACCCTGACGCAGCGACGCCGCGTGGAGGATGAAGGCCCTTGGGTTGTAAACTCCTGTCAGGAAGGACGAACGGCAGGGTAGTTAATACCTGCTCTGTTTGACGGTACTTCCAGAGGAAGCTCCGGCTAACTCCGTGCCAGCAGCCGCGGTAAGACGGAGGGAGCAAGCGTTGCTCGGAATCACTGGGCGTAAAGGGCGTGTAGGCGGGATGGTCAGTCGGATGTGAAAGCCCCGGGCTCAACTCGGGAAGTGCATTCGATACTGCCGTTCTTGAGTGTGGTAGAGGAGAGCGGAATTCCTGGTGTAGCGGTGAAATGCGTAGATATCAGGAAGAACACCTGTGGCGAAGGCGGCTCTCTGGACCAATACTGACGC
>ebdac24693532969f0980d07640564e9
TCTAGAAATTTGGGCAATGGGCGAAAGCCTGACCCAGCGACGCCGCGTGGGGGATGAAGCTTCTCGGAGTGTAAACCCCTGTTAGGTGGGACGAAAGCCCGTATACGAACAGTAGGCGGGTTTGACGGTACCACCAGAGGAAGCTCCGGCTAACTCCGTGCCAGCAGCCGCGGTAATACGGGGGGAGCAAGCGTTGTTCGGAGTTATTGGGCGTAAAGGGCGTACAGGCGGTGGTGTCAGTCAGATGTGAAATCCCCCGGCTCAACCGGGGACCTGCATTTGATACTGCATCACTTGAGTACAGGAGAGGAGAGCGGAATTTTCGGTGTAGCGGTGGAATGTGTAGATATCGAAAAGAACACCAGTGGCGAAGGCGGCTCTCTGGCCTGATACTGACGCT
>b676c48239b2e66933af71f2f37e407a
TAGGGAATATTGTGCAATGGGCGAAAGCCTGACACAGCCATGCCGCGTGTGTGAAGAAGGCCCTAGGGTTGTAAAGCACTTTCAGTGGCGAAGAAAAGCACCGTGCTAATACCGCGGTGTCTTGACGTTAACCACAGAAGAAGTACCGGCTAACTCCGTGCCAGCAGCCGCGGTAATACGGAGGGTACGAACGTTAATCGGAATTACTGGGCGTAAAGCGCGCGTAGGCGGTTCGCTAAGTGAGGTGTGAAATCCCCGGGCTCAACCTGGGAACTGCACTTCAAACTGGCGGACTAGAGTGTAGTAGAGGGAGGCGGAATTTCCTGTGTAGCGGTGAAATGCGTAGATATAGGAAGGAACACCAGTGGCGAAGGCGGCCTCCTGGACTAACACTGACGCT
>9cc3f7f95ddfcf67153bf6969602a86b
TGGGGAATTTTCCGCAATGGGCGAAAGCCTGACGGAGCAACGCCGCGTGAGGGATGAAGGCCTCTGGGCTGTAAACCTCTTTTATCAAGGAAGAAGATCTGACGGTACTTGATGAATAAGCCACGGCTAATTCCGTGCCAGCAGCCGCGGTAATACGGGAGTGGCAAGCGTTATCCGGAATTATTGGGCGTAAAGCGTCCGCAGGCGGTCTGTCAAGTCTGCTGTTAAAGCGTGGAGCTTAACTCCATTTCGGCAGTGGAAACTGACAGACTAGAGTGTGGTAGGGGCAGAGGGAATTCCCGGTGTAGCGGTGAAATGCGTAGATATCGGGAAGAACACCAGTGGCGAAGGCGCTCTGCTGGGCCATAACTGACGCTCATGGACGAAAGCCAGGGGAGCG
>a139e163ccb5a767345aff7f1d939946
TGAGGGATATTGCACAATGGGCGGAAGCCTGATGCAGCGACGCCGCGTGGGCGAAGAAGGTTTTCGGATCGTAAAGCCCTTTTCTATGTGACGAGAGAGGACGGTAGCATAGGAATAAGTGTCGGCTAACTACGTGCCAGCAGCCGCGGTAAAACGTAGGACACGAACGTTATCCGGAGTTACTGGGCGTAAAGCGCGCGCAGGCGGTTGTGTAAGTCTTCTATGAAAGTCGCTGGCTAAACTGGCGGAGTGTGGGAGAGACTGCATAACTAGAGAGAAATAGAGGGAAGTAGAATTCCGGGTGTAGTGGTGAAATGCGTAGATATCCGGAGGAATATCGGAGGCGAAGGCGGCTTCCTGGATTTCCACTGACGCTGAGGCGCGAAAGCGTGGGTAGCGA
>abe75b4ce318df9a3dbd5277c321f2d8
TAGGGAATATTGGACAATGGGCGCAAGCCTGATCCAGCAATGCCGCGTGTGTGAAGAAGGCCTGCGGGTTGTAAAGCACTTTCAGTGGGGAAGACAAACTCGAGGTTAATACCCTCGGGTCTCGACGTTACCCACAGAAGAAGCACCGGCCAACTCCGTGCCAGCAGCCGCGGTAATACGGAGGGTGCGAGCGTTAATCGGAATTACTGGGCGTAAAGCGCACGCAGGTGGCTGGGTCAGTCGGTTGTGAAATCCCCGGGCTTAACCTGGGAATTGCGATCGAAACTGCCCGGCTAGAGTATGGGAGAGGGAAGTGGAATTCCCGGTGTAGCGGTGAAATGCATAGATATCGGGAGGAACACCAGTGGCGAAGGCGGCTTCCTGGCCCAATACTGACACT
>7704ad60dbb72901b03df63bb88248ac
TGAGGAATATTGCGCAATGGGGGAAACCCTGACGCAGCAACGCCGCGTGGAGGACGAAGGTTTTCGGATTGTAAACTCCTTAACTGGGGGAAGAGAGAGGACGGTACCCCAGGACGAAGACACGGCTAACTAGGTGCCAGCAGCCGCGGTAATACCTAGGTGTCGAGCGTTATCCGGAATTACTGGGCGTAAAGGGTGCGCAGGCGGCGCTACAAGTCCGGCGTGAAAGCTTCTGGCTTAACTGGGAGAGGACGTCGGAAACTGTAGAGCTAGAGTGAATGAGAGGGGGGCGGAAATCCCGGTGTAGTGGTGGAATGCGTAGATATCGGGAAGAACACCAGAGGCGAAGGCGGCCTCCTGGCATTTTACTGACGCTGAGGCACGAAAGCGTGGGTAGCGA
>c50b3a804961e44d1d39a5f3621f1f1b
TGGGGAATATTGGACAATGGGCGAAAGCCTGATCCAGCAATGCCGCGTGTGTGAAGAAGGCCCTAGGGTTGTAAAGCACTTTCAATGGGGAAGAAAAGCAGGGTGCCAATACCACCCTGTCATGACGTTACCCATAGAAGAAGCACCGGCTAACTCCGTGCCAGCAGCCGCGGTAATACGGAGGGTGCGAGCGTTAATCGGAATTACTGGGCGTAAAGGGCGCGTAGGCGGCTCGATAAGTTGGATGTGAAAGCCCCGGGCTCAACCTGGGAATTGCGTTCAATACTGTCGGGCTGGAGTGTGGTAGAGGGAAGTGGAATTCCCGGTGTAGCGGTGAAATGCGTAGATATCGGGAGGAACACCAGTGGCGAAGGCGGCTTCCTGGACCAACACTGACGCT
>f2c4c4ba1f1fb0e1ec8bb9d6a8874339
TAGGGAATCTTGCACAATGGGGGAAACCCTGATGCAGCGATGCCGCGTGAGTGAAGAAGGCCTTTGGGTTGTAAAGCTCTTTCGTCGGGGAAGAAAATGACTGTACCCGAATAAGAAGGTCCGGCTAACTTCGTGCCAGCAGCCGCGGTAATACGAAGGGACCTAGCGTAGTTCGGAATTACTGGGCTTAAAGAGTTCGTAGGTGGTTAAAAAAGTTGGTGGTGAAATCCCAGAGCTTAACTCTGGAACTGCCATCAAAACTTTTTAGCTAGAGTATGATAGAGGAAAGCAGAATTTCTAGTGTAGAGGTGAAATTCGTAGATATTAGAAAGAATACCAATTGCGAAGGCAGCTTTCTGGATCATTACTGACACTGAGGAACGAAAGCATGGGTAGCGAA
>2f171d97ae681dd3bfa398c71603daf8
TGGGGAATATTGGACAATGGGCGCAAGCCTGATCCAGCAATGCCGCGTGTGTGAAGAAGGCCTGCGGGTTGTAAAGCACTTTCAGTGGGGAAGAAAATCTCGAGGTTAATACCCTCGGGCCTTGACGTTACCCACAGAAGAAGCACCGGCCAACTCCGTGCCAGCAGCCGCGGTAATACGGAGGGTGCAAGCGTTAATCGGAATTACTGGGCGTAAAGGGCACGCAGGTGGCTGGGTCAGTCGGATGTGAAAGCCCCGGGCTTAACCTGGGAACTGCATTCGATACTACCCGGCTCGAGTATGGGAGAGGGAAGCGGAATTCCCGGTGTAGCGGTGAAATGCGTAGATATCGGGAGGAACATCAGTGGCGAAGGCGGCTTCCTGGCCCAATACTGACACT
>3c3e3d0ee5600e630d81664b37272934
TGGGGAATATTGGACAATGGGCGCAAGCCTGATCCAGCCATGCCGCGTGAGTGATGAAGGCCTTAGGGTTGTAAAGCTCTTTCGCCGGGGAAGATAATGACGGTACCCGGAAAAGAAGCCCCGGCCAACTCCGTGCCAGCAGCCGCGGTAATACGGAGGGGGCTAGCGTTGTTCGGAATTACTGGGCGTAAAGCGCGCGTAGGCGGCTTGCCAAGTCGGGGGTGAAATCCCGGGGCTCAACCCCGGAACTGCCCTCGAAACTGGTTCGCTGGAGTCCGGGAGAGGTGAGTGGAATTCCCAGTGTAGAGGTGAAATTCGTAGATATTGGGAAGAACACCAGTGGCGAAGGCGGCTCACTGGACCGGTACTGACGCTGAGGTGCGAAAGCGTGGGGAGCAAA
>238c4476003ad8e16399c355fa1789b0
TAGGGAATCTTGGGCAATGGGCGAAAGCCTGACCCAGCAACGCCGCGTGGGTGATGAAGGCCCTCGGGTCGTAAAGCCCTGTCAGAGGGAACGAATGTTCCCGGGACGAACAATTCCGGGAAGTGACGGTACCCTCAGAGGAAGCACCGGCTAACTCCGTGCCAGCAGCCGCGGTAAGACGGAGGGTGCTAGCGTTGTTCGGAATTACTGGGCGTAAAGCGCGTGTAGGCGGTTCGGCAAGTTGCGTGTGAAAGCCCCCGGCCCAACCGGGGAAGTGCACTCAAAACTGCCGAGCTTGAGTTCGGAAGAGGGGGGTGGAATTCCAGGTGTAGCGGTGAAATGCGTAGATATCTGGAGGAACACCAGTGGCGAAGGCGACCCCCTGGTCCGCGACTGACGC
>b0170148d3a9f014100ced8cdc4eee08
TAGGGAATCTTGCGCAATGGGCGAAAGCCTGACGCAGCAACGCCGCGTGGGGGATGAATGCCTTCGGGTTGTAAACCCCTTTCAGCAGGGACGAAAATGACGGTACCTGCAGAAGAAGCTCCGGCCAACTACGTGCCAGCAGCCGCGGTAATACGTAGGGAGCGAGCGTTGTCCGGAATTATTGGGCGTAAAGAGCTCGTAGGCGGTTCAGTAAGTCGGGTGTGAAAACTCAAGGCTCAACCTTGAGACGCCACTCGATACTGCTGTGACTTGAGTCCGGTAGAGGAGTGTGGAATTCCTGGTGTAGCGGTGAAATGCGCAGATATCAGGAGGAACACCAGCGGCGAAGGCGGCACTCTGGGCCGGTACTGACGCTGAGGAGCGAAAGCATGGGGAGCAA
>ad8c7dc27733141c2b8e6f1b290524bd
TAGGGAATATTGGACAATGGGCGCAAGCCTGATCCAGCAATGCCGCGTGTGTGAAGAAGGCCTTAGGGTTGTAAAGCACTTTCGGTGGGGACGAAGAGTCCGGCGTTAATACCGCCGGGTTTTGACTGTACCCGCATAAGAAGCACCGGCTAACTCCGTGCCAGCAGCCGCGGTAATACGGAGGGTGCAAGCGTTAATCGGAATTACTGGGCGTAAAGCGCGCGTAGGCGGTCTGGTCAGTCGGATGTGAAAGCCCCGGGCTTAACCCGGGAACTGCGTTCGAAACTGCCGGACTTTGAGTGTGGTAGAGGGAAGTGGAATTCCGTGTGTAGCGGTGAAATGCGTAGAGATGCGGAGGAACACCAGTTGCGAAGGCGACTTCCTGGACCAACACTGACGC
>0c4e8030785bd056039eb0b57556cc0e
TGAGGAATATTGGACAATGGGCGAAAGCCTGATCCAGCCATGCCGCGTGAGTGATGAAGGCCTTAGGGTTGTAAAGCTCTTTCAGCGGGGAAGATGATGACGGTACCCGCAGAAGAAGCCCCGGCCAACTCCGTGCCAGCAGCCGCGGTAATACGGAGGGGGCTAGCGTTGTTCGGAATTACTGGGCGTAAAGCGCGCGTAGGCGGTTGGCCAAGTCAGGCGTGAAATCCCCGGGCTCAACCTGGGAACTGCGCTTGATACTGGCCGGCTAGAGTCCGGGAGAGGGTAGTGGAATTCCCAGTGTAGAGGTGAAATTCGTAGATATTGGGAAGAACACCGGCGGCGAAGGCGGCTACCTGGACCGGTACTGACGCTGAGGTGCGAAAGCGTGGGGAGCAAA
>0be3792043c191d2b7e876a7f996eacd
TGAGGAATATTGCGCAATGGGGGAAACCCTGACGCAGCAACGCCGCGTGGAGGACGAAGGTTTTCGGATTGTAAACTCCTTAACTGGGGGAAGAGAGAGGACGGTACCCCAGGACGAAGACACGGCTAACTAGGTGCCAGCAGCCGCGGTAATACCTAGGTGTCAAGCGTTATCCGGAATTACTGGGCGTAAAGGGTGCGCAGGCGGCGCGACAAGTCCGGCGTGAAAGCTTCTGGCTTAACTGGGAGAGGACGTCGGAAACTGTCGGGCTAGAGTGAATGAGAGGGAGGCGGAAATCCCGGTGTAGTGGTGGAATGCGTAGATATCGGGAAGAACACCAGAGGCGAAGGCGGCCTCCTGGCATTTTACTGACGCTGAGGCACGAAAGCGTGGGTAGCGA
>0f9ea7d399a6160327c743e34a55e24f
CAGGGAATCTTGGGCAATGGGCGAAAGCCTGACCCAGCGACGTCGCGTGGGGGATGAAGGCCCTAGGGTTGTAAACCCCTTTTCCCAGGGAAGAGAGAGGACGGTACTTGGGGAATAAGCCCCGGCTAACTACGTGCCAGCAGCCGCGGTAATACGTAGGGGGCAAGCGTTACCCGGAATTACTGGGCGTAAAGAGCGCGTAGGCGGCTAGGTAAGTCTCTTGTGAAAGCTCCCGGCTTAACTGGGAGAGGTCAAGAGATACTACCTGGCTAGAGGGCAGTAGAGGAAGGCGGAATTCCCGGTGTAGCGGTGAAATGCGTAGATATCGGGAGGAACACCAGTGGCGAAGGCGGCCTTCTGGGCTGTGCCTGACGCTGAGGCGCGAGAGCGTGGGGAGCAA
>64ac4553286ac82c7f6aaee25cbc3ef9
TAGGGAATATTGCACAATGGAGGAAACTCTGATGCAGCGATGCCGCGTGAGTGAAGAAGGCCTTTGGGTTGTAAAGCTCTTTCGTCGGGGAAGAAAATGACTGTACCCGAATAAGAAGGTCCGGCTAACTTCGTGCCAGCAGCCGCGGTAATACGAAGGGACCTAGCGTAGTTCGGAATTACTGGGCTTAAAGAGTTCGTAGGTGGTTAAAAAAGTTGGTGGTGAAATCCCAGAGCTTAACTCTGGAACTGCCATCAAAACTTTTTAGCTAGAGTATGATAGAGGAAAGCAGAATTTCTAGTGTAGAGGTGAAATTCGTAGATATTAGAAAGAATACCAATTGCGAAGGCAGCTTTCTGGATCATTACTGACGCTGAGGAACGAAAGCATGGGTAGCGAA
>d97efc6a74fa29a3dc1e5c67a3ceeb99
CAGGGAATCTTGCGCAATGGGCGAAAGCCTGACGCAGCGACACCGCGTGAGGGAAGAATGCTTTCGGGTTGTAAACCTCTTTTGTCAGGGAAGAGAAGGGACGGTACCTGACGAATAAGCCCCGGCTAACTACGTGCCAGCAGCCGCGGTAATACGTAGGGGGCGAGCGTTGTCCGGATTTATTGGGCGTAAAGGGCGAGTAGGCGGCACGTCAAGTCCCATGTGAAATCTCCCGGCTCAACCGGGAGGGGTCATGGGAAACTGGCGAGCTTGAGGACAGCAGAGGAGAGCGGAATTCCCGGAGTAGTGGTGAAATGCGTAGATACCGGGAGGAACACCAGAGGCGAAAGCGGCTCTCTGGGCTGCCCCTGACGCTGAGGCGCGAAAGCATGGGTAGCAA
>19917711fe9187760e1c0729e2541206
CAGGGAATCTTGCGCAATGGGCTAAAAGGCCTGACGCAGCGACACCGCGTGGGGGATGAAGGCTCTAGGGTTGTAAACCCCTTTTCTCGGGGAAGAGTGAGGACGGTACCCGAGGAATAAGCCTCGGCTAACTACGTGCCAGCAGCCGCGGTAACACGTAGGAGGCGAGCGTTGTCCGGATTTACTGGGCGTAAAGGGCGAGTAGGCGGCCCGTCAAGTCTCATGTGAAATCTCCCGGCTCAACTGGGAGGGGTCATGGGAAACTGGCGAGCTTGAGGTCAGCAGAGGAAAGTGGAATTCCCGGAGTAGCGGTGAAATGCGTAGATACCGGGAGGAACATCAGAGGCGAAGGCGACTTTCTGGGCTGCACCTGACGCTGAGGCGCGAAAGCATGGGGAGC
>2dba8be643559634e3ba36a5c2ba6a18
TGGGGAATCTTGCACAATGGGGGAAACCCTGATGCAGCGATGCCGCGTGAGTGAAGAAGGCCCTTGGGTTGTAAAACTCTTTCGTCGGGGAAGAAAATGACTGTACCCGAATAAGAAGGTCCGGCTAACTTCGTGCCAGCAGCCGCGGTAATACGAAGGGACCTAGCGTAGTTCGGAATTACTGGGCTTAAAGAGCTCGTAGGTGGTTAAAAAAGTTGATGGTGAAATCCCAAGGCTTAACCTTGGAACTGCCATCAAAACTTTTTAGCTAGAGTGTGATAGAGGTAAGTGGAATTTCTAGTGTAGAGGTGAAATTCGTAGATATTAGAAAGAACACCAAATGCGAAGGCAACTTACTGGGTCACTACTGACACTGAGGAGCGAAAGCATGGGTAGCGAA
>fc2ef6a1d4d9a53d5d6afc19a82f2979
TGGGGAATATTGGACAATGGGGGAAACCCTGATCCAGCGACGCCGCGTGGGTGATGAAGGCTTTCGGGTCGTAAAGCCCTGTCAGGAGGAAAGAACGCTCCTATAGCGAATAGCTATAGGAAGTGACGGTACCTCCAAAGGAAGCACCGGCCAACTCCGTGCCAGCAGCCGCGGTAAGACGGAGGGTGCGAGCGTTGCTCGGAATCACTGGGCGTAAAGGGTGCGTAGGCGGTCCTTCAAGTCTGACGTGAAAGCCCAGGGCTCACCCCTGGAAGTGCGCCAGAAACTGATGGACTTGAGTACCGGAGGGGAGAGTGGAATTCCCGGTGTAGCGGTGAAATGCGTAGATATCGGGAGGAATACCGGTGGCGAAAGCGACTCTCTGGACGGTTACTGACGC
>d8af60c69d464cfe42e921454b16e85c
TGAGGAATATTGCGCAATGGGGGAAACCCTGACGCAGCAACGCCGCGTGGAGGACGAAGGTTTTCGGATTGTAAACTCCTTAACTGGGGGAAGAGGAAGGACGGTACCCCAGGACGAAGACACGGCTAACTACGTGCCAGCAGCCGCGGTAACACGTAGGTGTCGAGCGTTATCCGGAATTACTGGGCGTAAAGGGTGCGCAGGCGGCGGTGCAAGTCTGGCGTGAAAGCTCCTGGCTTAACTGGGAGAGGACGTTGGAAACTGCATGGCTAGAGTGAATGAGAGGGGGGCGGAAATCCCGGTGTAGTGGTGGAATGCGTAGAGATCGGGAAGAACACCAGAGGCGAAGGCGGCCCCCTGGCATTTGACTGACGCTGAGGCACGAAAGCGTGGGTAGCGA
>fa1e6af98377e62ad622e89b45391add
TGGGGAATATTGGACAATGGGGGAAACCCTGATCCAGCGACGCCGCGTGGGTGATGAAGGCCTTCGGGTCGTAAAGCCCTGTCAGGAGGAAAGAACGCTCCTATAGCGAATACCTATAGGAAGTGACGGTACCTCCAAAGGAAGCACCGGCCAACTCCGTGCCAGCAGCCGCGGTAAGACGGAGGGTGCGAGCGTTGCTCGGAATCACTGGGCGTAAAGGGTGCGTAGGCGGTCTTTCAAGTCTGACGTGAAAGCCCAGGGCTCACCCCTGGAAGTGCGCCAGAAACTGATGGACTTGAGTACCGGAGGGGAGAGTGGAATTCCCGGTGTAGCGGTGAAATGCGTAGATATCGGGAGGAATACCGGTGGCGAAAGCGACTCTCTGGACGGTTACTGACGC
>7c837c9999bac0daa4c42f5b76f57d43
CAGGGAATATTGCGCAATGGGCGAAAGCCTGACGCAGCGACGCCGCGTGGGGGATGAAGGCCTTCGGGTTGTAAACCCCTTTCAGGAGGGAAGAAATTGACGGTACCTCCAAAAGAAGCCCCGGCCAACTACGTGCCAGCAGCCGCGGTAAGACGTAGGGGGCGAGCGTTGTCCGGAATCATTGGGCGTAAAGGGCTCGTAGGCGGCTCGGTAAGTCGATCGTGAAATCCCGGAGCTCAACTCCGGAACTGCGGTCGATACTGCCGTGGCTAGAGTCAGGTAGAGGAGAGTAGAATTCCCGGTGTAGCGGTGGAATGCGCAGATATCGGGAGGAATACCATTTAGCGAAGGCGGCTCTCTGGGCCTGTACTGACGCTGAGGAGCGAAAGCGTGGGTAGCA
>eed1ee36a9203b6063a1edf886348eae
TGGGGAATATTGGACAATGGGGGCAACCCTGATCCAGCAATGCCGCGTGTGTGACGAAGGCCTTAGGGTTGTAAAGCACTTTCAGTCGTGACGATGATGACGGTAGCGACAGAAGAAGCCCCGGCTAACTCCGTGCCAGCAGCCGCGGTAATACGGAGGGGGCGAGCGTTGTTCGGAATTACTGGGCGTAAAGGGCGTGTAGGCGGCGCGATCAGTCAGGCGTGAAAGCCCGGGGCTCAACCCCGGAACGTCGCTTGATACTGTTGTGCTCGAGAGCGGGAGAGGGCAGTGGAATTCCCAGTGTAGAGGTGAAATTCGTAGATATTGGGAAGAACACCAGTGGCGAAGGCGGCTGCCTGGCCCGCATCTGACGCTGAGGCGCGAAAGCGTGGGGAGCGAA
>58012c87a77ab67bcbaef08b0d83d646
TGAGGAATATTGCGCAATGGGCGAAAGCCTGACGCAGCGACGCCGCGTGGGGGAAGAAGGTTTTCGGATTGTAAACCCCTTTTAGGAGGAAAGATGGGGTGGTTCGCCACCCGGACGGTACCTCCAGAAAAAGCCACGGCTAACTTCGTGCCAGCAGCCGCGGTAATACGAAGGTGGCGAGCGTTGTTCGGATTTACTGGGCGTAAAGAGCACGTAGGCGGTTTAGTAAGCCCCTTGGGAAATCTACGGGCTTAACCCGTAAAGGTCGAGGGGGACTGCTAAGCTAGAGGGCGGGAGAGGAGCGCGGAATTTCCGGTGTAGCGGTGAAATGCGTAGATATCGGGAAGAAGGCCGGTGGCGAAGGCGGCGCTCTGGAACGTCTCTGACGCTGAGGTGCGAA
>6d136b6d5c5baf389c57138ab30f29e8
TGGGGAATATTGCGCAATGGGGGAAACCCTGACGCAGCCATGCCGCGTGAGTGAAGAAGGTCTTCGGATTGTAAAGCTCTTTCAACGGGGAAGATGATGACGGTACCCGTAGAAGAAGCCCCGGCTAACTTCGTGCCAGCAGCCGCGGTAATACGAAGGGGGCTAGCGTTGTTCGGAATTACTGGGCGTAAAGGGCGTGTAGGCGGTGCGATCAGTCAGAGGTGAAAGCCCCGGGCTCAACCTGGGAATTGCCTTTGATACTGTCACACTAGAGTTCGGGAGAGGGTAGTGGAATTCCCAGTGTAGAGGTGAAATTCGTAGATATTGGGAAGAACACCGGTGGCGAAGGCGGCTACCTGGACCGATACTGACGCTGAGGCGCGAAAGCGTGGGGAGCAAA
>1fed7ac9bad928f14efd5ca856616c4b
TGGGGAATATTGCGCAATGGGCGAAAGCCTGACGCAGCAACGCCGCGTGGGGGATGAATGCCTTCGGGTTGTAAACCCCTTTCAGCAGGGACGAAAATGACGGTACCTGCAGAAGAAGCCCCGGCCAACTACGTGCCAGCAGCCGCGGTAACACGTAGGGGGCAAGCGTTGTCCGGATTTATTGGGCGTAAAGAGCTCGTAGGCGGTTGCGTAAGTCGGATGTGAAAACTCAGGGCTCAACCCGGAGACGCCATCCGATACTGCGCTGACTAGAGTCCGGTAGAGGAGCATGGAATTCCTGGTGTAGCGGTGAAATGCGCAGATATCAGGAGGAACACCAGTGGCGAAGGCGGTGCTCTGGGCCGGTACTGACGCTGAGGAGCGAAAGCGTGGGTAGCGA
>3105a7cca2e029c29f652342b678313d
TGGGGAATCTTGCACAATGGAGGAAACTCTGATGCAGCGATGCCGCGTGAGTGAAGAAGGCCTTTGGGTTGTAAAGCTCTTTCGTCGGGGAAGAAAATGACTGTACCCGAATAAGAAGGTCCGGCTAACTTCGTGCCAGCAGCCGCGGTAATACGAAGGGACCTAGCGTAGTTCGGAATTACTGGGCTTAAAGAGTTCGTAGGTGGTTGAAAAAGTTAGTGGTGAAATCCCAGAGCTTAACTCTGGAACTGCCATTAAAACTTTTCAGCTAGAGTATGATAGAGGAAAGCAGAATTTCTAGTGTAGAGGTGAAATTCGTAGATATTAGAAAGAATACCAATTGCGAAGGCAGCTTTCTGGATCATTACTGACACTGAGGAACGAAAGCATGGGTAGCGAA
>4fa99b7c0018d70c55dfbea300f54aa6
TCTAGAAATTTGGGCAATGGGCGAAAGCCTGACCCAGCGACGCCGCGTGGGGGATGAAGCTTCTCGGAGTGTAAACCCCTGTTAGGTGGGACGAAAGCCCGTATACGAATAGTAGGCGGGTTTGACGGTACCACCAGAGGAAGCTCCGGCTAACTCCGTGCCAGCAGCCGCGGTAATACGGGGGGAGCAAGCGTTGTTCGGAGTTATTGGGCGTAAAGGGCGTACAGGCGGTGGTGTCAGTCAGATGTGAAATCCCCCGGCTCAACCGGGGACCTGCATTTGATACTGCATCACTTGAGTACAGGAGAGGAGAGCGGAATTTTCGGTGTAGCGGTGGAATGTGTAGATATCGAAAAGAACACCAGTGGCGAAGGCGGCTCTCTGGCCTGATACTGACGCT
>198b0b6c039e69d2f5cbc05a4fddc907
TAGGGAATATTGTGCAATGGGCGAAAGCCTGACACAGCCATGCCGCGTGTGTGAAGAAGGCCCTAGGGTTGTAAAGCACTTTCAGCGGAGAAGAAAAGCCCGGGGCTAATACCCCCAGGTCTTGACGTTACCCGCAGAAGAAGCACCGGCTAACTCCGTGCCAGCAGCCGCGGTAATACGGAGGGTGCGAACGTTAATCGGAATTACTGGGCGTAAAGCGCGCGTAGGCGGTTCGTTAAGTGAGATGTGAAATCCCCGGGCTCAACCTGGGAACTGCATTTCAAACTGGCGGACTAGAGTGTAGTAGAGGGAGGCGGAATTTCCTGTGTAGCGGTGGAATGCGTAGATATAGGAAGGAACACCAGTGGCGAAGGCGGCCTCCTGGACTAACACTGACGCT
>86f9496c966ca9b6fd2cad4f019115c1
TGGGGAATATTGGACAATGGGGGCAACCCTGATCCAGCCATGCCGCGTGAGTGAAGAAGGCCTTAGGGTTGTAAAGCTCTTTCAGCGGGGAAGATAATGACGGTACCCGCAGAAGAAGCCCCGGCTAACTCCGTGCCAGCAGCCGCGGTAAGACGGAGGGGGCTAGCGTTGTTCGGATTTACTGGGCGTAAAGCGCGCGTAGGCGGCTTGTCTAGTTGGGCGTGAAAGCCCGGGGCTCAACCCCGGAACTGCGCTCAAAACTGGCTCGCTAGAGACCGGGAGAGGAGAGCGGAATTCCCAGTGTAGAGGTGAAATTCGTAGATATTGGGAAGAACACCAGTGGCGAAGGCGGCTCTCTGGTCCGGTTCTGACGCTGAGGTGCGAAAGCGTGGGGAGCAAA
>f35b970de61e72d4b78af313574cc1ba
TGGGGAATATTGGACAATGGGGGCAACCCTGATCCAGCCATGCCGCGTGAGTGAAGAAGGCCTTAGGGTTGTAAAGCTCTTTCAGCGGGGAAGATAATGACGGTACCCGCAGAAGAAGCCCCGGCTAACTCCGTGCCAGCAGCCGCGGTAAGACGGAGGGGGCTAGCGTTGTTCGGATTTACTGGGCGTAAAGCGCGCGTAGGCGGCTTGCCAAGTTGGGCGTGAAAGCCCGGGGCTCAACCCCGGAACTGCGCTCAAAACTGGCAGGCTAGAGACCGGAAGAGGAGAGTGGAATTCCCAGTGTAGAGGTGAAATTCGTAGATATTGGGAAGAACACCAGTGGCGAAGGCGGCTCTCTGGTCCGGTTCTGACGCTGAGGTGCGAAAGCGTGGGGAGCAAA
>844d979aff1f5478caad6bae3bfbc900
TGGGGAATATTGGACAATGGGCGCAAGCCTGATCCAGCAATGCCGCGTGTGTGAAGAAGGCCTTCGGGTTGTAAAGCACTTTCGATTGGGAAGAAGGGCGCGGGGTTAACAGCCGCGCGTCTTGACGGTACCAGTTGAAGAAGCACCGGCTAACTCCGTGCCAGCAGCCGCGGTAATACGGAGGGTGCAAGCGTTAATCGGAATTACTGGGCGTAAAGCGCACGCAGGCGGTTTGTTAAGTCGGATGTGAAAGCCCCGGGCTCAACCTGGGAATTGCATTCGATACTGGCGAACTAGAGTATGGCAGAGAGAGGTGGAATTCCGCATGTAGCGGTGAAATGCGTAGAGATGCGGAGGAACATCAGTGGCGAAGGCGACCTCTTGGGCCAATACTGACGCT
>06ee2a82487b25154d5351b4726d99f4
TGGGGAATATTGGACAATGGGCGAAAGCCTGATCCAGCAATGCCGCGTGTGTGAAGAAGGCCTGCGGGTTGTAAAGCACTTTCATCAGGGACGAAAATCCCGGGGCGAACACCCCCGGGCCTTGACTTAACCTGAACAAGAAGCACCGGCTAACTCCGTGCCAGCAGCCGCGGTAATACGGAGGGTGCGAGCGTTAATCGGAATTACTGGGCGTAAAGCGCACGTAGGAGGCGGGATCAGTCAGATGTGAAATCCCCGGGCTCAACCTGGGAATTGCATTTGATACTGTCCCGCTAGAGTCTGGCAGAGGTAAGCGGAATTCCGGGTGTAGCGGTGGAATGCGTAGATATCCGGAAGAACACCAGTGGCGAAGGCGGCTTACTGGGCCAAGACTGACTCT
>8b39a1215e25879565edf570064f30e4
TAGGGAATATTGGACAATGAGCGCAAGCTTGATCCAGCCATACCGCGTGTGTGAAGAAGGCTTTCGGGTTGTAAAGCACTTTAAGCAGGGAGAAAAAGTTATAGGTTAATACCCTATGACCGTGATGTTACCTGCAGAATAAGCACCGGCTAATTCCGTGCCAGCAGCCGCGGTAATACGGAAGGTGCAAGCGTTAATCGGAATTACTGGGCGTAAAGCGCGCGTAGGTGGTTTGTTAAGTTGGATGTGAAAGCCCTGGGCTCAACCTAGGAACTGCATCCAAAACTAACTCACTAGAGTACGATAGAGGGAGGTAGAATTCATAGTGTAGCGGTGGAATGCGTAGATATTATGAAGAATACCAGTGGCGAAGGCGGCCTCCTGGATCTGTACTGACACT
>25a0ff29158e847e84ab49c67d33b9b8
TGGGGAATATTGGACAATGGGCGCAAGCCTGATCCAGCCATACCGCGTGTGTGAAGAAGGCCTTCGGGTTGTAAAGCACTTTAAGCAGGGAGAAAAAGTTATAAGTTAATACCTTATAACCGTGATGTTACCTGCAGAATAAGCACCGGCTAATTCCGTGCCAGCAGCCGCGGTAATACGGAAGGTGCAAGCGTTAATCGGAATTACTGGGCGTAAAGCGCGCGTAGGTGGTTTGTTAAGTTGGATGTGAAAGCCCTGGGCTCAACCTAGGAACTGCATCCAAAACTAACTCACTAGAGTACGATAGAGGGAGGTAGAATTCATAGTGTAGCGGTGGAATGCGTAGATATTATGAAGAATACCAGTGGCGAAGGCGGCCTCCTGGATCTGTACTGACACT
>86b164d6bb52fe9c09582ca45e860c30
TAAGGAATTTTGCACAATGGGCGAAAGCCTGATGCAGCAACGCCGCGTGAACGATGAAGTTTTTAGGAATGTAAAGTTCTGTCGTATGGGAAGAGATCTTTCGAATGTTAATACCATTCGTTAATGACGGTACCATACAAGAAAGCACCGGCTAACTTCGTGCCAGCAGCCGCGGTAATACGAGGGGTGCTAGCGTTGTCCGGATTTACTGGGCGTAAAGGGTACGTAGGCGTTTTAATAAGTTGAATGTTAAATATCTTAGCTTAACTAAGAAAATGCATTCAAAACTGTTAAAATAGAGTTTGAGAGAGGAACGCAGAATTCATGGTGGAGCGGTGACATGCGTAGATATCATGAGGAAAGTCAAATGCGAAGGCAGCCTTCTGGCTCAAAACTGACG
>3493f336ab6995614ddbf81293b612c7
CAAGGAATCTTGCGCAATGGGCGAAAGCCTGACGCAGCGACACCGCGTGGGGGAAGAAGGCCCTAGGGTTGTAAACCCCTTTTCTCGGGGAAGAGTAAGGACGGTACCCGAGGAATAAGGTTCGGCTAACTACGTGCCAGCAGCCGCGGTAATACGTAGGAACCGAGCGTTGTCCGGATTTACTGGGCGTAAAGGGCGCGTAGGCGGCCCGTTAAGTCTCATGTGAAATCTCCCGGCCCAACTGGGAGGGGTCATGGGAAACTGGCGGGCTCGAGGGCAGCAGAGGAGAGTGGAATTCCCGGAGTAGTGGTGATATGCGTAGATACCGGGAGGAACACCCGAGGCGAAGGCGACTCTCTGGGCTGATCCTGACGCTGAGGCGCGAAAGCATGGGGAGCAA
>48c98c01c043bcc3be99fcecfd6bf5b1
TACGGGATATTGCGCAATGGGCGAAAGCCTGACGCAGCAACGCCGCGTGAAGGATGAAGGCCTTCGGGTCGTAAACTTCTGTCAGGCGGGACGAACGAGCGGCGGTGAATACCCGCCGTTTCTTGACGGTACCGCCGGAGGAAGCCCCGGCTAACTCCGTGCCAGCAGCCGCGGTAATACGGAGGGGGCAAGCGTTATTCGGAATTATTGGGCGTAAAGGGCGTGTAGGCGGCTTGATAAGCCAAAGGTGAAATCCCTCAGCTCAACTGAGGAACTGCCTTTGGAACTGTCTCGCTAGAGGCCAGGAGAGGGTAGCGGAATTCCCAGTGTAGCGGTGAAATGCGTAGATATTGGGAGGAACACCAGTGGCGAAGGCGGCTACCTGGACTGGTACTGACGC
>d4eda375dd701162fa0edc4752151df9
TCGGGAATATTGGACAATGGAGGAAACTCTGATCCAGCAATGCCGCGTGTGTGATGAAGGCCCTAGGGTTGTAAAGCACTTTCAACGGTGAAGATGATGACGGTAGCCGTAGAAGAAGCCCCGGCTAACTTCGTGCCAGCAGCCGCGGTAATACGAAGGGGGCGAGCGTTGTTCGGAATTATTGGGCGTAAAGGGCGCGCAGGCGGTTTGGATAGTTAGACGTGAAAGCCCTGGGCTTAACCTAGGAACTGCGTTTAATACTGCCAAACTAGAGAACTAGAGAGGATAGCGGAACTCCCAGTGTAGAGGTGAAATTCGTAGATATTGGGAAGAACATCAGTGGCGAAAGCGGCTGTCTGGCTAGTTTCTGACGCTGAGGCGCGAAAGCGTGGGGAGCAAA
>930b143dc56c5f1672be43916b666720
CAAAGAATTTTGGGCAATGGGCGAAAGCCTGACCCAGCGACACCGCGTGGGGGATGAAGGCCCTAGGGTCGTAAACCCCTTTTTCGAGGGAAGAGAAAGGACGGTACCTCGAGAATAAGCCCCGGCTAACTACGTGCCAGCAGCCGCGGTAACACGTAGGGGGCAAGCGTTACCCGGATTTACTGGGCGTAAAGAGCGCGTAGGCGGCTGAGTAAGTCTCCTGTGAAATCTTCCGGCTCAACTGGAAGAGGTCAGGGGATACTGCTCGGCTTGAGGGCGGAAGAGGAAGACGGAATTCCCGGTGTAGCGGTGATATGCGTAGATATCGGGAGGAACACCAGAGGCGAAGGCGGTCTTCTGGGCCGTGCCTGACGCTGAGGCGCGAAAGCGTGGGTAGCAA
>cfb62e87f57f9fc2a6a357109550d49d
CAAAGAATTTTGGGCAATGGGCGAAAGCCTGACCCAGCGACACCGCGTGGGGGATGAAGGCCCTAGGGTCGTAAACCCCTTTTTCGAGGGAAGAGAAAGGACGGTACCTCGAGAATAAGCCCCGGCTAACTACGTGCCAGCAGCCGCGGTAACACGTAGGGGGCAAGCGTTACCCGGATTTACTGGGCGTAAAGAGCGCGTAGGCGGCTGAGTAAGTCTCCTGTGAAATCTTCCGGCTCAACTGGAAGAGGTCAGGGGATACTGCTCGGCTTGAGGGCGGAAGAGGTAGACGGAATTCCCGGTGTAGCGGTGATATGCGTAGATATCGGGAGGAACACCAGAGGCGAAGGCGGTCTACTGGGCCGTGCCTGACGCTGAGGCGCGAAAGCGTGGGTAGCAA
>37c09799f9a70dd1b8066ec580d72bc3
TAGGGAATATTGCGCAATGGTCGAAAGACTGACGCAGCGACGCCGCGTGTGGGAGGAAGCCTTTCGGGGTGTAAACCACTGTCAGATGGGAAGAAACCCGCACTTCCAAACAGGATGTGCGCATGACGGTACCATCAGAGGAAGCGCCGGCTAACTCCGTGCCAGCAGCCGCGGTAAGACGGAGGGCGCAAGCGTTGTTCGGAATTACTGGGCGTAAAGCGCGGGCAGGTGGTCCGTTAAGTCTTTTGTGAAACTCCGGGGCTCAACTCCGGACATGCAGGAGATACTGGCGGACTAGAGACCGGTAGAGGCTAGCGGAATTCCTGGTGTAGCGGTGGAATGTGTAGATATCAGGAAGAACACCGGTGGCGAAGGCGGCTGGCTGGGCCGTGTCTGACAC
>98a4ecbf28aec0e706a4d270abed50d6
TAAGGAATTTTGCACAATGGGCGAAAGCCTGATGCAGCAACGCCGCGTGAACGATGAAGTTTTTAGGAATGTAAAGTTCTGTCGTATGGGAAGAGATCTTTCGAATGTTAATACCATTCGTTAATGACGGTACCATACAAGAAAGCACCGGCTAACTTCGTGCCAGCAGCCGCGGTAATACGAGGGGTGCTAGCGTTGTCCGGATTTACTGGGCGTAAAGGGTACGTAGGCGTTTTAATAAGTTGTATGTTAAATATCTTAGCTTAACTAAGAAAATGCATCCAAAACTGTTAAAATAGAGTTTGAGAGAGGAACGCAGAATTCATGGTGGAGCGGTGACATGCGTAGATATCATGAGGAAAGTCAAATGCGAAGGCAGCCTTCTGGCTCAAAACTGACG
>9105559705f629fa50b77b8855e7f287
TGAGGAATATTGGACAATGGACGAAAGTCTGATCCAGCCATGCCGCGTGCAGGATGACGGCCCTATGGGTTGTAAACTGCTTTTATACAGGAAGAAACACTCCCACGTGTGGGGGCTTGACGGTACTGTACGAATAAGGATCGGCTAACTCCGTGCCAGCAGCCGCGGTAATACGGAGGATCCAAGCGTTATCCGGAATTATTGGGTTTAAAGGGTCCGCAGGCGGTCTATTAAGTCAGAGGTGAAATCTTGCAGCTCAACTGTAAAATTGCCTTTGATACTGGTAGACTTGAGTCATTGTGAAGTGGTTAGAATGTGTGGTGTAGCGGTGAAATGCATAGATATCACACAGAATACCAATTGCGAAGGCAGATCACTAACAATGTACTGACGCTCATGG
>9f681dff8ad9d9f702050f7c3b37f8cd
TGGGGAATATTGGACAATGGGCGCAAGCCTGATCCAGCAATGCCGCGTGTGTGAAGAAGGCCTGCGGGTTGTAAAGCACTTTCAGTGGGGAAGAAAATCTCGAGGTTAATACCCTCGGGCCTTGACGTTACCCACAGAAGAAGCACCGGCCAACTCCGTGCCAGCAGCCGCGGTAATACGGAGGGTGCAAGCGTTAATCGGAATTACTGGGCGTAAAGGGCACGCAGGTGGCTGGGTCAGTCGGATGTGAAAGCCCCGGGCTTAACCTGGGAACTGCATTCGATACTACCCGGCTAGAGTATGGGAGAGGGAAGCGGAATTCCCGGTGTAGCGGTGAAATGCGTAGATATCGGGAGGAACATCAGTGGCGAAGGCGGCTTCCTGGCCCAATACTGACACT
>0ee8e74e197d46a95a15310fd600a166
TGGGGAATATTGGACAATGGGGGAAACCCTGATCCAGCGACGCCGCGTGGGTGATGAAGGCTTTCGGGTCGTAAAGCCCTGTCAGGAGGAAAGAACACTCCCATGGTAAATATCCATGGGAAATGACGGTACCTCCAAAGGAAGCACCGGCCAACTCCGTGCCAGCAGCCGCGGTAAGACGGAGGGTGCAAGCGTTGCTCGGAATCACTGGGCGTAAAGGGTGCGTAGGCGGCCTCTTAAGTCTGGCGTGAAAGCCCAGGGCTCAGCCTTGGAAGTGCGCTAGAAACTGGGAGGCTTGAGTATCGGATGGGAGAGTGGAATTCCTGGTGTAGCGGTGAAATGCGTAGATATCAGGAGGAATACCGGTGGCGAAGGCGACTCTCTGGACGATAACTGACGC
>2bf6640eb7d9a81e28c7391ff7ecd076
TCTAGAAATTTGCACAATCGCCGAAAGGCGGATGCAGCGACACCACGTGGAGGATGAAGCCCCTCGGGGTGTAAACTCCTGTCAGAAGGGAAGAAGGCGCGGGCGTTAATACCGCTCGTTGCTTGACGGTACCTTCAGAGGAAGCTCCGGCTAACTACGTGCCAGCAGCCGCGGTAATACGTAGGGAGCGAGCGTTGTTCGGATTTACTGGGCGTAAAGGGCACGTAGGCGGGTGTGCAAGTCGGTTGTGAAATCCTCTGGCTCAACCAGAGAACTGCAGCTGAAACTGCACACCTTGAGTCCAGCAGAGGGAATCGGAATCCCAGGTGTAGCGGTGAAATGCGTAGATATCTGGGAGAACATCAGTGGCGAAGGCGGATTCCTGGGCTGGTACTGACGC
>dde7915c2b470e6ab3e4787a2ac6b02a
TGGGGAATCTTGCACAATGGAGGAAACTCTGATGCAGCGATGCCGCGTGAGTGAAGAAGGCCCTTGGGTTGTAAAGCTCTTTCGTCGGGGAAGAAAATGACTGTACCCGAATAAGAAGGTCCGGCTAACTTCGTGCCAGCAGCCGCGGTAATACGAAGGGACCTAGCGTAGTTCGGAATTACTGGGCTTAAAGAGTTCGTAGGTGGTTGAAAAAGTTAGTGGTGAAATCCCAGAGCTTAACTCTGGAACTGCCATTAAAACTTTTCAGCTAGAGTATGATAGAGGAAAGCAGAATTTCTAGTGTAGAGGTGAAATTCGTAGATATTAGAAAGAATACCAATTGCGAAGGCAGCTTTCTGGATCATTACTGACACTGAGGAACGAAAGCATGGGTAGCGAA
>7fdf00df0b3cb489b715fe72115da244
TGGGGAATCTTAGACAATGGGGGCAACCCTGATCTAGCCATGCCGCGTGAGTGATGAAGGCCTTAGGGTCGTAAAGCTCTTTCGCCTGTGATGATAATGACAGTAGCAGGTAAAGAAACCCCGGCTAACTCCGTGCCAGCAGCCGCGGTAATACGGAGGGGGTTAGCGTTGTTCGGAATTACTGGGCGTAAAGCGCGCGTAGGCGGATTAGAAAGTTGGGGGTGAAATCCCGGGGCTCAACCTCGGAACTGCCTCCAAAACTGCTAGTCTAGAGTTCGAGAGAGGTGAGTGGAATTCCGAGTGTAGAGGTGAAATTCGTAGATATTCGGAGGAACACCAGTGGCGAAGGCGGCTCACTGGCTCGATACTGACGCTGAGGTGCGAAAGTGTGGGGAGCAAA
>e68528a9b0d57a9cfe203bf10a495541
TAGGGAATATTGGACAATGGGGGAAACCCTGATCCAGCAATGCCGCGTGAGTGAAGAAGGCCCTCGGGTTGTAAAACTCTTTCATCAATGATGATAATGACATTAGTTGAAGAAGAAGCTCCGGCTAACTTCGTGCCAGCAGCCGCGGTAATACGAAGGGGGCTAGCGTTGTTCGGAATCACTGGGCGTAAAGCGTATGTAGGCGGATCAAAAAGTTAGATGTGAAATCCCTGGGCTCAACCCAGGAACTGCATTTAAAACTAGTGATCTAGAATTTGGTAAGGGTTAGTAGAATTTCCAGTGTAGAGGTGAAATTCGTAGATATTGGAAAGAATACCAGAAGCGAAGGCGACTAACTAGGCCATTTTTGACGCTGAGATACGAAAGCGTGGGTAGCAAA
>117d5d744d953ecbbcf0db2c38ebd5a7
TGGGGAATTTTGCGCAATGGGGGAAACCCTGACGCAGCGACGCCGCGTGGAGGATGAAGGCCCTTGGGTTGTAAACTCCTGTCAGGAAGGACGAACGGCAGGGTAGTTAATACCTGCCCTGTTTGACGGTACTTCCAGAGGAAGCTCCGGCTAACTCCGTGCCAGCAGCCGCGGTAAGACGGAGGGAGCAAGCGTTGCTCGGAATCACTGGGCGTAAAGGGCGTGTAGGCGGGATGGTCAGTCGGATGTGAAAGCCCCGGGCTCAACTCGGGAAGTGCATTCGATACTGCCGTTCTTGAGTGTGGTAGAGGAGAGCGGAATTCCTGGTGTAGCGGTGAAATGCGTAGATATCAGGAAGAACACCTGTGGCGAAGGCGGCTCTCTGGACCAATACTGACGC
>1738947b1d0f36c3f90243fb1bb1026e
TAGGGAATATTGCGCAATGGTCGAGAGACTGACGCAGCGACGCCGCGTGTGGGAGGAAGCCTTTCGGGGTGTAAACCACTGTCAGGTGGGAAGAATCGCGCTCGTCCAAACAGGGCGAGCGTCTGACGGTACCATCAGAGGAAGCGCCGGCTAACTCCGTGCCAGCAGCCGCGGTAAGACGGAGGGCGCAAGCGTTGTTCGGAATTACTGGGCGTAAAGCGCGGGCAGGTGGTTCGTTAAGTCTTTTGTGAAACTCCGGGGCTCAACTCCGGACATGCAGATGATACTGGCGGACTAGAGACCGGTAGAGGCTAGCGGAATTCCTGGTGTAGCGGTGGAATGTGTAGATATCAGGAAGAACACCAGTGGCGAAGGCGGCTAGCTGGGCCGTGTCTGACAC
>2ec3a735904eb67d49c0e3e989237f7e
CAGGGAATATTGCGCAATGAGCGAAAGCTTGACGCAGCGACACCGCGTGTGGGATGACGGATCTAGGTTTGTAAACCACTTTCAGGAGGGAAGAAAATGACGGTACCTCCACAAGAAGCCCCGGCCAACTACGTGCCAGCAGCCGCGGTAATACGTAGGGGGCGAGCGTTGTCCGGATTTATTGGGCGTAAAGAGCTCGTAGGCGGTTCAACAAGTCGGTCGTGAAAGTTCAGGGCTCAACCCTGAAATGTCGATCGATACTGTTGTGACTAGGATACGGTAGAGGTGAGTGGAATTCCGAGTGTAGCGGTGAAATGCGTAGATATTCGGAGGAACACCAATAGCGAAGGCAGCTCACTGGGCCGCTATCGACGCTGAGGAGCGAAAGCTAGGGGAGCAA
>8191ab10d3b2a8eeda9ee179dd79547f
TGGGGAATCTTGGACAATGGGGGCAACCCTGATCCAGCGACGCCGCGTGACCGAGGAAGGCCCTCGGGTCGTAAAGGTCTTTCAGCGGGGACTATGGTGAAGCTACCCGCAGAAGCAGGAGCGGCTAACTACGTGCCAGCAGCCGCGGTAATACGTAGGCTCCAAGCGTTGTTCGGAATCACTGGGCGTAAAGCGAGCGCAGGCGGCGCGCCGTGTCGGACGTGAAATCTCCCGGCTCAACCGGGAGGGTGCGTTCGAAACTGGCGTGCTGGAGTGCGGCAGGGGAAGGCAGAATTCCTGGTGTAGCGGTGGAATGCGTAGAGATCAGGAGGAATGCCGGAGGTGAAGACGGCCTTCCGGGCCGCCACTGACGCTGAGGCTCGAAAGCGTGGGGAGCGAA
>ad13caa4be7dc23c39325e3a7c8404ba
TGGGGAATCTTGGACAATGGGGGCAACCCTGATCCAGCGACGCCGCGTGACCGAGGAAGGCCCTCGGGTCGTAAAGGTCTTTCAGCGGGGGCTATGGTGAAGGTACCCGCAGAAGCAGGAGCGGCTAACTACGTGCCAGCAGCCGCGGTAATACGTAGGCTCCAAGCGTTGTTCGGAATCACTGGGCGTAAAGCGAGCGCAGGCGGCGCGCCGTGCCGGTCGTGAAATCTCCCGGCTCAACCGGGAGGGGGCGGCCGGGACTGGCGGGCTAGAGTGCGGCAGGGGAAGGCAGAATTCCTGGTGTAGCGGTGGAATGCGTAGAGATCAGGAGGAATGCCGGAGGTGGAGACGGCCTTCCGGGCCGCGACTGACGCTGAGGCTCGAAAGCGTGGGGAGCGAA
>6d154a20ebff3a4974c59831f189a22e
GCGAGAAAACTTTGCAATGTGCGAAAGCACGACAAGGTTAATCCGAGTGGTTCCTGCTTAGGGAACCTTTTGTCAGTCCTAAAAGCACTGACGAATAAGGGGTGGGCAAGTTCTGGTGTCAGCCGCCGCGGTAAAACCAGCACCTCAAGTGGTCAGGAGGATTATTGGGCCTAAAGCATCCGTAGCCGGCCGTGTAAGTTTTCGGTTAAATCCACGCGCTCAACGCGTGGGCCGCCGGGAATACTGCACGGCTAGGGAGTGGGAGAGGTAGACGGTACTCCGTAGGAAGGGGTAAAATCCTGTGATCTATGGATGACCACCTGTGGCGAAGGCGGTCTACTAGAACATGTCCGACGGTGAGGGATGAAAGCTGGGGGAGCAAACCGGATTAGATACCCGT
>831ba3ebc08a8c913f36e945164c2af1
TGGGGAATATTGGACAATGGGCGAAAGCCTGATCCAGCAATGCCGCGTGTGTGAAGAAGGCCTGCGGGTTGTAAAGCACTTTCAGCAGGGAAGAAACGCCGGGGACTAATACTCCCGCGGCACTGACGTTACCTGCACAAGAAGCACCGGCTAACTCCGTGCCAGCAGCCGCGGTAATACGGAGGGTGCGAGCGTTAATCGGAATTACTGGGCGTAAAGCGCGCGCAGGCGGTTGGGTAAGTCAGATGTGAAATCCCCGGGCTTAACCTGGGAATTGCATTTGATACTGCCCGACTAGAGTATGGGAGAGGGAAGTGGAATCTCCGGTGTAGCGGTGAAATGCGTAGAGATCGGAGGGAACACCAGTGGCGAAGGCGGCTTCCTGGCCCAATACTGACGC
>289ade792bbca2c304ac8c80fba45c07
CGAGGAATCTTGCGCAATGGGCGAAAGCCTGACGCAGCAACGCCGCGTGGGTGATGAAGGCCTTCGGGTTGTAAATCCCTTTTGCCGGGGAAGAACTTTGACGGTACCCGGCGAATAAGCCACGGCTAACTACGTGCCAGCAGCCGCGGTAAGACGTAGGTGGCAAGCGTTATCCGGATTTACTGGGCGTAAAGCGTACGTAGGCGGCGCTGTCAGTCTGCTGTGAAATCTCCCGGCTCAACCGGGAGCGGCCAGTGGAAACTGCAGCGCTGGAGGGGCGTAGAGGCAAGCGGAATTCCCGGAGTAGTGGTGGAATGCGTAGATACCGGGAGGAACACCAGTGGCGAAAGCGGCTTGCCAGACGCATCCTGACGCTGAGGTACGAAAGCGTGGGTAGCGA
>8c5cdd1052c7977a72fcf0e735769ad2
CAAGGGATCGTGCACAATGGGCGAAAGCCTGATGCCGCGACGCCGCGTGAGGGATGACGGCTTTCGAGTTGTAAACCTCTTTTCTCAGGGAAGAGAGAGGACATCACCTGAGGAATAAGTCATGGCTAACTACGTGCCAGCAGCAGCGGTAATACGTAGGTGGCAAGCGTTATCCGGAATTACTGGGCGTAAAGGGTCCGTAGGCGGTTTGGTAAGTCTTCTGTGAAAGCTCCAGGCTCAACTTGGAGTCGTCGGGAGAAACTGCTGAACTAGAGACTGTCAGAGGCAGGTGGAATTCCCGGTGTAGTGGTGAAATACGTAGATATCGGGAGGAACACCAGTGGCGAAAGCGGCCTGCTGGGGCAGTTCTGACGCTAAGGGACTAAAGCGTGGGGAGCGA
>fdd94761a976227d26d9cae45723d277
TGGGGAATATTGCGCAATGGTCGAAAGACTGACGCAGCGACGCCGCGTGTGGGAGGAAGCCTTTCGGGGTGTAAACCACTGTCAGGTGGGAAGAAATACGCATGTCCAAACAGGGCATGCGCTTGACGGTACCATCAGAGGAAGCGCCGGCTAACTCCGTGCCAGCAGCCGCGGTAAGACGGAGGGCGCAAGCGTTGTTCGGAATTACTGGGCGTAAAGCGCGGGCAGGTGGTCCGTTAAGTCTCTTGTGAAACTCCGGGGCTCAACTCCGGACATGCAGGAGATACTGGCGGACTAGAGACCGGTAGAGGCCAGTGGAATTCCTGGTGTAGCGGTGGAATGTGTAGATATCAGGAAGAACACCGGTGGCGAAGGCGGCTGGCTGGGCCGTGTCTGACAC
>6dff49f528b8dc24e3202b686c13a1a5
TGGGGAATATTGGACAATGGGCGCAAGCCTGATCCAGCCATGCCGCGTGGGTGAAGAAGGCCCTAGGGTTGTAAAGCCCTTTCACCGGTGAAGATAATGACGGTAGCCGGAGAAGAAGCCCCGGCCAACTCCGTGCCAGCAGCCGCGGTAATACGGAGGGGGCTAGCGTTGTTCGGAATTACTGGGCGTAAAGCGCGCGTAGGCGGTTGTGCAAGTTGGAGGTGAAAGCCCAGGGCTCAACCCTGGAACTGCCTTCAAAACTGCACGACTCGAGTCCGGGAGAGGTGAGTGGAATTCCCAGTGTAGAGGTGAAATTCGTAGATATTGGGAAGAACACCAGCGGCGAAGGCGGCTCACTGGTCCGGTACTGACGCTGAGGTGCGAAAGCGTGGGGAGCAAA
>808b19465670a3cfe0203f36d6ac8ee1
TGAGGAATTTTCCGCAATGGGCGAAAGCCTGACGGAGCAATACCGCGTGAGGGATGAAGGATTTTGGTCTGTAAACCTCTTTTCTCAAGAAAGAAGTTCTGACGGTACTTGAGGAATAAGCATCGGCTAACTCCGTGCCAGCAGCCGCGGTAATACGGGGGATGCAAGCGTTATCCGGAATCATTGGGCGTAAAGCGCCTGTAGGTTGTTTAATAAGTCTGTTGTTAAAGACTAGGGCTTAACCCTAGAAAAGCAATGGAAACTACTAGACTAGAGTATGGCAGGGGTAGAGGGAATTTCTAGTGTAGCGGTGAAATGCGTAGATATTAGAAAGAACACCGGTGGCGAAAGCGCTCTACTGGACCATTACTGACACTCAGAGGCGAAAGCTAGGGTAGCA
>4c6879ed11b5184eda6ff839c40b373e
TGAGGAATATTGCGCAATGGGGGCAACCCTGACGCAGCAACGCCGCGTGGAGGACGAAGGTTTTCGGATTGTAAACTCCTTAACTGGGGGAAGAGAAAGGACGGTACCCCAGGACGAAGACACGGCTAACTAGGTGCCAGCAGCCGCGGTAATACCTAGGTGTCGAGCGTTATCCGGAATTACTGGGCGTAAAGGGTGCGCAGGCGGCGATACAAGTCTGGCGTGAAAGCTTCTGGCTTAACTGGGAGAGGACGTTAGAAACTGTATGGCTAGAGTGAATGAGAGGGGGGCGGAAATCCCGGTGTAGTGGTGGAATGCGTAGATATCGGGAAGAACACCAGAGGCGAAGGCGGCCTCCTGGCATTTTACTGACGCTGAGGCACGAAAGCGTGGGTAGCGA
>3546314d354793f4e0d3be06ed055ef1
CAGGGAATCTTGGGCAATGGGCGAAAGCCTGACCCAGCGACGTCGCGTGGGGGACGAAGGCCTTCGGGTTGTAAACCCCTTTTCCGAGGGAAGAGAAAGGACGGTACCTCGGGAATAAGCCCCGGCTAACTACGTGCCAGCAGCCGCGGTAATACGTAGGGGGCAAGCGTTACCCGGAATCACTGGGCGTAAAGTGCGCGTAGGCGGTTGGATAAGTCTCTTGTGAAAGCTCCCGGCTCAACTGGGAGAGGTCAAGGGATACTATTCGACTAGAGGACAGCAGAGGTAAGCAGAATTCCCGGTGTAGCGGTGGAATGCGTAGATATCGGGAGGAACACCAGTGGCGAAAGCGGCTTACTGGGCTGTATCTGACGCTGAGGCGCGAGAGCGTGGGGAGCAA
>61c9fe7a5ec195ff740f679ecdbefab2
TAGGGAATATTGGACAATGGGGGCAACCCTGATCCAGGCATGCCGCGTGTGTGAAGAAGGCCTTAGGGTTGTAAAGCACTTTAAGTGAGGAAGAAAAGATTTAAATTAATACTTTAAGTCCCTGACATTACTCACAGAATAAGGACCGGCTAACTCCGTGCCAGCAGCCGCGGTAATACGGAGGGTCCAAGCGTTAATCGGAATTACTGGGCGTAAAGCGCGCGTAGATGGTTTATTCAGTTGGGTGTGAAATCCCTGGGCTCAACCTAGGAACTGCATTCAAAACTTATAAACTAGAGTACGAAAGAGGAGAGTAGAATTCATGGTGTAGCGGTGAAATGCGTAGAGATCATGAGGAATACCAGTGGCGAAGGCGACTCTCTGGTTCGAGACTGACATT
>20b9516ed9cbc1953bbab0abff101496
TGGGGAATCTTGGACAATGGGCGAAAGCCTGATCCAGCCATGCCGCGTGAGCGAAGAAGGCCTTAGGGTCGTAAAACTCTTTCAACTGTGAAGATAATGACGGTAGCAGTAGAAGAAACCCCGGCTAACTCCGTGCCAGCAGCCGCGGTAATACGGAGGGGGTTAGCGTTGTTCGGAATTACTGGGCGTAAAGCGCACGTAGGCTGACTAGTCAGTCAGGGGTGAAATCCCGGGGCTCAACCCCGGAACTGCCCTTGATACTGCTAGTCTCGAGTTCGAGAGAGGTGAGTGGAATTCCGAGTGTAGAGGTGAAATTCGTAGATATTCGGAGGAACACCAGTGGCGAAGGCGGCTCACTGGCTCGACACTGACGCTGAGGTGCGAAAGCGTGGGGAGCAAA
>fc6511f9db48594b1a133ffe41bb00f4
GTGGGAATCTTGCACAATGGGCGAAAGCCTGATGCAGCCATGCCGCGTGTGTGAAGAAGGCCTTAGGGTTGTAAAGCACTTTCAGTGGCGAAGAAAAGGTCGGCGTTAACAGCGCCGCCCCTTGACGTTAACCACAGAAGAAGCACCGGCCAACTCCGTGCCAGCAGCCGCGGTAATACGGAGGGTGCGAACGTTAATCGGAATTACTGGGCGTAAAGCGCGCGTAGGCGGTTTGTTAAGTGGGATGTGAAATCCCCGGGCTCAACCTGGGAACTGCGTTTCAAACTGACAAACTAGAGTTCAGTAGAGGGAGGTGGAATTTCCTGTGTAGCGGTGAAATGCGTAGATATAGGGAGGAACACCAGTGGCGAAGGCGGCCTCCTGGACTGAAACTGACGCT
>a7333e8ae45a454f697b18324337f1bc
CTAAGAATCTTGCGCAATGGGCGAAAGCCTGACGCAGCAACGCCGCGTGCGGGAGGAAGGCCTTCGGGTTGTAAACCGCTTTTGCGAGGGAAGAAGTTCTGACGGTACCTCGCGAATAAGTCACGGCTAACTACGTGCCAGCAGCCGCGGTAATACGTAGGTGACGAGCGTTGTCCGGATTTACTGGGCGTAAAGCGCCCGCAGGCGGCCTCGCAAGTTTCAGGTGAAATCTCCCGGCTCAACCGGGAGGGGTCCTGGAAAACTGCGAGGCTTGAGGCAGGGAGGGGAATGCGGAATTTCCGGTGTAGCGGTGAAATGCGTAGATATCGGAAGGAACACCAGCGGCGAAGGCGGCATTCTGGCCCTGTCCTGACGCTCAGGGGCGAAAGCGTGGGGAGCG
>dcfc06815541968dce7c713f4ed862d7
CAGGGAATCTTGCGCAATGGGCGAAAGCCTGACGCAGCGACACCGCGTGGGGGATGAAGGCTTTCGAGTTGTAAACCCCTTTTCCCGGGGATGAGAAAGGACAGTACCCGGGGAATAAGGTTCGGCTAACTACGTGCCAGCAGCCGCGGTAATACGTAGGAACCGAGCGTTGTCCGGATTTACTGGGCGTAAAGTGCGCGTAGGCGGTTCGTTAAGTCTCATGTGAAATCTCCCGGCTCAACCGGGAGGGGTCATGGGAAACTGGCGGACTGGAGTGCAGCAGAGGGGAGTGGAATTCCCGGAGTAGTGGTGGAATGCGTAGATACCGGGAGGAACACCAGAGGCGAAGGCGACTCCCTGGGCTGTGACTGACGCTGAGGCGCGAAAGCGTGGGTAGCAA
>22cea41d6cb9e8c9358412407a28b984
TGAGGAATATTGGACAATGGGCGCAAGCCTGATCCAGCAATGCCGCGTGTGTGAAGAAGGCCTGCGGGTTGTAAAGCACTTTTAGCAAGGGAAGAAAAGCCGCGCGCGAATACCGCGCGGCCGTGACATGCCCTGCAGAAGAAGCACCGGCTAATTCCGTGCCAGCAGCCGCGGTAATACGGAAGGTGCAAGCGTTAATCGGAATTACTGGGCGTAAAGCGCACGTAGGCGGTTTGATTAGTCGGATGTGAAATCCCCGGGCTTAACCTGGGAACTGCATTCGATACTGTCGGACTGGAGTGCAGTAGAGGGAAGCGGAATTCCGGGAGTAGCGGTGAAATGCGTAGATATCCGGAGGAACATCAGTGGCGAAGGCGGCTTCCTGGTCTGTTACTGACGC
>2494aabc6e243717529e32787d170475
GCGAGAAAACTTTGCAATGTGCGAAAGCACGACAAGGTTAATCCGAGTGGTTCCTGCTTAGGGAACCTTTTGTCAGTCCTAAAAGCACTGACGAATAAGGGGTGGGCAAGTTCTGGTGTCAGCCGCCGCGGTAAAACCAGCACCTCAAGTGGTCAGGAGGATTATTGGGCCTAAAGCATCCGTAGCCGGCCGTGTAAGTTTTCGGTTAAATCCACGCGCTCAACGCGTGGGCCGCCGGGAATACTGCACGGCTAGGGAGTGGGAGAGGTAGACGGTACTCCGTAGGAAGGGGTAAAATCCTGTGATCTATGGATGACCACCTGTGGCGAAGGCGGTCTACTAGAACATGTCCGACGGTGAGGGATGAAAGCTGGGGGAGCAAACCGGATTAGATACCCGG
>f057b450e383edb66c8512f7f67f49d4
TAGGGAATATTGGACAATGAGCGAAAGCTTGATCCAGCCATGCCGCGTGTGCGATGACGGCCCTCGGGTTGTAAAGCACTTTAGGTAACGAGGAAAAGTTAGGTGTTAATACCATCTAACCTTGACGTTAATTACAGAATAAGCACCGGCTAAATCCGTGCCAGCAGCCGCGGTAATACGGATGGTGCAAGCGTTAATCGGAATTACTGGGCGTAAAGCGCGCGTAGGTGGCATATTAAGTTAGATGTGAAATCCCGAGGCTTAACCTCGGAACTGCATCTAAAACTAATAAGCTAGAGTACTAGAGAGGAAAGTAGAATTCTTAGTGTAGCGGTGGAATGCGTAGATATTAAGAGGAATACCAATGGCGAAGGCAACTTTCTGGATAGATACTGACACT
>8d23584abdca3ac8d978a5f98bfd70e2
CAGGGAATATTGCGCAATGGGCGAAAGCCTGACGCAGCGACGCCGCGTGGGGGATGAAGGCCTTCGGGTTGTAAACCCCTTTCAGGAGGGAAGAATTTGACGGTACCTCCAAAAGAAGCCCCGGCCAACTACGTGCCAGCAGCCGCGGTAAGACGTAGGGGGCGAGCGTTGTCCGGAATCATTGGGCGTAAAGGGCTCGTAGGCGGCTCGGTAAGTCGATCGTGAAATCCCGGAGCTCAACTCCGGAACTGCGGTCGATACTGCCGTGGCTAGAGTCAGGTAGAGGAGAGTAGAATTCCCGGTGTAGCGGTGGAATGCGCAGATATCGGGAGGAATACCATTTAGCGAAGGCGGCTCTCTGGGCCTGTACTGACGCTGAGGAGCGAAAGCGTGGGTAGCA
>4051e605cc076ef9fa7f2ef59c2f7e4f
TAGGGAATTTTCCGCAATGGGCGAAAGCCTGACGGAGCAATACCGCGTGAGGGATGACGGCCTATGGGTTGTAAACCTCTTTTTTCAGGGAGGAATAAATGACGTGTACCTGAAGAATAAGCATCGGCTAACTCCGTGCCAGCAGCCGCGGTAAGACGGAGGATGCAAGTGTTATCCGGAATCACTGGGCGTAAAGCGTCTGTAGGTGGTCAAATAAGTCAACTGTTAAATCTTGAGGCTCAACCTCAAAACCGCAGTCGAAACTATTAGACTAGAGTATAGTAGGGGTAAAGGGAATTTCCAGTGGAGCGGTGAAATGCGTAGAGATTGGAAGGAACACCGATGGCGAAGGCACTTTACTGGGCTATTACTAACACTCAGAGACGAAAGCTAGGGTAGC
>33045565ff90bd9b626bd83299c6e25f
CAAGGGATCGTGCACAATGGGCGAAAGCCTGATGCCGCGACGCCGCGTGAGGGATGACGGCTTTCGAGTTGTAAACCTCTTTTCTCAGGGAAGAGAGAGGACATCACCTGAGGAATAAGTCACGGCTAACTACGTGCCAGCAGCCGCGGTAATACGTAGGTGGCAAGCGTTGTCCGGAATTACTGGGCGTAAAGGGTCCGTAGGCGGTTTGGTAAGTCTTCTGTGAAAGCTCCAGGCTCAACTTGGAGTCGTCGGGAGAAACTGCTGAACTAGAGACTGTCAGAGGCAGGTGGAATTCCCGGTGTAGTGGTGAAATACGTAGATATCGGGAGGAACACCAGTGGCGAAAGCGGCCTGCTGGGGCAGTTCTGACGCTAAGGGACTAAAGCGTGGGGAGCGA
>698b021b4502ed14a37d36574aa9029a
TAGGGAATATTGCGCAATGGTCGAAAGACTGACGCAGCGACGCCGCGTGTGGGAGGAAGCCTTTCGGGGTGTAAACCACTGTCAGGTGGGACGAACAACGCATGTCCAAACAGGGCATGCGCATGACGGTACCATCAGAGGAAGCGCCGGCTAACTCCGTGCCAGCAGCCGCGGTAAGACGGAGGGCGCAAGCGTTGTTCGGAATTACTGGGCGTAAAGCGCGGGCAGGTGGTTCGTTAAGTCTTTTGTGAAACTCCGGGGCTCAACTCCGGACATGCAGAAGATACTGGCAGACTAGAGACCGGTAGAGGCTAGTGGAATTCCTGGTGTAGCGGTGGAATGTGTAGATATCAGGAAGAACACCGGTGGCGAAGGCGGCTAGCTGGGCCGAGTCTGACAC
>853bf7a8ff13aab159c0a5c55d0a721a
TAGGGAATATTGCGCAATGGTCGAAAGACTGACGCAGCGACGCCGCGTGTGGGAGGAAGCCTTTCGGGGTGTAAACCACTGTCAGATGGGAAGAAACACGCACTTCCAAACAGGATGTGCGCATGACGGTACCATCAGAGGAAGCGCCGGCTAACTCCGTGCCAGCAGCCGCGGTAAGACGGAGGGCGCAAGCGTTGTTCGGAATTACTGGGCGTAAAGCGCGGGCAGGTGGTCCGTTAAGTCTTCTGTGAAACTCCGGGGCTCAACTCCGGACATGCAGGAGATACTGGCGGACTAGAGACCGGTAGAGGCTAGCGGAATTCCTGGTGTAGCGGTGGAATGTGTAGATATCAGGAAGAACACCGGTGGCGAAGGCGGCTGGCTGGGCCGTGTCTGACAC
>535631f89e4cc20c7c9c279d012f7d65
TGGGGAATATTGGACAATGGGCGAAAGCCTGATCCAGCAATGCCGCGTGTGTGAAGAAGGCCCTAGGGTTGTAAAGCACTTTCAATGGGGAAGAAAAGCAGGGTGCCAATACCACCCTGTCATGACGTTACCCATAGAAGAAGCACCGGCTAACTCCGTGCCAGCAGCCGCGGTAATACGGAGGGTGCGAGCGTTAATCGGAATTACTGGGCGTAAAGGGCGCGTAGGCGGCTCGATAAGTTGGATGTGAAAGCCCCGGGCTCAACCTGGGAATTGCGTTCAATACTGTCGGGCTAGAGTGTGGTAGAGGGAAGTGGAATTCCCGGTGTAGCGGTGAAATGCGTAGATATCGGGAGGAACACCAGTGGCGAAGGCGGCTTCCTGGATCAACACTGACGCT
>66d68ad312c4f4172175c2c6fea91e68
CAAGGAATCTTGCGCAATGGGCGAAAGCCTGACGCAGCGACACCGCGTGGGGGAAGAAGGCCCTAGGGTTGTAAACCCCTTTTCTCGGGGAAGAGTAAGGACGGTACCCGAGGAATAAGGTTCGGCTAACTACGTGCCAGCAGCCGCGGTAATACGTAGGAACCGAGCGTTGTCCGGATTTACTGGGCGTAAAGGGCGCGTAGGCGGCCCGCTAAGTCTCATGTGAAATCTCCCGGCCCAACTGGGAGGGGTCATGGGAAACTGACGGGCTCGAGGGCAGCAGAGGAGAGTGGAATTCCCGGAGTAGTGGTGATATGCGTAGATACCGGGAGGAACACCCGAGGCGAAGGCGACTCTCTGGGCTGATCCTGACGCTGAGGCGCGAAAGCATGGGGAGCAA
>3a575a6d3b336d27da0f3c4261058244
CAGGGAATCTTGCGCAATGGGCGAAAGCCTGACGCAGCGACGCCGCGTGGGGGATGAAGGCTCTAGGGTTGTAAACCCCTTTTGCTGGGGAAGAAGTTCTGACGGTACCCAGCGAATAAGGCCCGGCCAACTACGTGCCAGCAGCCGCGGTAAAACGTAGGGGCCAAGCGTTGTCCGGAATTATTGGGCGTAAAGGGTGCGTAGGCGGCCCGGTCAGTCTCGTGTGAAAGCTCCCGGCCCAACCGGGAGAGGTCACGGGATACTGCCGGGCTTGAGGATAGCAGAGGAAGGTGGAATTCCCGGTGTAGCGGTGATATGCGTAGATATCGGGAGGAACACCTGTGGCGAAAGCGACCTTCTGGGCTATTTCTGACGCTGAGGCACGAGAGCGTGGGGAGCG
>6eb3286516a27a16e55fbfb068b1534b
TACGGAATATTGCGCAATGGGCGAAAGCCTGACGCAGCAACGCCGCGTGAAGGATGAAGGCCTTCGGGTCGTAAACTTCTGTCAGGCGGGACGAAAGAGCGGCGGCGAATACCCGCCGTTTCCTGACGGTACCGCCGGAGGAAGCCCCGGCTAACTCCGTGCCAGCAGCCGCGGTAATACGGAGGGGGCAAGCGTTATTCGGAATCATTGGGCGTAAAGGGCGTGTAGGCGGCTTGATAAGCCAAAGGTGAAATCCCTCAGCTCAACTGAGGAACTGCCTTTGGAACTGTCTCGCTAGAGGCCAGGAGAGGGTAGCGGAATTCCCAGTGTAGCGGTGAAATGCGTAGATATTGGGAGGAACACCAGTGGCGAAGGCGGCTACCTGGACTGGTACTGACGC
>1c1bc2728c37105c495e40a5144f0205
TGAGGAATATTGCGCAATGGGGGGAACCCTGACGCAGCAACGCCGCGTGGAGGATGAAGGTTTTCGGATTGTAAACTCCTTAACTGGGGGAAGAGAAAGGACGGTACCCCAGGACGAAGACACGGCTAACTAGGTGCCAGCAGCCGCGGTAATACCTAGGTGTCGAGCGTTATCCGGAATTACTGGGCGTAAAGGGTGCGCAGGCGGCGATACAAGTCTGGCGTGAAAGCTTCTGGCTTAACTGGGAGAGGACGTTAGAAACTGTATGGCTAGAGTGAATGAGAGGGGGGCGGAAATCCCGGTGTAGTGGTGGAATGCGTAGATATCGGGAAGAACACCAGAGGCGAAGGCGGCCTCCTGGCATTTTACTGACGCTGAGGCACGAAAGCGTGGGTAGCGA
>c3d703847ec28e803e384eb022bd39dc
CAGGGAATCTTGGGCAATGGGCGAAAGCCTGACCCAGCGACGTCGCGTGGGGGACGAAGGCCTTAGGGTTGTAAACCCCTTTTCCGAGGGAAGAGAAAGGACGGTACCTCGGGAATAAGCCCCGGCTAACTACGTGCCAGCAGCCGCGGTAATACGTAGGGGGCAAGCGTTACCCGGAATCACTGGGCGTAAAGTGCGCGTAGGCGGTTGGATAAGTCTCTTGTGAAAGCTCCCGGCTCAACTGGGAGAGGTCAAGGGATACTATTCGACTAGAGGACAGCAGAGGTAAGCAGAATTCCCGGTGTAGCGGTGGAATGCGTAGATATCGGGAGGAACACCAGTGGCGAAAGCGGCTTACTGGGCTGTAGCTGACGCTGAGGCGCGAGAGCGTGGGGAGCAA
>6b26e4fa590010a504150bd73079ab9a
TAAGGGATATTGCGCAATGGGCGGAAGCCTGACGCAGCGACGCCGCGTGGGCGAAGAAGGTTTTCGGATCGTAAAGTCCTTTTCTAGGTGACGAGAGTGGACGGTAGCCTAGGAATAAGTGTCGGCTAACTACGTGCCAGCAGCCGCGGTAAAACGTAGGACGCGAACGTTATCCGGAGTTACTGGGCGTAAAGCGCGCGCAGGCGGCGGGTTAAGTTGCCTATGAAAGGTACTGGCTAAACTGGTACATGTTAGGTGAAACTGGCTTGCTAGAGAGAAATAGAGGGAAGCGGAATTCCGGGTGTAGTGGTGAAATGCGTAGATATCCGGAGGAATACCGGTGGCGAAGGCGGCTTCCTGGCTTTCATCTGACGCTGAGGCGCGAAAGCGTGGGTAGCGA
>0a52f7682d0ef03622c1fe9da5d7c8ab
TGGGGAATCTTGGGCAATGGGCGCAAGCCTGACCCAGCCATGCCGCGTGTGTGAAGAAGGCCTTCGGGTTGTAAAGCACTTTCAGTGGCGAAGAAAAGCCAGCGGTTAATAGCCGCAGGACTTGACGTTAACCACAGAAGAAGCACCGGCTAACTCCGTGCCAGCAGCCGCGGTAATACGGAGGGTGCGAACGTTAATCGGAATTACTGGGCGTAAAGCGCGCGTAGGCGGTTCGGTAAGTGGGGTGTGAAAGCCCCGGGCTCAACCTGGGAATTGCATTCCAAACTGCCGGACTCGAGTATGGTAGAGGGAGGTAGAATTTCCTGTGTAGCGGTGGAATGCGTAGATATAGGAAGGAATACCAATGGCGAAGGCAGCCTCCTGGACCAATACTGACGCT
>3f97a23bbfe44e67b4600e68e88ed0a4
CGAGGAATCTTGCGCAATGGGCGAAAGCCTGACGCAGCAACGCCGCGTGGGTGATGAAGGCCTTCGGGTTGTAAATCCCTTTTGCCGGGGAAGAACTTTGACGGTACCCGGCGAATAAGCCACGGCTAACTACGTGCCAGCAGCCGCGGTAAGACGTAGGTGGCGAGCGTTATCCGGATTTACTGGGCGTAAAGCGTACGTAGGCGGCGCCATCAGTCTGTCGTGAAATCTCCCGGCTCAACCGGGAGCGGCCGATGGAAACTGTGGCGCTCGAGGGGCGTAGAGGCAAGCGGAATTCCCGGAGTAGTGGTGGAATGCGTAGATACCGGGAGGAACACCAGTGGCGCAAGCGGCTTGCCAGACGCATCCTGACGCTGAGGTACGAAAGCGTGGGTAGCGA
>ae782574ef110365d7a428da71b563a0
TAAGGGATATTGCGCAATGGACGGAAGTCTGACGCAGCGACGCCGCGTGGGCGAAGAAGGTTTTCGGATCGTAAAGTCCTTTTCTATGTGACGAGGCAGGACGGTAGCATAGGAATAAGCGTCGGCTAACTACGTGCCAGCAGCCGCGGTAAAACGTAGGACGCGAACGTTATCCGGAGTTACTGGGCGTAAAGCGCGAGCAGGCGGTATGTTAAGTTGCCTATGAAAGGTACAGGCTAAACTTGTATTAGTTAGGTGAAACTGGCATACTAGAGAGAAATAGAGGGAAGTAGAATTCCGGGTGTAGTGGTGAAATGCGTAGATATCCGGAGGAATACCGGTGGCGAAGGCGGCTTCCTGGATTTTTTCTGACGCTGATGCGCGAAAGCGTGGGTAGCGA
>fcff9cc9e5de72416abe800ce5f5c781
TGGGGAATATTGCGCAATGGGGGAAACCCTGACGCAGCCATGCCGCGTGAGTGAAGAAGGCCTTAGGGTTGTAAAGCTCTTTCGCCGGGGAAGATAATGACGGTACCCGGTAAAGAAGCCCCGGCTAACTCCGTGCCAGCAGCCGCGGTAATACGGAGGGGGCTAGCGTTGTTCGGAATCACTGGGCGTAAAGCGCGCGTAGGCGGATTGATTAGTTGGGGGTGAAATCCCGGGGCTTAACCCCGGAACTGCCTTCAATACTGTCAGTCTTGAGTTCGTGAGAGGTAAGCGGAATTCCGAGTGTAGAGGTGAAATTCGTAGATATTCGGAAGAACACCAGTGGCGAAGGCGGCTTACTGGCACGATACTGACGCTGAGGTGCGAAAGCGTGGGGAGCAAA
>9a35f66ee515c19bcd4899b7c65caa2f
CAGGGAATTTTGCGCAATGGGCGAAAGCCTGACGCAGCGACGCCGCGTGGGGGAAGAAGGCCCTCGGGTTGTAAACCCCTTTTCTGGGGGAAGAGCAAGGACGGTACCCCAGGAATAAGCCCCGGCTAACTACGTGCCAGCAGCCGCGGTAATACGTAGGGGGCGAGCGTTGTCCGGAATTACTGGGCGTAAAGGGCGCGTAGGCGGCCCAGGAAGTCTCCGGTGAAATCTCCCGGCTTAACTGGGAGCGGTCCGGGGAAACTCTTGGGCTTGAGGACAGCAGAGGAGGGTGGAATTCCCGGTGTAGTGGTGAAATGCGTAGATATCGGGAGGAACACCAGTGGCGAAGGCGGCCCTCTGGGCTGTACCTGACGCTGAGGCGCGAAAGCGTGGGGAGCGA
>3dfd277532643507a6b5f7569820dba1
CAGGGAATTTTGGGCAATGGGCGAAAGCCTGACCCAGCGACGTCGCGTGGGGGATGAAGGCCCTCGGGCTGTAAACCCCTTTTCCCGGGGAAGAGAAAGGACGGTACCCGGGGAATAAGCTCCGGCTAACTACGTGCCAGCAGCCGCGGTAATACGTAGGGAGCGAGCGTTACCCGGAATTACTGGGCGTAAAGAGCGCGTAGGCGGCTTGGTAAGTCTCTTGTGAAAGCTCCCGGCTCAACTGGGAGAGGTCAAGGGATACTACCTCGCTTGAGGACGGTAGAGGAAAGCGGAATTCCCGGTGTAGCGGTGAAATGCGTAGATATCGGGAGGAACACCAGTGGCGAAGGCGGCTTTCTGGGCCGTGCCTGACGCTGAGGCGCGAGAGCGTGGGGAGCAA
>00cbcee293282c1dff17184537940249
TGAGGAATATTGGTCAATGGAGGCAACTCTGAACCAGCCATGCCGCGTGAAGGATGACGGCCCTATGGGTTGTAAACTTCTTTTATATGGGAAGAAACTTATCTACGTGTAGATAACTGACGGTACCATACGAATAAGGATCGGCTAACTCCGTGCCAGCAGCCGCGGTAATACGGAGGATCCAAGCGTTATCCGGATTCATTGGGTTTAAAGGGTCCGTAGGCGGATTTTTAAGTCAGTGGTGAAAGCCGGCAGCTCAACTGTCGAACTGCCATTGATACTGGAAATCTTGAGTACAAATGAAGTAGGCGGAATGAGTCATGTAGCGGTGAAATGCATAGATATGACTCAGAACACCGATTGCGAAGGCAGCTTACTAACATGTAACTGACGCTGAGGG
>129f9db5ea6c78ef36dab0334dde94b1
TGGGGAATATTGGACAATGGGCGCAAGCCTGATCCAGCAATGCCGCGTGTGTGAAGAAGGCCTTCGGGTTGTAAAGCACTTTCAGTGGGGAAGAAACTCTCCGGGCTAATACCCTGGGGATCTGACATTACCCACAGAAGAAGCACCGGCTAACTCCGTGCCAGCAGCCGCGGTAATACGGAGGGTGCAAGCGTTAATCGGAATCACTGGGCGTAAAGCGCGCGTAGGCGGTCAGATCAGTCAGATGTGAAAGCCCCGGGCTCAACCTGGGAACTGCATTTGATACTGTCTGACTAGAGTTTGGTAGAGGGAGGTGGAATTCCCGGTGTAGCGGTGAAATGCATAGATATCGGGAGGAACACCAGTGGCGAAGGCGACCTCCTGGGCCAATACTGACGCT
>27157fb784a247799512e0277a283016
TAGGGAATATTGCGCAATGGTCGAAAGACTGACGCAGCGACGCCGCGTGTGGGAGGAAGCCCCTCGGGGTGTAAACCACTGTCAGGGGGGACGAACGGCGCACGTTCGAATAGGGCGTGCGTTTGACGGTACCCTCAGAGGAAGCGCCGGCTAACTCCGTGCCAGCAGCCGCGGTAAGACGGAGGGCGCAAGCGTTGTTCGGAATTACTGGGCGTAAAGCGCGGGCAGGTGGTCTGTTAAGTCTTTTGTGAAACTCCGGGGCTCAACTCCGGACATGCAGAAGATACTGGCGGACTGGAGACCGGTAGAGGCTAGCGGAATTCCTGGTGTAGCGGTGGAATGTGTAGATATCAGGAAGAACACCGGTGGCGAAGGCGGCTGGCTGGGCCGTGTCTGACAC
>ad63dc461ce31d7bd8e10e5f02e76d67
TGGGGAATATTGGACAATGGGGGAAACCCTGATCCAGCAATGCCGCGTGAGTGAAGAAGGCCTTAGGGTTGTAAAACTCTTTCACCCGTGAAGATGATGACGGTAGCGGGAGAAGAAGCTCCGGCTAACTCCGTGCCAGCAGCCGCGGTAATACGGAGGGGGCTAGCGTTGCTCGGAATTACTGGGCGTAAAGCGCGCGTAGGCGGTGGTTCTAGTTAGATGTGAAAGGCCTGGGCTTAACCTAGGAACTGCATTTAATACTGGATCGCTAGAATCCGAGAGAGGGTAGTGGAATTCCCAGTGTAGAGGTGAAATTCGTAGATATTGGGAAGAACACCAGTGGCGAAGGCGGCTACCTGGCTCGGTATTGACGCTGAGGTGCGAAAGCGTGGGGAGCAAA
>ddf3bf2de8d86f60c3b370b41c03660a
TGGGGAATATTGGACAATGGGCGCAAGCCTGATCCAGCAATGCCGCGTGTGTGAAGAAGGCCTTAGGGTTGTAAAGCACTTTCGGTAGGGACGAAGAGTCCGGCGTTAATATCGCCGGGTTTTGACGGTACCCGCATAAGAAGCACCGGCTAACTCCGTGCCAGCAGCCGCGGTAATACGGAGGGTGCAAGCGTTAATCGGAATTACTGGGCGTAAAGCGCGCGTAGGCGGTCTGGTCAGTCGGATGTGAAAGCCCCGGGCTTAACCCGGGAACTGCGTTCGAAACTGCCGGACTTTGAGTGTGGTAGAGGGAAGTGGAATTCCGTGTGTAGCGGTGAAATGCGTAGAGATGCGGAGGAACACCAGTTGCGAAGGCGACTTCCTGGACCAACACTGACGC
>a74d25b3f9d15b081cf17d1ee4909d6e
TGGGGAATATTGCGCAATGGGCGAAAGCCTGACGCAGCAACGCCGCGTGGGGGATGACGGCCTTCGGGTTGTAAACCCCTTTCAGCAGGGACGAAAATGACGGTACCTGCAGAAGAAGCCCCGGCCAACTACGTGCCAGCAGCCGCGGTAACACGTAGGGGGCGAGCGTTGTCCGGATTTATTGGGCGTAAAGAGCTCGTAGGCGGTTGCGTAAGTCGGATGTGAAAACTCAGGGCTCAACCCGGAGACGCCATCCGATACTGCGCTGACTAGAGTCCGGTAGGGGAGCATGGAATTCCTGGTGTAGCGGTGAAATGCGCAGATATCAGGAGGAACACCAGTGGCGAAGGCGGTGCTCTGGGCCGGAACTGACGCTGAGGAGCGAAAGCGTGGGTAGCGA
>7326ee7d01b5c5940eee8bba03257f2d
CAGGGAATCTTGCGCAATGGGCGAAAGCCTGACGCAGCGACACCGCGTGGGGGATGAAGGCTTTCGAGTTGTAAACCCCTTTTCCCGGGGATGAGAAAGGACAGTACCCGGGGAATAAGGTTCGGCTAACTACGTGCCAGCAGCCGCGGTAATACGTAGGAACCGAGCGTTGTCCGGATTTACTGGGCGTAAAGTGCGCGTAGGCGGTCCGTTAAGTCTCATGTGAAATCTCCCGGCTCAACTGGGAGGGGTCATGGGATACTGGCAGACTTGAGTGCGGCAGAGGGGAGTGGAATTCCCGGAGTAGTGGTGGAATGCGTAGATACCGGGAGGAACACCAGAGGCGAAGGCGACTCCCTGGGCCGTGTCTGACGCTGAGGCGCGAAAGCGTGGGTAGCAA
>d3c961c5b833d2e730b6f87c17e03ec8
CAGGGAATCTTGCGCAATGGGCGAAAGCCTGACGCAGCGACGCCGCGTGGGGGAAGAAGGCCTGCGGGTTGTAAACCCCTTTTCTCGGGGAAGAAGATCTGACGGTACCCGAGGAATAAGCCTCGGCTAACTACGTGCCAGCAGCCGCGGTAATACGTAGGAGGCGAGCGTTGTCCGGATTCACTGGGCGTAAAGGGAGAGCAGGTGGCTGAGTTCGTCCGTGGTGCAAGCTCCAGGCTCAACTTGGAGAGGTCTGCGGATACTGCTCGGCTTGAGGGCGGTAGAGGAGCACGGAATTCCTGGTGTAGTGGTGAAATGCGTAGATATCAGGAGGAACACCGGTGGCGAAAGCGGTGCTCTGGGCCGTCCCTGACACTCAGGCTCGAAAGCGTGGGGAGCG
>24321515ee6e664ea57a6253c0b01e41
TGGGGAATTTTCCGCAATGGGCGAAAGCCTGACGGAGCAACGCCGCGTGAGGGATGAAGGCCTCTGGGCTGTAAACCTCTTTTATCAAGGAAGAAGATCTGACGGTACTTGATGAATAAGCCACGGCTAATTCCGTGCCAGCAGCCGCGGTAATACGGGAGTGGCAAGCGTTATCCGGAATTATTGGGCGTAAAGCGTCCGCAGGCGGCCCTTCAAGTCTGCTGTTAAAACGTGGAGCTTAACTCCATCATGGCAGTGGAAACTGTTGGGCTTGAGTGTGGTAGGGGCAGAGGGAATTCCCGGTGTAGCGGTGAAATGCGTAGATATCGGGAAGAACACCAGTGGCGAAGGCGCTCTGCTGGGCCATCACTGACGCTCATGGACGAAAGCCAGGGGAGCG
>022cff7fa295cc7c2dd1c97b1481d590
TGGGGAATTTTCCGCAATGGGCGAAAGCCTGACGGAGCAATACCGCGTGAGGGATGACGGCCTATGGGTTGTAAACCTCTTTTTTCAGGGAGGAATCAATGACGTGTACCTGAAGAATAAGCATCGGCTAACTCCGTGCCAGCAGCCGCGGTAAGACGGAGGATGCAAGTGTTATCCGGAATCACTGGGCGTAAAGCGTCTGTAGGTGGTTTAATAAGTCAACTGTTAAATCTTGAGGCTCAACTTCAAAATCGCAGTCGAAACTATTAGACTAGAGTATAGTAGGGGTAAAGGGAATTTCCAGTGGAGCGGTGAAATGCGTAGAGATTGGAAAGAACACCGATGGCGAAGGCACTTTACTGGGCTATTACTAACACTCAGAGACGAAAGCTAGGGTAGC
>e4b67e4072361020a12bbc78c486723e
TAGGGAATATTGCACAATGGGCGAAAGCCTGATGCAGCAACGCCGCGTGCGGGAAGAAGGCCCTAGGGTTGTAAACCGCTTTCAGCAGGGAAGAAAATGACGGTACCTGCAGAAGAAGGTGCGGCCAACTACGTGCCAGCAGCCGCGGTGACACGTAGGCACCAAGCGTTGTCCGGATTTATTGGGCGTAAAGAGCTCGTAGGCGGTTCAGTAAGTCGGGTGTGAAAACTCTGGGCTCAACCCAGAGACGCCACTCGATACTGCTGTGACTCGAGTGCGGTAGGGGAGCGGGGAATTCCTAGTGTAGCGGTGAAATGCGCAGATATTAGGAGGAACACCAGTGGCGAAGGCGCCGCTCTGGGCCGTAACTGACGCTGAGGAGCGAAAGCGTGGGTAGCAA
>585d62dfa5ab32c87fefd45588641715
CTAAGAATCTTGCGCAATGGGCGAAAGCCTGACGCAGCAACGCCGCGTGCGGGAGGAAGGCCTTCGGGTTGTAAACCGCTTTTGCGAGGGAAGAAGTTCTGACGGTACCTCGCGAATAAGTCACGGCTAACTACGTGCCAGCAGCCGCGGTAATACGTAGGTGACAAGCGTTGTCCGGATTTACTGGGCGTAAAGCGCCCGCAGGCGGCCCGGCAAGTTTCAGGTGAAATCTCCCGGCTCAACCGGGAGGGGTCCTGGAAAACTGCCAGGCTTGAGGCAGGGAGGGGAATGCGGAATTTCCGGTGTAGCGGTGAAATGCGTAGATATCGGAAGGAACACCAGCGGCGAAGGCGGCATTCTGGCCCTGTCCTGACGCTCAGGGGCGAAAGCGTGGGGAGCG
>ffbb31b6cf0adf13fba3be6c6e6c3363
GCGAGAAAACTTTGCAATGTGCGAAAGCACGACAAGGTTAATCCGAGTGGTTCCTGCTTAGGGAACCTTTTGTCAGTCCTAAAAGCACTGACGAATAAGGGGTGGGCAAGTTCTGGTGTCAGCCGCCGCGGTAAAACCAGCACCTCAAGTGGTCAGGAGGATTATTGGGCCTAAAGCATCCGTAGCCGGCCGTGTAAGTTTTCGGTTAAATCCACGCGCTCAACGCGTGGGCCGCCGGGAATACTGCACGGCTAGGGAGTGGGAGAGGTAGACGGTACTCCGTAGGAAGGGGTAAAATCCTGTGATCTATGGATGACCACCTGTGGCGAAGGCGGTCTACTAGAACATGTCCGACGGTGAGGGATGAAAGCTGGGGGAGCAAACCGGATTAGATACCCCG
>3a1687f318fb7e43f41415aaf5b87043
CAAGGGATCGTGCACAATGGGCGAAAGCCTGATGCCGCGACGCCGCGTGAGGGATGACGGCTTTCGAGTTGTAAACCTCTTTTCTCAGGGAAGAGAGAGGACGTCACCTGAGGAATAAGTCACGGCTAACTACGTGCCAGCAGCCGCGGTAATACGTAGGTGGCAAGCGTTGTCCGGAATTACTGGGCGTAAAGGGTCCGTAGGCGGTTCGGTAAGTCTTCTGTGAAAGCTCCAGGCTCAACTTGGAGTCGTCGGGAGAAACTGCCGAACTAGAGACTGTCAGAGGCAGGTGGAATTCCCGGTGTAGTGGTGAAATACGTAGATATCGGGAGGAACACCAGTGGCGAAAGCGGCCTGCTGGGGCAGTTCTGACGCTAAGGGACTAAAGCGTGGGGAGCGA
>7793b7fe154c71b72b7284fab2540101
TGGGGAATATTGGACAATGGGGGCAACCCCGATCCAGCAATGCCGCGTGTGCGAGGAAGGCCTCAGGGTTGTAAAGCACTTTCGGCCGCGACGACGATGACGGTAGCGGCGGAAGAAGCCCCGGCCAACTCCGTGCCAGCAGCCGCGGTAATACGGAGGGGGCGAGCGTTGTTCGGAATCACTGGGCGTAAAGGGCGCGCAGGCGGCCCGGTCAGTCGGGCGTGAAAGCCCGGGGCTCAACCCCGGAATTGCGCACGAAACCGCCGGGCTCGAGACCGGGAGAGGGCAGTGGAATTCCCAGTGTAGAGGTGAAATTCGTAGATATTGGGAAGAACACCGGTGGCGAAGGCGGCTGCCTGGCCCGGTTCTGACGCTGAGGCGCGAAAGCGTGGGGAGCGAA
>cd48a18b23ba38ef9d0d84c4c3bfdf3a
GCGAGAAAACTTTGCAATGTGCGAAAGCACGACAAGGTTAATCCGAGTGGTTCCTGCTTAGGGAACCTTTTGTCAGTCCTAAAAGCACTGACGAATAAGGGGTGGGCAAGTTCTGGTGTCAGCCGCCGCGGTAAAACCAGCACCTCAAGTGGTCAGGAGGATTATTGGGCCTAAAGCATCCGTAGCCGGCCGTGTAAGTTTTCGGTTAAATCCACGCGCTCAACGCGTGGGCCGCCGGGAATACTGCACGGCTAGGGAGTGGGAGAGGTAGACGGTACTCCGTAGGAAGGGGTAAAATCCTGTGATCTATGGATGACCACCTGTGGCGAAGGCGGTCTACTAGAACATGTCCGACGGTGAGGGATGAAAGCTGGGGGAGCAAACCGGATTAGATACCCTG
>9fdc7a9ad5deb08361df83bb4d477dbe
TGGGGAATATTGCGCAATGGTCGAAAGACTGACGCAGCGACGCCGCGTGTGGGAGGAAGCCTTTCGGGGTGTAAACCACTGTCAGGCGGGAAGAACCGCGCGTGTCCAAATACGGCACGCGCCTGACGGTACCGCCAGAGGAAGCGCCGGCTAACTCCGTGCCAGCAGCCGCGGTAAGACGGAGGGCGCAAGCGTTGTTCGGAATTACTGGGCGTAAAGCGCGGGCAGGTGGTTTGTCTAGTCTTTTGTGAAATTCCGGAGCTCAACTCTGGACATGCAAGAGATACTGGCTAACTAGAGACCGGTAGAGGCTAGTGGAATTCCTGGTGTAGCGGTGGAATGTGTAGATATCAGGAAGAACACCAGTGGCGAAGGCGGCTAGCTGGGCCGTGTCTGACAC
>b1e0a5ddb2c2e13f25ecace55c0797e7
CAGGGAATTTTGGGCAATGGGCGAAAGCCTGACCCAGCAACGCCGCGTGGGGGATGAAGGCCTAAGGGCTGTAAACCCCTTTTCCGAGGGAAGAGATAGGACGGTACCTCGGGAATAAGCTCCGGCTAACTACGTGCCAGCAGCCGCGGTAATACGTAGGGAGCGAGCGTTACCCGGATTTACTGGGCGTAAAGGGTATGTAGGCGGCAAGGCAAGTCTTCTGTGAAAGCTCCCGGCTCAACCGGGAGAGGTCAGGAGATACTGCCTAGCTTGAGGGCAGTAGAGGAGGGTGGAATTCCCGGTGTAGCGGTGAAATGCGTAGATATCGGGAGGAACACCAGTGGCGAAAGCGTCCCTCTGGGCTGTACCTGACGCTGATGTACGAAAGCGTGGGTAGCAA
>fb18d80bd1c33473bd81ead342867536
TAGGGAATATTGCGCAATGGCCGCAAGGCTGACGCAGCGACGCCGCGTGTGGGAGGGAGCCCTTCGGGGTGTAAACCACTGTCAGGGGGGAAGAACTTCGTGGACGCGAACAGCGTTCACGGTTGACGGTACCCCCAGAGGAAGCGCCGGCTAACTCCGTGCCAGCAGCCGCGGTAAGACGGAGGGCGCAAGCGTTGTTCGGAATCACTGGGCGTAAAGCGCTCGCAGGCGGTCCCTTAAGTCCGCCGTGAAACTCCGGGGCTCAACCCCGGACTGGCGACGGATACTGGGGGACTGGAGACTGGTAGAGGCTAGCGGAATTCTTGGTGTAGCGGTGGAATGCGTAGATATCAGGAAGAACACCGGTGGCGAAGGCGGCTAGCTGGGCCAGTTCTGACGC
>99a0e7e6cee2528fc7694da46865c6a2
TGGGGAATTTTCCGCAATGGGCGAAAGCCTGACGGAGCGACGCTGCGTGAAGGATGACGGCCTGAGGGTTGTAAACTTCTTTTCTCGAAGAAGAATCAATGACGGTATTCGAGGAATAAGCATCGGCTAACTCTGTGCCAGCAGCCGCGGTAAGACAGAGGATGCAAGTGTTATTCGGATTGATTGGGCGTAAAGCGTCTGTAGGCGGTTTAGAAAGTCTTTTGTGAAATACTTCAGCTCAACTGGGGCTCCGCAAAAGAAACTTCTAGACTTGAGGGAAGTAGAGGTACAGGGAATTTCCGGTGGAGCGGTGAAATGCGTAGATATCGGAAGGAACACCAATATGGCGAAGGCACTGTACTGGGCTTTACCTGACGCTAAGAGACGAAAGCTAAAGGAG
>a3a11d8840e0eec9f9674d3ce014c650
CAGGGAATCTTGCGCAATGGGCGAAAGCCTGACGCAGCGACACCGCGTGGGGGAAGAAGGCCTCAGGGTTGTAAACCCCTTTTCTGGAGGAAGAGATAGGACGGTACTTCAGGAATAAGCATCGGCTAACTACGTGCCAGCAGCCGCGGTAATACGTAGGATGCAAGCGTTGTCCGGATTTACTGGGCGTAAAGGGTGTGTAGGCGGCATGTTAAGTCTCATGTGAAATCTCCCGGCTCAACTGGGAGCGGTCATGGGAAACTGGCAAGCTGGAGGGCAGCAGAGGAAAGCGGAATTCCGGGAGTAGTGGTGGAATGCGTAGATACCCGGAGGAACACCAGAGGCGAAGGCGGCTTTCTGGGCTGTACCTGACGCTGAGACACGAAAGCGTGGGGAGCAA
>31569ad6a09ed3abc6d25174c69890aa
TAGGGAATATTGCGCAATGGTCGAAAGACTGACGCAGCGACGCCGCGTGTGGGAGGAAGCCTTTCGGGGTGTAAACCACTGTCAGGTGGGAAGAAACACGCATGCCCAAACAGGACATGCGCATGACGGTACCATCAGAGGAAGCGCCGGCTAACTCCGTGCCAGCAGCCGCGGTAAGACGGAGGGCGCAAGCGTTGTTCGGAATTACTGGGCGTAAAGCGCGGGCAGGTGGTTCGTTAAGTCTTTTGTGAAACTCCGGGGCTCAACTCCGGACATGCGTAAGATACTGGCGGACTAGAGACCGGTAGAGGCTAGTGGAATTCCTGGTGTAGCGGTGGAATGTGTAGATATCAGGAAGAACACCGGTGGCGAAGGCGGCTAGCTGGGCCGTGTCTGACAC
>deda526023ec8ded012654727dd2e7f9
TCGCGAAACCTTGACAATGCGGGAAACCGTGATCAGGGGACTCCAAGTGCCAGGAGTAAGATCCTGTGCTTTTCTTTTCTCTTCAAAGGATTTGGAATAAGAGGTGGGTAAGGACGGTGCCAGCCGCCGCGGTAATACCGGCGCCTCGAGTGGTAGTCGATTTTATTGGGCCTAAAACGTCCGTCGCCGGTCTGGTGCATTCGTGGGTAAATCAACCCGCTCAACGGGTTGAATTCTGCGAGCACGGCCAGACTAGGGACCGGGAGAGGTGTGGGGTACGCTCGGGGTAGGGGTAAAATCCTGTCATCCCGAGCGGACCACCTGTTGCGAAGGCTCCACACTAGAACGGATCCGACGGTCAGGGACGAAGCCTAGGGGCACGAACCGGATTAGATACCCC
>8e4283d45436d8269ddbb11d1a2b3249
TGGGGAATCTTGCGCAATGGGCGAAAGCCTGACGCAGCAACGCCGCGTGGGGGATGAAGGCTCTCGGGTTGTAAACCCCTTTCAGCAGGGACGAAATTGACGGTACCTGCAGAAGAAGCCCCGGCCAACTACGTGCCAGCAGCCGCGGTAACACGTAGGGGGCGAGCGTTGTCCGGAATTATTGGGCGTAAAGAGCTCGTAGGCGGTTTGGTAAGTCAGATGTGAAAGGTTGGGGCTCAACCCTAAGACTGCATCCGATACTGCTATGACTAGAGTCCGGTAGAGGAGTGTGGAATTCCTGGTGTAGCGGTGAAATGCGCAGATATCAGGAGGAACACCGACGGCGAAGGCAGCACTCTGGGCCGGTACTGACGCTGAGGAGCGAAAGCGTGGGTAGCAA
>a15d7028c82ca73d53d21e4063d53e00
TGGGGAATCTTGGGCAATGGGCGCAAGCCTGACCCAGCCATGCCGCGTGTGCGAAGAAGGCTCTAGGGTTGTAAAGCACTTTCAGTGGTGAAGAAAATCTCGGGGTTAATACCCTCGGGTCTTGACGTTAGCCACAGAAGAAGCACCGGCTAACTCCGTGCCAGCAGCCGCGGTAATACGGAGGGTGCGAACGTTAATCGGAATTACTGGGCGTAAAGCGCGCGTAGGCGGTTCGGTAAGTGGGATGTGAAAGCCCCGGGCTCAACCTGGGAACTGCATTCCAAACTGCCGAACTGGAGTATGGTAGAGGGAGGTAGAATTTCCTGTGTAGCGGTGGAATGCGTAGATATAGGAAGGAATACCGATGGCGAAGGCAGCCTCCTGGACCAATACTGACGCT
>e58b3218bb8fd1c85aaac56908696d40
TAGGGAATATTGGACAATGGGGGAAACCCTGATCCAGCAATGCCGCGTGAGTGAAGAAGGCCCTCGGGTTGTAAAACTCTTTCATCAATGATGATAATGACATTAGTTGAAGAAGAAGCTCCGGCTAACTTCGTGCCAGCAGCCGCGGTAATACGAAGGGGGCTAGCGTTGTTCGGAATCACTGGGCGTAAAGCGTATGTAGGCGGATCAAAAAGTTAGATGTGAAATCCCTGGGCTCAACCCAGGAACTGCATTTAAAACTAGTGATCTAGAATTTGGTAAAGGTTAGTAGAATTTCCAGTGTAGAGGTGAAATTCGTAGATATTGGAAAGAATACCAGAAGCGAAGGCGACTAACTAGGCCATTTTTGACGCTGAGATACGAAAGCGTGGGTAGCAAA
>e8d66c4b51ffb0bffff10436b32ac7f5
TGGAGAATCTTGGACAATGGGCGCAAGCCTGATCCAGCCATGCCGCGTGAGCGAAGAAGGCCCTAGGGTCGTAAAACTCTTTCAGCTGTGAAGATAATGACGGTAGCAGCAGAAGAAACCCCGGCTAACTCCGTGCCAGCAGCCGCGGTAATACGGAGGGGGTTAGCGTTGTTCGGAATTACTGGGCGTAAAGCGCACGTAGGCGGGATCGTAAGTCAGGGGTGAAATCCCGGGGCTCAACCCCGGAACTGCCCTTGATACTGCGGACCTTGAGTTCGAGAGAGGTGAGTGGAATTCCGAGTGTAGAGGTGAAATTCGTAGATATTCGGAGGAACACCAGTGGCGAAGGCGGCTCACTGGCTCGATACTGACGCTGAGGTGCGAAAGCGTGGGGAGCAAA
>87ec1027b2a892f367d58a5769c5dc30
TAAGGAATATTGGGCAATGGGCGCAAGCCTGACCCAGCCATGCCGCGTGCAGGATGACGACCCTATGGGTTGTAAACTGCTTTTATATAGGAAGAAAATACTCTTGCGAGAGGATCTGACGGTACTATATGAATAAGGACCGGCTAACTCCGTGCCAGCAGCCGCGGTAATACGGAGGGTTCAAGCGTTTTCCGGATTTATTGGGTTTAAAGAGTGCGTAGGTGGTTTATTAAGTCAGTGGTGAAATCCTGCAGCTCAACTGTAGAACTGCCATTGATACTGGTAAACTTGAGTTTGGTTTAGGTAAGCGGAATTTATGATGTAGCGGTGAAATGCATAGATATCATAAGGAACACCAATAGCGAAGGCAGCTTACTGGACCACAACTGACACTGAGGCA
>a7575fff8001757a3586e23965d9f13c
TCTAGAAATTTGCACAATCGCCGAAAGGCGGATGCAGCGACACCACGTGGAGGATGAAGCCCCTCGGGGTGTAAACTCCTGTCAGAAGGGAAGAAGGCGCGGGCGTTAATACCGCTCGTTGCTTGACGGTACCTTCAGAGGAAGCTCCGGCTAACTACGTGCCAGCAGCCGCGGTAATACGTAGGGAGCGAGCGTTGTTCGGATTTACTGGGCGTAAAGGGCACGTAGGCGGGTATGCAAGTCGGTTGTGAAATCCTCTGGCTCAACCAGAGAACTGCAGCCGAAACTGCACACCTTGAGTCCAGCAGAGGGAATCGGAATCCCAGGTGTAGCGGTGAAATGCGTAGATATCTGGGAGAACATCAGTGGCGAAGGCGGATTCCTGGGCTGGTACTGACGC
>ba8bd0ccdef26867d53b93f23e70bf38
TGGGGAATATTGGACAATGGGCGCAAGCCTGATCCAGCAATGCCGCGTGTGTGAAGAAGGCCTTCGGGTTGTAAAGCACTTTCGATTGGGAAGAAGGGCGCGGGGTTAACAGCCGCGCGTCTTGACGGTACCGATTGAAGAAGCACCGGCTAACTCCGTGCCAGCAGCCGCGGTAATACGGAGGGTGCAAGCGTTAATCGGAATTACTGGGCGTAAAGCGCACGCAGGCGGTTGGTTAAGTCGGATGTGAAAGCCCCGGGCTCAACCTGGGAACTGCATTTGATACTGGCCGACTAGAGTATGGCAGAGAGAGGTGGAATTCCGCATGTAGCGGTGAAATGCGTAGAGATGCGGAGGAACATCAGTGGCGAAGGCGACCTCTTGGGCCAATACTGACGCT
>1eb0ae3d2de871f0ec2062af55f834e5
TCTAGAAATTTGCACAATCGCCGAAAGGCGGATGCAGCGACACCACGTGGAGGATGAAGCCCCTCGGGGTGTAAACTCCTGTCAGAAGGGAAGAAGGCGCGGGCGTTAATACCGCTTGTTGCTTGACGGTACCTTCAGAGGAAGCTCCGGCTAACTACGTGCCAGCAGCCGCGGTAATACGTAGGGAGCGAGCGTTGTTCGGATTTACTGGGCGTAAAGGGCACGTAGGCGGGTATGCAAGTCGGTTGTGAAATCCTCTGGCTCAACCAGAGAACTGCAGCCGAAACTGCACACCTTGAGTCCAGCAGAGGGAATCGGAATCCCAGGTGTAGCGGTGAAATGCGTAGATATCTGGGAGAACACCAGTGGCGAAGGCGGATTCCTGGGCTGGTACTGACGC
>e6f2b31af4fc9fc11a0136011733b9bc
TGAGGAATATTGGACAATGGGCGCAAGCCTGATCCAGCAATGCCGCGTGTGTGAAGAAGGCCTGCGGGTTGTAAAGCACTTTCAGCAAGGGAAGAAAAGCCGCGCGCGAATACCGTGCGGCCGTGACATGCCCTGCAGAAGAAGCACCGGCTAATTCCGTGCCAGCAGCCGCGGTAATACGGAAGGTGCAAGCGTTAATCGGAATTACTGGGCGTAAAGCGCACGTAGGCGGTTTGATTAGTCGGATGTGAAATCCCCGGGCTTAACCTGGGAACTGCGTTCGATACTGTCGGACTGGAGTGCAGTAGAGGGAAGCGGAATTCCGGGAGTAGCGGTGAAATGCGTAGATATCCGGAGGAACATCAGTGGCGAAGGCGGCTTCCTGGTCTGTTACTGACGC
>01335f70c367e030e9fc9fad750b73e2
TAGGGAATATTGCGCAATGGTCGAAAGACTGACGCAGCGACGCCGCGTGTGGGAGGAAGCCTTTCGGGGTGTAAACCACTGTCAGGTGGGAAGAACGGCGTATGTCCAAATAGGGCATGCGCGTGACGGTACCATCAGAGGAAGCGCCGGCTAACTCCGTGCCAGCAGCCGCGGTAAGACGGAGGGCGCAAGCGTTGTTCGGAATTACTGGGCGTAAAGCGCGGGCAGGTGGTTCGTTAAGTCTTTTGTGAAACTCCGGGGCTCAACTCCGGACATGCAGGAGATACTGGCGGACTAGAGACCGGTAGAGGCTAGTGGAATTCCTGGTGTAGCGGTGGAATGTGTAGATATCAGGAAGAACACCGGTGGCGAAGGCGGCTAGCTGGGCCGTGTCTGACAC
>d49d5cfc7c23fb110fcd567e64adee5b
CAGGGAATTTTGCGCAATGGGCGAAAGCCTGACGCAGCGACGCCGCGTGGGTGATGAAGGCCTTCGGGTTGTAAATCCCTTTTCTGGGGGAAGAGCAAGGACGGTACCCCAGGAATAAGCCCCGGCTAACTACGTGCCAGCAGCCGCGGTAATACGTAGGGGGCAAGCGTTGTCCGGAGTTACTGGGCGTAAAGGGCGCGTAGGCGGCCCAGGAAGTCCCCGGTGAAATCTCCCGGCTCAACCGGGAGCCGCCCGGGGATACTCCTGGACTTGAGGACGGCAGAGGAGGGTGGAATTCCCGGTGTAGTGGTGAAATGCGTAGATATCGGGAGGAACACCAGTGGCGAAGGCGGCCCTCTGGGCTGTACCTGACGCTGAGGCGCGAAAGCGTGGGGAGCGA
>c08b6ef0eadc6c8510d5333fba99db7f
GAGGGAATCTTGCGCAATGGGCGAAAGCCTGACGCAGCGACGCCGCGTGGGGGATGAAGGCCCTAGGGTTGTAAACCCCTTTCACGAGGGAAGAAACTGACGGTACCTCGAGAAGAAGCCCCGGCCAACTACGTGCCAGCAGCCGCGGTAATACGTAGGGGGCGAGCGTTGTCCGGATTTATTGGGCGTAAAGGGCTCGTAGGCGGCTTGGCAAGTCGGCCGTGAAAACCCAGGGCTCAACCCTGGGACGCCGGTCGATACTGCCATGGCTAGGGTCCGGTAGAGGGGAATGGAATTCCCGGTGTAGCGGTGAAATGCGCAGATATCGGGAGGAACACCAGTAGCGAAGGCGGTTCCCTGGGCCGGCACCGACGCTGAGGAGCGAAAGCGTGGGGAGCAA
>5c09fed2f35d6c48879dfb81a2f1833b
CAAGGAATTTTCCGCAATGGGCGCAAGCCTGACGGAGCAACGCCGCGTGGGGGAAGAAGGCTTTCGAGTTGTAAACCCCTTTTGCGAGGGAAGAAGATCTGACGGTACCTCGCGAATAAGCCACGGCTAACTACGTGCCAGCAGCCGCGGTAATACGTAGGTGGCAAGCGTTGTCCGGATTCACTGGGCGTAAAGCGCGCGCAGGCGGGCTGATAAGTCCCGGGTTAAATTCCACGGCTCAACCGTGGGCGGCCCCGGGATACTGTCAGTCTTGAGGCATTCAGAGGAGAGTGGAATTCCCGGTGTAGTGGTGGAATGCGTAGATATCGGGAGGAACACCAGTGGCGAAGGCGACTCTCTGGGGATGTCCTGACGCTGAGGCGCGAAAGCGTGGGGAGCG
>9b1ccf1c3e12712043c6d05734b84efa
TGGGGAATATTGGACAATGGGGGCAACCCTGATCCAGCCATGCCGCGTGAGTGAAGAAGGCCTTAGGGTTGTAAAGCTCTTTCAGCGGGGAAGATAATGACGGTACCCGCAGAAGAAGCCCCGGCTAACTCCGTGCCAGCAGCCGCGGTAAGACGGAGGGGGCTAGCGTTGTTCGGATTTACTGGGCGTAAAGCGCGCGTAGGCGGCTTGTCAAGTTGGGCGTGAAAGCCCGGGGCTCAACCCCGGAACTGCGCTCAAAACTGGCTCGCTAGAGACCGGGAGAGGAGAGTGGAATTCCCAGTGTAGAGGTGAAATTCGTAGATATTGGGAAGAACACCAGTGGCGAAGGCGGCTCTCTGGTCCGGTTCTGACGCTGAGGTGCGAAAGCGTGGGGAGCAAA
>9fdb728fa04b05a884072196fcbaeef7
TGGGGAATATTGCACAATGGGCGCAAGCCTGATGCAGCCATGCCGCGTGTGTGAAGAAGGCCTTCGGGTTGTAAAGCACTTTCAGTCAGGAGGAAAGGTTAGTAGTTAATACCTGCTAGCTGTGACGTTACTGACAGAAGAAGCACCGGCTAACTCCGTGCCAGCAGCCGCGGTAATACGGAGGGTGCGAGCGTTAATCGGAATTACTGGGCGTAAAGCGTACGCAGGCGGTTTGTTAAGCGAGATGTGAAAGCCCCGGGCTTAACCTGGGAACTGCATTTCGAACTGGCAAACTAGAGTGTGATAGAGGGTGGTAGAATTTCAGGTGTAGCGGTGAAATGCGTAGAGATCTGAAGGAATACCGATGGCGAAGGCAGCCACCTGGGTCAACACTGACGCT
>dca3342696766c32bc76deaeb4d2af4d
CAAGGAATCTTGCGCAATGGGCGAAAGCCTGACGCAGCAACGCCGCGTGGGTGATGAAGGCCTTCGGGTTGTAAATCCCTTTTGTCGGGGAAGAACTTTGACGGTACCCGGCGAATAAGCCACGGCTAACTACGTGCCAGCAGCCGCGGTAAGACGTAGGTGGCGAGCGTTATCCGGATTTACTGGGCGTAAAGGGTACGTAGGCGGCGCCGTAAGTCTGCCGTGAAATCTCCCGGCTCAACCGGGAGCGGCCGGTGGAAACTACGGCGCTCGAGGGGCGTAGAGGCAAGCGGAATTCCCGGAGTAGTGGTGGAATGCGTAGATACCGGGAGGAACACCAGTGGCGCAAGCGGCTTGCCAGACGCATCCTGACGCTGAGGTACGAAAGCGTGGGTAGCGA
>84fdf9d494a37be994040b51974334db
TCGCGAAACCTTGACAATGCGGGAAACCGTGATCAGGGGACTCCAAGTGCCAGGAGTAAGATCCTGTGCTTTTCTTTTCTCTTCAAAGGATTTGGAATAAGAGGTGGGTAAGGACGGTGCCAGCCGCCGCGGTAATACCGGCGCCTCGAGTGGTAGTCGATTTTATTGGGCCTAAAACGTCCGTCGCCGGTCTGGTGCATTCGTGGGTAAATCAACCCGCTCAACGGGTTGAATTCTGCGAGCACGGCCAGACTAGGGACCGGGAGAGGTGTGGGGTACGCTCGGGGTAGGGGTAAAATCCTGTCATCCCGAGCGGACCACCTGTTGCGAAGGCTCCACACTAGAACGGATCCGACGGTCAGGGACGAAGCCTAGGGGCACGAACCGGATTAGATACCCG
>6a635e7a8da3edf21fbdfff78d88b956
TAGGGAATATTGCACAATGGAGGAAACTCTGATGCAGCGATGCCGCGTGAGTGAAGAAGGCCTTTGGGTTGTAAAGCTCTTTCGTCGGGGAAGAAAATGACTGTACCCGAATAAGAAGGTCCGGCTAACTTCGTGCCAGCAGCCGCGGTAATACGAAGGGACCTAGCGTAGTTCGGAATTACTGGGCTTAAAGAGTTCGTAGGTGGTTAAAAAAGTTGGTGGTGAAATCCCAGAGCTTAACTCTGGAACTGCCATCAAAACTTTTTAGCTAGAGTATGATAGAGGAAAGCAGAATTTCTAGTGTAGAGGTGAAATTCGTAGATATTAGAAAGAATACCAATTGCGAAGGCAGCTTTCTGGATCATTACTGACACTGAGGAACGAAAGCATGGGTAGCGAA
>52aef8b03b4a322f6f3b7a46ac3e20f0
CAGGGAATCTTGCGCAATGGGCGAAAGCCTGACGCAGCGACACCGCGTGGGGGATGAAGGCTCTTGGGTCGTAAACCCCTTTTGTCGGGGAAGAGAAAGGACTGTACCCGACGAATAAGGTTCGGCTAACTACGTGCCAGCAGCCGCGGTAATACGTAGGAACCGAGCGTTGTCCGGATTTACTGGGCGTAAAGTGCGCGTAGGCGGTTTGTTAAGTCTCATGTGAAATCTCCCGGCTCAACTGGGAGGGGTCATGGGATACTGGCAGACTTGAGTGCGGCAGAGGGGAGTGGAATTCCCGGAGTAGTGGTGGAATGCGTAGATACCGGGAGGAACACCAGAGGCGAAGGCGACTCCCTGGGCCGTGTCTGACGCTGAGGCGCGAAAGCGTGGGTAGCAA
>0d7d2d4ca2aa18068245d19d83a4c4dc
TCTAGAAATTTGCACAATCGCCGAAAGGCGGATGCAGCGACACCACGTGGAGGATGAAGCCCCTCGGGGTGTAAACTCCTGTCAGAAGGGAAGAAGGCGCGGGCGTTAATACCGCTCGTTGCTTGACGGTACCTTCAGAGGAAGCTCCGGCTAACTACGTGCCAGCAGCCGCGGTAATACGTAGGGAGCGAGCGTTGTTCGGATTTACTGGGCGTAAAGGGCACGTAGGCGGGTATGCAAGTCGGTTGTGAAATCCTCTGGCTCAACCAGAGAACTGCAGCCGAAACTGCACACCTTGAGTCCAGCAGAGGGAATCGGAATCCCAGGTGTAGCGGTGGAATGCGTAGATATCTGGGAGAACATCAGTGGCGAAGGCGGATTCCTGGGCTGGTACTGACGC
>7d213e737021132cbaf4d0452434cefb
TAGGGAATCTTGCACAATGGGCGAAAGCCTGATGCAGCTATGCCGCGTGTGTGAAGAAGGCCTTCGGGTTGTAAAGCACTTTCAGTGGTGAAGAAATGCCGCGCACTAATACTGCGCGGTCTTGACGTTAACCACAGAAGAAGCACCGGCTAACTCCGTGCCAGCAGCCGCGGTAATACGGAGGGTGCGAACGTTAATCGGAATTACTGGGCGTAAAGCGCGCGTAGGCGGTTTGTTAAGTGAGGCGTGAAATCCCTGGGCTCAACCCAGGAATCGCGTTTCAAACTGGCGAACTCGAGTTCAGTAGAGGGAGGTGGAATTTTCCGTGTAGCGGTGAAATGCGTAGATATGGGAAGGAACACCAGTGGCGAAGGCGGCCTCCTGGACTGAAACTGACGCT
>d70c4f44baf8c712ab9970cef36e46d5
CGAGGAATCTTGCGCAATGGGCGAAAGCCTGACGCAGCAACGCCGCGTGGGTGATGAAGGCCTTCGGGTTGTAAATCCCTTTTGCCGGGGAAGAACTTTGACGGTACCCGGCGAATAAGCCACGGCTAACTACGTGCCAGCAGCCGCGGTAAGACGTAGGTGGCGAGCGTTATCCGGATTTACTGGGCGTAAAGCGTACGTAGGCGGCGCCGAAAGTCTGCCGTGAAATCTCCCGGCTCAACCGGGAGCGGTCGGTGGAAACTTCGATGCTGGAGGGGCGTAGAGGCAAGCGGAATTCCCGGAGTAGTGGTGGAATGCGTAGATACCGGGAGGAACACCAGTGGCGCAAGCGGCTTGCCAGACGCATCCTGACGCTGAGGTACGAAAGCGTGGGTAGCGA
>a3d5c5f8272ddf34bfd0f13b9418fb8c
TGGGGAATCTTGGGCAATGGGCGAAAGCCTGACCCAGCAACGCCGCGTGGGTGATGAAGGCCTTCGGGTCGTAAAGCCCTGTCAGAGGGAACGAATGTTCCCGGGACCAAGAACGCCCGGGAAGTGACGGTACCCTCAGAGGAAGCACCGGCTAACTCCGTGCCAGCAGCCGCGGTAAGACGGAGGGTGCTAGCGTTGTTCGGAATTACTGGGCGTAAAGCGCGTGTAGGCGGTTCGGTAAGTTGCGTGTGAAAGCCCTCGGCCCAACCGAGGAAGTGCACTCAAAACTGCCGAGCTTGAGTTCGGAAGAGGGGGGTGGAATTCCAGGTGTAGCGGTGAAATGCGTAGATATCTGGAGGAACACCAGTGGCGAAGGCGACCCCCTGGTCCGCGACTGACG
>640d3fd83f85ee3e54d3209b08d7ca8c
TGGGGAATATTGGACAATGGGCGCAAGCCTGATCCAGCCATACCGCGTGTGTGAAGAAGGCCTTCGGGTTGTAAAGCACTTTAAGCAGGGAGAAAAAGCAATAAGTTAATACCTTATTGCCGTGATGTTACCTGCAGAATAAGCACCGGCTAATTCCGTGCCAGCAGCCGCGGTAATACGGAAGGTGCAAGCGTTAATCGGAATTACTGGGCGTAAAGCGCGCGTAGGTGGTTTGTTAAGTTGGATGTGAAAGCCCTGGGCTCAACCTAGGAACTGCATCCAAAACTAACTCACTAGAGTACGATAGAGGGAGGTAGAATTCATAGTGTAGCGGTGGAATGCGTAGATATTATGAAGAATACCAGTGGCGAAGGCGGCCTCCTGGATCTGTACTGACACT
>3e201ee9fddb7456aa122a3ff816442f
TAACGAATATTGGACAATGAGCGAAAGCTTGATCCAGCAATGCCGCGTGAAGGATGAAGCCCCTAGGGGTGTAAACTTCTGTCAGGGTTTAGAAATAAATGATCAGACCCAAAGGAAGGGCCGGCTAAATTCGTGCCAGCAGCCGCGGTAATACGAATGGCCCGAGCGTTAATCGGAATCACTGGGCTTAAAGCGTACGTAGGCGGACTATCAAGCATCCTGTGAAAGCCCACGGCTCAACCGTGGAATTGCTCGATGAACTGATAGTCTTGAGCTAGGTAGAGGGTGTCGGAACCATAAGTGTAGCGGTGAAATGCGTAGATATTTATGGGAACGCCAAAGATGAAGATAGACACCTGGGCCTAAGCTGACGCTGAGGTACAAAAGCGTGGGTAGCGAA
>d12faa94d2e32b07797a8bb01ef525cd
TGGGGAATCTTGGGCAATGGGCGCAAGCCTGACCCAGCCATGCCGCGTGTGCGAAGAAGGCTCTAGGGTTGTAAAGCACTTTCAGTGGTGAAGAAAATCTCGGGGTTAATACCCCCGGGTCTTGACGTTAGCCACAGAAGAAGCACCGGCTAACTCCGTGCCAGCAGCCGCGGTAATACGGAGGGTGCGAACGTTAATCGGAATTACTGGGCGTAAAGCGCGCGTAGGCGGTTCGGTAAGTGGGATGTGAAAGCCCCGGGCTCAACCTGGGAACTGCATTCCAAACTGCCGAACTGGAGTATGGTAGAGGGAGGTAGAATTTCCTGTGTAGCGGTGGAATGCGTAGATATAGGAAGGAATACCGATGGCGAAGGCAGCCTCCTGGACCAATACTGACGCT
>4fc968e6afb1bf4b96b407c6c876816b
TGAGGAATATTGCGCAATGGGGGGAACCCTGACGCAGCAACGCCGCGTGGAGGACGAAGGTTTTCGGATTGTAAACTCCTTATCTGGGGGAAGAGGAAGGACGGTACCCCAGGACGAAGACACGGCTAACTAGGTGCCAGCAGCCGCGGTAATACCTAGGTGTCGAGCGTTATCCGGAATTACTGGGCGTAAAGGGTGCGCAGGCGGCGATACAAGTCTGGCGTGAAAGCTTCTGGCTTAACTGGGAGAGGACGTTAGAAACTGTATGGCTAGAGTGAATGAGAGGGGGGCGGAAATCCCGGTGTAGTGGTGGAATGCGTAGATATCGGGAAGAACACCAGAGGCGAAGGCGGCCTCCTGGCATTTTACTGACGCTGAGGCACGAAAGCGTGGGTAGCGA
>52cc462e2a580bb4192818d8a6334721
TACGGAATATTGCGCAATGGGCGAAAGCCTGACGCAGCAACGCCGCGTGAAGGATGAAGGCCTTCGGGTCGTAAACTTCTGTCAGGCGGGACGAAAGAGCGGCGGCGAATACCCGCCGTTTCCTGACGGTACCGCCGGAGGAAGCCCCGGCTAACTCCGTGCCAGCAGCCGCGGTAATACGGAGGGGGCAAGCGTTATTCGGAATCATTGGGCGTAAAGGGCGTGTAGGCGGCTTGATAAGCCAAAGGTGAAATCCCTCAGCTCAACTGAGGAACTGCCTTTGGAACTGTCTAGCTAGAGGCCAGGAGAGGGTAGCGGAATTCCCAGTGTAGCGGTGAAATGCGTAGATATTGGGAGGAACACCAGTGGCGAAGGCGGCTACCTGGACTGGTACTGACGC
>78b333ff9ec40ee246edb6049e7dd3c1
TGAGGAATATTGGACAATGGACGAAAGTCTGATCCAGCTATGCCGCGTGCAGGATGACGGCCCTACGGGTTGTAAACTGCTTTTATACAGGAAGAAACACCCCGACGTGTCGGGGCTTGACGGTACTGTAAGAATAAGGATCGGCTAACTCCGTGCCAGCAGCCGCGGTAATACGGAGGATTCGAGCGTTATCCGGAATCATTGGGTTTAAAGGGTCCGCAGGCGGTTTTTTAAGTCAGAGGTGAAATCCTGCAGCTCAACTGTAGAATTGCCTTTGATACTGAAAGACTTGAGTTATTGTGAAGTGGTTAGAATGTGTGGTGTAGCGGTGAAATGCATAGATATCACACAGAATACCGATTGCGAAGGCAGATCACTAACAATATACTGACGCTCAGGG
>d6baa4185f194ea18c2c103855961430
TAGGGAATATTGCGCAATGGTCGAAAGACTGACGCAGCGACGCCGCGTGTGGGAGGAAGCCTTTCGGGGTGTAAACCACTGTCAGATGGGAAGAAACACGCACTTCCAAACAGGATGTGCGCATGACGGTACCATCAGAGGAAGCGCCGGCTAACTCCGTGCCAGCAGCCGCGGTAAGACGGAGGGCGCAAGCGTTGTTCGGAATTACTGGGCGTAAAGCGCGGGCAGGTGGTCCGCTAAGTCTTCTGTGAAACTCCGGGGCTCAACTCCGGACATGCAGGAGATACTGGCGGACTAGAGACCGGTAGAGGCTAGCGGAATTCCTGGTGTAGCGGTGGAATGTGTAGATATCAGGAAGAACACCGGTGGCGAAGGCGGCTGGCTGGGCCGTGTCTGACAC
>776e2996496caf883cf442f4c6a2706b
TAGGGAATATTGCGCAATGGCCGCAAGGCTGACGCAGCGACGCCGCGTGTGGGAGGGAGCCCTTCGGGGTGTAAACCACTGTCAGGGGGGAAGAACTTCGTGGACGCGAACAGCGTTCACGGTTGACGGTACCCCCAGAGGAAGCGCCGGCTAACTCCGTGCCAGCAGCCGCGGTAAGACGGAGGGCGCAAGCGTTGTTCGGAATCACTGGGCGTAAAGCGCTCGCAGGCGGTCCCTTAAGTCCGCCGTGAAACTCCGGGGCTCAACCCCGGACTTGCGACGGATACTGGGGGACTGGAGACTGGTAGAGGCTAGCGGAATTCTTGGTGTAGCGGTGGAATGCGTAGATATCAGGAAGAACACCGGTGGCGAAGGCGGCTAGCTGGGCCAGTTCTGACGC
>2fb3559770e7fd5e52f42289bb0c3934
TGGGGAATTTTCCGCAATGGGCGAAAGCCTGACGGAGCGACGCTGCGTGAAGGATGACGGCCTGAGGGTTGTAAACTTCTTTTCTCGAAGAAGAATCAATGACGGTATTCGAGGAATAAGCATCGGCTAACTCTGTGCCAGCAGCCGCGGTAAGACAGAGGATGCAAGTGTTATTCGGATTGATTGGGCGTAAAGCGTCTGTAGGCGGTTTAGAAAGTCTTTTGTGAAATACTTCAGCTCAACTGGAGCTCCGCAAAAGAAACTTCTAGACTTGAGGGAAGTAGAGGTACAGGGAATTTCCGGTGGAGCGGTGAAATGCGTAGATATCGGAAGGAACACCAATATGGCGAAGGCACTGTACTGGGCTTTACCTGACGCTAAGAGACGAAAGCTAAAGGAG
>e2da813f2abaa37d76153fbeeebca7aa
TAGGGAATATTGCGCAATGGCCGCAAGGCTGACGCAGCGACGCCGCGTGTGGGAGGGAGCCCTTCGGGGTGTAAACCACTGTCAGGGGGGAAGAACTCCGCGGATGCGAACAGCTTTCGCGGTTGACGGTACCCCCAGAGGAAGCGCCGGCTAACTCCGTGCCAGCAGCCGCGGTAAGACGGAGGGCGCAAGCGTTGTTCGGAATCACTGGGCGTAAAGCGCTCGCAGGCGGTCCCTTAAGTCCGCCGTGAAACTCCGGGGCTCAACCCCGGACTTGCGGCGGATACTGAGAGACTGGAGACTGGTAGAGGCTAGCGGAATTCTTGGTGTAGCGGTGGAATGCGTAGATATCAGGAAGAACACCGGTGGCGAAGGCGGCTAGCTGGGCCAGTTCTGACGC
>39a79379f79c5c07692f67be9f789dcf
TGGGGAATATTGGACAATGGGGGCAACCCTGATCCAGCGATGCCGCGTGAGTGATGAAGGCCCTAGGGTTGTAAAACTCTTTCGTCAGGGAAGATAATGACGGTACCTGAAGAAGAAGATCCGGCTAACTCCGTGCCAGCAGCCGCGGTAATACGGAGGGGTCTAGCGTTATTCGGAATTACTGGGCGTAAAGCGAGCGTAGGCGGATTTGTAAGTTGGAGGTGAAATCCCAGAGCTTAACTCTGGAACTGCCTTCAAAACTACATTTCTTGAGTTTGGTAGAGGAGAGTGGAATTCCTAGTGTAGAGGTGAAATTCGTAGATATTAGGAGGAACACCAGTGGCGAAGGCGACTCTCTGGGCCAATACTGACGCTGAGGTTCGAAAGCATGGGTAGCGAA
>e1efbd919ee89d179de5908e03d85f70
TGGGGAATATTGGACAATGGGCGAAAGCCTGATCCAGCAATGCCGCGTGTGTGAAGAAGGCCTGCGGGTTGTAAAGCACTTTCAGCAGGGAAGAAACGCCGGGGACTAATACTCCCGCGGCACTGACGTTACCTGCACAAGAAGCACCGGCTAACTCCGTGCCAGCAGCCGCGGTAATACGGAGGGTGCGAGCGTTAATCGGAATTACTGGGCGTAAAGCGCGCGCAGGCGGTTCGGTAAGTCAGATGTGAAATCCCCGGGCTTAACCTGGGAATTGCATTTGATACTGCCCGACTAGAGTATGGGAGAGGGAAGTGGAATCTCCGGTGTAGCGGTGAAATGCGTAGAGATCGGAGGGAACACCAGTGGCGAAGGCGGCTTCCTGGCCCAATACTGACGC
>f846c9077d7cc52f540db1e86ef4a904
TAGGGAATCTTGCGCAATGGCCGAAAGGCTGACGCAGCGACGCCGCGTGTGGGAGGACGCCCTTCGGGGTGTAAACCACTGTCAGAAGGGAAGAACTTCGGGTTCCCGAACAAGGAGCCCGGTTGACGGTACCTTCAGAGGAAGCGCCGGCTAACTCCGTGCCAGCAGCCGCGGTAAGACGGAGGGCGCAAGCGTTGTTCGGAATTACTGGGCGTAAAGCGCACGCAGGCGGTCCCTTAAGTCCTCCGTGAAATTCCGGGGCTCAACCCCGGCGATGCGGAGGAAACTGAGAGACTGGAGACCGGTAGAGGCCAGCGGAATTCCTGGTGTAGCGGTGGAATGCGTAGATATCAGGAGGAACACCGGTGGCGAAGGCGGCTGGCTGGGCCGGTTCTGACGC
>b8cd4784e31bd919137cebaaf0105ed6
TGAGGAATTTTCCGCAATGGGCGCAAGCCTGACGGAGCAATACCGCGTGAGGGATGACGGCCTTTGGGTTGTAAACCTCTTTTTTCAAGGAGGAAGTTCTGACGTGTACTTGAAGAATAAGCATCGGCTAACTCCGTGCCAGCAGCCGCGGTAAGACGGAGGATGCAAGTGTTATCCGGAATTATTGGGCGTAAAGCGTCTGTAGGTTGCCTAACAAGTCTGTTGTTAAAGGTTAAAGCTTAACTTTAAAACTGCAGCAGAAACTGCTAGGCTTGAGTACAGTCGAAGTAGAGGGAATTTCCAGTGAAGCGGTGAAATGCGTAGATATTGGAAGGAACACCAATGGCGAAAGCACTCTACTAGACTTTTACTGACACTCAGAGACGAAAGCTAGGGTAGC
>9b4669dcbfc3256db498a244e8cc2c4f
GTGGGAATCTTGCACAATGGGCGAAAGCCTGATGCAGCCATGCCGCGTGTGTGAAGAAGGCCTTAGGGTTGTAAAGCACTTTCAGTGGCGAAGAAAAGGTCGGCGTGAATACCGCCGGCCCTTGACGTTAACCACAGAAGAAGCACCGGCCAACTCCGTGCCAGCAGCCGCGGTAATACGGAGGGTGCGAACGTTAATCGGAATTACTGGGCGTAAAGCGCGCGTAGGCGGTCTGTTAAGTGGGATGTGAAAGCCCCGGGCTCAACCTGGGAACTGCATTTCAAACTGGCAGACTAGAGTTCAGTAGAGGGAGGTGGAATTTCCTGTGTAGCGGTGAAATGCGTAGATATAGGGAGGAACACCAGTGGCGAAGGCGGCCTCCTGGACTGAAACTGACGCT
>1725648a0546bafc5e2e5e641334c719
TGGGGAATATTGCGCAATGGGCGAAAGCCTGACGCAGCAACGCCGCGTGGGGGATGACGGCCTTCGGGTTGTAAACCCCTTTCAGCAGGGACGAAAATGACGGTACCTGCAGAAGAAGCCCCGGCCAACTACGTGCCAGCAGCCGCGGTAACACGTAGGGGGCAAGCGTTGTCCGGATTTATTGGGCGTAAAGAGCTCGTAGGCGGTTGCGTAAGTCGGATGTGAAAACTCAGGGCTCAACCCGGAGACGCCATCCGATACTGCGCTGACTAGAGTCCGGTAGAGGAGCATGGAATTCCTGGTGTAGCGGTGAAATGCGCAGATATCAGGAGGAACACCAGTGGCGAAGGCGGTGCTCTGGGCCGGAACTGACGCTGAGGAGCGAAAGCGTGGGTAGCGA
>cea2a7221213fd21af5e617edb627517
CAGGGAATCTTGCGCAATGGGCGAAAGCCTGACGCAGCGACACCGCGTGGGGGAAGAAGGCCTCAGGGTTGTAAACCCCTTTTCTGGAGGAAGAGATAGGACGGTACTTCAGGAATAAGCATCGGCTAACTACGTGCCAGCAGCCGCGGTAATACGTAGGATGCAAGCGTTGTCCGGATTTACTGGGCGTAAAGGGTGTGTAGGCGGCATGTTAAGTCTCATGTGAAATCTCCCGGCTCAACTGGGAGGGGTCATGGGAAACTGGCAAGCTGGAGGGCAGCAGAGGAAAGCGGAATTCCGGGAGTAGTGGTGGAATGCGTAGATACCCGGAGGAACACCAGAGGCGAAGGCGGCTTTCTGGGCTGTACCTGACGCTGAGACACGAAAGCGTGGGGAGCAA
>3af3a0e8b5d40ddce0302f74d2553de1
CTAAGAATCTTGCGCAATGGGCGAAAGCCTGACGCAGCAACGCCGCGTGCGGGAGGAAGGCCTTCGGGTTGTAAACCGCTTTTGCGAGGGAAGAAGTTCTGACGGTACCTCGCGAATAAGTCACGGCTAACTACGTGCCAGCAGCCGCGGTAATACGTAGGTGACAAGCGTTGTCCGGATTTACTGGGCGTAAAGCGCCCGCAGGCGGCCTGGCAAGTTTCAGGTGAAATCTCCCGGCTCAACCGGGAGGGGTCCTGGAAAACTGCCAGGCTTGAGGCAGGCAGGGGAATGCGGAATTTCCGGTGTAGCGGTGAAATGCGTAGATATCGGAAGGAACACCAGCGGCGAAGGCGGCATTCTGGGCCTGACCTGACGCTCAGGGGCGAAAGCGTGGGGAGCA
>7f3df1dbee5f186dc8b8a2117801103e
TGAGGAATATTGCGCAATGGAGGAAACTCTGACGCAGCCATGCCGCGTGCAGGAAGACTGCCCTATGGGTTGTAAACTGCTTTTATATAGGAAGAACTACAGCTACGTGTAGCTGTTTGACGGTACTATACGAATAAGGACCGGCTAACTCCGTGCCAGCAGCCGCGGTAATACGGAGGGTCCAAGCGTTATCCGGATTTATTGGGTTTAAAGGGTCCGTAGGCGGGTTATTAAGTCAGTGGTGAAATCCTACAGCTCAACTGTAGAACTGCCATTGAAACTGGTAACCTTGAGTATAATTGAAGTGGGCGGAATGTGTCATGTAGCGGTGAAATGCTTAGATATGACACAGAACACCGATTGCGAAGGCAGCTCACTAAGTTATAACTGACGCTGAGGG
>532e661df7c9def4511e1827dd6c88e9
TAGGGAATCTTGCGCAATGGGGGCAACCCTGACGCAGCAACGCCGCGTGTGGGATGACGGCTTTCGGGTTGTAAACCACTTTCAGTGATGACGAAAATGACGGTAATCACAGAAGAAGGTCCGGCCAACTACGTGCCAGCAGCCGCGGTAACACGTAGGGACCGAGCGTTGTCCGGATTTATTGGGCGTAAAGAGCTCGTAGGCGGTTCTGTAAGTCGGATGTGAAAACTCAGGGCTCAACCCTGAGACGCCATCTGATACTGCAGTGACTAGAGTCCGGTAGAGGAAGATGGAATTCCTGGTGTAGCGGTGGAATGCGCAGATATCAGGAGGAACACCAACGGCGAAGGCAGTCTTCTGGGCCGGTACTGACGCTGAGGAGCGAAAGCATGGGGAGCAA
>e7fcd08cd4e0ab59ac6193956556a43b
TGGGGAATCTTGGACAATGGGGGCAACCCTGATCCAGCGACGCCGCGTGACCGAGGAAGGCCCTCGGGTCGTAAAGGTCTTTCAGCGGGGGCTATGGTGAAGGTACCCGCAGAAGCAGGAGCGGCTAACTACGTGCCAGCAGCCGCGGTAATACGTAGGCTCCAAGCGTTGTTCGGAATCACTGGGCGTAAAGCGAGCGCGGGCGGCGCGCCGTGCCGGTCGTGAAATCTCCCGGCTCAACCGGGAGGGGGCGGCCGGGACTGGCGGGCTAGAGTGCGGCAGGGGAAGGCAGAATTCCTGGTGTAGCGGTGGAATGCGTAGAGATCAGGAGGAATGCCGGAGGTGGAGACGGCCTTCCGGGCCGCGACTGACGCTGAGGCTCGAAAGCGTGGGGAGCGAA
>5536494e2aefec665932794c6346d133
CAGGGAATCTTGCGCAATGGGCGAAAGCCTGACGCAGCGACACCGCGTGGGGGATGAAGGCTTTCGAGTTGTAAACCCCTTTTCCCGGGGATGAGAAAGGACAGTACCCGGGGAATAAGGTTCGGCTAACTACGTGCCAGCAGCCGCGGTAATACGTAGGAACCGAGCGTTGTCCGGATTTACTGGGCGTAAAGTGCGCGTAGGCGGTCTGTTAAGTCTCATGTGAAATCTCCCGGCTCAACTGGGAGGGGTCATGGGATACTGGCAGACTGGAGTGCAGTAGAGGAAAGCGGAATTCCCGGAGTAGTGGTGGAATGCGTAGATACCGGGAGGAACACCAGAGGCGAAGGCGGCTTTCTGGGCTGTAACTGACGCTGAGGCGCGAAAGCGTGGGTAGCAA
>6da7096e5f0d63faac20ad7c9f6d1a25
TAGGGAATCTTGCACAATGGGCGAAAGCCTGATGCAGCCATGCCGCGTGTGTGAAGAAGGCCTTAGGGTTGTAAAGCACTTTCAGTGGTGAAGAAATCCCGCGCACTAATACTGCGCGGTCTTGACGTTAACCACAGAAGAAGCACCGGCTAACTCCGTGCCAGCAGCCGCGGTAATACGGAGGGTGCGAACGTTAATCGGAATTACTGGGCGTAAAGCGCGCGTAGGCGGTTTGTTAAGTGAGGTGTGAAATCCCTGGGCTCAACCCAGGAATCGCATTTCAAACTGGCGAACTCGAGTTCAGTAGAGGGAGGTGGAATTTTCCGTGTAGCGGTGAAATGCGTAGATATGGGAAGGAACACCAGTGGCGAAGGCGGCCTCCTGGACTGAAACTGACGCT
>6e88fd101178b1fe50bbf879da069744
TGGGGAATTTTCCGCAATGGGCGAAAGCCTGACGGAGCAACGCCGCGTGAGGGACGAAGGCCTCTGGGCTGTAAACCTCTTTTCTCAAGGAAGAAGATATGACGGTACTTGAGGAATAAGCCACGGCTAATTCCGTGCCAGCAGCCGCGGTAATACGGGAGTGGCAAGCGTTATCCGGAATTATTGGGCGTAAAGCGTCCGCAGGCGGCTTATCAAGTCTGCTGTTAAAGCGTGGAGCTTAACTCCATCATGGCAGTGGAAACTGATAGGCTTGAGTATGGTAGGGGCAGAGGGAATTCCCGGTGTAGCGGTGAAATGCGTAGATATCGGGAAGAACACCAGTGGCGAAGGCGCTCTGCTGGGCCATTACTGACGCTCATGGACGAAAGCCAGGGGAGCG
>f263968ab0922338fb83b206597d4789
TGAGGAATATTGCGCAATGGGGGGAACCCTGACGCAGCAACGCCGCGTGGAGGACGAAGGTTTTCGGATTGTAAACTCCTTAACTGGGGGAAGAGAAAGGACGGTACCCCAGGACGAAGACACGGCTAACTAGGTGCCAGCAGCCGCGGTAATACCTAGGTGTCGAGCGTTATCCGGAATTACTGGGCGTAAAGGGTGCGCAGGCGGCGATACAAGTCTGGCGTGAAAGCTTCTGGCTTAACTGGGAGAGGACGTTAGAAACTGTATGGCTAGAGTGAATGAGAGGGGGGCGGAAATCCCGGTGTAGTGGTGGAATGCGTAGATATCGGGAAGAACACCAGAGGCGAAGGCGGCCTCCTGGCATTTTACTGACGCTGAGGCACGAAAGCGTGGGTAGCGA
>487d6f9c498f52d7760f4671d399951c
TGGGGAATATTGGACAATGGGGGCAACCCTGATCCAGCCATGCCGCGTGAGTGAAGAAGGCCTTAGGGTTGTAAAGCTCTTTCAGCGGGGAAGATAATGACGGTACCCGCAGAAGAAGCCCCGGCTAACTCCGTGCCAGCAGCCGCGGTAAGACGGAGGGGGCTAGCGTTGTTCGGATTTACTGGGCGTAAAGCGCGCGTAGGCGGCTTGCCAAGTTGGGCGTGAAAGCCCGGGGCTCAACCCCGGAACTGCGCTCAAAACTGGCAGGCTAGAGACCGGGAGAGGAGAGTGGAATTCCCAGTGTAGAGGTGAAATTCGTAGATATTGGGAAGAACACCAGTGGCGAAGGCGGCTCTCTGGTCCGGTTCTGACGCTGAGGTGCGAAAGCGTGGGGAGCAAA
>3f56215d99070e982c971312932a8dfa
TGGGGAATATTGGACAATGGGGGAAACCCTGATCCAGCGACGCCGCGTGGGTGATGAAGGCCTTCGGGTCGTAAAGCCCTGTCAGGAGGAAAGAACGTTTCTATAGCGAATACCTATAGGAAGTGACGGTACCTCCAAAGGAAGCACCGGCCAACTCCGTGCCAGCAGCCGCGGTAAGACGGAGGGTGCGAGCGTTGCTCGGAATCACTGGGCGTAAAGGGTGCGTAGGCGGTCTTTCAAGTCTGACGTGAAAGCCCAGGGCTCACCCCTGGAAGTGCGCCAGAAACTGATGGACTTGAGTACCGGAGGGGAGAGTGGAATTCCCGGTGTAGCGGTGAAATGCGTAGATATCGGGAGGAATACCGGTGGCGAAAGCGACTCTCTGGACGGTTACTGACGC
>1ad00eb2e172eafc50c0ef56bbabadb4
CAGGGAATTTTGGGCAATGGGCGAAAGCCTGACCCAGCGACGTCGCGTGGGGGATGAAGGCCTTAGGGCTGTAAACCCCTTTTCCCGGGGAAGAGAAAGGACGGTACCCGGGGAATAAGCTCCGGCTAACTACGTGCCAGCAGCCGCGGTAATACGTAGGGAGCAAGCGTTACCCGGAATTACTGGGCGTAAAGAGCGCGTAGGCGGCTTGGTAAGTCTCTTGTGAAAGCTCCCGGCTCAACTGGGAGAGGTCAAGGGATACTACCTCGCTTGAGGGCGGTAGAGGAAAGCGGAATTCCCGGTGTAGCGGTGAAATGCGTAGATATCGGGAGGAACACCAGTGGCGAAGGCGGCTTTCTGGGCCGTGCCTGACGCTGAGGCGCGAGAGCGTGGGGAGCAA
>f096cc6f2c569c034b85649b47fe1d0d
CAGGGAATCTTGGGCAATGGGCGCAAGCCTGACCCAGCGACGTCGCGTGGGGGACGAAGGCCTTCGGGTTGTAAACCCCTTTTCCGAGGGAAGATACAAGACGGTACCTCGGGAATAAGCCCCGGCTAACTACGTGCCAGCAGCCGCGGTAATACGTAGGGGGCGAGCGTTACCCGGATTTACTGGGCGTAAAGTGCGCGTAGGCGGTTGGATAAGTCTCTTGTGAAAGCTCCCGGCTCAACTGGGAGAGGTCAAGGGATACTATTCGACTAGAGGACAGCAGAGGTAAGCAGAATTCCCGGTGTAGCGGTGGAATGCGTAGATATCGGGAGGAATACCAGTGGCGAAAGCGGCTTACTGGGCTGTATCTGACGCTGAGGCGCGAGAGCGTGGGGAGCAA
>9fcf38f51631d0e31699641bf62c0441
TGGGGAATATTGGACAATGGGGGCAACCCTGATCCAGCAATGCCGCGTGTGTGAAGAAGGCCTTCGGGTTGTAAAGCACTTTCAATTGAGAAGAAAGCTTCAGGGTTAATAGCCTTGAAGTTTGACGGTATCTTTAGAAGAAGCACCGGCTAACTCCGTGCCAGCAGCCGCGGTAATACGGAGGGTGCGAGCGTTAATCGGAATTACTGGGCGTAAAGCGTGCGTAGGTGGTTTTGTAAGTCAGATGTGAAAGCCCCGGGCTTAACCTGGGAATTGCATTTGATACTGCTTGACTAGAGTTTGGTAGAGGGAAGTGGAATTCCGAGTGTAGCGGTGAAATGCGTAGAGATTCGGAGGAACACCAATGGCGAAGGCAACTTCCTGGACCAAAACTGACACT
>bcdb0dc075b4f3ea06d3a7df3eb41a2b
TAGGGAATCTTGCACAATGGGCGAAAGCCTGATGCAGCGATGCCGCGTGTGTGAAGAAGGCCTTCGGGTTGTAAAGCACTTTCAGTGGTGAAGAAATGCCGCGCACTAATACTGCGCGGTCTTGACGTTAACCACAGAAGAAGCACCGGCTAACTCCGTGCCAGCAGCCGCGGTAATACGGAGGGTGCGAACGTTAATCGGAATTACTGGGCGTAAAGCGCGCGTAGGCGGTTTGTTAAGTGAGGCGTGAAATCCCTGGGCTCAACCCAGGAATCGCGTTTCAAACTGGCGAACTCGAGTTCAGTAGAGGGAGGTGGAATTTTCCGTGTAGCGGTGAAATGCGTAGATATGGGAAGGAACACCAGTGGCGAAGGCGGCCTCCTGGACTGAAACTGACGCT
>38b1a8c1748cf8f29d3825ce319982f3
TGGGGAATTTTGCGCAATGGGCGAAAGCCTGACGCAGTAACGCCGCGTGGAGGATGAAGGCCTTCGGGTTGTAAACTCCTGTCAGGGGGAAAGAAGGGCTTGAGGACAGAATATGTCCCCGGGTTCTGACGGTACCCCCAAAGGAAGCCCCGGCTAATTCCGTGCCAGCAGCCGCGGTAATACGGAAGGGGCTAGCGTTGTTCGGAATCATTGGGCGTAAAGGGCGCGTAGGTGGTCTTATGTGTCCGTCGTGAAAGGGCACGGCTCAACCGTGTTTGGTCGGCGGAAACTGTAAGACTTGAGGCTGGGAGGGGCTGGAGGAATTCCCTGTGTAGCGGTGAAATGCGTAGAGATAGGGGAGAACACTCGTGGCGAAGGCGTCCAGCTGGACCAGTCCTGA
>5779381c0dbe7675c5c24c447f73a810
TGAGGAATATTGCGCAATGGACGAAAGTCTGACGCAGCCATGCCGCGTGCAGGATGACGGCGCTACGCGTTGTAAACTGCTTTTATATGCCAAGAAACCTTCGGACGTGTCCGAAGCTGACGGTAGCATATGAATAAGCACCGGCTAACTCCGTGCCAGCAGCCGCGGTAATACGGAGGGTGCAAGCGTTATCCGGATTTATTGGGTTTAAAGGGTCCGTAGGCGGATCATTAAGTCAGTGGTGAAAGCCGGCAGCTCAACTGTCGAACTGCCATTGATACTGGTGATCTTGAATACTGTTGAAGTTGGCGGAATAGGTCATGTAGCGGTGAAATGCTTAGATATGACCTAGAACACCGATTGCGAAGGCAGCCAACTAAGCAGTTATTGACGCTGAGGG
>74f7677c4666d227a8a01b042be6400a
CAGGGAATCTTGCGCAATGGGCGAAAGCCTGACGCAGCGACGCCGCGTGAGGGAAGAAGGCCTGCGGGTCGTAAACCTCTTTTCTCGGGGAAGATAGTGACGGTACCCGAGGAATAAGCCTCGGCTAACTACGTGCCAGCAGCCGCGGTAATACGTAGGAGGCTAGCGTTGTCCGGATTCATTGGGCGTAAAGGGAGCGCAGGTGGCCGGGTTAGTCCGTGGTGCAATCTCCAGGCTCAACTTGGAGAGGTCTACGGATACTGCCCGGCTTGAGGACGGTAGAGGAGCACGGAATTCCTGGTGTAGTGGTGAAATGCGTAGATATCAGGAGGAACACCCGTGGCGAAAGCGGTGCTCTGGGCCGATCCTGACGCTCAGGCTCGAAAGCGTGGGGAGCAAA
>be8d6515820e0b6c04d0f881d32c0af9
TGGGGAATTTTCCGCAATGGGCGAAAGCCTGACGGAGCAATCTCGCGTGAGGGATGACGGCCTATGGGTTGTAAACCTCTTTTTTCAGGGAGGAATCAAATGACGTGTACCTGAAGAATAAGCATCGGCTAACTCCGTGCCAGCAGCCGCGGTAAGACGGAGGATGCAAGTGTTATCCGGAATCACTGGGCGTAAAGCGTCTGTAGGTGGTTTAGTAAGTCAACTGTTAAATCTTGGAGCTTAACTTCAAAATCGCAGTCGAAACTGCTAGACTAGAGTATAGTAGGGGTAAAGGGAATTTCCAGTGGAGCGGTGAAATGCGTAGAGATTGGAAAGAACACCGATGGCGAAGGCACTTTACTGGGCTATTACTGACACTCAGAGACGAAAGCTAGGGTAG
>982aadd5eb17b450683ffc1d260b9e5c
TGGGGAATTTTCCGCAATGGGCGAAAGCCTGACGGAGCAACGCCGCGTGAGGGATGAAGGCCTCTGGGCTGTAAACCTCTTTTATCAAGGAAGAAGATCTGACGGTACTTGATGAATAAGCCACGGCTAATTCCGTGCCAGCAGCCGCGGTAATACGGGAGTGGCAAGCGTTATCCGGAATTATTGGGCGTAAAGCGTCCGCAGGCGGTCCAGAAAGTCTGCTGTTAAAAAGTGGAGCTTAACTCCATCATGGCAGTGGAAACTTCTGGACTAGAGTGTGGTAGGGGCAGAGGGAATTCCCGGTGTAGCGGTGAAATGCGTAGATATCGGGAAGAACACCAGTGGCGAAGGCGCTCTGCTGGGCCATAACTGACGCTCATGGACGAAAGCCAGGGGAGCG
>9ad0eb23f51c29abb5eea686aa97a9ff
TGGGGAATATTGCGCAATGGGCGAAAGCCTGACGCAGCGACGCCGCGTGGGGGAGGAAGGCCCTAGGGTTGTAAACCCCTGTCAGGTGGGACGAACACCTTGTCGGATAATACCCGGCAGGACTGACGGTACCACCAGAGGAAGCTCCGGCTAACTCCGTGCCAGCAGCCGCGGTAATACGGAGGGAGCGAGCGTTGTTCGGAATTACTGGGCGTAAAGGGCGCGTAGGCGGCCTCGTAAGTCGGGTGTGAAAGGCCGGGGCTCAACCCCGTGCACTGCACCCGATACTGCATGGCTAGAGAAAGGTAGAGGCGAGCGGAATTCCCGGTGTAGCGGTGGAATGCGTAGATATCGGGAAGAACATCTGCGGCGAAGGCGGCTCGCTGGGCCTTTTCTGACG
>d055643d2923b47291fd730e1487225a
CAGGGAATCTTGCGCAATGGGCGAAAGCCTGACGCAGCGACACCGCGTGGGGGATGAAGGCTCTTGGGTCGTAAACCCCTTTTGTCGGGGAAGAGAAAGGACGGTACCCGACGAATAAGGTTCGGCTAACTACGTGCCAGCAGCCGCGGTAATACGTAGGAACCGAGCGTTGTCCGGATTTACTGGGCGTAAAGTGCGCGTAGGCGGTTTGTTAAGTCTCATGTGAAATCTCCCGGCTCAACTGGGAGGGGTCATGGGATACTGGCAGACTTGAGTGTGGCAGAGGGGAGTGGAATTCCCGGAGTAGTGGTGGAATGCGTAGATACCGGGAGGAACACCAGAGGCGAAGGCGACTCCCTGGGCCATGTCTGACGCTGAGGCGCGAAAGCGTGGGTAGCAA
>8eba91879d8d63daa3071393da495989
TGGGGAATATTGCGCAATGGTCGAAAGACTGACGCAGCGACGCCGCGTGTGGGAGGAAGCCTTTCGGGGTGTAAACCACTGTCAGGTGGGAAGAAATACGCGTGTCCAAACAGGGCATGCGCTTGACGGTACCATCAGAGGAAGCGCCGGCTAACTCCGTGCCAGCAGCCGCGGTAAGACGGAGGGCGCAAGCGTTGTTCGGAATTACTGGGCGTAAAGCGCGGGCAGGTGGTCCGTTAAGTCTCTTGTGAAACTCCGGGGCTCAACTCCGGACATGCAGGAGATACTGGCGGACTAGAGACCGGTAGAGGCCAGTGGAATTCCTGGTGTAGCGGTGGAATGTGTAGATATCAGGAAGAACACCGGTGGCGAAGGCGGCTGGCTGGGCCGTGTCTGACAC
>3d939bf3396b863df081064f082dd1de
TGGGGAATATTGGGCAATGGGCGAAAGCCTGACCCAGCGATGCCGCGTGAGGGATGAAGGCCTTCGGGTTGTAAACCTCTGTCAGGAGGGACGATGGGACACTTGTGTCTTGACGGTACCTCCAGAGGAAGCCCCGGCTAACTCCGTGCCAGCAGCCGCGGTAATACGGAGGGGGCAAGCGTTGCTCGGAATTACTGGGCGTAAAGGGTCCGCAGGCTGTCAGGCAAGTTGGTTGTGAAAGCTCAAGGCTTAACCTTGGAATTGCATCCAAAACTGCCTGACTAGAGTCCAAGAGAGGTTGGCGGAATTCCCGGTGTAGCGGTGAAATGCATAGATATCGGGAGGAACACCAGAGGCGAAGGCGGCCAACTGGCTTGGTACTGACGCTCAGGGACGAAAG
>dea1898831a0539b5d9c39342273e0c4
CAGGGAATCTTGGGCAATGGGCGAAAGCCTGACCCAGCGACGTCGCGTGGAGGAAGAAGGCTCTAGGGCTGTAAACTCCTTTTCCAGGGGAAGAGTAAGGACGGTACCTTGGGAATAAGCTCCGGCTAACTACGTGCCAGCAGCCGCGGTAATACGTAGGGAGCGAGCGTTACCCGGAATTACTGGGCGTAAAGTGCGCGTAGGCGGCTTGGTAAGTCTCTTTTGAAAGCTCCCGGCTTAACTGGGAGAGGTGAGGGGAAACTACCTGGCTTGAGGGCAGTAGAGGAAAGCGGAATTCCCGGTGTAGCGGTGAAATGCGTAGATATCGGGAGGAACACCAGTGGCGAAGGCGGCTTTCTGGGCTGTACCTGACGCTGAGGCGCGAGAGCGTGGGGAGCAA
>4c390d3db171687148d935a7ae8ed0ac
CAAGGAATCTTGCGCAATGGGCGAAAGCCTGACGCAGCAACGCCGCGTGGGTGATGAAGGCCTTCGGGTTGTAAATCCCTTTTGTCGGGGAAGAACTTTGACGGTACCCGGCGAATAAGCCACGGCTAACTACGTGCCAGCAGCCGCGGTAAGACGTAGGTGGCGAGCGTTATCCGGATTTACTGGGCGTAAAGGGTACGTAGGCGGCGCCGTTAGTCTGCCGTGAAATCTCCCGGCTCAACCGGGAGCGGCCGGTGGAAACTACGGCGCTCGAGGGGCGTAGAGGCAAGCGGAATTCCCGGAGTAGTGGTGGAATGCGTAGATACCGGGAGGAACACCAGTGGCGCAAGCGGCTTGCCAGACGCATCCTGACGCTGAGGTACGAAAGCGTGGGTAGCGA
>b3f18aa7c1ed6933dac21beadc54030a
TGGGGAATATTGGACAATGGGGGAAACCCTGATCCAGCGATGCCGCGTGTATGAAGAAGGCCTTAGGGTTGTAAAATACTTTCAGTGGTGATGATGATGACAGTAGCCAAAGAAGAAGCACCGACTAACTCTGTGCCAGCAGTCGCGGTAATACAGAGGGTGCTAGCGTTGTTCGGAATTACTGGGCGTAAAGGGCGCGTAGGCGGATTGTTAAGTTGGATGTGAAATCCCTGGGCTCAACCCAGGAACTGCATTCAATACTGGCAGTCTAGAGTATTGGAGAGGTAAGTGGAATTTCTAGTGTAGAGGTGGAATTCGTAGATACTAGAAGGAACACCGAAAGCGAAAGCAACTTACTGGCCAATTACTGACGCTGAGGCGCGAAAGCGTGGGGAGCAAA
>f976f1b005e0dbf4fe4738f01b1f00d0
TGGGGAATATTGCGCAATGGGCGAAAGCCTGACGCAGCCATGCCGCGTGTGTGAAGAAGGCCTTCGGGTTGTAAAGCACTTTCAATTGGGAGGAAAGGTTCACGACTAATACTCGTGAGCTGTGACGTTACCTTTAGAAGAAGCACCGGCTAACTCCGTGCCAGCAGCCGCGGTAATACGGAGGGTGCGAGCGTTAATCGGAATTACTGGGCGTAAAGCGCGCGTAGGTGGTCTGTTAAGTCGGATGTGAAAGCCCCGGGCTCAACCTGGGAACTGCATCCGATACTGGCAGACTAGAGTGCGGGAGAGGGAGGTAGAATTCCACGTGTAGCGGTGAAATGCGTAGATATGTGGAGGAATACCAGTGGCGAAGGCGGCCTCCTGGCTCGACACTGACACT
>8bf2044d6463d4c5d036ab3d762e7c00
CAGGGAATCTTGGGCAATGGGCGAAAGCCTGACCCAGCGACGTCGCGTGGGGGACGAAGGCCTTAGGGTTGTAAACCCCTTTTCCGAGGGAAGATACAAGACGGTACCTCGGGAATAAGCCCCGGCTAACTACGTGCCAGCAGCCGCGGTAATACGTAGGGGGCAAGCGTTACCCGGATTTACTGGGCGTAAAGTGCGCGTAGGCGGTTGGATAAGTCTCTTGTGAAAGCTCCCGGCTCAACTGGGAGAGGTCAAGGGATACTATTCGACTAGAGGACAGCAGAGGTAAGCAGAATTCCCGGTGTAGCGGTGGAATGCGTAGATATCGGGAGGAACACCAGTGGCGAAAGCGGCTTACTGGGCTGTAGCTGACGCTGAGGCGCGAGAGCGTGGGGAGCAA
>e901c3d2709363a9480cdc49fb332c3f
CAGGGAATTTTGGGCAATGGGCGAAAGCCTGACCCAGCGACGTCGCGTGGGGGATGAAGGCCTTAGGGCTGTAAACCCCTTTTCCCGGGGAAGAGAAAGGACGGTACCCGGGGAATAAGCTCCGGCTAACTACGTGCCAGCAGCCGCGGTAATACGTAGGGAGCAAGCGTTACCCGGAATTACTGGGCGTAAAGAGCGCGTAGGCGGCTTGGTAAGTCTCTTGTGAAAGCTCCCGGCTCAACTGGGAGAGGTCAAGGGATACTACCTCGCTTGAGGACGGTAGAGGCAAGCGGAATTCCCGGTGTAGCGGTGAAATGCGTAGATATCGGGAGGAACACCAGTGGCGAAGGCGGCTTGCTGGGCCGTGCCTGACGCTGAGGCGCGAGAGCGTGGGGAGCAA
>1160d46b2510278cd0bd49d8d1da69e6
GCGAGAAAACTTTGCAATGTGCGAAAGCACGACAAGGTTAATCCGAGTGGTTCCTGCTTAGGGAACCTTTTGTCAGTCCTAAAAGCACTGACGAATAAGGGGTGGGCAAGTTCTGGTGTCAGCCGCCGCGGTAAAACCAGCACCTCAAGTGGTCAGGAGGATTATTGGGCCTAAAGCATCCGTAGCCGGCCGTGTAAGTTTTCGGTTAAATCCACGCGCTCAACGCGTGGGCCGCCGGGAATACTGCACGGCTAGGGAGTGGGAGAGGTAGACGGTACTCCGTAGGAAGGGGTAAAATCCTGTGATCTATGGATGACCACCTGTGGCGAAGGCGGTCTACTAGAACATGTCCGACGGTGAGGGATGAAAGCTGGGGGAGCAAACCGGATTAGATACCCTT
>ccc8f7591b2f791a6efdeae44a3aeae6
TGGGGAATATTGGGCAATGGGCGAAAGCCTGACCCAGCGATGCCGCGTGAGGGATGAAGGCCTTCGGGTTGTAAACCTCTGTCAGGAGGGACGATGGGACACTTGTGTCTTGACGGTACCTCCAGAGGAAGCCCCGGCTAACTCCGTGCCAGCAGCCGCGGTAATACGGAGGGGGCAAGCGTTGCTCGGAATTACTGGGCGTAAAGGGTCCGCAGGCTGTCAGGCAAGTTGGTTGTGAAATCCCAAGGCTTAACCTTGGAATTGCATCCAAAACTGCCTGACTAGAGTCCAAGAGAGGTTGGCGGAATTCCCGGTGTAGCGGTGAAATGCATAGATATCGGGAGGAACACCAGAGGCGAAGGCGGCCAACTGGCTTGGTACTGACGCTCAGGGACGAAAG
>ad4bc53e5225cbca7ef143c29947143b
CTAAGAATAGTCCGCAATGGGGGAAACCCTGACGGTGCGACGCCGCGTGAACGATGAAGGCCTGACGGTTGTAAAGTTCTTTTCTCGATGAAGAATAAGGATGGGAGTGGAACGCCCGTTCGATGACGTTAATCGAGGAATAAGCCCCGGCTAATTACGTGCCAGCAGCCGCGGTAATACGTATGGGGCGAGCGTTGTTCGGAATTATTGGGCGTAAAGGGCGCGTAGGCGGTTACGCAAGCCCGGTGTGAAAGGCTTCGGCTCAACCGAAGTTGTGCGCTGGGAACTGTGCGACTAGAGTTCTGGAGGGGAAGCTGGAATTCCTGGTGTAGGGGTGAAATCTGTAGATATCAGGAAGAACACCGGTGGCGAAGGCGAGCTTCTGGCCAGAAACTGACGC
>6619db2ea350a849840c696aad0cc5bc
CAAGGAATATTGGACAATGGGCGCAAGCCTGATCCAGCAACGCCGCGTGGAGGAAGAAGGCTTCGGTTGTAAACTCCTTTTGTGAGGGATGAGACAAGGACAGTACCTCACGAATAAGTCACGGCCAACTAGGTGCCAGCAGCCGCGGTAACACCTAGGTGACAAGCGTTATCCGGATTTACTGGGCGTAAAGGGCTCGCAGACGGCAGCTCAAGTCCGGCGTGAAATCTCCTGGCTTAACCAGGAGGGGTCGTCGGATACTGTGCTGCTAGAGGCAGTGAGAGGGGTGCGGAATTCTCGGTGGAGTGGTGGAATACGTAGATATCGAGAGGAACACCAGTGGCGAAAGCGGCGCCCTGGCACTGACCTGACGTTCATGAGCGAAAGCGTGGGGAGCGAA
>7de803048940ca1f6d72c9bbdbcd46bc
CGGGGAATATTGCGCAATGGGCGAAAGCCTGACGCAGCGACACCGCGTGGAGGAAGAATGCTTTCGAGTTGTAAACTCCTTTTCTCAGGGAAGAGATAGGACGGTACCTGAGGAATAAGCCTCGGCTAACTACGTGCCAGCAGCCGCGGTAATACGTAGGAGGCGAGCGTTATCCGGATTTACTGGGCGTAAAGGGCGAGCAGGCGGCTCGTCAGGTCTCATGTGAAATCTCCCGGCTCAACTGGGAGGGGTCGTGGGAAACCGGCGGGCTTGAGGACAGCAGAGGAAAGTGGAATTCCCGGAGTAGTGGTGGAATGCTTAGATACCGGGAGGAACACCAGTGGCGAAGGCGGCTTTCTGGGCTGATCCTGACGCTGAGGCGCGAAAGCGTGGGGAGCAA
>c14c30358922d92a50176dd4c3402ef2
TGGGGAATATTGGACAATGGGCGAAAGCCTGATCCAGCAATGCCGCGTGTGTGAAGAAGGCCCTCGGGTTGTAAAGCACTTTCAGTGGGGAAGAAAAGCAGGGGGCCAATACCCCTCTGCGCTGACGTTACCCACAGAAGAAGCACCGGCTAACTCCGTGCCAGCAGCCGCGGTAATACGGAGGGTGCGAGCGTTAATCAGAATTACTGGGCGTAAAGGGCGAGTAGGTGGTTCGGTCAGTCGGGTGTGAAAGCCCCGGGCTCAACCTGGGAATTGCATTCGATACTGCCGAGCTCGAGTGTGGTAGAGGGAAGCGGAATTCCGGGTGTAGCGGTGAAATGCGTAGATATCCGGAGGAACACCAGTGGCGAAGGCGGCTTCCTGGACCAACACTGACACT
>152c3a0a4da6aef2cbe4b6ec770e1cae
TAGGGAATCTTGGACAATGGGCGAAAGCCTGATCCAGCCATGCCGCGTGAGTGATGAAGGCCCTAGGGTTGTAAAGCTCTTTCGCCAGGGAAGATAATGACGGTACCTGGTAAAGAAACCCCGGCTAACTCCGTGCCAGCAGCCGCGGTAATACGGAGGGGGTTAGCGTTGTTCGGAATTACTGGGCGTAAAGCGCACGTAGGCGGATTAATAAGTCAGGGGTGAAATCCCGAGGCTCAACCTCGGAACTGCCTTTGATACTGTTAATCTTGAGTTCGAGAGAGGTGAGTGGAATTCCGAGTGTAGAGGTGAAATTCGTAGATATTCGGAGGAACACCAGTGGCGAAGGCGGCTCACTGGCTCGATACTGACGCTGAGGTGCGAAAGCGTGGGGAGCAAA
>9260ceaedeebbfa214d5e1cd17aaadb0
TGGGGAATATTGGACAATGGGCGCAAGCCTGATCCAGCCATACCGCGTGTGTGAAGAAGGCCTTCGGGTTGTAAAGCACTTTAAGCAGGGAGAAAAAGTTATAAGTTAATACCTTATAACCGTGATGTTACCTGCAGAATAAGCACCGGCTAATTCCGTGCCAGCAGCCGCGGTAATACGGAAGGTGCAAGCGTTAATCGGAATTACTGGGCGTAAAGCGCGCGTAGGTGGTTTGTTAAGTTGGATGTGAAAGCCCTGGGCTCAACCTAGGAACTGCATCCAAAACTAACTCACTAGAGTACGATAGAGGGAGGTAGAATTCATAGTGTAGCGGTGGAATGCGTAGATATTATGAAGAATACCGGTGGCGAAGGCGGCCTCCTGGATCTGTACTGACACT
>1616f230017a06118fc38d54fc3925f0
TAGGGAATATTGGACAATGGGCGCAAGCCTGATCCAGCAATGCCGCGTGTGTGAAGAAGGCCTGCGGGTTGTAAAGCACTTTCAGTGGGAAGGACAAGCTTGAGGCTAATACCCTCGGGCCTCGACGTGCACCACAGAAGAAGCACCGGCCAACTCCGTGCCAGCAGCCGCGGTAATACGGAGGGTGCAAGCGTTAATCGGAATTACTGGGCGTAAAGCGCACGCAGGTGGCTGGGTCAGTCGGATGTGAAATCCCCGGGCTTAACCTGGGAATTGCATTCGAAACTGCCCGGCTAGAGTATGGGAGAGGGAAGTGGAATTCCCGGTGTAGCGGTGAAATGCATAGATATCGGGAGGAACACCAGTGGCGAAGGCGGCTTCCTGGCCCAATACTGACACT
>7b3bed546b64a15caa9a66004780d57e
GCGAGAAAACTTTGCAATGTGCGAAAGCACGACAAGGTTAATCCGAGTGGTTCCTGCTTAGGGAACCTTTTGTCAGTCCTAAAAGCACTGACGAATAAGGGGTGGGCAAGTTCTGGTGTCAGCCGCCGCGGTAAAACCAGCACCTCAAGTGGTCAGGAGGATTATTGGGCCTAAAGCATCCGTAGCCGGCCGTGTAAGTTTTCGGTTAAATCCACGCGCTCAACGCGTGGGCCGCCGGGAATACTGCACGGCTAGGGAGTGGGAGAGGTAGACGGTACTCCGTAGGAAGGGGTAAAATCCTGTGATCTATGGATGACCACCTGTGGCGAAGGCGGTCTACTAGAACATGTCCGACGGTGAGGGATGAAAGCTGGGGGAGCAAACCGGATTAGATACCCGA
>a745df89494085d27c5a79ec7976207d
CGAGGAATCTTGCGCAATGGGCGAAAGCCTGACGCAGCAACGCCGCGTGGGTGATGAAGGCCTTCGGGTTGTAAAACCCTTTTGCCGGGGAAGAAATTCTGACGGTACCCGGCGAATAAGCCACGGCTAACTACGTGCCAGCAGCCGCGGTAATACGTAGGTGGCAAGCGTTATCCGGATTTACTGGGCGTAAAGGGCGCGCAGGCGGTTCGGTCAGTCTGTCGTGAAATCTCCTGGCTCAACTGGGAGGGGTCGATGGATACTGCCGGACTGGAGGGGCGTAGAGGCGAGCGGAATTCCCGGTGTAGCGGTGAAATGCGTAGATATCGGGAGGAACACCAGTGGCGAAAGCGGCTCGCTGGGCGCCACCTGACGCTGAGGCGCGAGAGCGTGGGGAGCG
>452be65c76c6a3c7ff1c478118762094
CAGGGAATCTTGCGCAATGGGCGAAAGCCTGACGCAGCGACACCGCGTGGGGGATGAAGGCTCTTGGGTCGTAAACCCCTTTTGTCGGGGAAGAGAACGGACGGTACCCGACGAATAAGGTTCGGCTAACTACGTGCCAGCAGCCGCGGTAATACGTAGGAACCGAGCGTTGTCCGGATTTACTGGGCGTAAAGTGCGCGTAGGCGGTTTGTTAAGTCTCATGTGAAATCTCCCGGCTCAACTGGGAGGGGTCATGGGATACTGGCAGACTTGAGTGCGGCAGAGGGGAGTGGAATTCCCGGAGTAGTGGTGGAATGCGTAGATACCGGGAGGAACACCAGAGGCGAAGGCGACTCCCTGGGCCGTGTCTGACGCTGAGGCGCGAAAGCGTGGGTAGCAA
>5fd39184d8d76646fe12128e8425ec48
CAGGGAATTTTGGGCAATGGGCGAAAGCCTGACCCAGCGACGTCGCGTGGGGGATGAAGGCCCTAGGGCTGTAAACCCCTTTTCCAAGGAAAGAGTAAGGACGGTACCTTGGGAATAAGCTCCGGCTAACTACGTGCCAGCAGCCGCGGTAATACGTAGGGAGCGAGCGTTACCCGGAATCACTGGGCGTAAAGAGCGCGTAGGCGGCTGGATAAGTCTCTTGTGAAAGCTCCCGGCTCAACTGGGAGAGGTCAAGGGATACTATTCGGCTTGAGGGCAGTAGAGGAAGGCGGAATTCCCGGTGTAGCGGTGAAATGCGTAGATATCGGGAGGAACACCAGTGGCGAAAGCGGCCTTCTGGGCTGTGCCTGACGCTGAGGCGCGAGAGCGTGGGGAGCAA
>dafd84ce64d0d4a4ebaece78b82274a4
TGGGGAATATTGCGCAATGGGCGAAAGCCTGACGCAGCAACGCCGCGTGGGGGATGACGGCCTTCGGGTTGTAAACCCCTTTCAGCAGGGACGAAAATGACGGTACCTGCAGAAGAAGCCCCGGCCAACTACGTGCCAGCAGCCGCGGTAACACGTAGGGGGCAAGCGTTGTCCGGATTTATTGGGCGTAAAGAGCTCGTAGGCGGTTGCGTAAGTCGGATGTGAAAACTCAGGGCTCAACCCGGAGACGCCATCCGATACTGCGCTGACTAGAGTCCGGTAGGGGAGCATGGAATTCCTGGTGTAGCGGTGAAATGCGCAGATATCAGGAGGAACACCAGTGGCGAAGGCGGTGCTCTGGGCCGGTACTGACGCTGAGGAGCGAAAGCGTGGGTAGCGA
>5de5de69f663c472fefb4d2492d7c566
TGGGGAATATTGGACAATGGGCGAAAGCCTGATCCAGCAATGCCGCGTGTGTGAAGAAGGCCCTCGGGTTGTAAAGCACTTTCAGTGGGGAAGAAAAGCAGGGGGCCAATACCCCTCTGTGCTGACGTTACCCACAGAAGAAGCACCGGCTAACTCCGTGCCAGCAGCCGCGGTAATACGGAGGGTGCGAGCGTTAATCAGAATTACTGGGCGTAAAGGGCGAGTAGGTGGTTCGGTCAGTCGGGTGTGAAAGCCCCGGGCTCAACCTGGGAATTGCATTCGATACTGCCGAGCTCGAGTGTGGTAGAGGGAAGCGGAATTCCGGGTGTAGCGGTGAAATGCGTAGATATCCGGAGGAACACCAGTGGCGAAGGCGGCTTCCTGGACCAACACTGACACT
>907255cf8f20f1c751c4b07da57cee27
CAGGGAATTTTGCGCAATGGGCGAAAGCCTGACGCAGCGACGCCGCGTGGGGGAAGAAGGCCCTCGGGTTGTAAATCCCTTTTCTGGGGGAAGAGCAAGGACGGTACCCCAGGAATAAGCCCCGGCTAACTACGTGCCAGCAGCCGCGGTAATACGTAGGGGGCAAGCGTTGTCCGGAGTTACTGGGCGTAAAGGGCGCGTAGGCGGCCCAGGAAGTCCTCGGTGAAATCTCCCGGCTCAACCGGGAGCCGCCCGGGGATACTCCTGGACTTGAGGACAGCAGAGGAGGGTGGAATTCCCGGTGTAGTGGTGAAATGCGTAGATATCGGGAGGAACACCAGTGGCGAAGGCGGCCCTCTGGGCTGTACCTGACGCTGAGGCGCGAAAGCGTGGGGAGCAA
>3c48974de7051bcd4a63c4927a58e3b0
TGGGGAATATTGGACAATGGGCGCAAGCCTGATCCAGCAATGCCGCGTGTGTGAAGAAGGCCTTCGGGTTGTAAAGCACTTTCGATTGGGAAGAAGGGCGCGGGGTTAACAGCCGCGCGCCTTGACGGTACCGATTGAAGAAGCACCGGCTAACTCCGTGCCAGCAGCCGCGGTAATACGGAGGGTGCAAGCGTTAATCGGAATTACTGGGCGTAAAGCGCACGCAGGCGGTTGGTTAAGTCAGATGTGAAAGCCCCGGGCTCAACCTGGGAACTGCATTTGATACTGGCCGACTAGAGTATGGCAGAGAGAGGTGGAATTCCGCATGTAGCGGTGAAATGCGTAGAGATGCGGAGGAACATCAGTGGCGAAGGCGACCTCTTGGGCCAATACTGACGCT
>f480d5b1611a63ff432c86ab383e50ac
TGAGGGATATTGCACAATGGGCGGAAGCCTGATGCAGCGACGCCGCGTGGGCGAAGAAGGTTTTCGGATCGTAAAGCCCTTTTCTATGTGACGAGAGAGGACGGTAGCATAGGAAAAAGTGTCGGCTAACTACGTGCCAGCAGCCGCGGTAAAACGTAGGACACGAACGTTATCCGGAGTTACTGGGCGTAAAGCGCGCGCAGGCGGTTGTGTAAGTCTTCTATGAAAGTCGCTGGCTAAACTGGCGGAGTGTGGGAGAGACTGCATAACTAGAGAGAAATAGAGGGAAGTAGAATTCCGGGTGTAGTGGTGAAATGCGTAGATATCCGGAGGAATATCGGAGGCGAAGGCGGCTTCCTGGATTTCCACTGACGCTGAGGCGCGAAAGCGTGGGTAGCGA
>1ab3145f6008ef16bcab734545c45df6
TAGGGAATATTGCGCAATGGCCGCAAGGCTGACGCAGCGACGCCGCGTGTGGGAGGGAGCCCTTCGGGGTGTAAACCACTGTCAGGGGGGAAGAACTCCGTGGATGCGAACAGCTTTCGCGGTTGACGGTACCCCCAGAGGAAGCGCCGGCTAACTCCGTGCCAGCAGCCGCGGTAAGACGGAGGGCGCAAGCGTTGTTCGGAATCACTGGGCGTAAAGCGCTCGCAGGCGGTCCCTTAAGTCCGCCGTGAAACTCCGGGGCTCAACCCCGGACTTGCGGCGGATACTGAGAGACTGGAGACTGGTAGAGGCTAGCGGAATTCTTGGTGTAGCGGTGGAATGCGTAGATATCAGGAAGAACACCGGTGGCGAAGGCGGCTAGCTGGGCCAGTTCTGACGC
>7dc3e9550de96d6a6d20a33d10d3a4eb
TGGGGAATTTTGCGCAATGGGCGAAAGCCTGACGCAGTAACGCCGCGTGGAGGACGAAGGCCTTCGGGTTGTAAACTCCTGTCAGGGGGAAAGAAGGACTTGAGGATAGAACACGTCCCCGGGTTCTGACGGTACCCCCAAAGGAAGCCCCGGCTAATTCCGTGCCAGCAGCCGCGGTAATACGGAAGGGGCTAGCGTTGTTCGGAATCATTGGGCGTAAAGGGCGCGTAGGTGGTCTTATGTGTCCGTCGTGAAAGGGCACGGCTCAACCGTGTTTGGTCGGCGGAAACTGTAAGACTTGAGGCTGGGAGGGGCTGGAGGAATTCCCTGTGTAGCGGTGAAATGCGTAGAGATAGGGGAGAACACTCGTGGCGAAGGCGTCCAGCTGGACCAGTCCTGA
>ca027ec6627fa94f90a62da4a9c2a5b4
TGGGGAATATTGGACAATGGGCGCAAGCCTGATCCAGCAATGCCGCGTGTGTGAAGAAGGCCTTCGGGTTGTAAAGCACTTTCGATTGGGAAGAAGGGCGCGGGGTTAACAGCCGCGCGTCTTGACGGTACCGGTTGAAGAAGCACCGGCTAACTCCGTGCCAGCAGCCGCGGTAATACGGAGGGTGCAAGCGTTAATCGGAATTACTGGGCGTAAAGCGCACGCAGGCGGTTGGTTAAGTCAGATGTGAAAGCCCCGGGCTCAACCTGGGAACTGCATTTGATACTGGCGAACTAGAGTATGGCAGAGAGAAGCGGAATTCCGCATGTAGCGGTGAAATGCGTAGAGATGCGGAGGAACATCAGTGGCGAAGGCGGCTTCTTGGGCCAATACTGACGCT
>aa05b884a8a274353d29c33509bc3513
TGGGGAATATTGGACAATGGGCGAAAGCCTGATCCAGCAATGCCGCGTGAGTGATGAAGGCCTTAGGGTTGTAAAGCTCTTTTACCAGGGATGATAATGACAGTACCTGGAGAATAAGCTCCGGCTAACTCCGTGCCAGCAGCCGCGGTAATACGGAGGGAGCTAGCGTTGTTCGGAATTACTGGGCGTAAAGCGCACGTAGGCGGCTTTTCAAGTCAGGGGTGAAATCCCGGGGCTCAACCCCGGAACTGCCCTTGAAACTGGATGGCTAGAATACTGGAGAGGTGAGTGGAATTCCGAGTGTAGAGGTGAAATTCGTAGATATTCGGAAGAACACCAGTGGCGAAGGCGACTCACTGGACAGTTATTGACGCTGAGGTGCGAAAGCGTGGGGAGCAAA
>d5eda626bf22130314e03a7eaa6de48c
TCGAGAATCTTCGGCAATGGGCGAAAGCCTGACCGAGCGACGCCGCGTGCGGGATGAAGGCCCTCGGGTTGTAAACCGCTGTCGTTGGGGAGGAAATGCAAAAGGGTTATCCCTTCTGTTTGACCGATCCAAGGAGGAAGTACGGGCTAAGTTCGTGCCAGCAGCCGCGGTAAGACGAACCGTACGAACGTTATTCGGAATTACTGGGCTTAAAGGGTGCGTAGGCTGCACGGAAAGTTGGGTGTGAAAGCCCTCAGCTCAACTGAGGAATTGCATCCAAAACTGCCGTGCTAGAGGGAGACAGAGGTGAGCGGAACTCAAGGTGGAGCGGTGAAATGCGTTGATATCTTGAGGAACACCGGTGGCGAAAGCGGCTCACTGGGTCTCTTCTGACGCTGAG
>376f0276d46fcbd674bf84577795aca8
TGAGGAATATTGCGCAATGGGCGAAAGCCTGACGCAGCGACGCCGCGTGGGGGAAGAAGGTTTTCGGATTGTAAACCCCTTTTAGGAGGAAAGATGGGGTGGGTTTCCACCCGGACGGTACCTCCAGAAAAAGCCACGGCTAACTTCGTGCCAGCAGCCGCGGTAATACGAAGGTGGCGAGCGTTGTTCGGATTTACTGGGCGTAAAGAGCACGTAGGCGGTTTAGTAAGCCCCTTGGGAAATCTATGGGCTTAACCCATAAAGGTCGAGGGGGACTGCTAAGCTAGAGGGCGGGAGAGGAGCGCGGAATTTCCGGTGTAGCGGTGAAATGCGTAGATATCGGGAAGAAGGCCGGTGGCGAAGGCGGCGCTCTGGAACGTCTCTGACGCTGAGGTGCGAA
>5838a7b4ff41a82b629917374928456a
TGAGGAATATTGGTCAATGGAGGCAACTCTGAACCAGCCATGCCGCGTGAAGGATGACGGCCCTATGGGTTGTAAACTTCTTTTATATGGGAAGAAACTTATCTACGTGTAGATAACTGACGGTACCATACGAATAAGGATCGGCTAACTCCGTGCCAGCAGCCGCGGTAATACGGAGGATCCAAGCGTTATCCGGATTCATTGGGTTTAAAGGGTCCGTAGGCGGATTTTTAAGTCAGTGGTGAAAGCCGACAGCTCAACTGTCGAACTGCCATTGATACTGGAAATCTTGAGTACAAATGAAGTAGGCGGAATGAGTCATGTAGCGGTGAAATGCATAGATATGACTCAGAACACCGATTGCGAAGGCAGCTTACTAACATGTAACTGACGCTGAGGG
>2db9aa328ce97967c74716f24eb7f844
TGGGGAATTTTGCGCAATGGGCGAAAGCCTGACGCAGTAACGCCGCGTGGAGGATGAAGGCCTTCGGGTTGTAAACTCCTGTCAGGGGGAAAGAAGGATTTGGGGATAGAACACGTCCCTGGGTTCTGACGGTACCCCCAAAGGAAGCCCCGGCTAATTCCGTGCCAGCAGCCGCGGTAATACGGAAGGGGCTAGCGTTGTTCGGAATCATTGGGCGTAAAGGGCGCGTAGGTGGTCTTATGTGTCCGTCGTGAAAGCGCACGGCTCAACCGTGCTTGGTCGGCGGAAACTGTAAGACTTGAGGCTGGGAGGGGCTGGAGGAATTCCCTGTGTAGCGGTGAAATGCGTAGAGATGGGGGAGAACACTCGTGGCGAAGGCGTCCAGCTGGACCAGTCCTGA
>20ab6663950c4b1f8983ed7e030bb13f
TAAGGAATCTTGCACAATGGAGGAAACTCTGATGCAGCGATGCCGCGTGAGTGAAGAAGGCCCTTGGGTTGTAAAGCTCTTTCGTCGGGGAAGAAAATGACTGTACCCGAATAAGAAGGTCCGGCTAACTTCGTGCCAGCAGCCGCGGTAATACGAAGGGACCTAGCGTAGTTCGGAATTACTGGGCTTAAAGAGTTCGTAGGTGGTTAAAAAAGTTGGTGGTGAAATCCCAGAGCTTAACTCTGGAACTGCCATCAAAACTTTTTAGCTAGAGTATGATAGAGGAAAGCAGAATTTCTAGTGTAGAGGTGAAATTCGTAGATATTAGAAAGAATACCAATTGCGAAGGCAGCTTTCTGGATCATTACTGACACTGAGGAACGAAAGCATGGGTAGCGAA
>d6429f0599bdad68586b517597732836
TGGGGAATTTTCCGCAATGGGCGAAAGCCTGACGGAGCAATCTCGCGTGAGGGATGACTGCCTATGGGTTGTAAACCTCTTTTTTCAGGGAGGAATAAATGACGTGTACCTGAAGAATAAGCATCGGCTAACTCCGTGCCAGCAGCCGCGGTAATACGGAGGATGCAAGTGTTATCCGGAATCACTGGGCGTAAAGCGTCTGTAGGTGGTTTAATAAGTCAACTGTTAAATCTTGAGGCTCAACTTCAAAATCGCAGTCGAAACTATTAGACTAGAGTATAGTAGGGGTAAAGGGAATTTCCAGTGGAGCGGTGAAATGCGTAGAGATTGGAAAGAACACCGATGGCGAAGGCACTTTACTGGGCTATTACTGACACTCAGAGACGAAAGCTAGGGTAGC
>9d4d6eca2651770a6a12d342d986e648
TTTCGAATCATTCACAATGGGGGAAACCCTGATGGTGCAACGCCGCGTGAGGGATGAAGGCCTTCGGGTCGTAAACCTCTGTCACCAAGGAGCAACAACCGGGTTCATAGCCCGGCCTGAGTTAACTTGGAGAGGAAGCAGTGGCTAACTCCGTGCCAGCAGCCGCGGTAATACGGAGACTGCAAGCGTTACTCGGATTCACTGGGCGTAAAGGGTGCGTAGGCCGCTAAGTGTGTCAGGTGTGAAATCTCGGGGCTCAACCTCGAAACTGCGCCTGAAACTACTTAGCTTGAGTTTCGGAGAGGTAAGCGGAATTTCTGGTGTAGCGGTGAAATGCGTAGATATCAGAAGGAACACCAATGGCGAAGGCAGCTTACTGGACGACAACTGACGCTGAGGC
>9637746c3a41157000c09374e1559a5e
TGGGGAATCTTGGGCAATGGGCGCAAGCCTGACCCAGCCATGCCGCGTGTGTGAAGAAGGCCTTCGGGTTGTAAAGCACTTTCAGTGGCGAAGAAAAGCCGGCGGTCAATAGCCGCCGGACTTGACGTTAACCACAGAAGAAGCACCGGCTAACTCCGTGCCAGCAGCCGCGGTAATACGGAGGGTGCGAACGTTAATCGGAATTACTGGGCGTAAAGCGCGCGTAGGCGGTTCGGTAAGTGGGATGTGAAAGCCCCGGGCTCAACCTGGGAATTGCATTCCAAACTGCCGGACTCGAGTATGGTAGAGGGAGGTAGAATTTCCTGTGTAGCGGTGGAATGCGTAGATATAGGAAGGAATACCAATGGCGAAGGCAGCCTCCTGGACCAATACTGACGCT
>25b5d11606506238071c077ac88f130b
CAGGGAATCTTGGGCAATGGGCGAAAGCCTGACCCAGCGACGTCGCGTGGGGGACGAAGGCCTTAGGGTTGTAAACCCCTTTTCCGAGGGAAGATACAGGACGGTACCTCGGGAATAAGCCCCGGCTAACTACGTGCCAGCAGCCGCGGTAATACGTAGGGGGCAAGCGTTACCCGGAATCACTGGGCGTAAAGTGCGCGTAGGCGGTTGGATAAGTCTCTTGTGAAAGCTCCCGGCTCAACTGGGAGAGGTCAAGGGATACTATTCGACTTGAGGACAGCAGAGGTAAGCAGAATTCCCGGTGTAGCGGTGGAATGCGTAGATATCGGGAGGAACACCAGTGGCGAAAGCGGCTTACTGGGCTGTAGCTGACGCTGAGGCGCGAGAGCGTGGGGAGCAA
>589e9df2b788e022f6d37b83a3cc0d82
TGGGGAATATTGCGCAATGGGCGAAAGCCTGACGCAGCAACGCCGCGTGGGGGATGACTGCTTTCGGGTTGTAAACCCCTTTCAGCAGGGACGAAAATGACGGTACCTGCAGAAGAAGCCCCGGCCAACTACGTGCCAGCAGCCGCGGTAACACGTAGGGGGCGAGCGTTGTCCGGATTTATTGGGCGTAAAGAGCTCGTAGGCGGTTGCGTAAGTCGGATGTGAAAACTCAGGGCTCAACCCGGAGACGCCATCCGATACTGCGCTGACTAGAGTCCGGTAGGGGAGCATGGAATTCCTGGTGTAGCGGTGAAATGCGCAGATATCAGGAGGAACACCAGTAGCGAAGGCGGTGCTCTGGGCCGGTACTGACGCTGAGGAGCGAAAGCGTGGGTAGCGA
>5436e6cf598a0e37be4e03c0415cc749
GCGCGAAAACTTGGCAATGCGAGAAATCGTGACCAGGGAACTCCAAGTGCGTAGGGTAAGACCTACGCTTTTCTTGACTCTTCAAAGGTCTTGGAATAAGGGGTGGGTAAGGACGGTGCCAGCCGCCGCGGTAATACCGGCGCCTCAAGTGGTAGTCGCTTTTATTGGGCCTAAAACGTCCGTAGCCGGTCTGGTGCATTCGTGGGTAAATCAACCCGCTCAACGGGTTGAATTCTGCGAGCACGGCCAGACTTGGGACCGGGAGAGGTGTGGGGTACTCTCAGGGTAGGGGTAAAATCCTGTCATCCTGAGAGGACCACCTGTTGCGAAGGCGCCACACTAGAACGGATCCGACGGTCAGGGACGAAACCTAGGGGCACGAACCGGATTAGATACCCCG
>0bdc3f8a45916689d485165ee2708c6d
TCGGGAATTTTGGGCAATGGGCGCAAGCCTGACCCAGCAACGCCGCGTGAGGGATGAAGGCCCTCGGGTCGTAAACCTCTGTCGGAAGGGAAGAAAGGTGGAGAGGCGAACAGGCTCTTCGCTTGACGGTACCCTCAAAGGAAGCACCGGCTAACTCCGTGCCAGCAGCCGCGGTAATACGGAGGGTGCAAGCGTTGTTCGAAATTACTGGGCGTAAAGAGCGTGTAGGCGGCTTGGTCAGTCGGATGTGAAATCCCGGGGCCCAACCCCGGAACTGCATCCGATACTGCCTGGCTTGAGTCTCGGAGAGGAAGGCGGAATTCCGGGTGTAGAGGTGAAATTCGTAGATATCCGGAGGAACACCAGCGGCGAAGGCGGCCTTCTGGACGATGACTGACGC
>6b2f03d6a86f76e7c956e78a5506f3ad
TGGGGAATTTTCCGCAATGGGCGAAAGCCTGACGGAGCAATACCGCGTGAGGGATGACGGCCTATGGGTTGTAAACCTCTTTTTTCAGGGAGGAATCAATGACGTGTACCTGAAGAATAAGCATCGGCTAACTCCGTGCCAGCAGCCGCGGTAAGACGGAGGATGCAAGTGTTATCCGGAATCACTGGGCGTAAAGCGTCTGTAGGTGGTTTAATAAGTCAACTGTTAAATCTCGAGGCCCAACCTCGAAATCGCAGTCGAAACTATTAGACTAGAGTATAGTAGGGGTAAAGGGAATTTCCAGTGGAGCGGTGAAATGCGTAGAGATTGGAAAGAACACCGATGGCGAAGGCACTTTACTGGGCTATTACTAACACTCAGAGACGAAAGCTAGGGTAGC
>86697da5a954ab6e6e71832dac05382b
TAAGGAATCTTGCACAATGGGGGAAACCCTGATGCAGCGATGCCGCGTGAGTGAAGAAGGCCCTTGGGTTGTAAAACTCTTTCGTCGGGGAAGAAAATGACTGTACCCGAATAAGAAGGTCCGGCTAACTTCGTGCCAGCAGCCGCGGTAATACGAAGGGACCTAGCGTAGTTCGGAATTACTGGGCTTAAAGAGCTCGTAGGTGGTTAAAAAAGTTGATGGTGAAATCCCAAGGCTCAACCTTGGAACTGCCATCAAAACTTTTTAGCTAGAGTGTGATAGAGGAAAGTGGAATTTCTAGTGTAGAGGTGAAATTCGTAGATATTAGAAAGAACACCAAATGCGAAGGCAACTTTCTGGGTCACTACTGACACTGAGGAGCGAAAGCATGGGTAGCGAA
>4d6085b5cf6c5530e9237910d54d58b5
TGGGGAATATTGGACAATGGAGGCAACTCTGATCCAGCAATGCCGCGTGTGTGATGAAGGCCCTAGGGTTGTAAAGCACTTTCAACGGTGAAGATGATGACGGTAGCCGTAGAAGAAGCCCCGGCTAACTTCGTGCCAGCAGCCGCGGTAATACGAAGGGGGCGAGCGTTATTCGGAATTATTGGGCGTAAAGGGCTCGCAGGCTGCTTGAACAGTTAGACGTGAAATCCCCGGGCTCAACCTGGGAACTGCGTTTAATACTAGCAAGCTAGAGAGATAGAGAGGAAAGTGGAACTCCCAGTGTAGAGGTGAAATTCGTAGATATTGGGAAGAACACCAGTGGCGAAAGCGACTTTCTGGCTATTTTCTGACGCTGAGGAGCGAAAGCGTGGGGAGCAAA
>8a62dc049bb13ac7179a44a2036d5388
CTAAGAATAGTCCGCAATGGGGGAAACCCTGACGGTGCGACGCCGCGTGAACGATGAAGGCCTGACGGTTGTAAAGTTCTTTTCTCGACGAAGAATAAGGACAGGAGTGGAACGCCTGTCTGATGACGTTAATCGAGGAATAAGCCCCGGCTAAATAGGTGCCAGCAGCCGCGGTAATACCTATGGGGCGAGCGTTGTTCGGAATTATTGGGCGTAAAGGGCGCGTAGGCGGTTTCGCAAGCCTGATGTGAAAGGCTCCGGCTCAACCGGAGTTGTGCGTTGGGAACTGCGTGACTAGAGTTCTGGAGGGGAAGTTGGAATTCCTGGTGTAGGGGTGAAATCTGTAGATATCAGGAAGAACACCGGTGGCGAAGGCGAGCTTCTGGCCAGAAACTGACGC
>bb21c8a1f51b93b31f4bb2093cdc926c
CAGGGAATCTTGGGCAATGGGCGAAAGCCTGACCCAGCGACGTCGCGTGGGGGATGAAGGCCCTAGGGTTGTAAACCCCTTTTCCCAGGGAAGAGAAAGGACGGTACTTGGGGAATAAGCCCCGGCTAACTACGTGCCAGCAGCCGCGGTAATACGTAGGGGGCAAGCGTTACCCGGAATTACTGGGCGTAAAGAGCGCGTAGGCGGCTAGGTAAGTCTCTTGTGAAAGCTCCCGGCTTAACTGGGAGAGGTCAAGAGATACTACCTGGCTAGAGGGCAGTAGAGGAAGGCGGAATTCCCGGTGTAGCGGTGAAATGCGTAGATATCGGGAGGAACACCAGTGGCGAAGGCGGCCTTCTGGGCTGTGCCTGACGCTGAGGCGCGAGAGCGTGGGGAGCAA
>6f833d1dbcba712b710bc9d6f9caf06e
TGGGGAATTTTCCGCAATGGGCGCAAGCCTGACGGAGCAACGCCGCGTGAGGGATGGAGGCCTTTGGGCTGTAAACCTCTTTTCTCAAGGAAGAAGATCTGACGGTACTTGAGGAATAAGCCACGGCTAATTCCGTGCCAGCAGCCGCGGTAATACGGGAGTGGCAAGCGTTATCCGGAATTATTGGGCGTAAAGCGTCCGCAGGCGGCCGTTTAAGTCCGTTGTTAAATCGTGGAGCTCAACTCCATCACGGCAATGGAAACTGTTCGGCTTGAGTATGGTAGGGGCAGAGGGAATTTCCGGTGTAGCGGTGAAATGCGTAGATATCGGGAAGAACACCAGTGGCAAAAGCGCTCTGCTGGGCCATTACTGACGCTCATGGACGAAAGCCAGGGGAGCG
>598130b1414ae8e5416cd14c8672d841
TGGGGAATATTGCGCAATGGGGGCAACCCTGACGCAGCCATGCCGCGTGAGTGAAGAAGGCCTTAGGGTTGTAAAGCTCTTTCGCCGGGGAAGATAATGACGGTACCCGGTAAAGAAGCCCCGGCTAACTCCGTGCCAGCAGCCGCGGTAATACGGAGGGGGCTAGCGTTGTTCGGAATCACTGGGCGTAAAGCGCGCGTAGGCGGATTGATTAGTTGGGGGTGAAATCCCGGGGCTTAACCCCGGAACTGCCTTCAATACTGTCAGTCTTGAGTTCGTGAGAGGTAAGCGGAATTCCGAGTGTAGAGGTGAAATTCGTAGATATTCGGAAGAACACCAGTGGCGAAGGCGGCTTACTGGCACGATACTGACGCTGAGGTGCGAAAGCGTGGGGAGCAAA
>1edc630c088c636b83d19559c55069b8
CTAAGAATCTTGCGCAATGGGCGAAAGCCTGACGCAGCAACGCCGCGTGCGGGAGGAAGGCCTTCGGGTTGTAAACCGCTTTTGCGAGGGAAGAAGTTCTGACGGTACCTCGCGAATAAGTCACGGCTAACTACGTGCCAGCAGCCGCGGTAATACGTAGGTGACAAGCGTTGTCCGGATTTACTGGGCGTAAAGCGCCCGCAGGCGGCCTCGCAAGTTTCAGGTGAAATCTCCCGGCTCAACCGGGAGGGGTCCTGGAAAACTGCGAGGCTTGAGGCAGGGAGGGGAATGCGGAATTTCCGGTGTAGCGGTGAAATGCGTAGATATCGGAAGGAACACCAGCGGCGAAGGCGGCATTCTGGCCCTGTCCTGACGCTCAGGGGCGAAAGCGTGGGGAGCG
>d74266dc253f6e75eff1fefea2893faa
TGGGGAATTTTCCGCAATGGGCGAAAGCCTGACGGAGCAATACCGCGTGAGGGAAGACTGCCTATGGGTTGTAAACCTCTTTTTTCAGGGAGGAATAAAATGACGTGTACCTGAAGAATAAGCATCGGCTAACTCCGTGCCAGCAGCCGCGGTAAGACGGAGGATGCAAGTGTTATCCGGAATCACTGGGCGTAAAGCGTCTGTAGGTGGTTTGATAAGTCAACTGTTAAATCTTGAGGCTCAACTTCAAAATCGCAGTCGAAACTATTAGACTAGAGTATAGTAGAGGTAAAGGGAATTTCCAGTGGAGCGGTGAAATGCGTAGATATTGGAAAGAACACCGATGGCGAAAGCACTTTACTGGGCTATTACTAACACTCAGAGACGAAAGCTAGGGTAG
>f7542b8b2741a6ce05d2b3ba78839308
TGGGGAATATTGGACAATGGGGGCAACCCTGATCCAGCAATGCCGCGTGTGTGATGAAGGCCTTAGGGTTGTAAAGCACTTTCACTGGTGAAGATGATGACGGTAACCAGAGAAGAAGCCCCGGCTAACTTCGTGCCAGCAGCCGCGGTAATACGAAGGGGGCGAGCGTTGTTCGGAATTACTGGGCGTAAAGGGAGCGCAGGCGGTTCATTCAGTTAGGCGTGAAAGCCCCGGGCTCAACCTGGGAACTGCGCTTAATACTGATGAGCTAGAAAACAGGAGAGGGTAGTGGAATTTCCAGTGTAGAGGTGAAATTCGTAGATATTGGAAAGAACACCGGTGGCGAAAGCGGCTACCTGGCCTGGTTTTGACGCTGAGGCTCGAAAGCGTGGGGAGCAAA
>a4b86029139ec521c4288e955c795b8f
CAGGGAATCTTGGGCAATGGGCGAAAGCCTGACCCAGCGACGTCGCGTGGGGGACGAAGGCCTTAGGGTTGTAAACCCCTTTTCCGAGGGAAGATACAGGACGGTACCTCGGGAATAAGCCCCGGCTAACTACGTGCCAGCAGCCGCGGTAATACGTAGGGGGCAAGCGTTACCCGGAATCACTGGGCGTAAAGTGCGCGTAGGCGGTTGGATAAGTCTCTTGTGAAAGCTCCCGGCTCAACTGGGAGAGGTCAAGGGATACTATTCGACTTGAGGACAGCAGAGGTAAGCAGAATTCCCGGTGTAGCGGTGGAATGCGTAGATATCGGGAGGAACACCAGTGGCGAAAGCGGCTTACTGGGCTGTTTCTGACGCTGAGGCGCGAGAGCGTGGGGAGCAA
>dbe6ba5ea59aa8a8f9aebbcb3c0c55d5
GCGCGAAAACTTGGCAATGCGAGAAATCGTGACCAGGGAACTCCAAGTGCGTAGGGTAAGACCTACGCTTTTCTTGACTCTTCAAAGGTCTTGGAATAAGGGGTGGGTAAGGACGGTGCCAGCCGCCGCGGTAATACCGGCGCCTCAAGTGGTAGTCGCTTTTATTGGGCCTAAAACGTCCGTAGCCGGTCTGGTGCATTCGTGGGTAAATCAACCCGCTCAACGGGTTGAATTCTGCGAGCACGGCCAGACTTGGGACCGGGAGAGGTGTGGGGTACTCTCAGGGTAGGGGTAAAATCCTGTCATCCTGAGAGGACCACCTGTTGCGAAGGCGCCACACTAGAACGGATCCGACGGTCAGGGACGAAACCTAGGGGCACGAACCGGATTAGATACCCGT
>1b9ab4708bbdf5458cf945dd892a135a
CGAGGAATCTTGCGCAATGGGCGAAAGCCTGACGCAGCAACGCCGCGTGGGTGATGAAGGCCTTCGGGTTGTAAATCCCTTTTGCCGGGGAAGAACTTTGACGGTACCCGGCGAATAAGCCACGGCTAACTACGTGCCAGCAGCCGCGGTAAGACGTAGGTGGCGAGCGTTATCCGGATTTACTGGGCGTAAAGCGTACGTAGGCGGCGCTGTTAGTCTGCTGTGAAATCTCCCGGCTCAACCGGGAGCGGCCAGTGGAAACTGCAGCGCTGGAGGGGCGTAGAGGCAAGCGGAATTCCCGGAGTAGTGGTGGAATGCGTAGATACCGGGAGGAACACCAGTGGCGAAAGCGGCTTGCCAGACGCATCCTGACGCTGAGGTACGAAAGCGTGGGTAGCGA
>a838f9521f1600e3bd3fba008e6176cb
CGAGGAATCTTGCGCAATGGGCGAAAGCCTGACGCAGCAACGCCGCGTGGGTGATGAAGGCCTTCGGGTTGTAAATCCCTTTTGCCGGGGAAGAACTTTGACGGTACCCGGCGAATAAGCCACGGCTAACTACGTGCCAGCAGCCGCGGTAAGACGTAGGTGGCGAGCGTTATCCGGATTTACTGGGCGTAAAGCGTACGTAGGCGGCGTCATCAGTCTGTCGTGAAATCTCCCGGCTCAACCGGGAGCGGCCGATGGAAACTGTGACGCTGGAGGGGCGTAGAGGCAAGCGGAATTCCCGGAGTAGTGGTGGAATGCGTAGATACCGGGAGGAACACCAGTGGCGCAAGCGGCTTGCCAGACGCATCCTGACGCTGAGGTACGAAAGCGTGGGTAGCGA
>aaaabfef62f9c2533ea2352ee78cb82f
TGGGGAATCTTGCACAATGGAGGAAACTCTGATGCAGCGATGCCGCGTGAGTGAAGAAGGCCCTTGGGTTGTAAAGCTCTTTCGTCGGGGAAGAAAATGACTGTACCCGAATAAGAAGGTCCGGCTAACTTCGTGCCAGCAGCCGCGGTAATACGAAGGGACCTAGCGTAGTTCGGAATTACTGGGCTTAAAGAGTTCGTAGGTGGTTAAAAAAGTTGGTGGTGAAATCCCAGAGCTTAACTCTGGAACTGCCATCAAAACTTTTTAGCTAGAGTATGATAGAGGAAAGCAGAATTTCTAGTGTAGAGGTGAAATTCGTAGATATTAGAAAGAATACCAATTGCGAAGGCAGCTTTCTGGATCATTACTGACACTGAGGAACGAAAGCATGGGTAGCGAA
>c6bdce6183c7f9ad282f197c9e1416a4
TGGGGAATCTTGGACAATGGGGGCAACCCTGATCCAGCGACGCCGCGTGACCGAGGAAGGCCCTCGGGTCGTAAAGGTCTTTCAGCGGGGGCTATGGTGAAGGTACCCGCAGAAGCAGGAGCGGCTAACTACGTGCCAGCAGCCGCGGTAATACGTAGGCTCCAAGCGTTGTTCGGAATCACTGGGCGTAAAGCGAGCGCAGGCGGCTCGCCGTGCCGGTCGTGAAATCTCCCGGCTCAACCGGGAGGGTGCGGCCGGGACTGGCGGGCTAGAGTGCGGCAGGGGAAGGCAGAATTCCTGGTGTAGCGGTGGAATGCGTAGAGATCAGGAGGAATGCCGGAGGTGGAGACGGCCTTCCGGGCCGCGACTGACGCTGAGGCTCGAAAGCGTGGGGAGCGAA
>b97661bdb899f173a5e2813e3825dc03
CAAGGAATATTGGACAATGGGCGCAAGCCTGATCCAGCAACGCCGCGTGGAGGAAGAAGGCTTCGGTTGTAAACTCCTTTTGTGAGGGATGAGACAAGGACAGTACCTCACGAATAAGTCACGGCTAACTAGGTGCCAGCAGCCGCGGTAACACCTAGGTGACAAGCGTTATCCGGATTTACTGGGCGTAAAGGGCTCGCAGGCGGCGGCTCAAGTCCGGCGTGAAATCTCCCGGCTCAACTGGGAGGGGTCGTCGGATACTGTGCTGCTAGAGGCAGTGAGAGGGGTGCGGAATTCTCGGTGGAGTGGTGGAATACGTAGATATCGAGAGGAACACCAGTGGCGAAAGCGGCGCCCTGGCACTGACCTGACGTTCATGAGCGAAAGCGTGGGGAGCGAA
>2b511f1040e321bba1284a4f597e5489
TGGGGAATATTGCACAATGGGCGCAAGCCTGATGCAGCCATGCCGCGTGTGTGAAGAAGGCCTTCGGGTTGTAAAGCACTTTCAGTAAGGAGGAAAGGTTAAGTGTTAATAGCGCTTAGCTGTGACGTTACTTACAGAAGAAGCACCGGCTAACTCCGTGCCAGCAGCCGCGGTAATACGGAGGGTGCGAGCGTTAATCGGAATTACTGGGCGTAAAGCGTACGCAGGCGGTTTGTTAAGCGAGATGTGAAAGCCCCGGGCTCAACCTGGGAACTGCATTTCGAACTGGCAAACTAGAGTGTGATAGAGGGTGGTAGAATTTCAGGTGTAGCGGTGAAATGCGTAGAGATCTGAAGGAATACCGATGGCGAAGGCAGCCACCTGGGTCAACACTGACGCT
>20e10d289d6ab415e03c30e4121c2b32
TCGGGAATATTGGACAATGGAGGAAACTCTGATCCAGCAATGCCGCGTGTGTGATGAAGGCCTTAGGGTTGTAAAGCACTTTCAACGGTGAAGATGATGACGGTAGCCGTAGAAGAAGCCCCGGCTAACTTCGTGCCAGCAGCCGCGGTAATACGAAGGGGGCGAGCGTTGTTCGGAATTATTGGGCGTAAAGGGCGCGCAGGCGGTTTGGATAGTTAGACGTGAAAGCCCTGGGCTTAACCTAGGAACTGCGTTTAATACTGCCAAACTAGAGAACTAGAGAGGATAGCGGAACTCCCAGTGTAGAGGTGAAATTCGTAGATATTGGGAAGAACATCAGTGGCGAAAGCGGCTGTCTGGCTAGTTTCTGACGCTGAGGCGCGAAAGCGTGGGGAGCAAA
>16bbfd733eceb0c05864dbdd8c9c2d4e
TGGGGAATATTGCGCAATGGGCGAAAGCCTGACGCAGCAACGCCGCGTGCGGGATGAAGGCCTTCGGGTTGTAAACCGCTTTCAGCAGGGAAGAAGCGAAAGTGACGGTACCTGCAGAAGAAGCACCGGCTAACTACGTGCCAGCAGCCGCGGTAATACGTAGGGTGCAAGCGTTGTCCGGATTTATTGGGCGTAAAGAGCTCGTAGGCGGTTAGTCGCGTCGGATGTGAAAACCCAGTGCTTAACACTGGGCCTGCATTCGATACGGGCTGACTAGAGTGTTGTAGGGGAGACTGGAACTCCTGGTGTAGCGGTGAAATGCGCAGATATCAGGAAGAACACCGGTGGCGAAGGCGGGTCTCTGGGCAACTACTGACGCTGAGGAGCGAAAGCGTGGGGA
>ca460cae17051098b12c302c6fd5f582
TGGGGAATCTTGGACAATGGGGGCAACCCTGATCCAGCCATGCCGCGTGAGTGACGAAGGCCTTAGGGTCGTAAAGCTCTTTCAGCTGTGAAGATAATGACGGTAGCAGCAGAAGAAACCCCGGCTAACTCCGTGCCAGCAGCCGCGGTAATACGGAGGGGGTTAGCGTTGTTCGGAATTACTGGGCGTAAAGCGCGCGTAGGCTGACTGTTAAGTCAGAGGTGAAATCCCGGGGCTCAACCCCGGAACTGCCTTTGATACTGGCAGTCTCGAGTTCTGGAGAGGTGAGTGGAATTCCGAGTGTAGAGGTGAAATTCGTAGATATTCGGAGGAACACCAGTGGCGAAGGCGGCTCACTGGCCAGACACTGACGCTGAGGCGCGAAAGCGTGGGGAGCAAA
>428c7bb4d72519251fbea89a2f5682e1
TGGGGAATTTTCCGCAATGGGCGAAAGCCTGACGGAGCAATACCGCGTGAGGGATGACGGCCTATGGGTTGTAAACCTCTTTTTTCAGGGAGGAATCAATGACGTGTACCTGAAGAATAAGCATCGGCTAACTCCGTGCCAGCAGCCGCGGTAAGACGGAGGATGCAAGTGTTATCCGGAATCACTGGGCGTAAAGCGTCTGTAGGTGGTCAAATAAGTCAACTGTTAAATCTTGAGGCTCAACCTCAAAATCGCAGTCGAAACTATTAGACTAGAGTATAGTAGGGGTAAAGGGAATTTCCAGTGGAGCGGTGAAATGCGTAGAGATTGGAAAGAACACCGATGGCGAAGGCACTTTACTGGGCTATTACTAACACTGAGAGACGAAAGCTAGGGTAGC
>378197647ebba9802f4594c010b96640
TCGCGAAACCTTGACAATGCGGGAAACCGTGATCAGGGGACTCCAAGTGCCAGGAGTAAGATCCTGTGCTTTTCTTTTCTCTTCAAAGGATTTGGAATAAGAGGTGGGTAAGGACGGTGCCAGCCGCCGCGGTAATACCGGCGCCTCGAGTGGTAGTCGATTTTATTGGGCCTAAAACGTCCGTCGCCGGTCTGGTGCATTCGTGGGTAAATCAACCCGCTCAACGGGTTGAATTCTGCGAGCACGGCCAGACTAGGGACCGGGAGAGGTGTGGGGTACGCTCGGGGTAGGGGTAAAATCCTGTCATCCCGAGCGGACCACCTGTTGCGAAGGCTCCACACTAGAACGGATCCGACGGTCAGGGACGAAGCCTAGGGGCACGAACCGGATTAGATACCCT
>ef3ae937079844240eef6b3d2320ed0a
TAAGGAATATTGGTCAATGGACGAAAGTCTGAACCAGCCATGCCGCGTGCAGGATGACTGCCCTATGGGTTGTAAACTGCTTTTATATAGGAAGAAAAACTTTCTCGTGAGAAAGCTTGACGGTACTATAAGAATAAGGATCGGCTAACTCCGTGCCAGCAGCCGCGGTAATACGGAGGATCCAAGCGTTATCCGGAATCATTGGGTTTAAAGGGTCCGTAGGTGGACAAATAAGTCAGAGGTGAAATCCTGCAGCTCAACTGTAGAACTGCCTTTGATACTGTTTGTCTTGAGTTATTATGAAGTGGTTAGAATGTGTAGTGTAGCGGTGAAATGCATAGATATTACACAGAATACCGATTGCGAAGGCAGATCACTAATAATTAACTGACACTGATGG
>be9c536477340c18a93e9dd5729d09fb
TGGGGAATTTTCCGCAATGGGCGAAAGCCTGACGGAGCAATACCGCGTGAGGGATGACGGCCTATGGGTTGTAAACCTCTTTTTTCAGGGAGGAATAAATGACGTGTACCTGAAGAATAAGCATCGGCTAACTCCGTGCCAGCAGCCGCGGTAAGACGGAGGATGCAAGTGTTATCCGGAATCACTGGGCGTAAAGCGTCTGTAGGTGGTTTAATAAGTCAACTGTTAAATCTTGAGGCTCAACTTCAAAATCGCAGTCGAAACTATTAGACTAGAGTATAGTAGGGGTAAAGGGAATTTCCAGTGGAGCGGTGAAATGCGTAGAGATTGGAAAGAACACCGATGGCGAAGGCACTTTACTGGGCTATTACTAACACTCAGAGACGAAAGCTAGGGTAGC
>890e5ffef1e6ca47a7711727f42ff04b
CAGGGAATCTTGGGCAATGGGCGAAAGCCTGACCCAGCGACGTCGCGTGGGGGACGAAGGCCTTCGGGTTGTAAACCCCTTTTCCGAGGGAAGAGAAAGGACGGTACCTCGGGAATAAGCCCCGGCTAACTACGTGCCAGCAGCCGCGGTAATACGTAGGGGGCAAGCGTTACCCGGAATCACTGGGCGTAAAGTGCGCGTAGGCGGTTGGATAAGTCTCTTGTGAAAGCTCCCGGCTCAACTGGGAGAGGTCAAGGGATACTATTCGACTAGAGGACAGCAGAGGTAAGCAGAATTCCCGGTGTAGCGGTGGAATGCGTAGATATCGGGAGGAACACCAGTGGCGAAAGCGGCTTACTGGGCTGTAGCTGACGCTGAGGCGCGAGAGCGTGGGGAGCAA
>13d78a8e00d48af6d9df24cac20c16be
TGGGGAATATTGGACAATGGGGGCAACCCTGATCCAGCCATGCCGCGTGAGTGAAGAAGGCCCTAGGGTTGTAAAACTCTTTCGGCGGGGAAGATGATGACGGTACCCGCAGAAGAAGCCCCGGCTAACTCCGTGCCAGCAGCCGCGGTAATACGGAGGGGGCTAGCGTTGTTCGGAATCACTGGGCGTAAAGCGCGCGTAGGCGGTCTGCGTAGTCAGGCGTGAAAGCCCCGGGCTCAACCTGGGAACTGCGCTTGATACTGGCAGGCTAGAGTACGGGAGAGGGTAGTGGAATTCCCAGTGTAGAGGTGAAATTCGTAGATATTGGGAAGAACACCAGTGGCGAAGGCGGCTACCTGGACCGGTACTGACGCTGAGGTGCGAAAGCGTGGGGAGCAAA
>2a018176a794f248eeec800e52650419
TGGGGAATATTGCGCAATGGGCGAAAGCCTGACGCAGCGACGCCGCGTGGGGGAGGAAGGCCCTAGGGTTGTAAACCCCTGTCAGGTGGGACGAACACCTTGTCGGGTAATATCCGGCAGGACTGACGGTACCACCAGAGGAAGCTCCGGCTAACTCCGTGCCAGCAGCCGCGGTAATACGGAGGGAGCGAGCGTTGTTCGGAATTACTGGGCGTAAAGGGCGCGTAGGCGGCCTCGTAAGTCGGGTGTGAAATGCCGGGGCTCAACCCCGTGCACTGCACCCGATACTGCATGGCTAGAGAAAGGTAGAGGCGAGCGGAATTCCCGGTGTAGCGGTGGAATGCGTAGATATCGGGAAGAACATCTGCGGCGAAGGCGGCTCGCTGGGCCTTTTCTGACG
>42c35caa860384fe850e0a0a3b63d01e
TAGGGAATATTGCGCAATGGCCGCAAGGCTGACGCAGCGACGCCGCGTGTGGGAGGGAGCCCTTCGGGGTGTAAACCACTGTCAGGGGGGAAGAACTCCGCGGATGCGAACAGCTTTCGCGGTTGACGGTACCCCCAGAGGAAGCGCCGGCTAACTCCGTGCCAGCAGCCGCGGTAAGACGGAGGGCGCAAGCGTTGTTCGGAATCACTGGGCGTAAAGCGCTCGCAGGCGGTCCCTTAAGTCCGCCGTGAAACTCCGGGGCTCAACCCCGGACTTGCGACGGATACTGGGGGACTGGAGACTGGTAGAGGCTAGCGGAATTCTTGGTGTAGCGGTGGAATGCGTAGATATCAGGAAGAACACCGGTGGCGAAGGCGGCTAGCTGGGCCAGTTCTGACGC
>77646c3718ba7a7b9c4903cd84112193
CAGGGAATCTTGGGCAATGGGCGAAAGCCTGACCCAGCGACGCCGCGTGGGGGATGAAGGTCTAAGGACTGTAAACCCCTTTTTCGAGGAAAGAGAAAGGACGGTACCTCGAGAATAAGCCCCGGCTAACTACGTGCCAGCAGCCGCGGTAATACGTAGGAGGCAAGCGTTACCCGGATTTATTGGGCGTAAAGAGCGCGTAGGTGGCAAGTCAAGTCTCCTGTGAAAGCTCCCGGCTTAACTGGGAGAGGTCAGGGGATACTGGCTAGCTTGAGGACAGTAGAGGAGGGTGGAATTCCCGGTGTAGCGGTGAAATGCGTAGATATCGGGAGGAACACCAGTGGCGAAGGCGACCCTCTGGGCTGTTCCTGACACTGAGGCGCGAAAGCGTGGGTAGCAA
>f92eccad7c99221e6986f8ea8c2ba361
TGGGGAATATTGGACAATGGGGGCAACCCTGATCCAGCCATGCCGCGTGAGTGAAGAAGGCCCTAGGGTTGTAAAACTCTTTCGGCGGGGAAGATGATGACGGTACCCGCAGAAGAAGCCCCGGCTAACTCCGTGCCAGCAGCCGCGGTAATACGGAGGGGGCTAGCGTTGTTCGGAATCACTGGGCGTAAAGCGCGCGTAGGCGGTCCGCGTAGTCAGGCGTGAAAGCCCCGGGCTCAACCTGGGAACTGCGCTTGATACTGGCGGGCTAGAGTACGGGAGAGGGTAGTGGAATTCCCAGTGTAGAGGTGAAATTCGTAGATATTGGGAAGAACACCAGTGGCGAAGGCGGCTACCTGGACCGTTACTGACGCTGAGGTGCGAAAGCGTGGGGAGCAAA
>8d300a5afb9193d0bb625dab272de705
TAGGGAATATTGCGCAATGGGGGAAACCCTGACGCAGCGATGCCGCGTGAGTGAAGAAGGCCTTAGGGTTGTAAAACTCTTTCAGTGGTGAAGATAATGACGGTAACCACAGAAGAAGCTCCGGCTAACTCCGTGCCAGCAGCCGCGGTAATACGGAGGGGGCTAACGTTGTTCGGAATTACTGGGCGTAAAGCGCGCGTAGGCGGATTAGACAGTTGGGGGTGAAATCCCGGAGCTTAACTTCGGAACTGCCTTCAATACTACTAATCTAGAGTTCGGAAGAGGTGAGTGGAATTCCTAGTGTAGAGGTGAAATTCGTAGATATTAGGAAGAACATCAGAGGCGAAGGCGGCTCACTGGTCCGATACTGACGCTGAGGTGCGAAAGCGTGGGGAGCAAA
>fc08701c546365ed034df7e1847a0105
CAGGGAATCTTGGGCAATGGGCGCAAGCCTGACCCAGCGACGTCGCGTGGGGGACGAAGGCCTTCGGGTTGTAAACCCCTTTTCCGAGGGAAGAGAAAGGACGGTACCTCGGGAATAAGCCCCGGCTAACTACGTGCCAGCAGCCGCGGTAATACGTAGGGGGCAAGCGTTACCCGGAATCACTGGGCGTAAAGTGCGCGTAGGCGGTTGGATAAGTCTCTTGTGAAAGCTCCCGGCTCAACTGGGAGAGGTCAAGGGATACTATTCGACTAGAGGACAGCAGAGGTAAGCAGAATTCCCGGTGTAGCGGTGGAATGCGTAGATATCGGGAGGAACACCAGTGGCGAAAGCGGCTTACTGGGCTGTAGCTGACGCTGAGGCGCGAGAGCGTGGGGAGCAA
>8b911f8c0c3360cc4f1d790edfc355e8
TGGGGAATATTGGACAATGGGCGCAAGCCTGATCCAGCCATACCGCGTGTGTGAAGAAGGCCTTCGGGTTGTAAAGCACTTTAAGCAGGGAGAAAAAGTTATAAGTTAATACCTTATAGCCGTGATGTTACCTGCAGAATAAGCACCGGCTAATTCCGTGCCAGCAGCCGCGGTAATACGGAAGGTGCAAGCGTTAATCGGAATTACTGGGCGTAAAGCGCGCGTAGGTGGTTTGTTAAGTTGGATGTGAAAGCCCTGGGCTCAACCTAGGAACTGCATCCAAAACTAACTCACTAGAGTACGATAGAGGGAGGTAGAATTCATAGTGTAGCGGTGGAATGCGTAGATATTATGAAGAATACCAGTGGCGAAGGCGGCCTCCTGGATCTGTACTGACACT
>a57e28fb0c8a00720a6bc664612091c9
CAAGGAATATTGGACAATGGGCGCAAGCCTGATCCAGCAACGCCGCGTGGAGGAAGAAGGCTTCGGTTGTAAACTCCTTTTGTGAGGGATGAGACAAGGACAGTACCTCACGAATAAGTCACGGCTAACTAGGTGCCAGCAGCCGCGGTAACACCTAGGTGACAAGCGTTATCCGGATTTACTGGGCGTAAAGGGCTCGCAGACGGCAGTTCAAGTCCGGCGTGAAATCTCCTGGCTTAACCAGGAGGGGTCGTCGGATACTGTTCTGCTAGAGGCAGTGAGAGGGGTGCGGAATTCTCGGTGGAGTGGTGGAATACGTAGATATCGAGAGGAACACCAGTGGCGAAAGCGGCGCCCTGGCACTGACCTGACGTTCATGAGCGAAAGCGTGGGGAGCGAA
>76d4b700095e76893516d50e37efc48e
TGGGGAATCTTGGGCAATGGGCGCAAGCCTGACCCAGCCATGCCGCGTGTGCGAAGAAGGCTTTAGGGTTGTAAAGCACTTTCAGTGGTGAAGAAAAGCCCGGGGTTAATACCTCCGGGTCTTGACGTTAGCCACAGAAGAAGCACCGGCTAACTCCGTGCCAGCAGCCGCGGTAATACGGAGGGTGCGAACGTTAATCGGAATTACTGGGCGTAAAGCGCGCGTAGGCGGTTCGGCAAGTGGGATGTGAAAGCCCCGGGCTCAACCTGGGAACTGCATTCCAAACTGCCGAACTGGAGTATGGTAGAGGGAGGTAGAATTTCCTGTGTAGCGGTGGAATGCGTAGATATAGGAAGGAATACCGATGGCGAAGGCAGCCTCCTGGACCAATACTGACGCT
>191a89780707ec587d26696ffbd4825b
TGGGGAATATTGCGCAATGGGCGAAAGCCTGACGCAGCAACGCCGCGTGGGGGATGAATGCCTTCGGGTTGTAAACCCCTTTCAGCAGGGACGAAAATGACGGTACCTGCAGAAGAAGCCCCGGCCAACTACGTGCCAGCAGCCGCGGTAACACGTAGGGGGCAAGCGTTGTCCGGATTTATTGGGCGTAAAGAGCTCGTAGGCGGTTGCGTAAGTCGGATGTGAAAACTCAGGGCTCAACCCGGAGACGCCATCCGATACTGCGCTGACTAGAGTCCGGTAGAGGAGCATGGAATTCCTGGTGTAGCGGTGAAATGCGCAGATATCAGGAGGAACACCAGCGGCGAAGGCGGTGCTCTGGGCCGGTACTGACGCTGAGGAGCGAAAGCGTGGGTAGCGA
>60d90c1f792f31c1d9548b5bb11e1622
CAGGGAATCTTGGGCAATGGGCGAAAGCCTGACCCAGCGACGTCGCGTGGGGGATGAAGGCCCTAGGGTTGTAAACCCCTTTTCCCAAGGAAGAGAAAGGACGGTACTTGGGGAATAAGCCCCGGCTAACTACGTGCCAGCAGCCGCGGTAATACGTAGGGGGCAAGCGTTACCCGGAATTACTGGGCGTAAAGAGCGCGTAGGCGGCTAGGTAAGTCTCTTGTGAAAGCTCCCGGCTTAACTGGGAGAGGTCAAGAGATACTACCTGGCTAGAGGGCAGTAGAGGAAGGCGGAATTCCCGGTGTAGCGGTGAAATGCGTAGATATCGGGAGGAACACCAGTGGCGAAGGCGGCCTTCTGGGCTGTGCCTGACGCTGAGGCGCGAGAGCGTGGGGAGCAA
>9e5df0da47c17a9187433ec626789f80
TGAGGAATATTGGTCAATGGAGGAAACTCTGAACCAGCCATGCCGCGTGAAGGATGACGGCCCTATGGGTTGTAAACTTCTTTTATATGGGAAGAAACTTATCTACGTGTAGATAACTGACGGTACCATACGAATAAGGATCGGCTAACTCCGTGCCAGCAGCCGCGGTAATACGGAGGATCCAAGCGTTATCCGGATTCATTGGGTTTAAAGGGTCCGTAGGCGGATTTTTAAGTCAGTGGTGAAAGCCGACAGCTCAACTGTCGAACTGCCATTGATACTGGAAATCTTGAGTACAAATGAAGTAGGCGGAATGAGTCATGTAGCGGTGAAATGCATAGATATGACTCAGAACACCGATTGCGAAGGCAGCTTACTAACATGTAACTGACGCTGAGGG
>b168e32d02b06d69e5a9eb3e6608c2c7
GCGCGAAAACTTGGCAATGCGAGAAATCGTGACCAGGGAACTCCAAGTGGCTGGGGTAAGACCCAGTCTTTTCTTGACTCTTCAACGGTCTTGGAATAAGGGGTGGGTAAGGACGGTGCCAGCCGCCGCGGTAATACCGGCGCCTCAAGTGGTAGTCGATTTTATTGGGCCTAAAACGTCCGTAGCCTGTTTGGTACATTCGTGGGTAAATCAACCAGCTCAACTGATTGAATTCTGCGAGCACGGCCAGACTTGGGACCGGGAGAGGTGTGGGGTACGCTCAGGGTAGGGGTAAAATCCTGTCATCCTGAGCGGACCACCTGTTGCGAAGGCGCCACACTAGAACGGATCCGACGGTCAGGGACGAAGCCTAGGGGCACGAACCGGATTAGATACCCCG
>79f181d9040a139d6c31f2e9353db8c8
TGGGGAATCTTGGGCAATGGGCGCAAGCCTGACCCAGCAACGCCGCGTGGGTGATGAAGGCCCTCGGGTCGTAAAGCCCTGTCAGAGGGAACGAATGTTCCCGGGACGAATAATTCCGGGAAGTGACGGTACCCTCAGAGGAAGCACCGGCTAACTCCGTGCCAGCAGCCGCGGTAAGACGGAGGGTGCTAGCGTTGTTCGGAATTACTGGGCGTAAAGCGCGTGTAGGCGGTTCGGTAAGTTGAGTGTGAAAGCCCTCGGCCCAACCGAGGAAGTGCACTCAAAACTGCCGAGCTTGAGTTCGGAAGAGGGGGGTGGAATTCCAGGTGTAGCGGTGAAATGCGTAGATATCTGGAGGAACACCAGTGGCGAAGGCGACCCCCTGGTCCGCGACTGACGC
>8891ffb9372bb03960ca9e518994abac
TACGGAATATTGCGCAATGGGCGAAAGCCTGACGCAGCAACGCCGCGTGAAGGATGAAGGCCTTCGGGTCGTAAACTTCTGTCAGGCGGGACGAAAGAGCGGCGGCGAACACCCGCCGTCTCCTGACGGTACCGCCGGAGGAAGCCCCGGCTAACTCCGTGCCAGCAGCCGCGGTAATACGGAGGGGGCAAGCGTTATTCGGAATCATTGGGCGTAAAGGGCGTGTAGGCGGCTTGATAAGCCAAAGGTGAAATCCCTCAGCTCAACTGAGGAACTGCCTTTGGAACTGTCTCGCTAGAGGCCAGGAGAGGGTAGCGGAATTCCCAGTGTAGCGGTGAAATGCGTAGATATTGGGAGGAACACCAGTGGCGAAGGCGGCTACCTGGACTGGTACTGACGC
>27ed25726ff955dda539b7a3eb39ca83
GCGCGAAAACTTCACACTGCAGGAAACTGTGATGAGGGAACTCCAAGTGACTGCACAATGTGTAGCCTTTTCTTGAATCTTAATAGTTCTTGGAATAAGGGCTGGGAAAGACCGGTGCCAGCCGCCGCGGTAATACCGGCAGCTCAAGTGGTCGTCGCTTTTATTGGGCCTAAAACGTCCGTAGCCTGTTTGGTAAATCTGTGGGTAAATCAACGAGCTTAACTCGTTGAATTCTGCAGAGACTGCCAGACTAGGGACCGGGAGAGGTATGAGGTACTCTGGGGGTAGGGGTAAAATCCTGTCATCCTCAGAGGACCACCTGTTGCGAAGGCGTCATACTGGAACGGATCCGACGGTCAGGGACGAAGCCTAGGGGCACGAACCGGATTAGATACCCCGG
>06a302c36ce58db333def32b15bb515b
TGAGGAATATTGGACAATGGACGAAAGTCTGATCCAGCTATGCCGCGTGCAGGATGACAGCCCTACGGGTTGTAAACTGCTTTTATACAGGAAGAAAAACCCCGACGTGTCGGGGCTTGACGGTACTGTAAGAATAAGGATCGGCTAACTCCGTGCCAGCAGCCGCGGTAATACGGAGGATCCAAGCGTTATCCGGAATTATTGGGTTTAAAGGGTCCGCAGGCTGTTTTTTAAGTCAGAGGTGAAATCCTGCAGCTCAACTGTAGAATTGCCTTTGAAACTGAAAGACTTGAGTTATTGTGAAGTGGTTAGAATGTGTGGTGTAGCGGTGAAATGCATAGATATCACACAGAATACCAATTGCGAAGGCAGATCACTAACAATTAACTGACGCTCAGGG
>dde03387a26ac293f92adb663958e4bd
TAGGGAATATTGTGCAATGGGCGAAAGCCTGACACAGCCATGCCGCGTGTGTGAAGAAGGCCCTAGGGTTGTAAAGCACTTTCAGTGGCGAAGAAAAACTCCATGCTAATACCATGGGGTCTTGACGTTAACCACAGAAGAAGTACCGGCTAACTCCGTGCCAGCAGCCGCGGTAATACGGAGGGTACGAACGTTAATCGGAATTACTGGGCGTAAAGCGCGCGTAGGCGGTTCGCTAAGTGAGGTGTGAAATCCCCGGGCTCAACCTGGGAACTGCACTTCAAACTGGCGGACTAGAGTGTAGTAGAGGGAGGCGGAATTTCCTGTGTAGCGGTGAAATGCGTAGATATAGGAAGGAACACCAGTGGCGAAGGCGGCCTCCTGGACTAACACTGACGCT
>4d28fcc83c06603556da9b2036e0ae64
TGGGGAATATTGCGCAATGGGCGAAAGCTTGACGCAGCGACGCCGCGTGGGGGAGGAAGGCCTTAGGGTCGTAAACCCCTGTCAGGTGGGACGAAACTCCTGTCGGCCAATACCCGGCAGGCCTGACGGTACCACCAGAGGAAGCTCCGGCTAACTCCGTGCCAGCAGCCGCGGTAATACGGAGGGAGCGAGCGTTGTTCGGAATTACTGGGCGTAAAGGGCGCGTAGGCGGCTTGGTTAGTCGGGTGTGAAAGGCCGGGGCTCAACTCCGTGCACTGCACCCGATACTGCCTGGCTAGAGAAAGGTAGAGGCGAGCGGAATTCCCGGTGTAGCGGTGGAATGCGTAGATATCGGGAAGAACATCTGCGGCGAAGGCGGCTCGCTGGGCCTTGTCTGACG
>78530c373bed39e6b7f24c5c5db8b976
TGGGGAATATTGGACAATGGGGGAAACCCTGATCCAGCGACGCCGCGTGGGTGATGAAGGCCTTCGGGTCGTAAAGCCCTGTCAGGAGGAAAGAACGCTCCTATAGCAAATACCTATAGGAAGTGACGGTACCTCCAAAGGAAGCACCGGCCAACTCCGTGCCAGCAGCCGCGGTAAGACGGAGGGTGCGAGCGTTGCTCGGAATCACTGGGCGTAAAGGGTGCGTAGGCGGTCTTTCAAGTCTGACGTGAAAGCCCAGGGCTCACCCCTGGAAGTGCGCCAGAAACTGATGGACTTGAGTACCGGAGGGGAGAGTGGAATTCCCGGTGTAGCGGTGAAATGCGTAGATATCGGGAGGAATACCGGTGGCGAAAGCGACTCTCTGGACGGTTACTGACGC
>27f2c0ac2ed6eacce85ca0cf99031c88
TGGGGAATATTGGACAATGGGGGCAACCCTGATCCAGCAATGCCGCGTGTGTGATGAAGGCCCTAGGGTTGTAAAGCACTTTCAACGGTGACGATGATGACGGTAACCGTAGAAGAAGCCCCGGCTAACTTCGTGCCAGCAGCCGCGGTAATACGAAGGGGGCGAGCGTTGTTCGGAATTACTGGGCGTAAAGGGCGCGTAGGCGGTCTATCCAGTTGGGCGTGAAAGCCCTGGGCTCAACCCAGGAATTGCGTCCAATACTAATAGACTAGAGACCGAGAGAGGATAGTGGAATTTCCAGTGTAGAGGTGAAATTCGTAGATATTGGAAAGAACACCAGTGGCGAAAGCGACTATCTGGCTCGGTTCTGACGCTGAGGCGCGAAAGCGTGGGGAGCAAA
>a348c6ea1cb679bb3c722bc0444cdaab
TGAGGAATATTGCGCAATGGGGGGAACCCTGACGCAGCAACGCCGCGTGGAGGACGAAGGTTTTCGGATTGTAAACTCCTTAACTGGGGGAAGAGAGAGGACGGTACCCCAGGACGAAGACACGGCTAACTAGGTGCCAGCAGCCGCGGTAATACCTAGGTGTCGAGCGTTATCCGGAATTACTGGGCGTAAAGGGTGCGCAGGCGGCGCGACAAGTCCGGCGTGAAAGCTTCTGGCTTAACTGGGAGAGGACGTTGGAAACTGTCGAGCTAGAGTGAATGAGAGGGGGGCGGAAATCCCGGTGTAGTGGTGGAATGCGTAGATATCGGGAAGAACACCAGAGGCGAAGGCGGCCTCCTGGCATTTTACTGACGCTGAGGCACGAAAGCGTGGGTAGCGA
>a524b72b929b4393c9b4c66e7e75b4fd
TGGGGAATATTGGACAATGGGCGAAAGCCTGATCCAGCAATGCCGCGTGTGTGAAGAAGGCCTTCGGGTTGTAAAGCACTTTCAGTGGGGAAGAAAAGCAGAGGGCCAATACCCCTCTGTGCTGACGTTACCCACAGAAGAAGCACCGGCTAACTCCGTGCCAGCAGCCGCGGTAATACGGAGGGTGCGAGCGTTAATCAGAATTACTGGGCGTAAAGGGCGAGTAGGTGGTTCGGTCAGTCGGATGTGAAATCCCCGGGCTCAACTTGGGAATTGCATTCGATACTGCCGAGCTTGAGTGTGGTAGAGGGAAGCGGAATTCCGGGTGTAGCGGTGAAATGCGTAGATATCCGGAGGAACACCAGTGGCGAAGGCGGCTTCCTGGACCAACACTGACACT
>54a08bb916d7b1fb59d2332c2331513b
CAAGGAATTTTGCGCAATGGGCGAAAGCCTGACGCAGCAACGCCGCGTGGGGGAAGAAGGCCTTCGGGTTGTAAACTCCTTTTGCGAGGGACGAAGATCTGACGGTACCTCGCGAATAAGCCACGGCTAACTACGTGCCAGCAGCCGCGGTAATACGTAGGTGGCGAGCGTTGTCCGGATTTACTGGGCGTAAAGCGCGCGCAGGCGGACCGGTCAGTCCGGGGTGAAATCTCACGGCTCAACTGTGAGGGGTCCCCGGATACTGCCGATCTCGAGGCGCCTAGAGGAGAGTGGAATTCCCGGTGTAGTGGTGGAATGCGTAGATATCGGGAGGAACACCAGTGGCGAAAGCGGCTCTCTGGGGGTGGCCTGACGCTGAGGCGCGAAAGCGTGGGGAGCG
>0703a652ca73db8e1ead925557e39f16
TGAGGAATATTGCGCAATGGGGGCAACCCTGACGCAGCAACGCCGCGTGGAGGACGAAGGTTTTCGGATTGTAAACTCCTTAACTGGGGGAAGAGAGAGGACGGTACCCCAGGACGAAGACACGGCTAACTAGGTGCCAGCAGCCGCGGTAATACCTAGGTGTCGAGCGTTATCCGGAATTACTGGGCGTAAAGGGTGCGCAGGCGGCGATACAAGTCTGGCGTGAAAGCTTCTGGCTTAACTGGGAGAGGACGTTAGAAACTGTATGGCTAGAGTGAATGAGAGGGGGGCGGAAATCCCGGTGTAGTGGTGGAATGCGTAGATATCGGGAAGAACACCAGAGGCGAAGGCGGCCTCCTGGCATTTTACTGACGCTGAGGCACGAAAGCGTGGGTAGCGA
>037d4d39bd8e959e7c3975fd5896778e
TGGGGAATTTTCCGCAATGGACGAAAGTCTGACGGAGCGACGCTGCGTGAAGGATGACGGCCTGCGGGTTGTAAACTTCTTTTCTCGAAGAAGAAGCTCTGACGGTATTCGAGGAATAAGCATCGGCTAACTCCGTGCCAGCAGCCGCGGTAATACGGAGGATGCAAGTGTTATTCGGAATGATTGGGCGTAAAGCGTCTGTAGGCTGTATAGAAAGTCTTTTGTTAAATGCCTCGGCTCAACCGAGATCCAGCAAAGGAAACTTCTATACTTGAGGGAAGTAGAGGTACAGGGAATTCCCGGTGGAGCGGTGAAATGCGTAGATATCGGGAGGAACACCAATATGGCGAAGGCACTGTACTGGGCTTTACCTGACGCTCAGAGACGAAAGCTAAAGGAG
>a5c30b3362f7943d922f0ff72a6812c0
TGGGGAATATTGCGCAATGGGCGAAAGCCTGACGCAGCGACGCCGCGTGGGGGAGGAAGGCCCTAGGGTTGTAAACCCCTGTCAGGTGGGACGAACACCTTGTCGGATAATACCCGGCAGGACTGACGGTACCACCAGAGGAAGCTCCGGCTAACTCCGTGCCAGCAGCCGCGGTAATACGGAGGGAGCGAGCGTTGTTCGGAATTACTGGGCGTAAAGGGCGCGTAGGCGGCCTCGTAAGTCGGGTGTGAAATGCCGGGGCTCAACCCCGTGCACTGCACCCGATACTGCATGGCTAGAGAAAGGTAGAGGCGAGCGGAATTCCCGGTGTAGCGGTGGAATGCGTAGATATCGGGAAGAACATCTGCGGCGAAGGCGGCTCGCTGGGCCTTTTCTGACG
>5384a62b3928b7ed705120a1048eaf01
TGGGGAATATTGCGCAATGGGCGAAAGCCTGACGCAGCAACGCCGCGTGGGGGATGAAGGCCTTCGGGTTGTAAACCCCTTTCAGCAGGGACGAAAATGACGGTACCTGCAGAAGAAGCCCCGGCCAACTACGTGCCAGCAGCCGCGGTAACACGTAGGGGGCGAGCGTTGTCCGGATTTATTGGGCGTAAAGAGCTCGTAGGCAGTTGCGTAAGTCGGATGTGAAAACTCAGGGCTCAACCCGGAGACGCCATTCGATACTGCGCTGACTAGAGTCCGGTAGGGGAGCATGGAATTCCTGGTGTAGCGGTGAAATGCGCAGATATCAGGAGGAACACCAGTAGCGAAGGCGGTGCTCTGGGCCGGTACTGACGCTGAGGAGCGAAAGCGTGGGTAGCGA
>fe828a7474015265f2913d4623f4a540
CAGGGAATCTTGGGCAATGGGCGAAAGCCTGACCCAGCGACGTCGCGTGGGGGATGAAGGCCCTAGGGTTGTAAACCCCTTTTCCCAGGGAAGAGAGAGGACGGTACCTGGGGAATAAGCCCCGGCTAACTACGTGCCAGCAGCCGCGGTAATACGTAGGGGGCAAGCGTTACCCGGAATTACTGGGCGTAAAGAGCGCGTAGGCGGCTAGGTAAGTCTCTTGTGAAAGCTCCCGGCTTAACTGGGAGAGGTCAAGAGATACTACCTGGCTAGAGGGCAGTAGAGGAAGGCGGAATTCCCGGTGTAGCGGTGAAATGCGTAGATATCGGGAGGAACACCAGTGGCGAAGGCGGCCTTCTGGGCTGTGCCTGACGCTGAGGCGCGAGAGCGTGGGGAGCAA
>2b87b0c913814179de299afeb4a1dcff
TGGGGAATCTTGGACAATGGGGGCAACCCTGATCCAGCGACGCCGCGTGACCGAGGAAGGCCCTCGGGTCGTAAAGGTCTTTCAGCGGGGACTATGGTGAAGGTACCCGCAGAAGCAGGAGCGGCTAACTACGTGCCAGCAGCCGCGGTAATACGTAGGCTCCAAGCGTTGTTCGGAATCACTGGGCGTAAAGCGAGCGCAGGCGGCTCGCCGTGTCGGTCGTGAAATCTCCCGGCTCAACCGGGAGGGTGCGGTCGAAACTGGCGGGCTAGAGTGCGGCAGGGGAAGGCAGAATTCCTGGTGTAGCGGTGGAATGCGTAGAGATCAGGAGGAATGCCGGAGGTGAAGACGGCCTTCCGGGCCGCCACTGACGCTGAGGCTCGAAAGCGTGGGGAGCGAA
>9384cb25b12e7208519e49d918878798
CAAGGGATCGTGCACAATGGGCGAAAGCCTGATGCCGCGACGCCGCGTGAGGGATGACGGCTTTCGAGTTGTAAACCTCTTTTCTCAGGGAAGAGAGAGGACGTCACCTGAGGAATAAGTCACGGCTAACTACGTGCCAGCAGCCGCGGTAATACGTAGGTGGCAAGCGTTGTCCGGAATTACTGGGCGTAAAGGGTCCGTAGGCGGTTCGGTAAGTCTTCTGTGAAAGCTCCAGGCTCAACTTGGAGTGGTCGGGAGAAACTGCTGGACTAGAGACTGTCAGAGGCAGGTGGAATTCCCGGTGTAGTGGTGAAATACGTAGATATCGGGAGGAACACCAGTGGCGAAAGCGGCCTGCTGGGGCAGTTCTGACGCTAAGGGACTAAAGCGTGGGGAGCGA
>321722fc07dc92a6fad39c2aac3733bd
TGGGGAATATTGGACAATGGGGGCAACCCTGATCCAGCAATGCCGCGTGTGTGATGAAGGCCTTAGGGTTGTAAAGCACTTTCACTGGTGAAGATGATGACGGTAACCAGAGAAGAAGCCCCGGCTAACTTCGTGCCAGCAGCCGCGGTAATACGAAGGGGGCGAGCGTTGTTCGGAATTACTGGGCGTAAAGGGCGCGTAGGCGGTCTTTTAAGTTAGGCGTGAAATCCCCGGGCTCAACCTGGGAACTGCGCTTAAGACTGGAAGACTAGAAAACGGAAGAGGGTAGTGGAATTCCCAGTGTAGAGGTGAAATTCGTAGATATTGGGAAGAACACCAGTGGCGAAAGCGGCTACCTGGTCCGATTTTGACGCTGAGGCGCGAAAGCGTGGGGAGCAAA
>acd97d7b632b61f4612036390eeacbb3
TGGGGAATATTGCACAATGGGCGAAAGCCTGATGCAGCCATGCCGCGTGTGTGAAGAAGGCCTTAGGGTTGTAAAGCACTTTCAGCGAGGAGGAAAGGGAGTAGGTTAATACCCTGCTTCTGTGACGTTACTCGCAGAAGAAGCACCGGCTAACTCCGTGCCAGCAGCCGCGGTAATACGGAGGGTGCGAGCGTTAATCGGAATTACTGGGCGTAAAGCGTGCGTAGGCGGCTACTTAAGTTGGATGTGAAAGCCCCGGGCTCAACCTGGGAACTGCATCCAAAACTGGGTGGCTAGAGTGCGGAAGAGGAGTGTGGAATTTCCTGTGTAGCGGTGAAATGCGTAGATATAGGAAGGAACACCAGTGGCGAAGGCGACACTCTGGTCTGACACTGACGCT
>2e921331480c00eabbdddf57bdd0eb99
CAGGGAATCTTGCGCAATGGGCGAAAGCCTGACGCAGCGACACCGCGTGAGGGAAGAATGCTTTCGGGTTGTAAACCTCTTTTGTTAGGGAAGAGAAGGGACTGTACCTGACGAATAAGCCCCGGCTAACTACGTGCCAGCAGCCGCGGTAATACGTAGGGGGCGAGCGTTGTCCGGATTTATTGGGCGTAAAGGGCGAGTAGGCGGCACGTCAAGTCCCATGTGAAATCTCCCGGCTTAACCGGGAGGGGTCATGGGAAACTGGCGGGCTTGAGGACAGCAGAGGAGAGCGGAATTCCCGGAGTAGTGGTGAAATGCGTAGATACCGGGAGGAACACCAGTGGCGAAAGCGGCTCTCTGGGCTGCCCCTGACGCTGAGGCGCGAAAGCATGGGGAGCAA
>51759acf09b6eed81f5cac9aa4718f20
TGGGGAATATTGCGCAATGGTCGAAAGACTGACGCAGCGACGCCGCGTGTGGGAGGAAGCCTTTCGGGGTGTAAACCACTGTCAGGTGGGAAGAAACACGCATGTCCAAACAGGGCGTGCGCTTGACGGTACCACCAGAGGAAGCGCCGGCTAACTCCGTGCCAGCAGCCGCGGTAAGACGGAGGGCGCGAGCGTTGTTCGGAATTACTGGGCGTAAAGCGCGGGCAGGTGGTTCGTTAAGTCTTTTGTGAAACTCCGGGGCTCAACCCCGGACATGCAGGAGATACTGGCGGACTAGAGACCGGTAGAGGCCAGTGGAATTCCTGGTGTAGCGGTGGAATGTGTAGATATCAGGAAGAACACCGGTGGCGAAGGCGGCTGGCTGGGCCGCGTCTGACAC
>c15d998182389e2f51265c06d14b2119
TGGGGAATATTGCACAATGGGCGCAAGCCTGATGCAGCCATGCCGCGTGTGTGAAGAAGGCCTTCGGGTTGTAAAGCACTTTCAGTGGTGAGGAAGGTCAGTAAGTTAATAGCTTGCTGAATTGACGTTAGCCACAGAAGAAGCACCGGCTAACTCCGTGCCAGCAGCCGCGGTAATACGGAGGGTGCAAGCGTTAATCGGAATTACTGGGCGTAAAGCGTACGTAGGCGGTGTGTTAAGCAAGATGTGAAAGCCCCGGGCTCAACCTGGGAATTGCATTTTGAACTGGCACGCTAGAGTCCTGAAGAGGGTGGTAGAATTTCCAGTGTAGCGGTGAAATGCGTAGATATTGGAAGGAATACCAGTGGCGAAGGCGGCCACCTGGTCAGAGACTGACGCT
>b63bf5f4e112e8c2fa0a87410fecde7c
TGGGGAATCTTGGACAATGGGGGCAACCCTGATCCAGCCATGCCGCGTGAGTGATGAAGGCCCTAGGGTTGTAAAGCTCTTTCAACGGTGAAGATAATGACGGTAACCGTAGAAGAAGCCCCGGCTAACTCCGTGCCAGCAGCCGCGGTAATACGGAGGGGGCTAGCGTTGTTCGGAATTACTGGGCGTAAAGCGCGCGTAGGCGGATTTGTCAGTCAGGGGTGAAATCCCGGAGCTCAACTCCGGAACTGCCTCTGATACTGCAAGTCTTGAGTTCTGGAGAGGTGAGTGGAATTCCGAGTGTAGAGGTGAAATTCGTAGATATTCGGAGGAACACCAGTGGCGAAGGCGGCTCACTGGCCAGACACTGACGCTGAGGCGCGAAAGCGTGGGGAGCAAA
>a3604c24dd393f4cd5a5abe40bca2088
CAGGGAATCTTGCGCAATGGGCGAAAGCCTGACGCAGCGACACCGCGTGAGGGAAGAAGGCCTCAGGGTTGTAAACCTCTTTTCTGGGGGAAGAGATAGGACGGTACCTCAGGAATAAGCATCGGCTAACTACGTGCCAGCAGCCGCGGTAATACGTAGGATGCAAGCGTTGTCCGGATTTACTGGGCGTAAAGGGTGTGTAGGCGGCATGTTAAGTCTCATGTGAAATCTCCCGGCTCAACTGGGAGGGGTCATGGGAAACTGGCAAGCTTGAGGGCAGCAGAGGAAAGCGGAATTCCGGGAGTAGTGGTGGAATGCGTAGATACCCGGAGGAACACCAGAGGCGAAGGCGGCTTTCTGGGCTGTGCCTGACGCTGAGACACGAAAGCGTGGGGAGCAA
>4420b94b3a38501451a9d23e3e077f91
TCTAGAAATTTGCACAATCGCCGAAAGGCGGATGCAGCGACACCACGTGGAGGATGAAGCCCCTCGGGGTGTAAACTCCTGTCAGAAGGGAAGAAGGCGCGGGTGTTAATACCGCTCGTTGCTTGACGGTACCTTCAGAGGAAGCTCCGGCTAACTACGTGCCAGCAGCCGCGGTAATACGTAGGGAGCGAGCGTTGTTCGGATTTACTGGGCGTAAAGGGCACGTAGGCGGGTGTGCAAGTCGGTTGTGAAATCCTCTGGCTCAACCAGAGAACTGCAGCTGAAACTGCACACCTTGAGTCCAGCAGAGGGAATCGGAATCCCAGGTGTAGCGGTGAAATGCGTAGATATCTGGGAGAACATCAGTGGCGAAGGCGGATTCCTGGGCTGGTACTGACGC
>ecbd077c3ed5455805510cf9cd0654e4
TGGGGAATATTGGGCAATGGGCGAAAGCCTGACCCAGCGATGCCGCGTGAGGGATGAAGGCCTTCGGGTTGTAAACCTCTGTCAGGAGGGACGATGGGACTATGTCTTGACGGTACCTCCAGAGGAAGCCCCGGCTAACTCCGTGCCAGCAGCCGCGGTAATACGGAGGGGGCAAGCGTTGCTCGGAATTACTGGGCGTAAAGGGTCCGCAGGCTGTCAGGCAAGTTGGTTGTGAAAGCTCAAGGCTTAACCTTGGAATTGCATCCAAAACTGCCTGACTAGAGTCCAAGAGAGGTTGGCGGAATTCCCGGTGTAGCGGTGAAATGCATAGATATCGGGAGGAACACCAGAGGCGAAGGCGGCCAACTGGCTTGGTACTGACGCTCAGGGACGAAAGCGT
>98619bf2d2f4fba94cc3775ffe89077b
TCGAGAATCATTCACAATGGGCGAAAGCCTGATGGTGCGACGCCGCGTGGAGGATGACAGCCCTAGGGTTGTAAACTCCTGTCATGAGAGAGTAAAGACTTAACGTTAATACCGTTGGGTCCTGATAGTATCTCAAGAGGAAGGGACGGCTAACTTCGTGCCAGCAGCCGCGGTAATACGAAGGTCCCAAGCGTTGTTCGGAATTACTGGGCGTAAAGCGTGCGTAGGCGGCATGGTAAGTCAGATGTGAAATCCCGGGGCTCAACCTCGGAACTGCATCCGATACTGCCAAGCTAGAGTAGTGGAGGGGAGTCTGGAATTCACGGTGTAGCAGTGAAATGCGTAGATATCGTGAGGAACACTAGTGGCGAAGGCGAGACTCTGGACACTAACTGACGCT
>97aeab3e4a3ad6da0846f4e44c531ae4
TGAGGAATATTGCGCAATGGACGAAAGTCTGACGCAGCCATGCCGCGTGCAGGATGACGGCGCTATGCGTTGTAAACTGCTTTTATATGCCAAGAAACCTTCGGACGTGTCCGAAGCTGACGGTAGCATATGAATAAGCACCGGCTAACTCCGTGCCAGCAGCCGCGGTAATACGGAGGGTGCAAGCGTTATCCGGATTTATTGGGTTTAAAGGGTCCGTAGGCGGATCATTAAGTCAGTGGTGAAAGCCGGCAGCTCAACTGTCGAACTGCCATTGATACTGGTGATCTTGAATACGGTTGAAGTTGGCGGAATAGGTCATGTAGCGGTGAAATGCTTAGATATGACCTAGAACACCGATTGCGAAGGCAGCCAACTAAGCCGTTATTGACGCTGAGGG
>fc97923ae67d63de680651e50ab9f162
TAGGGAATATTGGACAATGGGGGAAACCCTGATCCAGCAATGCCGCGTGAGTGAAGAAGGCCTTCGGGTTGTAAAACTCTTTCATCAATGATGATAATGACATTAGTTGAAGAAGAAGCTCCGGCTAACTTCGTGCCAGCAGCCGCGGTAATACGAAGGGGGCTAGCGTTGTTCGGAATCACTGGGCGTAAAGCGTATGTAGGCGGATCAAAAAGTTAGATGTGAAATCCCTGGGCTCAACCCAGGAACTGCATTTAAAACTAGTGATCTAGAATTTGGTAGGGGTTAGTAGAATTTCCAGTGTAGAGGTGAAATTCGTAGATATTGGAAAGAATACCAGTGGCGAAGGCGACTAACTGGGCCATTTTTGACGCTGAGATACGAAAGCGTGGGTAGCAAA
>b33d0026f8ce29f1f116bd0a3dd7fb7e
CTAAGAATCTTGCGCAATGGGCGAAAGCCTGACGCAGCAACGCCGCGTGCGGGAGGAAGGCCTTCGGGTTGTAAACCGCTTTTGCGAGGGAAGAAGTACTGACGGTACCTCGCGAATAAGTCACGGCTAACTACGTGCCAGCAGCCGCGGTAATACGTAGGTGACAAGCGTTGTCCGGATTTACTGGGCGTAAAGCGCCCGCAGGCGGCCTCGCAAGTTTCAGGTGAAATCTCCCGGCTCAACCGGGAGGGGTCCTGGAAAACTGCGAGGCTTGAGGCAGGGAGGGGAATGCGGAATTTCCGGTGTAGCGGTGAAATGCGTAGATATCGGAAGGAACACCAGCGGCGAAGGCGGCATTCTGGCCCTGTCCTGACGCTCAGGGGCGAAAGCGTGGGGAGCG
>b87af4b1089104489d99e71402cadf90
CAGGGAATCTTGGGCAATGGGCGAAAGCCTGACCCAGCGACGTCGCGTGGGGGACGAAGGCCTTAGGGTTGTAAACCCCTTTTCCGAGGGAAGATACCAGACGGTACCTCGGGAATAAGCCCCGGCTAACTACGTGCCAGCAGCCGCGGTAATACGTAGGGGGCAAGCGTTACCCGGATTTACTGGGCGTAAAGTGCGCGTAGGCGGTTGGATAAGTCTCTTGTGAAAGCTCCCGGCTCAACTGGGAGAGGTCAAGGGATACTATTCGACTAGAGGACAGCAGAGGTAAGCAGAATTCCCGGTGTAGCGGTGGAATGCGTAGATATCGGGAGGAACACCAGTGGCGAAAGCGGCTTACTGGGCTGTAACTGACGCTGAGGCGCGAGAGCGTGGGGAGCAA
>b71ffc123c0ecf8989be7ec03515bd57
CAGGGAATCTTGGGCAATGGGCGAAAGCCTGACCCAGCGACGTCGCGTGGGGGACGAAGGCCTTCGGGTTGTAAACCCCTTTTCCGAGGGAAGATACAGGACGGTACCTCGGGAATAAGCCCCGGCTAACTACGTGCCAGCAGCCGCGGTAATACGTAGGGGGCAAGCGTTACCCGGAATCACTGGGCGTAAAGAGCGCGTAGGCGGTTGGATAAGTCTCTTGTGAAAGCTCCCGGCTCAACTGGGAGAGGTCAAGGGATACTATTCGACTAGAGGACAGCAGAGGTAAGCAGAATTCCCGGTGTAGCGGTGGAATGCGTAGATATCGGGAGGAACACCAGTGGCGAAAGCGGCTTACTGGGCTGTATCTGACGCTGAGGCGCGAGAGCGTGGGGAGCAA
>cb3db88389c83f56ffd3091894df19f3
TGGGGAATATTGGACAATGGGCGCAAGCCTGATCCAGCCATACCGCGTGTGTGAAGAAGGCCTTCGGGTTGTAAAGCACTTTAAGTAAGGAAGAAAAGAGTATTGTTAATACCATTACTCCGTGACATTACTTACAGAATAAGGACCGGCTAATTCCGTGCCAGCAGCCGCGGTAATACGGAAGGTCCAAGCGTTAATCGGAATTACTGGGCGTAAAGCGCGCGTAGGTGGTTTATTAAGTTGGGTGTGAAAGCCCCGGGCTCAACCTGGGAACTGCATCCAAAACTGATTCACTAGAGTACGAAAGAGGAAAGTAGAATTCACAGTGTAGCGGTGGAATGCGTAGATATTGTGAAGAATACCGATGGCGAAGGCAGCTTTCTGGTTCTGTACTGACACT
>f85aa1c71fe4d8726650204e7cb0bb02
TAGGGAATATTGGACAATGGGGGCAACCCTGATCCAGCTATGCCGCGTGTGTGAAGAAGGCTCTAGGGTTGTAAAGCACTTTAGGTAAGGACGAAAAGAATATAGTTAATACCTATATTCCGTGACTTAACTTACAGAATAAGGACCGGCTAACTCCGTGCCAGCAGCCGCGGTAATACGGAGGGTCCAAGCGTTAATCGGAATTACTGGGCGTAAAGCGCGCGTAGGCGGTTTGTCAAGTTGGATGTGAAATCCCTGGGCTCAACCTAGGAACTGCATTCAAAACTTATAGACTAGAGTACGATAGAGGAGAGTAGAATTCCTGGTGTAGCGGTGAAATGCGTAGATATCAGGAGGAATACCAATGGCGAAGGCAACTCTCTGGATCGACACTGACGCT
>df397d9e86d6d63c7d25ba35343a3ac7
TGAGGAATTTTCGTCAATGGGGGAAACCCTGAACGAGCAACGCCGCGTGGAGGACGAAGACCTTCGGGTTGTAAACTCCTGTCGGACGGGACGAAAGCTATCGAGGTCAATACCCTTGGTAGTTGACGGTACCGTACGAGGAAGCCCCGGCTAACTTCGTGCCAGCAGCCGCGGTAATACGAGGGGGGCAAGCGTTGTTCGGAATTACTGGGCGTAAAGGGCGCGTAGGCGGTCTGACAAGTCTCCCGTGAAAGCCCACGGCTCAACCGTGGAACTGCGGGGGAAACTGCCAGACTTGAGTCCGGGAGGGGGGAGTGGAATTCCCAGTGTAGCGGTGAAATGCGCAGATATTGGGAGGAACACCGGAGGCGAAGGCGTCTCCCTGGACCGGTACTGACGC
>bffd29310ff37282b4ff71f18addae58
TAGGGAATTTTGCGCAATGGGCGAAAGCCTGACGCAGCAACGCCGCGTGATCGATGAAGCTTCTAGGAGCGTAAAGATCTGTCGTGAGGGAAGAAAAATTCGGAGGTAAATAATTTTCGTTTTTGACGGTACCTCACAAGAAAGCACCGGCTAACTTCGTGCCAGCAGCCGCGGTAATACGAGGGGTGCTAGCGTTGTCCGGAATCATTGGGCGTAAAGGGTCCGTAGGCGGTTTAACAAGTCAATTGTTAAAGACATCGGCTTAACCGATGGAATGCAGTTGAAACTGTTAGAATAGAGTTTAGGAGAGGAAAGTGGAATTTCTGGTGTAGCGGTGACATGCGTAGATATCAGAAGGAACACCAATGGCGAAGGCAACTTTCTGGCCTAAAACTGACGC
>337fd5a3d6dd36ccd918b36ae732f787
CAGGGAATTTTGGGCAATGGGCGAAAGCCTGACCCAGCGACGTCGCGTGGGGGATGAAGGCCCTCGGGCTGTAAACCCCTTTTCCCGGGGAAGAGAAAGGACGGTACCCGGGGAATAAGCTCCGGCTAACTACGTGCCAGCAGCCGCGGTAATACGTAGGGAGCGAGCGTTACCCGGAATTACTGGGCGTAAAGAGCGCGTAGGCGGCTTGGTAAGTCTCTTGTGAAAGCTCCCGGCTCAACTGGGAGAGGTCAAGGGATACTACCTCGCTTGAGGGCGGTAGAGGAAAGCGGAATTCCCGGTGTAGCGGTGAAATGCGTAGATATCGGGAGGAACACCAGTGGCGAAGGCGGCTTTCTGGGCCGTGCCTGACGCTGAGGCGCGAGAGCGTGGGGAGCAA
>886232f944f96cea1663241f4461eeab
TGGGGAATTTTCCGCAATGGGCGCAAGCCTGACGGAGCAACGCCGCGTGAGGGATGAAGGCCTTTGGGCTGTAAACCTCTTTTCTCAAGGAAGAAGATCTGACGGTACTTGAGGAATAAGCCACGGCTAATTCCGTGCCAGCAGCCGCGGTAATACGGGAGTGGCAAGCGTTATCCGGAATTATTGGGCGTAAAGCGTCCGCAGGCGGCCGTTTAAGTCTGTTGTTAAATCGTGGAGCTCAACTCCATCACGGCAATGGAAACTGTTCGGCTTGAGTATGGTAGGGGCAGAGGGAATTTCCGGTGTAGCGGTGAAATGCGTAGATATCGGGAAGAACACCAGTGGCAAAAGCGCTCTGCTGGGCCATTACTGACGCTCATGGACGAAAGCCAGGGGAGCG
>a0f4f5143917cf5e66477874f713f1fb
CAGGGAATCTTGGGCAATGGGCGAAAGCCTGACCCAGCGACGTCGCGTGGGGGACGAAGGCCTTAGGGTTGTAAACCCCTTTTCCGAGGGAAGATACAAGACGGTACCTCGGGAATAAGCCCCGGCTAACTACGTGCCAGCAGCCGCGGTAATACGTAGGGGGCAAGCGTTACCCGGATTTACTGGGCGTAAAGTGCGCGTAGGCGGTTGGATAAGTCTCTTGTGAAAGCTCCCGGCTCAACTGGGAGAGGTCAAGGGATACTATTCGACTAGAGGACAGCAGAGGTAAGCAGAATTCCCGGTGTAGCGGTGGAATGCGTAGATATCGGGAGGAACACCAGTGGCGAAAGCGGCTTACTGGGCTGTTGCTGACGCTGAGGCGCGAGAGCGTGGGGAGCAA
>ca9df19864ab6ff32da3870731ad68b1
TGAGGAATATTGCGCAATGGGGGGAACCCTGACGCAGCAACGCCGCGTGGAGGACGAAGGTTTTCGGATTGTAAACTCCTTAACTGGGGGAAGAGGAAGGACGGTACCCCAGGACGAAGACACGGCTAACTAGGTGCCAGCAGCCGCGGTAATACCTAGGTGTCAAGCGTTATCCGGAATTACTGGGCGTAAAGGGTGCGCAGGCGGCGCGACAAGTCCGGCGTGAAAGCTTCTGGCTTAACTGGGAGAGGACGTCGGAAACTGTAGTGCTAGAGTGAATGAGAGGGGGGCGGAAATCCCGGTGTAGTGGTGGAATGCGTAGATATCGGGAAGAACACCAGAGGCGAAGGCGGCCTCCTGGCATTTTACTGACGCTGAGGCACGAAAGCGTGGGTAGCGA
>4d3fcd12657e4c32b7c49ed613e0c948
TGGGGAATATTGGACAATGGGCGAAAGCCTGATCCAGCCATGCCGCGTGAGTGAAGAAGGCCTTAGGGTTGTAAAACTCTTTCGACAGGGAAGATAATGACGGTACCTGTATAAGAAGCTCCGGCTAACTCCGTGCCAGCAGCCGCGGTAATACGGAGGGGGCAAGCGTTGCTCGGAATTACTGGGCGTAAAGCGAGCGTAGGCGGTTAGTCAAGTTGGTGGTGAAAGCCCGGAGCTCAACTCCGGAACTGCCATCAAAACTGACTTACTTGAGATTGGTAGAGGAAAATGGAATTCCTAGTGTAGAGGTGAAATTCGTAGATATTGGGAAGAACATCGGTGGCGAAGGCGATTTTCTGGGCCATATCTGACGCTGAGGTTCGAAAGCGTGGGTAGCAAA
>7058630b0f95fb94136b3b3cc0cc45d7
TAAGGGATATTGCGCAATGGACGGAAGTCTGACGCAGCGACGCCGCGTGGGTGAAGAAGGTTTTCGGATCGTAAAGCCCTTTTCTATGTGACGAGGAAGGACGGTAGCATAGGAATAAGTGTCGGCTAACTACGTGCCAGCAGCCGCGGTAAAACGTAGGACACGAACGTTATCCGGAGTTACTGGGCGTAAAGCGCGCGCGGGCGGTTGGTCAAGTCACCTATGAAAGTTACTGGCTAAACTGGTAAAAGTTAGGTGAGACTGGTTGACTAGAGAGAAATAGAGGGAAGTAGAATTCCGGGTGTAGTGGTGAAATGCGTAGATATCCGGAGGAATACCGGTGGCGAAGGCGGCTTCCTGGATTTCCACTGACGCTGAGGCGCGAAAGCGTGGGTAGCGA
>9ef598607a97aef1181e2113aaad2166
CGAGGGATCTTGGGCAATGGGCGAAAGCCTGACCCAGCGACGCCGCGTGGGGGAAGAAGGCCCTCGGGTCGTAAACCCCTTTTCCGGGGGAAGAGTAAGGACGGTACCCCGGGAATAAGCCCCGGCCAACTACGTGCCAGCAGCCGCGGTAAGACGTAGGGGGCAAGCGTTACCCGGAATCACTGGGCGTAAAGGGGATGCAGGCGGCAGGGTTAGTCGTCCGAGAAAGGTCTCGGCTCAACTGAGACAGCACGGGCGATACGGCCCCGCTTGAGACCAGCAGAGGCGGGTGGAATTCCCGGTGGAGCGGTGACATGCGTAGAGATCGGGAGGAACACCAGTGGCGAAGGCGGCCCGCTGGGCTGGTTCTGACGCTGAGCTCCGAAAGCGTGGGGAGCGA
>68ef25c3e6632af1283f9625f8514d88
CAGGGAATTTTGGGCAATGGGCGAAAGCCTGACCCAGCAACGCCGCGTGGGGGATGAAGGCCTAAGGGCTGTAAACCCCTTTTCCGAGGGAAGAGATAGGACGGTACCTCGGGAATAAGCTCCGGCTAACTACGTGCCAGCAGCCGCGGTAATACGTAGGGAGCAAGCGTTACCCGGATTTACTGGGCGTAAAGGGTATGTAGGCGGCAAGGCAAGTCTTCTGTGAAAGCTCCCGGCTCAACCGGGAGAGGTCAGGAGATACTGCCTAGCTTGAGGGCAGTAGAGGAGGGTGGAATTCCCGGTGTAGCGGTGAAATGCGTAGATATCGGGAGGAACACCAGTGGCGAAAGCGTCCCTCTGGGCTGTACCTGACGCTGATGTACGAAAGCGTGGGTAGCAA
>a8cf8b0e6c62976d71c5a3fd6ca298fe
TGGGGAATATTGGACAATGGGGGCAACCCTGATCCAGCAATGTCGCGTGTGTGAAGAAGGCCTGCGGGTTGTAAAGCACTTTCAATCGTGAAGAAAAGCTTATGGTTAATACCCGTAAGTCTTGACGTTATCGATACAAGAAGCACCGGCTAACTCCGTGCCAGCAGCCGCGGTAATACGGAGGGTGCGAGCGTTAATCGGAATTACTGGGCGTAAAGAGCACGTAGGCGGTTTGGTCAGTCGGATGTGAAAGCCCCGGGCTTAACCTGGGAATTGCATTCGATACTGTCAAGCTAGAGTTTGGTAGAGGAATGCGGAATTCCGGGTGTAGCGGTGAAATGCGTAGAGATCCGGAAGAACATCAGTGGCGAAGGCGGCATTCTGGGCTGAAACTGACGCT
>c8d70e834a36d3ac75862d426129a84b
GCGCGAAAACTTGGCAATGCGAGAAATCGTGACCAGGGAACTCCAAGTGGCTGGGGTAAGACCCAGTCTTTTCTTGACTCTTCAACGGTCTTGGAATAAGGGGTGGGTAAGGACGGTGCCAGCCGCCGCGGTAATACCGGCGCCTCAAGTGGTAGTCGATTTTATTGGGCCTAAAACGTCCGTAGCCTGTTTGGTACATTCGTGGGTAAATCAACCAGCTCAACTGATTGAATTCTGCGAGCACGGCCAGACTTGGGACCGGGAGAGGTGTGGGGTACGCTCAGGGTAGGGGTAAAATCCTGTCATCCTGAGCGGACCACCTGTTGCGAAGGCGCCACACTAGAACGGATCCGACGGTCAGGGACGAAGCCTAGGGGCACGAACCGGATTAGATACCCCT
>53ce128e91d65e78fbe764a463f7fc9b
TGGGGAATTTTGCGCAATGGGCGAAAGCCTGACGCAGTAACGCCGCGTGGAGGATGAAGGCCTTCGGGTTGTAAACTCCTGTCAGGGGGAAAGAAGGACTCGAGGATAGAACACGTCCCCGGGTTCTGACGGTACCCCCAAAGGAAGCCCCGGCTAATTCCGTGCCAGCAGCCGCGGTAATACGGAAGGGGCTAGCGTTGTTCGGAATCATTGGGCGTAAAGGGCGCGTAGGTGGTCTTATGTGTCCGTCGTGAAAGCGCACGGCTCAACCGTGCTTGGTCGGCGGAAACTGTAAGACTTGAGGCTGGGAGGGGCTGGAGGAATTCCCTGTGTAGCGGTGAAATGCGTAGAGATGGGGGAGAACACTCGTGGCGAAGGCGTCCAGCTGGACCAGTCCTGA
>64b3f02f4299c91b66872917d5c17dc7
TCTAGAAATTTGCACAATCGCCGAAAGGCGGATGCAGCGACACCACGTGGAGGATGAAGCCCCTCGGGGTGTAAACTCCTGTCAGAAGGGAAGAAGGCGCGGGCGTTAATACCGCTCGTTGCTTGACGGTACCTTCAGAGGAAGCTCCGGCTAACTACGTGCCAGCAGCCGCGGTAATACGTAGGGAGCGAGCGTTGTTCGGATTTACTGGGCGTAAAGGGCACGTAGGCGGGTATGCAAGTCGGTTGTGAAATCCTCTGGCTCAACCAGAGAACTGCAGCCGAAACTGCACACCTTGAGTCCAGCAGAGGGAATCGGAATCCTAGGTGTAGCGGTGAAATGCGTAGATATCTGGGAGAACATCAGTGGCGAAGGCGGATTCCTGGGCTGGTACTGACGC
>f43aae26143ff65120dcf71b875cfddc
TGAGGAATATTGGACAATGGACGAAAGTCTGATCCAGCTATGCCGCGTGCAGGATGACGGCCCTATGGGTTGTAAACTGCTTTTATACAGGAAGAAAAAATCCGACGTGTCGGATCTTGACGGTACTGTAAGAATAAGGATCGGCTAACTCCGTGCCAGCAGCCGCGGTAATACGGAGGATCCAAGCGTTATCCGGAATCATTGGGTTTAAAGGGTCCGCAGGCGGTTTTTTAAGTCAGAGGTGAAATCCTACAGCTCAACTGTAGAATTGCCTTTGATACTGAAAGACTTGAGTTATTGTGAAGTGGTTAGAATGTGTGGTGTAGCGGTGAAATGCATAGATATCACACAGAATACCAATTGCGAAGGCAGATCACTAACAATATACTGACGCTCAGGG
>cfd8c7618f5a5bf1c0f5062699069cc2
TGGGGAATATTGGACAATGGGCGAAAGCCTGATCCAGCAATGCCGCGTGTGTGAAGAAGGCCTGCGGGTTGTAAAGCACTTTCATCGGGGAAGAAAAACCCGGGGCGAATACCCCCGGGCCTTGACGTTACCCGAACAAGAAGCACCGGCTAACTCCGTGCCAGCAGCCGCGGTAATACGGAGGGTGCGAGCGTTAATCGGAATTACTGGGCGTAAAGCGCACGTAGGAGGCGGGATCAGTCAGATGTGAAATCCCCGGGCTCAACCCGGGAATGGCATTTGATACTGTCCGGCTCGAGTCTGGCAGAGGAAAGCGGAATTCCGGGTGTAGCGGTGGAATGCGTAGATATCCGGAAGAACACCAGTGGCGAAGGCGGCTTTCTGGGCCAAGACTGACTCT
>7f25c5ab65b4b9dc2709262008ee5382
TGGGGAATATTGCGCAATGGGCGAAAGCCTGACGCAGCAACGCCGCGTGAGGGATGACGGCTTTCGGGTTGTAAACCTCTTTCAGTGATGACGAAAATGACGGTAGTCACAGAAGAAGCTCCGGCCAACTACGTGCCAGCAGCCGCGGTAACACGTAGGGAGCGAGCGTTGTCCGGATTTATTGGGCGTAAAGAGCTCGTAGGCGGTTTCGTAAGTCGGATGTGAAAACTCAGGGCTCAACCCTGAGACGCCATCTGATACTGCGATGACTAGAGTCCGGTAGAGGAGCATGGAATTCCTGGTGTAGCGGTGGAATGCGCAGATATCAGGAGGAACACCAACGGCGAAGGCAGTGCTCTGGGCCGGTACTGACGCTGAGGAGCGAAAGCATGGGGAGCAA
>ce27ef43c8503c961bfae9b03e7c5788
TGGGGAATCTTGCACAATGGGGGAAACCCTGATGCAGCCATGCCGCGTGAGTGAAGAAGGCCCTAGGGTTGTAAAACTCTTTTAGCTGTGAAGATGATGACGGTAACAGCAGAAAAAGCCCCGGCTAACTTCGTGCCAGCAGCCGCGGTAATACGAAGGGGGCTAGCGTTGTTCGGAATTACTGGGCGTAAAGAGCGTGTAGGCGGCCAGATAAGTTAGAGGTGAAATCCCAAGGCTCAACCTTGGAACTGCCTTTGATACTGTTTGGCTTGAGATCGTGAGGGGATAGCGGAATACCCAGTGTAGAGGTGAAATTCGTAGATATTGGGTGGAACACCAGTGGCGAAGGCGGCTATCTGGCACGATACTGACGCTGAGACGCGAAAGCGTGGGGAGCAAA
>36abf3955caa85bf20fb8ddeaa685ed2
TGGGGAATCTTGGACAATGGGGGCAACCCTGATCCAGCCATGCCGCGTGAGTGATGAAGGCCTTAGGGTCGTAAAGCTCTTTCGCCTGTGAAGATAATGACGGTAGCAGGTAAAGAAACCCCGGCTAACTCCGTGCCAGCAGCCGCGGTAATACGGAGGGGGTTAGCGTTGTTCGGAATTACTGGGCGTAAAGCGCACGTAGGCGGATCGGAAAGTTGGGGGTGAAATCCCGGGGCTCAACCCCGGAACTGCCTCCAAAACTATCGGTCTAGAGTTCGAGAGAGGTGAGTGGAATTCCGAGTGTAGAGGTGAAATTCGTAGATATTCGGAGGAACACCAGTGGCGAAGGCGGCTCACTGGCTCGATACTGACGCTGAGGTGCGAAAGTGTGGGGAGCAAA
>7b3020cdbb6904a30467c9c9d83deee6
TGGGGAATATTGCACAATGGGCGCAAGCCTGATGCAGCCATGCCGCGTGTATGAAGAAGGCCTTCGGGTTGTAAAGTACTTTCAGCAGTGAGGAAGGGGGTGTCGTTAATAGCGGCATCTCTTGACGTTAGCTGCAGAAGAAGCACCGGCTAACTCCGTGCCAGCAGCCGCGGTAATACGGAGGGTGCGAGCGTTAATCGGAATTACTGGGCGTAAAGCGCATGCAGGTGGTTTGTTAAGTCAGATGTGAAAGCCCGGGGCTCAACCTCGGAACTGCATTTGAAACTGGCAAACTAGAGTACTGTAGAGGGGGGTAGAATTTCAGGTGTAGCGGTGAAATGCGTAGAGATCTGAAGGAATACCAGTGGCGAAGGCGGCCCCCTGGACAGATACTGACACT
>9edacaf26950014bd48ac6b60849ea91
TGGGGAATATTGGACAATGGGCGAAAGCCTGATCCAGCAATGCCGCGTGTGTGAAGAAGGCCCTAGGGTTGTAAAGCACTTTCAGTGGGGAAGAAAAGCAGGGTGCCAATACCACCCTGTCATGACGTTACCCATAGAAGAAGCACCGGCTAACTCCGTGCCAGCAGCCGCGGTAATACGGAGGGTGCGAGCGTTAATCGGAATTACTGGGCGTAAAGGGCGCGTAGGCGGCTCGAAAAGTTGGATGTGAAAGCCCCGGGCTCAACCTGGGAATTGCGTTCAATACTGTCGGGCTAGAGTGTGGTAGAGGGAAGTGGAATTCCCGGTGTAGCGGTGAAATGCGTAGATATCGGGAGGAACACCAGTGGCGAAGGCGGCTTCCTGGACCAACACTGACGCT
>79c96026746fdca5f2aa72654b165077
CAGGGAATCTTGGGCAATGGGCGAAAGCCTGACCCAGCGACGTCGCGTGGGGGACGAAGGCCTTAGGGTTGTAAACCCCTTTTCCGAGGGAAGATACAGGACGGTACCTCGGGAATAAGCCCCGGCTAACTACGTGCCAGCAGCCGCGGTAATACGTAGGGGGCAAGCGTTACCCGGAATCACTGGGCGTAAAGTGCGCGTAGGCGGTTGGATAAGTCTCTTGTGAAAGCTCCCGGCTCAACTGGGAGAGGTCAAGGGATACTATTCGACTTGAGGACAGCAGAGGTAAGCAGAATTCCCGGTGTAGCGGTGGAATGCGTAGATATCGGGAGGAACACCAGTGGCGAAAGCGGCTTACTGGGCTGTATCTGACGCTGAGGCGCGAGAGCGTGGGGAGCAA
>0593b44a68f7daa4da0d10e6c75645be
CAGGGAATTTTGGGCAATGGGCGAAAGCCTGACCCAGCGACGTCGCGTGGGGGATGAAGGCCTTTGGGCTGTAAACCCCTTTTCCCGGGGAAGAGAAAGGACGGTACCCGGGGAATAAGCTCCGGCTAACTACGTGCCAGCAGCCGCGGTAATACGTAGGGAGCAAGCGTTACCCGGAATTACTGGGCGTAAAGAGCGTGTAGGCGGCTTGGTAAGTCTCTTGTGAAAGCTCCCGGCTCAACTGGGAGAGGTCAAGGGATACTACCTCGCTTGAGGGCGGTAGAGGAAAGCGGAATTCCCGGTGTAGCGGTGAAATGCGTAGATATCGGGAGGAACACCAGTGGCGAAGGCGGCTTTCTGGGCCGTGCCTGACGCTGAGACGCGAGAGCGTGGGGAGCAA
>5e402468562452cabe904d4f82f1494b
CAGGGAATTTTGGGCAATGGGCGAAAGCCTGACCCAGCGACGTCGCGTGGGGGATGAAGGCCCTCGGGCTGTAAACCCCTTTTCCCGGGGAAGAGAAAGGACGGTACCCGGGGAATAAGCTCCGGCTAACTACGTGCCAGCAGCCGCGGTAATACGTAGGGAGCGAGCGTTACCCGGAATTACTGGGCGTAAAGAGCGCGTAGGCGGCTTGGCAAGTCTCTTGTGAAAGCTCCCGGCTCAACTGGGAGAGGTCAAGGGATACTGCCTCGCTTGAGGACGGTAGAGGAAAGCGGAATTCCCGGTGTAGCGGTGAAATGCGTAGATATCGGGAGGAACACCAGTGGCGAAGGCGGCTTTCTGGGCCGTGCCTGACGCTGAGGCGCGAGAGCGTGGGGAGCAA
>8390826f2eb49bfdbfefd7e0348c3cb1
CAGGGAATCTTGCGCAATGGGCGAAAGCCTGACGCAGCGACACCGCGTGGGGGAGGAAGGCTTTCGGGTTGTAAACCCCTTTTCTCGGGGAAGAGTAAGGACGGTACCCGAGGAATAAGCCTCGGCTAACTACGTGCCAGCAGCCGCGGTAATACGTAGGAGGCGAGCGTTGTCCGGATTTACTGGGCGTAAAGGGCGAGTAGGCGGCCCGTCGTGTCTCATGTGAAATCTCCCGGCTCAACTGGGAGGGGTCATGAGAAACTGGCGGGCTTGAGGTCAGCAGAGGAGAGTGGAATTCCCGGAGTAGCGGTGAAATGCGTAGATACCGGGAGGAACACCCGAGGCGAAGGCGACTCTCTGGGCTGCACCTGACGCTGAGGCGCGAAAGCATGGGGAGCAA
>84ce15eb17d4470b704eded3b02e78f0
TGGGGAATCTTGGACAATGGGGGCAACCCTGATCCAGCCATGCCGCGTGAGTGACGAAGGCCTTAGGGTCGTAAAGCTCTTTCAGCTGTGAAGATAATGACGGTAGCAGCAGAAGAAACCCCGGCTAACTCCGTGCCAGCAGCCGCGGTAATACGGAGGGGGTTAGCGTTGTTCGGAATTACTGGGCGTAAAGCGCGCGTAGGCGGACTGTTAAGTCGGAGGTGAAATCCCGGGGCTCAACCCCGGAACTGCCTTTGATACTGGCAGTCTCGAGTTCTGGAGAGGTGAGTGGAATTCCGAGTGTAGAGGTGAAATTCGTAGATATTCGGAGGAACACCAGTGGCGAAGGCGGCTCACTGGCCAGACACTGACGCTGAGGCGCGAAAGCGTGGGGAGCAAA
>680111a8d22b40f6dad149f53c404647
TACGGGATATTGCGCAATGGGCGAAAGCCTGACGCAGCAACGCCGCGTGAAGGATGAAGGCCTTCGGGTCGTAAACTTCTGTCAGGCGGGACGAACGAGCGGTGGTGAATACCCGCCGTTTCTTGACGGTACCGCCGGAGGAAGCCCCGGCTAACTCCGTGCCAGCAGCCGCGGTAATACGGAGGGGGCAAGCGTTATTCGGAATCATTGGGCGTAAAGGGCGTGTAGGCGGCTTGATAAGCCAAAGGTGAAATCCCTCAGCTCAACTGAGGAACTGCCTTTGGAACTGTCTCGCTAGAGGCCAGGAGAGGGTAGCGGAATTCCCAGTGTAGCGGTGAAATGCGTAGATATTGGGAGGAACACCAGTGGCGAAGGCGGCTACCTGGACTGGTACTGACGC
>834aec9bc1a81914d45ace9c6eb2256a
TGGGGAATATTGCGCAATGGGCGAAAGCTTGACGCAGCGACGCCGCGTGGGGGAGGAAGGCCCTAGGGTCGTAAACCCCTGTCAGGTGGGACGAAACTCCTGTCGGCCAATACCCGGCAGGCCTGACGGTACCACCAGAGGAAGCTCCGGCTAACTCCGTGCCAGCAGCCGCGGTAATACGGAGGGAGCGAGCGTTGTTCGGAATTACTGGGCGTAAAGGGCGCGTAGGCGGCTTGGTTAGTCGGGTGTGAAAGGCCGGGGCTCAACTCCGTGCACTGCACCCGATACTGCCTGGCTAGAGAAAGGTAGAGGCGAGCGGAATTCCCGGTGTAGCGGTGGAATGCGTAGATATCGGGAAGAACATCTGCGGCGAAGGCGGCTCGCTGGGCCTTATCTGACG
>4ef485a1e2836ebb532b4bd3a22e016c
TGGGGAATATTGGACAATGGGGGAAACCCTGATCCAGCGACGCCGCGTGGGTGATGAAGGCTTTCGGGTCGTAAAGCCCTGTCAGGAGGAAAGAACGTTCTTATAGCGAATAGCTATAGGAAGTGACGGTACCTCCAAAGGAAGCACCGGCCAACTCCGTGCCAGCAGCCGCGGTAAGACGGAGGGTGCGAGCGTTGCTCGGAATCACTGGGCGTAAAGGGTGCGTAGGCGGTCCTTCAAGTCTGACGTGAAAGCCCAGGGCTCACCCCTGGAAGTGCGCCAGAAACTGATGGACTTGAGTACCGGAGGGGAGAGTGGAATTCCCGGTGTAGCGGTGAAATGCGTAGATATCGGGAGGAATACCGGTGGCGAAAGCGACTCTCTGGACGGTTACTGACGC
>c03ce3ed1b5804a1c90ddf6c45fc7432
TGGGGAATCTTGCGCAATGGGCGAAAGCCTGACGCAGCAACGCCGCGTGGGGGATGAAGGCTCTCGGGTTGTAAACCCCTTTCAGCAGGGACGAAATTGACGGTACCTGCAGAAGAAGCCCCGGCCAACTACGTGCCAGCAGCCGCGGTAACACGTAGGGGGCGAGCGTTGTCCGGAATTATTGGGCGTAAAGAGCTCGTAGGCGGTTTAGTAAGTCAGATGTGAAAGGTTGGGGCTCAACCCTAAGACTGCATCCGATACTGCTATGACTGGAGTCCGGTAGAGGAGTGTGGAATTCCTGGTGTAGCGGTGAAATGCGCAGATATCAGGAGGAACACCGACGGCGAAGGCAGCACTCTGGGCCGGTACTGACGCTGAGGAGCGAAAGCGTGGGTAGCAA
>b2a0c99a997bd0526d617e829c097c77
TAGGGAATATTGGACAATGAGCGCAAGCTTGATCCAGCCATACCGCGTGTGTGAAGAAGGCTTTCGGGTTGTAAAGCACTTTAAGCAGGGAGAAAAAGTTATAGGCTAATACCCTATGACCGTGATGTTACCTGCAGAATAAGCACCGGCTAATTCCGTGCCAGCAGCCGCGGTAATACGGAAGGTGCAAGCGTTAATCGGAATTACTGGGCGTAAAGCGCGCGTAGGTGGTTTGTTAAGTTGGATGTGAAAGCCCTGGGCTCAACCTAGGAACTGCATCCAAAACTAACTCACTAGAGTACGATAGAGGGAGGTAGAATTCATAGTGTAGCGGTGGAATGCGTAGATATTATGAAGAATACCAGTGGCGAAGGCGGCCTCCTGGATCTGTACTGACACT
>23e787ebd41c1e8a889b8c7ccea58685
TACGGGATATTGCGCAATGGGCGAAAGCCTGACGCAGCAACGCCGCGTGAAGGATGAAGGCCTTCGGGTCGTAAACTTCTGTCAGGCGGGACGAACGAGCGGCGGTGAATACCCGCCGTTTCTTGACGGTACCGCCGGAGGAAGCCCCGGCTAACTCCGTGCCAGCAGCCGCGGTAATACGGAGGGGGCAAGCGTTATTCGGAATCATTGGGCGTAAAGGGCGTGTAGGCGGCTTGATAAGCCAAAGGTGAAATCCCTCAGCTCAACTGAGGAACTGCCTTTGGAACTGTCTCGCTAGAGGCCAGGAGAGGGTAGCGGAATTCCCAGTGTAGCGGTGAAATGCGTAGATATTGGGAGGAACACCAGTGGCGAAGGCGGCTACCTGGACTGGTACTGACGC
>0fee71e355682f69641a6c54bd39ba5c
CAGGGAATCTTGGGCAATGGGCGAAAGCCTGACCCAGCGACGTCGCGTGGGGGACGAAGGCCTTAGGGTTGTAAACCCCTTTTCCGAGGGAAGATACAGGACGGTACCTCGGGAATAAGCCCCGGCTAACTACGTGCCAGCAGCCGCGGTAATACGTAGGGGGCAAGCGTTACCCGGAATCACTGGGCGTAAAGTGCGCGTAGGCGGTTGGATAAGTCTCTTGTGAAAGCTCCCGGCTCAACTGGGAGAGGTCAAGGGATACTATTCGACTTGAGGACAGCAGAGGTAAGCAGAATTCCCGGTGTAGCGGTGGAATGCGTAGATATCGGGAGGAACACCAGTGGCGAAAGCGGCTTACTGGGCTGTAACTGACGCTGAGGCGCGAGAGCGTGGGGAGCAA
>3dc2563f6b0ad21c2cd7f68ddb8d8467
TGGGGAATATTGGACAATGGGCGAAAGCCTGATCCAGCAATGCCGCGTGTGTGAAGAAGGCCTGCGGGTTGTAAAGCACTTTCAGCAGGGAAGAAACGCCGGGGACTAACACTCCCGCGGCACTGACGTTACCTGCACAAGAAGCACCGGCTAACTCCGTGCCAGCAGCCGCGGTAATACGGAGGGTGCGAGCGTTAATCGGAATTACTGGGCGTAAAGCGCGCGCAGGCGGTTCGGTAAGTCAGATGTGAAATCCCCGGGCTTAACCTGGGAATTGCATTTGATACTGCCGAACTAGAGTATGGGAGAGGGAAGTGGAATCTCCGGTGTAGCGGTGAAATGCGTAGAGATCGGAGGGAACACCAGTGGCGAAGGCGGCTTCCTGGCCCAATACTGACGC
>4ef0ea858f69c94ee27364588727679e
TGGGGAATCTTGGACAATGGGGGCAACCCTGATCCAGCGACGCCGCGTGACCGAGGAAGGCCCTCGGGTCGTAAAGGTCTTTCGGCGGGGACTATGGTGAAGCTACCCGCAGAAGCAGGAGCGGCTAACTACGTGCCAGCAGCCGCGGTAATACGTGGGCTCCAAGCGTTGTTCGGAATCACTGGGCGTAAAGCGAGCGCAGGCGGCGCGCCGTGTCGGACGTGAAATCTCCCGGCTCAACCGGGAGGGTGCGTTCGAAACTGGCGGGCTGGAGTGCGGCAGGGGAAGGCAGAATTCCTGGTGTAGCGGTGGAATGCGTAGAGATCAGGAGGAATGCCGGAGGTGAAGACGGCCTTCCGGGCCGCCACTGACGCTGAGGCTCGAAAGCGTGGGGAGCGAA
>7a14abc55a24f94eecee889f2e3545e1
TTAGGAATATTGTGCAATGGGGGAAACCCTGACACAGCCATGCCGCGTGTGTGAAGAAGGCCCTAGGGTTGTAAAGCACTTTCAGTAGGGAGGAATTAGCAAGGCTAATACTCTTGTGAAATGACGTTACCTACAGAAGAAGATCCGGCTAACTCCGTGCCAGCAGCCGCGGTAATACGGAGGGATCGAACGTTAATCGGAATTACTGGGCGTAAAGCGCGCGTAGGCGGCTTGTTAAGTGGGATGTGAAAGCCCCGGGCTCAACCTGGGAACTGCATTCCAAACTGACAGACTTGAGTACGATAGAGGGGGGTAGAATTCAGAGTGTAGCGGTGAAATGCGTAGATATTCTGAGGAATACCGGTGGCGAAGGCGGCCCCCTGGATTGATACTGACGCTG
>a6bb70f94fb81772454e99ebf0192b41
TGGGGAATATTGGACAATGGGCGCAAGCCTGATCCAGCCATGCCGCGTGGGTGAAGAAGGCCTTAGGGTTGTAAAGCCCTTTCACCGGTGAAGATAATGACGGTAGCCGGAGAAGAAGCCCCGGCCAACTCCGTGCCAGCAGCCGCGGTAATACGGAGGGGGCTAGCGTTGTTCGGAATTACTGGGCGTAAAGCGCGCGTAGGCGGTTTTGCAAGTTGGAGGTGAAAGCCCAGGGCTCAACCCTGGAACTGCCTTCAAAACTGCAAGACTCGAGTCCGGGAGAGGTGAGTGGAATTCCCAGTGTAGAGGTGAAATTCGTAGATATTGGGAAGAACACCAGCGGCGAAGGCGGCTCACTGGTCCGGTACTGACGCTGAGGTGCGAAAGCGTGGGGAGCAAA
>a4d4de275a6245423c1b9cf3adb90b9a
TGGGGAATATTGGACAATGGGCGAAAGCCTGATCCAGCAATGCCGCGTGTGTGAAGAAGGCCTGCGGGTTGTAAAGCACTTTCAGCAGGGAAGAAACGCCGGGGACTAATACTCCCGCGGTACTGACGTTACCTGCACAAGAAGCACCGGCTAACTCCGTGCCAGCAGCCGCGGTAATACGGAGGGTGCGAGCGTTAATCGGAATTACTGGGCGTAAAGCGCGCGCAGGCGGTTGGGTTAGTCAGATGTGAAATCCCCGGGCTTAACCTGGGAATTGCATTTGATACTGCCCGACTAGAGTATGGGAGAGGGAAGTGGAATCTCCGGTGTAGCGGTGAAATGCGTAGAGATCGGAGGGAACACCAGTGGCGAAGGCGGCTTCCTGGCCCAATACTGACGC
>050479e0a7c5c3c4af436491bfdca2d2
TGGGGAATATTGCGCAATGGGCGAAAGCTTGACGCAGCGACGCCGCGTGGGGGAGGAAGGCCCTAGGGTCGTAAACCCCTGTCAGGTGGGACGAAACTCCTGTCGGCCAATACCCGGCAGGCCTGACGGTACCACCAGAGGAAGCTCCGGCTAACTCCGTGCCAGCAGCCGCGGTAATACGGAGGGAGCAAGCGTTGTTCGGAATTACTGGGCGTAAAGGGCGCGTAGGCGGCTTGGTTAGTCGGGTGTGAAATGCCGGGGCTCAACTCCGCGCACTGCACCCGATACTGCCTGGCTAGAGAAAGGTAGAGGCGAGCGGAATTCCCGGTGTAGCGGTGGAATGCGTAGATATCGGGAAGAACATCTGCGGCGAAGGCGGCTCGCTGGGCCTTATCTGACG
>18f9a602297f0d9e9344d1e193a1817c
CAGGGAATCTTGCACAATGGGCGAAAGCCTGATGCAGCGACGCCGCGTGAGGGACGAAGGCTTTAGGGTTGTAAACCTCTTTTCTCAGGGAAGAGCAAGGACGGTACCTGAGGAATAAGCCACGGCTAACTACGTGCCAGCAGCCGCGGTAATACGTAGGTGGCGAGCGTTGTCCGGAATTATTGGGCGTAAAGGGTCCGTAGGCTGTTTTGTAAGTCTCCTGTGAAAACTCCAGGCTCAACTTGGAGCGGTCGGGGGATACTGCAAGACTGGAGGCTGTCAGAGGAAAGCGGAATTCCCGGTGTAGTGGTGAAATGCGTAGATATCGGGAGGAACATCAGTGGCGAAAGCGGCTTTCTGGGACAGTTCTGACGCTGAGGGACGAAAGCGTGGGGAGCAA
>fa4ded43e4b1bdd39f4792546995c647
TAGGGAATATTGTGCAATGGGCGAAAGCCTGACACAGCCATGCCGCGTGTGTGAAGAAGGCCCTAGGGTCGTAAAGCACTTTCAGTGGCGAAGAAAAGCTCCATGCTAATACCATGGGGTGTTGACGTTAACCACAGAAGAAGTACCGGCTAACTCCGTGCCAGCAGCCGCGGTAATACGGAGGGTACGAACGTTAATCGGAATTACTGGGCGTAAAGCGCGCGTAGGCGGTTCGCTAAGTGAGGTGTGAAATCCCCGGGCTCAACCTGGGAACTGCACTTCAAACTGGCGGACTAGAGTGTAGTAGAGGGAGGCGGAATTTCCTGTGTAGCGGTGAAATGCGTAGATATAGGAAGGAACACCAGTGGCGAAGGCGGCCTCCTGGACTAACACTGACGCT
>a171e8e9a8bd46a2e18a8c3cf121c81f
GCGCGAAAACTTCACACTGCAGGAAACTGTGATGAGGGAACTCCAAGTGCTATCACTATGTGGTAGCTTTTCTTAACTATTAATCGGTTTTGGAATAAGGGCTGGGAAAGACCGGTGCCAGCCGCCGCGGTAATACCGGCAGCTCAAGTGGTCGTCGCTTTTATTGGGCCTAAAACGTCCGTAGCCTGTTTGGTAAATCTGTGGGTAAATCAACCAGCTTAACTGGTTGAATTCTGCAGAGACTGCCAGACTAGGGACCGGGAGAGGTGTGGGGTACTCTAGGGGTAGGGGTAAAATCCTGTCATCCTTAGAGGACCACCAGTTGCGAAGGCGCCACACTGGAACGGATCCGACGGTCAGGGACGAAGCCTAGGGGCACGAACCGGATTAGATACCCCGG
>10cea08f4d791d135e6117ca1c2ca330
TACGGGATATTGCGCAATGGGCGAAAGCCTGACGCAGCAACGCCGCGTGAAGGATGAAGGCCTTCGGGTCGTAAACTTCTGTCAGGCGGGACGAACGAGCGGCGGTGAATACCCGCCGTCTCTTGACGGTACCGCCGGAGGAAGCCCCGGCTAACTCCGTGCCAGCAGCCGCGGTAATACGGAGGGGGCAAGCGTTATTCGGAATTATTGGGCGTAAAGGGCGTGTAGGCGGCTTGATAAGCCAAAGGTGAAATCCCTCAGCTCAACTGAGGAACTGCCTTTGGAACTGTCTCGCTAGAGGCCAGGAGAGGGTAGCGGAATTCCCAGTGTAGCGGTGAAATGCGTAGATATTGGGAGGAACACCAGTGGCGAAGGCGGCTACCTGGACTGGTACTGACGC
>fd2ef65d78616330e619ce6b2db2e8d7
CAGGGAATCTTGCGCAATGGGCGAAAGCCTGACGCAGCGACACCGTGTGGGGGAAGAAGGCCTCTGGGTTGTAAACCCCTTTTCTCGGGGAAGAGAGAGGACGGTACCCGAGGAATAAGGTTCGGCTAACTACGTGCCAGCAGCCGCGGTAATACGTAGGAACCGAGCGTTGTCCGGATTTACTGGGCGTAAAGAGCGCGTAGGCGGCTCGTCAAGTCTCATGTGAAATCTCCCGGCTCAACTGGGAGGGGTCATGGGAAACTGGCGGGCTAGAGGGCAGTAGAGGAAAGTGGAATTCCCGGAGTAGTGGTGGAATGCGTAGATACCGGGAGGAACACCAGTGGCGAAGGCGGCTTTCTGGGCTGCATCTGACGCTGAGGCGCGAGAGCGTGGGGAGCGA
>2303a29f34380ed1cd948ec806762530
TGGGGAATATTGGACAATGGGCGCAAGCCTGATCCAGCCATGCCGCGTGAGTGATGAAGGCCCTAGGGTTGTAAAGCTCTTTCAACGGTGAAGATAATGACGGTAACCGTAGAAGAAGCCCCGGCTAACTTCGTGCCAGCAGCCGCGGTAATACGAAGGGGGCTAGCGTTGTTCGGATTTACTGGGCGTAAAGCGCACGTAGGCGGATCGTTAAGTGAGGGGTGAAATCCCAGGGCTCAACCCTGGAACTGCCTTTCATACTGGCGATCTGGAGTTCGAGAGAGGTGAGTGGAATTCCGAGTGTAGAGGTGAAATTCGTAGATATTCGGAGGAACACCAGTGGCGAAGGCGGCTCACTGGCTCGATACTGACGCTGAGGTGCGAAAGCGTGGGGAGCAAA
>0db6a7aa08fb73f745d47364ebafdb5b
TGAGGAATATTGCGCAATGGGGGGAACCCTGACGCAGCAACGCCGCGTGGAGGACGAAGGTTTTCGGATTGTAAACTCCTTAACTGGGGGAAGAGGAAGGACGGTACCCCAGGACGAAGACACGGCTAACTAGGTGCCAGCAGCCGCGGTAATACCTAGGTGTCAAGCGTTATCCGGAATTACTGGGCGTAAAGGGTGCGCAGGCGGCGCGACAAGTCCGGCGTGAAAGCTTCTGGCTTAACTGGGAGAGGACGTCGGAAACTGTCGAGCTAGAGTGAATGAGAGGGGGGCGGAAATCCCGGTGTAGTGGTGGAATGCGTAGATATCGGGAAGAACACCAGAGGCGAAGGCGGCCTCCTGGCATTTTACTGACGCTGAGGCACGAAAGCGTGGGTAGCGA
>c82cce820908c36d543512976db563b2
TGGGGAATTTTGCGCAATGGGGGAAACCCTGACGCAGCGACGCCGCGTGGAGGATGAAGGCCCTTGGGTTGTAAACTCCTGTCAGGAAGGACGAACGGCAGGGTAGTTAATACCTGCTCTGTTTGACGGTACTTCCAGAGGAAGCTCCGGCTAACTCCGTGCCAGCAGCCGCGGTAAGACGGAGGGAGCAAGCGTTGCTCGGAATCACTGGGCGTAAAGGGCGTGTAGGCGGGATGGTCAGTCGGATGTGAAAGCCCCGGGCTCAACCCGGGAAGTGCATTCGATACTGCCGTTCTTGAGTGTGGTAGAGGAGAGCGGAATTCCTGGTGTAGCGGTGAAATGCGTAGATATCAGGAAGAACACCTGTGGCGAAGGCGGCTCTCTGGACCAATACTGACGC
>d5439dc006129fc717ca1ff5b57f564b
TGGGGAATATTGGACAATGGGCGCAAGCCTGATCCAGCAATGCCGCGTGTGTGAAGAAGGCCCTAGGGTTGTAAAGCACTTTCAATGGGGAAGAAAAGCAGGGTGCCAATACCACCCTGTCATGACGTTACCCATAGAAGAAGCACCGGCTAACTCCGTGCCAGCAGCCGCGGTAATACGGAGGGTGCGAGCGTTAATCGGAATTACTGGGCGTAAAGGGCGCGTAGGCGGCTCGATAAGTTGGATGTGAAAGCCCCGGGCTCAACCTGGGAATTGCGTTCAATACTGTCGGGCTAGAGTGTGGTAGAGGGAAGTGGAATTCCCGGTGTAGCGGTGAAATGCGTAGATATCGGGAGGAACACCAGTGGCGAAGGCGGCTTCCTGGACCAACACTGACGCT
>0a90f8c2fae236ceea8dabe1e4936556
TGGGGAATCTTGGACAATGGGGGCAACCCTGATCCAGCCATGCCGCGTGAGTGAAGAAGGCCTTAGGGTTGTAAAACTCTTTCAGATGGGAAGATAATGACGGTACCATCAGAAGAAGCCCCGGCTAACTCCGTGCCAGCAGCCGCGGTAATACGGAGGGGGCTAGCGTTGTTCGGAATTACTGGGCGTAAAGCGCGCGTAGGCGGCTTAGCAAGTTGGGGGTGAAAGCCCGGGGCTCAACCTCGGAACTGCCCTCAAAACTGCTAAGCTAGAGATCTGGAGAGGTGAGTGGAATTCCTAGTGTAGAGGTGAAATTCGTAGATATTAGGAAGAACACCAGTGGCGAAGGCGGCTCACTGGCCAGATACTGACGCTGAGGTGCGAAAGCGTGGGGAGCAAA
>089c94b3ba1b09470247e12f9a36fba6
CAGGGAATTTTGGGCAATGGGCGAAAGCCTGACCCAGCGACGTCGCGTGGGGGATGAAGGCTCTTGGGCTGTAAACCCCTTTTCCCGGGGAAGAGAAAGGACGGTACCCGGGGAATAAGCTCCGGCTAACTACGTGCCAGCAGCCGCGGTAATACGTAGGGAGCAAGCGTTACCCGGAATTACTGGGCGTAAAGAGCGCGTAGGCGGCTTGGTAAGTCTCTTGTGAAAGCTCCCGGCTCAACTGGGAGAGGTCAAGGGATACTACCTCGCTTGAGGGCGGTAGAGGAAAGCGGAATTCCCGGTGTAGCGGTGAAATGCGTAGATATCGGGAGGAACACCAGTGGCGAAGGCGGCTTTCTGGGCCGTGCCTGACGCTGAGGCGCGAGAGCGTGGGGAGCAA
>13a2e48316ff52740c8640c4c0558339
TGGGGAATTTTCCGCAATGGGCGAAAGCCTGACGGAGCAATACCGCGTGAGGGATGACGGCCTATGGGTTGTAAACCTCTTTTTTCAGGGAGGAATCAAATGACGTGTACCTGAAGAATAAGCATCGGCTAACTCCGTGCCAGCAGCCGCGGTAAGACGGAGGATGCAAGTGTTATCCGGAATCACTGGGCGTAAAGCGTCTGTAGGTGGTCCAATAAGTCAACTGTTAAATCTTGGGGCTCAACCTCAAAATCGCAGTCGAAACTATTAGACTAGAGTATAGTAGGGGTAAAGGGAATTTCCAGTGGAGCGGTGAAATGCGTAGAGATTGGAAAGAACACCGATGGCGAAGGCACTTTACTGGGCTATTACTAACACTCAGAGACGAAAGCTAGGGTAG
>bffaa90d93163a8dedfbe9b586b648ae
TGGGGAATATTGCGCAATGGGCGAAAGCTTGACGCAGCGACGCCGCGTGGGGGAGGAAGGCCCTAGGGTCGTAAACCCCTGTCAGGTGGGACGAACCTCCTGTCGGCCAATACCCGGCAGGCCTGACGGTACCACCAGAGGAAGCTCCGGCTAACTCCGTGCCAGCAGCCGCGGTAATACGGAGGGAGCGAGCGTTGTTCGGAATTACTGGGCGTAAAGGGCGCGTAGGCGGCTTGGTTAGTCGGGTGTGAAAGGCCGGGGCTCAACTCCGTGCACTGCACCCGATACTGCCTGGCTAGAGAAAGGTAGAGGCGAGCGGAATTCCCGGTGTAGCGGTGGAATGCGTAGATATCGGGAAGAACATCTGCGGCGAAGGCGGCTCGCTGGGCCTTGTCTGACG
>404931ae347729a9df238fd63f3f3436
CAGGGAATTTTGGGCAATGGGCGAAAGCCTGACCCAGCGACGTCGCGTGGGGGACGAAGGCCCTAGGGTTGTAAACCCCTTTTCCCGGGGAAGAGTAAGGACGGTACCCGGGGAATAAGCTCCGGCTAACTACGTGCCAGCAGCCGCGGTAATACGTAGGGAGCAAGCGTTACCCGGAATTACTGGGCGTAAAGAGCGCGTAGGCGGCTTGGTAAGTCTCTTGTGAAAGCTCCCGGCTCAACTGGGAGAGGTCAAGAGAAACTGCCTCGCTTGAGGGCGGTAGAGGAAAGCGGAATTCCCGGTGTAGCGGTGAAATGCGTAGATATCGGGAGGAACACCAGTGGCGAAGGCGGCTTTCTGGGCCGTGCCTGACGCTGAGGCGCGAGAGCGTGGGGAGCAA
>e6eb8e198ec9dc54ec48773d678ca8a9
TGGGGAATTTTCCGCAATGGGCGAAAGCCTGACGGAGCAATACCGCGTGAGGGAAGACTGCCTATGGGTTGTAAACCTCTTTTTTCAGGGAGGAATAAAATGACGTGTACCTGAAGAATAAGCATCGGCTAACTCCGTGCCAGCAGCCGCGGTAAGACGGAGGATGCAAGTGTTATCCGGAATCACTGGGCGTAAAGCGTCTGTAGGTGGTTTAATAAGTCAACTGTTAAATCTTGAGGCTCAACTTCAAAATCGCAGTCGAAACTATTAGACTAGAGTATAGTAGAGGTAAAGGGAATTTCCAGTGGAGCGGTGAAATGCGTAGATATTGGAAAGAACACCGATGGCGAAAGCACTTTACTGGGCTATTACTAACACTCAGAGACGAAAGCTAGGGTAG
>00903072f7320bd84d3f3facb9d14495
CGGGGAATCTTGCGCAATGGGCGAAAGCCTGACGCAGCGACGCCGCGTGAGGGAAGAAGGCCTGCGGGTTGTAAACCTCTTTTCGGGGGGAAGAACACTGACGGTACCCCCGGAATAAGCCTCGGCTAACTACGTGCCAGCAGCCGCGGTAATACGTAGGAGGCGAGCGTTGTCCGGATTCACTGGGCGTAAAGGGAGCGCAGGCGGCCGGGTCCGTCGGCGGTTTAAGCTCCAGGCTCAACCTGGAGAGGCCCGCCGATACCACCTGGCTCGAGGGCGGTAGAGGAGCACGGAATTCCTGGTGTAGTGGTGAAATGCGTAGATATCAGGAGGAACACCGGAGGCGAAAGCGGTGCTCTGGGCCGACCCTGACGCTCATGCTCGAAAGCGTGGGGAGCAA
>6b350e02d940e1add3ee2fd4f013aeb9
TGAGGAATATTGGACAATGGGGGCAACCCTGATCCAGCGATGCCGCGTGAGTGAAGAAGGCCTTAGGGTTGTAAAGCTCTTTCAGTAGGGAAGATAATGACGGTACCTACAGAAGAAGCTCCGGCTAACTCCGTGCCAGCAGCCGCGGTAATACGGAGGGAGCTAGCGTTGTTCGGAATTACTGGGCGTAAAGCGCGCGTAGGCGGCTTAGCAAGTTGGGGGTGAAAGCCCGGGGCTCAACCTCGGAACTGCCTTCAAAACTGCTAAGCTAGAATCCTGGAGAGGTGAGTGGAATTCCTAGTGTAGAGGTGAAATTCGTAGATATTAGGAAGAACACCAGTGGCGAAGGCGGCTCACTGGACAGGTATTGACGCTGAGGTGCGAAAGCGTGGGGAGCAAA
>01aa54fc067e2fd8c457dcf2d7fbf11a
TGGGGAATCTTGGACAATGGGGGAAACCCTGATCCAGCGACGCCGCGTGATCGATGAAGGCCTTCGGGTCGTAAAGATCTTTCAGCGGGGACTATGATGAAGGTACCCGCAGAAGCAGGAGCGGCTAACTACGTGCCAGCAGCCGCGGTAATACGTAGGCTCCAAGCGTTGTTCGGAATTACTGGGCGTAAAGCGAGTGTAGGCGGTTCGCCAAGTCGATTGTGAAATCTCCCGGCTCAACTGGGAGGGTGCGGTCGATACTGGCGAGCTAGAGTGCGGAAGAGGAAGGTAGAATTCCTGGTGTAGCGGTGGAATGCGTAGATATCAGGAGGAATACCGGTGGTGAAGACGGCCTTCTGGGCCGCAACTGACGCTGAGACTCGAAAGCGTGGGGAGCAAA
>ec81cb24e0e18a7da870af876bdc464d
TGGGGAATATTGGACAATGGGGGAAACCCTGATCCAGCGACGCCGCGTGGGTGATGAAGGCTTTCGGGTCGTAAAGCCCTGTCAGGAGGAAAGAATGCTCCCATGGTGAATACCCATGGGAAGTGACGGTACCTCCAAAGGAAGCACCGGCCAACTCCGTGCCAGCAGCCGCGGTAAGACGGAGGGTGCAAGCGTTGCTCGGAATCACTGGGCGTAAAGGGTGCGTAGGCGGTCCCTTAAGTCTGGCGTGAAAGCCCAGGGCTCAGCCTTGGAAGTGCGCTAGAAACTGGGGGGCTTGAGTATCGGATGGGAGAGTGGAATTCCTGGTGTAGCGGTGAAATGCGTAGATATCAGGAGGAATACCGGTGGCGAAGGCGACTCTCTGGACGATAACTGACGC
>7fc4b22b1e561bb0c639bc03457636c6
TAGGGAATCTTGGGCAATGGGCGAAAGCCTGACCCAGCCACGCCGCGTGGAGGATGACACCCCTAGCGGGCGTAAACTCCTTTTGTACGGGAAGAAGGCCTCCCCCGGGGAGGATTGACGGTACCGTACGAATAAGCACCGGCTAACTCCGTGCCAGCAGCCGCGGTAATACGGAGGGTGCAAGCGTTGTCCGGATTCACTGGGTGTAAAGGGTGTGTAGGCGGGACGGTATGTCAGAGGTGAAAGCCCACGGCTTAACCGTGGAACTGCCTTTGAAACTGCCGTTCTTGAGTCTCGGAGAGGTCGCTGGAATTCGTGGTGTAGCGGTGAAATGCGTAGATATCACGAGGAACACCGGAGGCGTAGGCGGGTGACTGGACGAGAACTGACGCTGAGGCAC
>25ed0bfac86ce6d5fa123bcd5fd8c897
TGGGGAATATTGCGCAATGGGCGAAAGCCTGACGCAGCAACGCCGCGTGGGGGATGAAGGCCTTCGGGTTGTAAACCCCTTTCAGCAGGGACGAAAATGACGGTACCTGCAGAAGAAGCCCCGGCCAACTACGTGCCAGCAGCCGCGGTAACACGTAGGGGGCGAGCGTTGTCCGGATTTATTGGGCGTAAAGAGCTCGTAGGCGGTTGCGTAAGTCGGATGTGAAAACTCAGGGCTCAACCCGGAGACGCCATCCGATACTGCGCTGACTAGAGTCCGGTAGGGGAGCATGGAATTCCTGGTGTAGCGGTGAAATGCGCAGATATCAGGAGGAACACCAGCGGCGAAGGCGGTGCTCTGGGCCGGAACTGACGCTGAGGAGCGAAAGCGTGGGTAGCGA
>e799abc3a36a7526a48af11d8da88470
TGAGGAATTTTCGTCAATGGGGGAAACCCTGAACGAGCAACGCCGCGTGGAGGACGAAGACCTTCGGGTTGTAAACTCCTGTCGGACGGGACGAAAGTTACCGAGGTTAATACCCTTGGTAGTTGACGGTACCGTACGAGGAAGCCCCGGCTAACTTCGTGCCAGCAGCCGCGGTAATACGAGGGGGGCAAGCGTTGTTCGGAATTACTGGGCGTAAAGGGCGCGTAGGCGGTCTGACAAGTCTTCCGTGAAAGCCCACGGCTCAACCGTGGAACTGCGGGGGAAACTGCCAGACTTGAGTCCGGGAGGGGAGAGTGGAATTCCCAGTGTAGCGGTGAAATGCGCAGATATTGGGAGGAACACCGGAGGCGAAGGCGTCTCTCTGGACCGGTACTGACGC
>e50e766e11263253e2498f4d51e3af25
CAAGGAATTTTCCGCAATGGGCGCAAGCCTGACGGAGCAACGCCGCGTGGGGGAAGAAGGCTTTCGAGTTGTAAACTCCTTTTGCGAGGGAAGAAGATCTGACGGTACCTCGCGAATAAGCCACGGCTAACTACGTGCCAGCAGCCGCGGTAATACGTAGGTGGCAAGCGTTGTCCGGATTCACTGGGCGTAAAGCGCGCGCAGGCGGGCTGATAAGTCCCGGGTTAAATTCCACGGCTCAACCGTGGGCGGCCCCGGGATACTGTCAGTCTTGAGGCATTCAGAGGAGAGTGGAATTCCCGGTGTAGTGGTGGAATGCGTAGATATCGGGAGGAACACCAGTGGCGAAAGCGGCTCTCTGGGGATGTCCTGACGCTGAGGCGCGAAAGCGTGGGGAGCG
>26c346b0dc88ce2e9e6c116b32396894
TCTAGAAATTTGGGCAATGGGGGAAACCCTGACCCAGCGACGCCATGTGGAGGATGAAGCCCTTAGGGGTGTAAACTCCTGTCAGAGGGGAAGAACGTGAAGAGGCCAATACCCTCTTCATCTGACGGTACCCTCAGAGGAAGCTCCGGCTGACTTCGTGCCAGCAGCCGCGGTAATACGAAGGGAGCAAGCGTTGTTCGGATTTACTGGGCGTAAAGGGCGTGTAGGCGGATCGATCAGTTGAACGTGAAAACTGCGGGCTCAACCTGCAGATTGCGTTCAAAACTGTCGATCTTGAGTCCAGGAGAGGAAAGCGGAATCGACAGTGTAGCGGTGAAATGTGTAGATATTGTCGAGAACACCGGTGGCGAAGGCGGCTTTCTGGCCTGGTACTGACGCT
>e88831950f3b0e7ee483c6e92d78904f
TAAGGAATTTTCCGCAATGGGCGCAAGCCTGACGGAGCAATACCGCGTGAAGGATGACGGCCCATGGGTTGTAAACTTCTTTTCTTGGAGAAGAATTCTGACGGTATCCAAGGAATAAGCATCGGCTAACTCCGTGCCAGCAGCCGCGGTAAGACGGGGGATGCAAGCGTTATTCGGAATTATTGGGCGTAAAGCGTCTGTAGGTGGTAAGGAAAGTGTAATGTTAAAGATCAGGGCTCAACCCTGGGAAAGCATTGCAAACTATCTTACTTGAGTTCGGTAGGGGCAGAGAGAATTCCCAGTGTAGCGGTGAAATGCGTAGATATTGGGAGGAAGACCGGTGGCGAAGGCGTTCTGCTGGGCCGTAACTGACACTCAGAGACGAAAGCTAAGGTAGCAA
>e23255a7098b27ce18057d82e39613be
TGGAGAATCTTGGACAATGGGCGCAAGCCTGATCCAGCCATGCCGCGTGAGCGAAGAAGGCCTTAGGGTCGTAAAACTCTTTCAGCTGTGAAGATAATGACGGTAGCAGCAGAAGAAACCCCGGCTAACTCCGTGCCAGCAGCCGCGGTAATACGGAGGGGGTTAGCGTTGTTCGGAATTACTGGGCGTAAAGCGCACGTAGGCGGGATCGTAAGTCAGGGGTGAAATCCCGGGGCTCAACCCCGGAACTGCCCTTGATACTGCGGCCCTTGAGTTCGAGAGAGGTGAGTGGAATTCCGAGTGTAGAGGTGAAATTCGTAGATATTCGGAGGAACACCAGTGGCGAAGGCGGCTCACTGGCTCGATACTGACGCTGAGGTGCGAAAGCGTGGGGAGCAAA
>a934faff53b4dd122ec61601595fcb1d
TAGGGAATATTGCACAATGGAGGAAACTCTGATGCAGCGATGCCGCGTGAGTGAAGAAGGCCTTTGGGTTGTAAAGCTCTTTCGTCGGGGAAGAAAATGACTGTACCCGAATAAGAAGGTCCGGCTAACTTCGTGCCAGCAGCCGCGGTAATACGAAGGGACCTAGCGTAGTTCGGAATTACTGGGCTTAAAGAGTTCGTAGGTTGTTAAAAAAGTTGGTGGTGAAATCCCAGAGCTTAACTCTGGAACTGCCATCAAAACTTTTTAGCTAGAGTATGATAGAGGAAAGCAGAATTTCTAGTGTAGAGGTGAAATTCGTAGATATTAGAAAGAATACCAATTGCGAAGGCAGCTTTCTGGATCATTACTGACACTGAGGAACGAAAGCATGGGTAGCGAA
>aa20f91417f76a1356f68a30c5005213
CAGGGAATCTTGCGCAATGGGCGAAAGCCTGACGCAGCGACACCGCGTGGGGGATGAAGGCTCTTGGGTCGTAAACCCCTTTTGTCGGGGAAGAGAAAGGACTGTACCCGACGAATAAGGTTCGGCTAACTACGTGCCAGCAGCCGCGGTAATACGTAGGAACCGAGCGTTGTCCGGATTTACTGGGCGTAAAGTGCGCGTAGGCGGTTTGTTAAGTCTCATGTGAAATCTCCCGGCTCAACTGGGAGGGGTCATGGGATACTGGCAGACTTGAGTGTGGCAGAGGGGAGTGGAATTCCCGGAGTAGTGGTGGAATGCGTAGATACCGGGAGGAACACCAGAGGCGAAGGCGACTCCCTGGGCCATGTCTGACGCTGAGGCGCGAAAGCGTGGGTAGCAA
>6295de205924db43cb196fbc381f90e2
TGGGGAATATTGCGCAATGGTCGAAAGACTGACGCAGCGACGCCGCGTGTGGGAGGAAGCCTTTCGGGGTGTAAACCACTGTCAGGCGGGAAGAACCGCGCGTGTCCAAATACGGCACGCGCCTGACGGTACCGCCAGAGGAAGCGCCGGCTAACTCCGTGCCAGCAGCCGCGGTAAGACGGAGGGCGCAAGCGTTGTTCGGAATTACTGGGCGTAAAGCGCGGGCAGGTGGTTTGTCTAGTCTTTTGTGAAATTCCGGAGCTCAACTCCGGGCATGCAGGAGATACTGGCGAACTAGAGACCGGTAGAGGCTAGTGGAATTCCTGGTGTAGCGGTGGAATGTGTAGATATCAGGAAGAACACCAGTGGCGAAGGCGGCTAGCTGGGCCGTGTCTGACAC
>69de7e82df5e108b401db113dfc4cc01
TGGGGAATTTTCCGCAATGGGCGAAAGCCTGACGGAGCAATACCGCGTGAGGGATGACGGCCTATGGGTTGTAAACCTCTTTTTTCAGGGAGGAATCAATGACGTGTACCTGAAGAATAAGCATCGGCTAACTCCGTGCCAGCAGCCGCGGTAAGACGGAGGATGCAAGTGTTATCCGGAATCACTGGGCGTAAAGCGTCTGTAGGTGGTTTAATAAGTCAACTGTTAAATCTTGAGGCTCAACCTCAAAATCGCAGTCGAAACTATTAGACTAGAGTATAGTAGGGGTAAAGGGAATTTCCAGTGGAGCGGTGAAATGCGTAGAGATTGGAAAGAACACCGATGGCGAAGGCACTTTACTGGGCTATTACTAACACTCAGAGACGAAAGCTAGGGTAGC
>4fac9018396fcab0b5d618d731c8aef1
TGGGGAATCTTGGACAATGGGCGCAAGCCTGATCCAGCGACGCCGCGTGGGTGACGAAGGCCTTCGGGTTGTAAAGCCCTTTCACCGGGGACGATGATGACGGTACCCGGAGAAGAAGCACCGGCTAACTCCGTGCCAGCAGCCGCGGTAAGACGGAGGGTGCTAGCGTTGTTCGGAATCACTGGGCGTAAAGGGCGCGTAGGCGGCCTTGGCAGTCAGGCGTGAAAGCCCGGAGCTCAACTCCGGAATTGCGCTTGATACTCCAAGGCTGGAGGCCGAAAGAGGAGGGTGGAATACCCAGTGTAGAGGTGAAATTCGTAGATATTGGGTGGAACACCGGTGGCGAAAGCGGCTCTCTGGTTCGGACCTGACGCTGAGGCGCGAAAGCGTGGGGAGCAAA
>9307d603c8f71c3243c19ff67b289bd9
TAGGGAATATTGCGCAATGGCCGCAAGGCTGACGCAGCGACGCCGCGTGTGGGAGGGAGCCCTTCGGGGTGTAAACCACTGTCAGGGGGGAAGAACTTCGTGGACGTGAACAGCGTTCGCGGTTGACGGTACCCCCAGAGGAAGCGCCGGCTAACTCCGTGCCAGCAGCCGCGGTAAGACGGAGGGCGCAAGCGTTGTTCGGAATCACTGGGCGTAAAGCGCTCGCAGGCGGTCCCTTAAGTCCGCCGTGAAACTCCGGGGCTCAACCCCGGACTGGCGACGGATACTGGGGGACTGGAGACTGGTAGAGGCTAGCGGAATTCTTGGTGTAGCGGTGGAATGCGTAGATATCAGGAAGAACACCGGTGGCGAAGGCGGCTAGCTGGGCCAGTTCTGACGC
>7030b8b246dc6367fc13215b3a0880f9
GCGCGAAAACTTGGCAATGCGAGAAATCGTGACCAGGGAACTCCAAGTGCGTAGGGTAAGACCTACGCTTTTCTTGACTCTTCAAAGGTCTTGGAATAAGGGGTGGGTAAGGACGGTGCCAGCCGCCGCGGTAATACCGGCGCCTCAAGTGGTAGTCGCTTTTATTGGGCCTAAAACGTCCGTAGCCGGTCTGGTGCATTCGTGGGTAAATCAACCCGCTCAACGGGTTGAATTCTGCGAGCACGGCCAGACTTGGGACCGGGAGAGGTGTGGGGTACTCTCAGGGTAGGGGTAAAATCCTGTCATCCTGAGAGGACCACCTGTTGCGAAGGCGCCACACTAGAACGGATCCGACGGTCAGGGACGAAACCTAGGGGCACGAACCGGATTAGATACCCGG
>6534bccf25779fa1c2bd0a2531d46be0
TGGGGAATATTGCGCAATGGAGGAAACTCTGACGCAGCCATGCCGCGTGAGTGAAGAAGGCCCTAGGGTTGTAAAGCTCTTTCAGATGTGATGATGATGACAGTAGCATCAAAAGAAGTTCCGGCTAACTTCGTGCCAGCAGCCGCGGTAATACGAAGGGAACTAGCGTTGTTCGGATTTACTGGGCGTAAAGAGCACGTAGGCGGATTGGACAGTTGGGGGTGAAAGCCCGGAGCTCAACTCCGGAACTGCCTTCAATACTTCCAGTCTTGAGTCCGTAAGGGGGTGGTGGAATTCCGAGTGTAGAGGTGAAATTCGTAGATATTCGGAGGAACACCAGTGGCGAAGGCGACCACCTGGTACGGTACTGACGCTGAGGTGCGAAAGCGTGGGGAGCAAA
>f717b798bd794ee96d63e07051ebcd41
CAAGGAATATTGGACAATGGGCGCAAGCCTGATCCAGCAACGCCGCGTGGAGGAAGAAGGCTTCGGTTGTAAACTCCTTTTGTGAGGGATGAGACAAGGACAGTACCTCACGAATAAGTCACGGCTAACTAGGTGCCAGCAGCCGCGGTAACACCTAGGTGACAAGCGTTATCCGGATTTACTGGGCGTAAAGGGCTCGCAGGCGGCGGTTCAAGTCCGGCGTGAAATCTCCCGGCTCAACTGGGAGGGGTCGTCGGATACTGTGCCGCTAGAGGCAGTGAGAGGGGTGCGGAATTCTCGGTGGAGTGGTGGAATACGTAGATATCGAGAGGAACACCAGTGGCGAAAGCGGCGCCCTGGCACTGACCTGACGTTCATGAGCGAAAGCGTGGGGAGCGAA
>f338361b79223d1b9c8f35302ed0ae12
TAGGGAATCTTCCGCAATGGGCGCAAGCCTGACGGAGTAACATCGCGTGTTTGATGAAGATTTTTGGATTGTAAAGAACTGTGGTGCGAAATGAAAAATATATGTGAAAAGCATAGACATTGACAGTATCGCATTAGAAAGTCACGGCTAACTACGTGCCAGCAGCCGCGGTAATACGTAGGTGGCAAGCGTTATTCGGAATTATTGGGCGTAAAGAGTGTGCAGATGATTTAATAAGTTAAAAATCAAAGCCACAGGCTTAACCTGTGCATATTTTTAAAACTATTAAAATAGAGTGTGATAGAGGTTAACGGAATTTCATATGTAGCGGTGGAATGCGTAGATATATGAAAGAACATCAGGTGCGTAGGCGGTTAACCAGGTCATTACTGACATTCAG
>236f83147194dce25a670f79fd259d0e
TGGGGAATATTGGACAATGGGCGCAAGCCTGATCCAGCAATGCCGCGTGTGTGAAGAAGGCCTGCGGGTTGTAAAGCACTTTCAGTAGAGAAGAAAAGCCTAGGGTTAATACCCCTGAGTCTTGACGTAACCTACAGAAGAAGCACCGGCTAACTCCGTGCCAGCAGCCGCGGTAATACGGAGGGTGCGAGCGTTAATCGGAATTACTGGGCGTAAAGCGCGCGTAGGCGGTTTTGTAAGTCGGATGTGAAATCCCCGGGCTTAACCTGGGAACTGCATTCGATACTGCTTAACTAGAGTATGGTAGAGGGAAGTGGAATTTCCGGTGTAGCGGTGAAATGCGTAGATATCGGAAGGAACACCAGTGGCGAAGGCGACTTCCTGGGCCAATACTGACGCT
>f63f0d971d4c4a1ebc0003788f3f236b
TGGGGAATATTGGACAATGGGCGAAAGCCTGATCCAGCAATGCCGCGTGTGTGAAGAAGGCCTGCGGGTTGTAAAGCACTTTCAGCAGGGAAGAAACGCCGGGGACTAATACTCCCGCGGCACTGACGTTACCTGCACAAGAAGCACCGGCTAACTCCGTGCCAGCAGCCGCGGTAATACGGAGGGTGCGAGCGTTAATCGGAATTACTGGGCGTAAAGCGCGCGCAGGCGGTTCGGTAAGTCAGATGTGAAATCCCCGGGCTTAACCTGGGAATTGCATTTGATACTGCCGAACTAGAGTATGGGAGAGGGAAGTGGAATCTCCGGTGTAGCGGTGAAATGCGTAGAGATCGGAGGGAACACCAGTGGCGAAGGCGGCTTCCTGGCCCAATACTGACGC
>1dff21aeebfeaf0d5b28a7d220c9e3a0
CAAGGAATTTTGCGCAATGGGCGAAAGCCTGACGCAGCAACGCCGCGTGGGGGAAGAAGGCCTTCGGGTTGTAAACCCCTTTTGCGAGGGACGAAGATCTGACGGTACCTCGCGAATAAGCCACGGCTAACTACGTGCCAGCAGCCGCGGTAATACGTAGGTGGCGAGCGTTGTCCGGATTTACTGGGCGTAAAGCGCGCGCAGGCGGGCTGGTCAGTCCGGGGTGAAAACTCACGGCTCAACTGTGAGAGGTCCCCGGATACTGCCAGTCTTGAGGCACCTAGAGGAGAGTGGAATTCCCGGTGTAGTGGTGGAATGCGTAGATATCGGGAGGAACACCAGTGGCGAAAGCGGCTCTCTGGGGGTGACCTGACGCTGAGGCGCGAAAGCGTGGGGAGCG
>13a10fe60a66a7a42416f8ca06b5885b
TGGGGAATATTGCGCAATGGGCGAAAGCCTGACGCAGCGACGCCGCGTGGGGGAGGAAGGCCCTAGGGTTGTAAACCCCTGTCAGGTGGGACGAACACCCTGCCGGATAATACCCGGCAGGACTGACGGTACCACCAGAGGAAGCTCCGGCTAACTCCGTGCCAGCAGCCGCGGTAATACGGAGGGAGCGAGCGTTGTTCGGAATTACTGGGCGTAAAGGGCGCGTAGGCGGCCTCGTAAGTCGGGTGTGAAAGGCCGGGGCTCAACCCCGTGCACTGCACCCGAAACTGCCTGGCTAGAGAAAGGTAGAGGCGAGCGGAATTCCCGGTGTAGCGGTGGAATGCGTAGATATCGGGAAGAACATCTGCGGCGAAGGCGGCTCGCTGGGCCTTTTCTGACG
>88b1349e99997c91195850a63555b1bf
TTAGGAATCTTCCACAATGGGCGCAAGCCTGATGGAGCGACGCCGCGTGAGGGACGAAGGCTCTAGAGTTGTAAACCTCTAAAAGGGGGACGATAATGACGGTACCCCTTGAAAAGCACCGGCTAACTCAGTGCCAGCAGCCGCGGTAACACTGAGGGTGCAAGCGTTATCCGGAATCACTGGGCGTAAAGGGCGTGTAGGCGGTCTGTTAAGTCCGATGTTAAAGACTGGGGCTCAACCCCAGCACGGCGTTGGATACTGGCGGACTAGACGGCTGGAGAGGCAAGTAGAATTACCAGTGTAGCGGTGAAATGCGTAGATACTGGTAGGAATACTCATTGCGAAGGCAGCTTGCTGGACAGCACGTGACGCTAAGGCGCGAAAGTGTGGGGAGCAAACC
>21dce698db5f7c99e74eefbeb032e5d2
TGGGGAATCTTGGACAATGGGGGCAACCCTGATCCAGCCATGCCGCGTGAGTGACGAAGGCCCTAGGGTCGTAAAGCTCTTTCAGCTGTGAAGATAATGACGGTAGCAGCAGAAGAAACCCCGGCTAACTCCGTGCCAGCAGCCGCGGTAATACGGAGGGGGTTAGCGTTGTTCGGAATTACTGGGCGTAAAGCGCGCGTAGGCGGACTGTTAAGTCAGAGGTGAAATCCCGGGGCTCAACCCCGGAACTGCCTTTGATACTGGCAGTCTCGAGTTCTGGAGAGGTGAGTGGAATTCCGAGTGTAGAGGTGAAATTCGTAGATATTCGGAGGAACACCAGTGGCGAAGGCGGCTCACTGGCCAGACACTGACGCTGAGGCGCGAAAGCGTGGGGAGCAAA
>96de748d40524258f81419565b90c9b0
GCGCGAAAACTTGGCAATGCGAGAAATCGTGACCAGGGAACTCCAAGTGCGTAGGGTAAGACCTACGCTTTTCTTGACTCTTCAAAGGTCTTGGAATAAGGGGTGGGTAAGGACGGTGCCAGCCGCCGCGGTAATACCGGCGCCTCAAGTGGTAGTCGCTTTTATTGGGCCTAAAACGTCCGTAGCCGGTCTGGTGCATTCGTGGGTAAATCAACCCGCTCAACGGGTTGAATTCTGCGAGCACGGCCAGACTTGGGACCGGGAGAGGTGTGGGGTACTCTCAGGGTAGGGGTAAAATCCTGTCATCCTGAGAGGACCACCTGTTGCGAAGGCGCCACACTAGAACGGATCCGACGGTCAGGGACGAAACCTAGGGGCACGAACCGGATTAGATACCCCT
>e1daa646b9059bd75bbfcc83ff094f7f
TGGGGAATCTTGGACAATGGGGGCAACCCTGATCCAGCCATGCCGCGTGAGTGATGAAGGCCCTAGGGTCGTAAAGCTCTTTCGCCTGTGAAGATAATGACTGTAGCAGGTAAAGAAACCCCGGCTAACTCCGTGCCAGCAGCCGCGGTAATACGGAGGGGGTTAGCGTTGTTCGGAATTACTGGGCGTAAAGCGCGCGTAGGCGGACTGGAAAGTTGGGGGTGAAATCCCAGGGCTCAACCCTGGAACTGCCTCCAAAACTATCAGTCTAGAGTTCGAGAGAGGTGAGTGGAATTCCGAGTGTAGAGGTGAAATTCGTAGATATTCGGAGGAACACCAGTGGCGAAGGCGGCTCACTGGCTCGATACTGACGCTGAGGTGCGAAAGTGTGGGGAGCAAA
>b449136511a9549eefe401e9b0d74754
TGGGGAATATTGGACAATGGGGGAAACCCTGATCCAGCCATGCCGCGTGAGTGAAGAAGGCCCTAGGGTTGTAAAGCTCTTTCGCTAGGGAAGATAATGACGGTACCTAGTAAAGAAGCCCCGGCTAACTTCGTGCCAGCAGCCGCGGTAATACGAAGGGGGCTAGCGTTGTTCGGAATTACTGGGCGTAAAGCGCACGTAGGCGGATTGTTTAGTCAGAGGTGAAATCCCGGGGCTCAACCCCGGAACTGCCTTTGATACTGGCAGTCTAGAGACTGGAAGAGGTGAGTGGAATTCCGAGTGTAGAGGTGAAATTCGTAGATATTCGGAGGAACACCAGAGGCGAAGGCGGCTCACTGGTCCAGTACTGACGCTGAGGTGCGAAAGCGTGGGGAGCAAA
>06dc7b413ce31cf08a5fcffea472bcb3
GCGCGAAAACTTCACACTGCAGGAAACTGTGATGAGGGAACTCCTAGTGCATGCACTATGTGTATGTAGATCCTACTCTTAACAAGTAGAGGGAAAGGGCTGGGAAAGACCGGTGCCAGCCGCCGCGGTAATACCGGCAGCTCAAGTGGTCGTCGCTTTTATTGGGCCTAAAACGTCCGTAGCCTGTTTGGTAAATCTGTGGGTAAATCAATCCGCTCAACGGATTGAATTCTGCAGAGACTGCCAGACTAGGGACCGGGAGAGGTGTGGGGTACTCGAGGGGTAGGGGTAAAATCCTGTCATCCTTCGAGGACCACCAGTTGCGAAGGCGCCACACTGGAACGGATCCGACGGTCAGGGACGAAGCCTAGGGGCACGAACCGGATTAGATACCCCGGTA
>33314283c1d2eaa9089101c61990af38
TAGGGAATATTGCACAATGGGGGAAACCCTGATGCAGCAACGTCGCATGAGTGATGAAGGCTTTCGGGTTGTAAAACTCTGTTCTTGGGGAACAACACAATGAGGGTACCCAAGGAGAAAGGACCGGCTAACTTCGTGCCAGCAGCCGCGGTAAGACGGGGGGTCCAAGCGTTGTCCGGAATCATTGGGCGTAAAGAGGGTGTAGGCGGTCTTGTTAGTCAGAAGTGAAAGCCTTGGACTTAATCCAAGAAGTGCTTTTGATACTGCAGGGCTTGAGTGCGAAAGAGGGTAGTAGAATTCCTGGTGTAGCGGTGAAATGCGTAGATATCAGGAGGAATACCGGAGGCGAAGGCGTCTGCCTGGTTCGACACTGACGCTCAGACCCGAAAGCGTGGGGAGC
>60fede5e4bd1b8e6d5c83feeaf202517
TCGAGAATCTTCGGCAATGGACGAAAGTCTGACCGAGCGACGCCGCGTGCGGGATGAAGGCCCTCGGGTTGTAAACCGCTGTCAGTAGTTAGGAAATCCATGGGGGTTATCCCTCATGGTTGACCGATCTTCAGAGGAAGGACGGGCTAAGTTCGTGCCAGCAGCCGCGGTAAGACGAACCGTCCAAACGTTATTCGGTATCACTGGGCTTAAAGCGTGCGTAGGCGGCTTGGTAGGTGAGATGTGAAAGCCCACGGCTCAACCGTGGAATTGCGTTTCAAACCCCCAAGCTCGAGGAAGATAGGGGTGATGGGAACTTATGGTGGAGCGGTGAAATGCGTTGATATCATAGGGAACACCGGTGGCGAAAGCGCATCACTGGATCTTTTCTGACGCTGAG
>dd226e6f872b6b0f387849c13e2422f0
TGGGGAATATTGGACAATGGGCGCAAGCCTGATCCAGCCATGCCGCGTGAGTGAAGAAGGCCTTAGGGTTGTAAAGCTCTTTCACCCGTGAAGATGATGACGGTAGCGGGAGAAGAAGCCCCGGCTAACTCCGTGCCAGCAGCCGCGGTAATACGGAGGGGGCGAGCGTTGTTCGGAATTACTGGGCGTAAAGGGCGCGTAGGCGGATGATCAAGTCAGGGGTGAAAGTCCTGGGCTCAACCTGGGGACTGCCTTTGAAACTGATTGTCTTGAGACCGGGAGAGGATGGCGGAATTCCCAGTGTAGAGGTGAAATTCGTAGATATTGGGAAGAACACCGGTGGCGAAGGCGGCCATCTGGACCGGATCTGACGCTGAGGCGCGAAAGCGTGGGGAGCAAA
>dbed768470fdf421c1f64a9dc93a2494
CAGGGAATTTTGCGCAATGGGCGAAAGCCTGACGCAGCGACGCCGCGTGGGTGATGAAGGCCTTCGGGTTGTAAATCCCTTTTCTGGGGGAAGAGAATGGACGGTACCCCAGGAATAAGCCCCGGCTAACTACGTGCCAGCAGCCGCGGTAATACGTAGGGGGCAAGCGTTGTCCGGAGTTACTGGGCGTAAAGGGCGCGTAGGCGGCCCAGGAAGTCCCCGGTGAAATCTCCCGGCTCAACCGGGAGCCGCCCGGGGATACTCCTGGACTTGAGGACGGCAGAGGAGGGTGGAATTCCCGGTGTAGTGGTGAAATGCGTAGATATCGGGAGGAACACCAGTGGCGAAGGCGGCCCTCTGGGCTGTACCTGACGCTGAGGCGCGAAAGCGTGGGGAGCGA
>b084d1e2478c85bb56a95f93e0e7bee0
TGGGGAATATTGGACAATGGGCGAAAGCCTGATCCAGCAATGCCGCGTGTGTGAAGAAGGCCTGCGGGTTGTAAAGCACTTTCAGCAGGGAAGAAACGCCGGGGACGAATAATCCCGCGGTACTGACGTTACCTGCACAAGAAGCACCGGCTAACTCCGTGCCAGCAGCCGCGGTAATACGGAGGGTGCGAGCGTTAATCGGAATTACTGGGCGTAAAGCGCGCGCAGGCGGTTGGGTAAGTCAGATGTGAAATCCCCGGGCTTAACCTGGGAATTGCATTTGATACTGCCCGACTAGAGTATGGGAGAGGGAAGTGGAATCTCCGGTGTAGCGGTGAAATGCGTAGAGATCGGAGGGAACACCAGTGGCGAAGGCGGCTTCCTGGCCCAATACTGACGC
>6f2691fdca33de1439d696b59e4a92ef
TGGGGAATATTGCGCAATGGTCGAAAGACTGACGCAGCGACGCCGCGTGTGGGAGGAAGCCTTTCGGGGTGTAAACCACTGTCAGGTGGGAAGAAACACGCACGTCCAAACAGGGCGTGCGCTTGACGGTACCACCAGAGGAAGCGCCGGCTAACTCCGTGCCAGCAGCCGCGGTAAGACGGAGGGCGCGAGCGTTGTTCGGAATTACTGGGCGTAAAGCGCGGGCAGGTGGTCCGTTAAGTCTTTTGTGAAACTCCGGGGCTCAACTCCGGACATGCGTAAGATACTGGCGGACTAGAGACCGGTAGAGGCCAGTGGAATTCCTGGTGTAGCGGTGGAATGTGTAGATATCAGGAAGAACACCGGTGGCGAAGGCGGCTGGCTGGGCCGTGTCTGACAC
>ed8b5f47522e6855db4eb31cde68f227
CAGGGAATCTTGGGCAATGGGCGAAAGCCTGACCCAGCGACGTCGCGTGGGGGATGAAGGCCCTAGGGTTGTAAACCCCTTTTCCCAGGGAAGAGAGAGGACGGTACTTGGGGAATAAGCCCCGGCTAACTACGTGCCAGCAGCCGCGGTAATACGTAGGGGGCAAGCGTTACCCGGAATTACTGGGCGTAAAGAGCGCGTAGGCGGCTAGGTAAGTCTCTTGTGAAAGCTCCCGGCTTAACTGGGAGAGGTCAAGAGATACTACTTGGCTAGAGGGCAGTAGAGGAAGGCGGAATTCCCGGTGTAGCGGTGAAATGCGTAGATATCGGGAGGAACACCAGTGGCGAAGGCGGCCTTCTGGGCTGTGCCTGACGCTGAGGCGCGAGAGCGTGGGGAGCAA
>506a9aa26ba7555f6aaf07448b007d7d
TGGGGAATTTTCCGCAATGGGCGCAAGCCTGACGGAGCAACGCCGCGTGAGGGATGGAGGCCTTTGGGCTGTAAACCTCTTTTCTCAAGGAAGAAGATCTGACGGTACTTGAGGAATAAGCCACGGCTAATTCCGTGCCAGCAGCCGCGGTAATACGGGAGTGGCAAGCGTTATCCGGAATTATTGGGCGTAAAGCGTCCGCAGGCGGCCGTTTAAGTCTGTTGTTAAATCGTGGAGCTCAACTCCATCACGGCAATGGAAACTGTTCGGCTTGAGTATGGTAGGGGCAGAGGGAATTTCCGGTGTAGCGGTGAAATGCGTAGATATCGGGAAGAACACCAGTGGCGAAAGCGCTCTGCTGGGCCATTACTGACGCTCATGGACGAAAGCCAGGGGAGCG
>1109c07804f1d5f9cd8eeb0daf22d1e5
CAGGGAATTTTGGGCAATGGGCGAAAGCCTGACCCAGCGACGTCGCGTGGGGGAAGAAGGCCTTAGGGCTGTAAACCCCTTTTCCCGGGGAAGAGAAAGGACGGTACCCGGGGAATAAGCTCCGGCTAACTACGTGCCAGCAGCCGCGGTAATACGTAGGGAGCAAGCGTTACCCGGAATTACTGGGCGTAAAGAGCGCGTAGGCGGCTTGGTAAGTCTCTTGTGAAAGCTCCCGGCTCAACTGGGAGAGGTCAAGGGATACTGCCTCGCTTGAGGACGGTAGAGGAAAGCGGAATTCCCGGTGTAGCGGTGAAATGCGTAGATATCGGGAGGAACACCAGTGGCGAAGGCGGCTTTCTGGGCCGTGCCTGACGCTGAGGCGCGAGAGCGTGGGGAGCAA
>3220a7d16605a9ff7539e41f5a8c8475
CAGGGAATATTGCACAATGGGCGAAAGCCTGATGCAGCGACGCCGCGTGAGGGATGAAGGCTCTCGAGTTGTAAACCTCTTTCAGTAGGGACGAAGCGAAAGTGACGGTACCTACAGAAGAAGCCCCGGCCAACTACGTGCCAGCAGCCGCGGTAATACGTAGGGGGCAAGCGTTGTCCGGATTTATTGGGCGTAAAGAGCTCGTAGGCGGCTTAGCAAGTCGGTCGTGAAATACCGAGGCTCAACCTCGGAATGCCGGTCGAAACTGCTATGGCTAGGGTCCGGTAGAGGAGAGTGGAATTCCCGGTGTAGCGGTGAAATGCGCAGATATCGGGAGGAACACCAGTAGCGAAGGCGGCTCTCTGGGCCGGTACCGACGCTGAGGAGCGAAAGCGTGGGG
>2db6de4d4d48dbdc7a84e21c0fde5a93
GAGGGAATATTGCGCAATGGGCGAAAGCCTGACGCAGCAACGCCGCGTGGGGGATGAAGGCTTTCGGGTTGTAAACCCCTTTCAGCAGGGACGAAAATGACGGTACCTGCAGAAGAAGCCCCGGCCAACTACGTGCCAGCAGCCGCGGTAACACGTAGGGGGCAAGCGTTGTCCGGATTTATTGGGCGTAAAGAGCTCGTAGGCGGTTGCGTAAGTCGGATGTGAAAACTCAGGGCTCAACCCGGAGACGCCATCCGATACTGCGGTGACTAGAGTCCGGTAGGGGAGCATGGAATTCCTGGTGTAGCGGTGAAATGCGCAGATATCAGGAGGAACACCAGTAGCGAAGGCGGTGCTCTGGGCCGGTACTGACGCTGAGGAGCGAAAGCGTGGGTAGCGA
>b2ede26546712666be8c91ff5c9396fa
CGAGGAATCTTGCGCAATGGGCGAAAGCCTGACGCAGCAACGCCGCGTGGGTGATGAAGGCCTTCGGGTTGTAAATCCCTTTTGCCGGGGAAGAACTTTGACGGTACCCGGCGAATAAGCCACGGCTAACTACGTGCCAGCAGCCGCGGTAAGACGTAGGTGGCAAGCGTTATCCGGATTTACTGGGCGTAAAGCGTACGTAGGCGGCGCTGCAAGTCTGCCGTGAAATCTCCCGGCTCAACCGGGAGCGGCCGGTGGAAACTGCAACGCTGGAGGGGCGTAGAGGCAAGCGGAATTCCCGGAGTAGTGGTGGAATGCGTAGATACCGGGAGGAACACCAGTGGCGAAAGCGGCTTGCCAGACGCATCCTGACGCTGAGGTACGAAAGCGTGGGTAGCGA
>01a76746870c09961cba246214e82533
TGGGGAATATTGCGCAATGGGCGAAAGCCTGACGCAGCAACGCCGCGTGGGGGATGACGGCCTTCGGGTTGTAAACCCCTTTCAGCAGGGACGAAAATGACGGTACCTGCAGAAGAAGCCCCGGCCAACTACGTGCCAGCAGCCGCGGTAACACGTAGGGGGCGAGCGTTGTCCGGATTTATTGGGCGTAAAGAGCTCGTAGGCGGTTGCGTAAGTCGGATGTGAAAACTCAGGGCTCAACCCGGAGACGCCATCCGATACTGCGCTGACTCGAGTCCGGTAGGGGAGCATGGAATTCCTGGTGTAGCGGTGAAATGCGCAGATATCAGGAGGAACACCAGTGGCGAAGGCGGTGCTCTGGGCCGGTACTGACGCTGAGGAGCGAAAGCGTGGGTAGCAA
>706640a4d8d95cf513cbca37dca89ffc
TGGGGAATATTGCGCAATGGGCGAAAGCCTGACGCAGCCATGCCGCGTGTGTGAAGAAGGCCTTCGGGTTGTAAAGCACTTTCAATTGGGAGGAAAGGTTCACGGCTAATACCCGTGAGCTGTGACGTTACCTTTAGAAGAAGCACCGGCTAACTCCGTGCCAGCAGCCGCGGTAATACGGAGGGTGCGAGCGTTAATCGGAATTACTGGGCGTAAAGCGCGCGTAGGTGGTCTGTTAAGTCGGATGTGAAAGCCCCGGGCTCAACCTGGGAACTGCATCCGATACTGGCAGACTAGAGTGCGGGAGAGGGAGGTAGAATTCCACGTGTAGCGGTGAAATGCGTAGATATGTGGAGGAATACCAGTGGCGAAGGCGGCCTCCTGGCTCGACACTGACACT
>111aa08ccfaadf653e2b8e666e88e090
TGGGGAATTTTCCGCAATGGGCGAAAGCCTGACGGAGCAATACCGCGTGAGGGATGACGGCCTATGGGTTGTAAACCTCTTTTTTCAGGGAGGAATCAATGACGTGTACCTGAAGAATAAGCATCGGCTAACTCCGTGCCAGCAGCCGCGGTAAGACGGAGGATGCAAGTGTTATCCGGAATCACTGGGCGTAAAGCGTCTGTAGGTGGTCCAATAAGTCAACTGTTAAATCTTGAGGCTCAACCTCAAAATCGCAGTCGAAACTATTAGACTAGAGTATAGTAGGGGTAAAGGGAATTTCCAGTGGAGCGGTGAAATGCGTAGAGATTGGAAAGAACACCGATGGCGAAGGCACTTTACTGGGCTATTACTAACACTCAGAGACGAAAGCTAGGGTAGC
>6f73b146aa40b6e705dc7f80f29e58b0
GCGCGAAAACTTCACACTGCAGGAAACTGTGATGAGGGAACTCCAAGTGCTATCACTATGTGGTAGCTTTTCTTAACTATTAATCGGTTTTGGAATAAGGGCTGGGAAAGACCGGTGCCAGCCGCCGCGGTAATACCGGCAGCTCAAGTGGTCGTCGCTTTTATTGGGCCTAAAACGTCCGTAGCCTGTTTGGTAAATCTGTGGGTAAATCAACCAGCTTAACTGGTTGAATTCTGCAGAGACTGCCAGACTAGGGACCGGGAGAGGTGTGGGGTACTCTAGGGGTAGGGGTAAAATCCTGTCATCCTTAGAGGACCACCAGTTGCGAAGGCGCCACACTGGAACGGATCCGACGGTCAGGGACGAAGCCTAGGGGCACGAACCGGATTAGATACCCCTG
>c2f7ef8dd86b0c5848a04eea8f864f6e
CGAGGAATCTTGCGCAATGGGCGAAAGCCTGACGCAGCAACGCCGCGTGGGTGAAGAAGGCCCTCGGGTCGTAAAGCCCTTTTGCCGGGGAAGAACCCTGACGGTACCCGGCGAATAAGCCACGGCTAACTACGTGCCAGCAGCCGCGGTAATACGTAGGTGGCGAGCGTTATCCGGATTTACTGGGCGTAAAGCGTACGTAGGCGGTTCGGCAAGTCTGTCGTGAAATCTCCCGGCTTAACTGGGAGGGGTCGATGGAAACTGCCGGACTTGAGGGACGTAGAGGTGAGCGGAATTCCCGGTGTAGTGGTGAAATGCGTAGATATCGGGAGGAACACCAGTGGCGAAAGCGGCTCACCAGGCGTCACCTGACGCTGAGGTACGAAAGCGTGGGGAGCGA
>1c6090f991e46cc4b88959d47fcaac47
CAGGGAATCTTGCGCAATGGGCGAAAGCCTGACGCAGCGACACCGCGTGGGGGAAGAAGGCTTTAGGGTTGTAAACCCCTTTTCTGTGGGAAGAGATAGGACGGTACCACAGGAATAAGCATCGGCTAACTACGTGCCAGCAGCCGCGGTAATACGTAGGATGCAAGCGTTGTCCGGATTTACTGGGCGTAAAGGGTGTGTAGGCGGCATGTTAAGTCTCATGTGAAATCTCCCGGCTCAACTGGGAGCGGTCATGGGAAACTGGCAAGCTCGAGGACAGCAGAGGAAAGCGGAATTCCGGGAGTAGTGGTGGAATGCGTAGATACCCGGAGGAACACCAGAGGCGAAGGCGGCTTTCTGGGCTGTACCTGACGCTGAGACACGAAAGCGTGGGGAGCAA
>84d0602ee057944e2b273bb1afe0c490
TCGCGAAACCTTGACAATGCGGGAAACCGTGATCAGGGGACTCCAAGTGCCAGGAGTAAGATCCTGTGCTTTTCTTCTCTCTTCAAAGGATTAGGAATAAGAGGTGGGTAAGGACGGTGCCAGCCGCCGCGGTAATACCGGCGCCTCGAGTGGTAGTCGATTTTATTGGGCCTAAAACGTCCGTCGCCGGTCTGGTGCATTCGTGGGTAAATCAACCCGCTCAACGGGTTGAATTCTGCGAGCACGGCCAGACTAGGGACCGGGAGAGGTGTGGGGTACGCTCGGGGTAGGGGTAAAATCCTGTCATCCCGAGCGGACCACCTGTTGCGAAGGCGCCACACTAGAACGGATCCGACGGTCAGGGACGAAGCCTAGGGGCACGAACCGGATTAGATACCCC
>3cff352e708e082ab7323082cfd70756
CAGGGAATCTTGGGCAATGGGCGAAAGCCTGACCCAGCGACGTCGCGTGGGGGACGAAGGCCTTAGGGTTGTAAACCCCTTTTCCGAGGGAAGAGAAAGGACGGTACCTCGGGAATAAGCCCCGGCTAACTACGTGCCAGCAGCCGCGGTAATACGTAGGGGGCAAGCGTTACCCGGAATCACTGGGCGTAAAGTGCGCGTAGGCGGTTGGATAAGTCTCTTGTGAAAGCTCCCGGCTCAACTGGGAGAGGTCAAGGGATACTATTCGACTGGAGGACAGCAGAGGTAAGCAGAATTCCCGGTGTAGCGGTGGAATGCGTAGATATCGGGAGGAACACCAGTGGCGAAAGCGGCTTACTGGGCTGTAGCTGACGCTGAGGCGCGAGAGCGTGGGGAGCAA
>f35891c2bc865c18971859b084ed0c83
TGGGGAATATTGGACAATGGGCGAAAGCCTGATCCAGCAATGCCGCGTGTGTGAAGAAGGCCTTCGGGTTGTAAAGCACTTTCAGTGGGGAAGAAAAGCAGAGGGCCAATACCTCTCTGTGCTGACGTTACCCACAGAAGAAGCACCGGCTAACTCCGTGCCAGCAGCCGCGGTAATACGGAGGGTGCGAGCGTTAATCAGAATTACTGGGCGTAAAGGGCGAGTAGGTGGTTCGGTCAGTCGGATGTGAAATCCCCGGGCTCAACTTGGGAATTGCATTCGATACTGCCGGGCTTGAGTGTGGTAGAGGGAAGCGGAATTCCGGGTGTAGCGGTGAAATGCGTAGATATCCGGAGGAACACCAGTGGCGAAGGCGGCTTCCTGGACCAACACTGACACT
>ce33207d411c38a4794aa6254ba1212f
TGGGGAATTTTGGACAATGGGGGCAACCCTGATCCAGCGACGCCGCGTGATCGATGAAGGCCTTCGGGTCGTAAAGATCTTTCAGCGGGAAATATGATGAAGGTACCCGCAGAAGCAGGAGCGGCTAACTACGTGCCAGCAGCCGCGGTAATACGTAGGCTCCAAGCGTTGTTCGGAATTACTGGGCGTAAAGCGAGTGTAGGCGGTTTGCCAAGTCGATTGTGAAATCTCCCGGCTCAACTGGGAGGGTGCGGTCGATACTGGCAAGCTAGAGTACGGAAGAGGAAGGTAGAATTCCTGGTGTAGCGGTGGAATGCGTAGATATCAGGAGGAATGCCAGAGGTGAAGACGGCCTTCTGGACCGTAACTGACGCTGAGACTCGAAAGCGTGGGGAGCAAA
>c00db6cdce0ba12417899bd1159227d6
CAGGGAATCTTGCGCAATGGGCGAAAGCCTGACGCAGCGACGCCGCGTGGGGGAAGAAGGCCTGCGGGTTGTAAACCCCTTTTCTCGGGGAAGAAGATCTGACGGTACCCGAGGAATAAGCCTCGGCTAACTACGTGCCAGCAGCCGCGGTAATACGTAGGAGGCGAGCGTTGTCCGGATTCACTGGGCGTAAAGGGAGAGCAGGTGGCCGCGTTAGTCCGTGGTGCAAGCTCCAGGCTCAACTTGGAGAGGTCTGCGGATACTGCGCGGCTTGAGGGCGGTAGAGGAGCACGGAATTCCTGGTGTAGTGGTGAAATGCGTAGATATCAGGAGGAACACCGGTGGCGAAAGCGGTGCTCTGGGCCGTCCCTGACACTCAGGCTCGAAAGCGTGGGGAGCA
>d1732fc4cb5233538e160ef216dedfec
CGAGGAATCTTGCGCAATGGGCGAAAGCCTGACGCAGCAACGCCGCGTGGGTGATGAAGGCCTTCGGGTTGTAAATCCCTTTTGTCGGGGAAGAACTTTGACGGTACCCGGCGAATAAGCCACGGCTAACTACGTGCCAGCAGCCGCGGTAAGACGTAGGTGGCGAGCGTTATCCGGATTTACTGGGCGTAAAGCGTACGTAGGCGGCGCCATCAGTCTGTCGTGAAATCTCTCGGCTCAACCGGGAGCGGCCGATGGAAACTGTGGCGCTGGAGGGGCGTAGAGGCAAGCGGAATTCCCGGAGTAGTGGTGGAATGCGTAGATACCGGGAGGAACACCAGTGGCGCAAGCGGCTTGCCAGACGCATCCTGACGCTGAGGTACGAAAGCGTGGGTAGCGA
>07f25a6ded65df0c0f0a6151af07fc73
CAAGGAATATTGGACAATGGGCGCAAGCCTGATCCAGCAACGCCGCGTGGAGGAAGAAGGCTTCGGTTGTAAACTCCTTTTGTGAGGGATGAGACAAGGACAGTACCTCACGAATAAGTCACGGCTAACTAGGTGCCAGCAGCCGCGGTAACACCTAGGTGACAAGCGTTATCCGGATTTACTGGGCGTAAAGGGCTCGCAGACGGCAGTTCAAGTCCGGCGTGAAATCTCCTGGCTTAACCAGGAGGGGTCGTCGGATACTGTGCTGCTAGAGGCAGTGAGAGGGGTGCGGAATTCTCGGTGGAGTGGTGGAATACGTAGATATCGAGAGGAACACCAGTGGCGAAAGCGGCGCCCTGGCACTGACCTGACGTTCATGAGCGAAAGCGTGGGGAGCGAA
>2203d055090ffae38d93981c6e97ac75
TAAGGGATATTGCACAATGGACGGAAGTCTGATGCAGCGACGCCGCGTGGGTGAAGAAGGTTTTCGGATCGTAAAGCCCTTTTCTATGTGACGAGGAAGGACGGTAGCATAGGAATAAGTGTCGGCTAACTACGTGCCAGCAGCCGCGGTAAAACGTAGGACACGAACGTTATCCGGAGTTACTGGGCGTAAAGCGCGCGTAGGCGGTTGGTTAAGTTACCTATGAAAGGTACCGGCTAAACTGGTATAGGTTGGGTGAAACTGGCTGACTAGAGAGAAATAGAGGGAAGTAGAATTCCGGGTGTAGTGGTGAAATGCGTAGATATCCGGAGGAATACCGGTGGCGAAGGCGGCTTCCTGGATTTCCACTGACGCTGATGCGCGAAAGCGTGGGTAGCGA
>e3b1898731ebb9279484f637a0ea1c49
TGGGGAATTTTCCGCAATGGGCGAAAGCCTGACGGAGCAATACCGCGTGAGGGATGACGGCCTATGGGTTGTAAACCTCTTTTTTCAGGGAGGAATAAAATGACGTGTACCTGAAGAATAAGCATCGGCTAACTCCGTGCCAGCAGCCGCGGTAAGACGGAGGATGCAAGTGTTATCCGGAATCACTGGGCGTAAAGCGTCTGTAGGTGGTCAAATAAGTCAACTGTTAAATCTTGAGGCTCAACCTCAAAATCGCAGTCGAAACTATTAGACTAGAGTATAGTAGGGGTAAAGGGAATTTCCAGTGGAGCGGTGAAATGCGTAGAGATTGGAAAGAACACCGATGGCGAAGGCACTTTACTGGGCTATTACTAACACTCAGAGACGAAAGCTAGGGTAG
>0ff54deaab416634dd3840669ec875b3
TGAGGAATTTTCCGCAATGGGCGAAAGCCTGACGGAGCAATACCGCGTGAAGGATTAAGGCCTATGGGTTGTAAACTTCTTTTCTCAGAGAAGAATTTTGACGGTATCTGAGGAATAAGCATCGGCTAACTCTGTGCCAGCAGCCGCGGTAAGACAGAGGATGCAAGCGTTATCCGGATTAATTGGGCGTAAAGCGTCTGTAGGTGGTTTATCAAGTTTTTTGTCAAAGATCGGGGCTTAACTCCGGGCAGGCAGAGAAAACTAGTAGACTTGAGTTCGGTAGGGGCAGAGGGAATTCCCGGTGGAGCGGTGAAATGCGTAGAGATCGGGAGGAACACCAAAGGCGAAGGCACTCTGCTGGGCCGCAACTGACACTGAGAGACGAAAGCGAGGGTAGCAA
>165ea51fb30e00c34c708df6d42819ca
CAGGGAATATTGCACAATGGGCGAAAGCCTGATGCAGCGACGCCGCGTGCGGGATGAAGGCCTTCGGGTTGTAAACCGCTTTCAGGAGGGACGAAAATGACGGTACCTCCAGAAGAAGGCCCGGCCAACTACGTGCCAGCAGCCGCGGTAATACGTAGGGGCCAAGCGTTGTCCGGATTTATTGGGCGTAAAGGGCTCGTAGGCGGTTTGACAAGTCGGTCGTGAAAACCCGGGGCTCAACCCCGGGACGCCGGTCGAAACTGTCATGACTAGGGTCCGGTAGAGGTGAGTGGAATTCTCAGTGTAGCGGTGAAATGCGCAGATATTGAGAGGAACACCAGTAGCGAAGGCGGCTCACTGGGCCGGTACCGACGCTGAGGAGCGAAAGCGTGGGGAGCAA
>607ccb22eb87339aa4d9a1b8013c4932
TGGGGAATATTGCACAATGGGCGCAAGCCTGATGCAGCAATGCCGCGTGTGTGAAGAAGGCCTGCGGGTTGTAAAGCACTTTCAGTAGTGAAGAAAAGCCAGGGGTTAATACCCTCCGGTCTTGACGTTAGCTACACAAGAAGCACCGGCTAACTCCGTGCCAGCAGCCGCGGTAATACGGAGGGTGCGAGCGTTAATCGGAATTACTGGGCGTAAAGCGCGCGTAGGCGGTTTGGTAAGTCGGATGTGAAATCCCCGGGCTTAACCTGGGAATTGCATTCGATACTGCCTGACTAGAATGTGATAGAGGTAAGTGGAATTCCCGGTGTAGCGGTGAAATGCGTAGATATCGGGAGGAACATCAGTGGCGAAGGCGGCTTACTGGATCAACATTGACGCT
>f4e210211367874623693d640aece40d
TGGGGAATCTTGGACAATGGGGGAAACCCTGATCCAGCCATGCCGCGTGATCGAGAAGGCTCTAGGGTTGTAAAGATCTTTCACCGGTGAAGATAATGACGGTAGCCGGAGAAGAAGCCCCGGCTAACTCCGTGCCAGCAGCCGCGGTAATACGGAGGGGGCTAGCGTTGTTCGGAATTACTGGGCGTAAAGCGCACGTAGGCGGATTGGTAAGTCGGCGGTGAAAGCCCGGGGCTCAACCCCGGAACTGCCCTCGATACTGCCAGTCTTGAGGCCGGAAGAGGCGAGTGGAATTCCGAGTGTAGAGGTGGAATTCGTAGATATTCGGAGGAACACCAGAGGCGAAGGCGGCTCGCTGGTCCGGTACTGACGCTGCAGTGCGAAAGCGTGGGTAGCAAAC
>c787a947bf4eef10d2074b5eb00cb6fa
TGAGGAATATTGGGCAATGGGCGCAAGCCTGACCCAGCCATGCCGCGTGCAGGAAGAATGCCCTATGGGTTGTAAACTGCTTTTATTTAGGAATAAACCCCTTTACGTGTAGAGGGCTGAATGTACTAAACGAATAAGCACCGGCTAACTCCGTGCCAGCAGCCGCGGTAATACGGAGGGTGCAAGCGTTATCCGGAATCATTGGGTTTAAAGGGTCCGCAGGCGGATGTATAAGTCAGTGGTGAAATCCTGCAGCTTAACTGCAGAACTGCCATTGATACTGTACATCTTGAATTCGGTCGAAGTGGGCGGAATGTGTAGTGTAGCGGTGAAATGCATAGATATTACACAGAACACCGATAGCGAAGGCAGCTCACTAGGCCTGGATTGACGCTCAGGG
>ff65be1b3409a4762f81e0470e71fe6a
TGAGGAATTTTCCGCAATGAGCGAAAGCTTGACGGAGCAATACCGCGTGGAGGACGAAGGCTCATGGGTCGTAAACTCCTTTTCTTAGGGAAGAATTTTGACGGTACCTAAGGAATAAGCATCGGCTAATTCCGTGCCAGCAGCCGCGGTAAGACGGGAGATGCAAGCGTTATTCGGATTTATTGGGCGTAAAGGGTCTGTAGGTTGTTGGTTAAGTCTATGGTCAAATTCCGAAGCTCAACTTCGGGCCGGCACTAGAAACTAATCAACTTGAGTACGTTAGAGGCAGGGGGAATTCCCAGTGTAGCGGTGAAATGCGTAGATATTGGGAGGAACATCAATGGCGAAGGCACCCTGCTAGGCCGATACTGACACTGAAAGACGAAAGCTAGGGGAGCAA
>4ef3cee5cfef673da338b43440103d8e
TAGGGAATATTGCGCAATGGTCGAAAGACTGACGCAGCGACGCCGCGTGTGGGAGGAAGCCTTTCGGGGTGTAAACCACTGTCAGGTGGGAAGAATCACGCTCGTCCAAACAGGGCGGGCGTCTGACGGTACCATCAGAGGAAGCGCCGGCTAACTCCGTGCCAGCAGCCGCGGTAAGACGGAGGGCGCAAGCGTTGTTCGGAATTACTGGGCGTAAAGCGCGGGCAGGTGGTTCGTTAAGTCTTTTGTGAAACTCCGGGGCTCAACTCCGGACATGCAGATGATACTGGCGGACTAGAGACCGGTAGAGGCTAGCGGAATTCCTGGTGTAGCGGTGGAATGTGTAGATATCAGGAAGAACACCAGTGGCGAAGGCGGCTAGCTGGGCCGTGTCTGACAC
>c9ff48ec8a6d7e0111add049f70c9845
GCGCGAAAACTTGGCAATGCGAGAAATCGTGACCAGGGAACTCCAAGTGCGTAGGGTAAGACCTACGCTTTTCTTGACTCTTCAAAGGTCTTGGAATAAGGGGTGGGTAAGGACGGTGCCAGCCGCCGCGGTAATACCGGCGCCTCAAGTGGTAGTCGCTTTTATTGGGCCTAAAACGTCCGTAGCCGGTCTGGTGCATTCGTGGGTAAATCAACCCGCTCAACGGGTTGAATTCTGCGAGCACGGCCAGACTTGGGACCGGGAGAGGTGTGGGGTACTCTCAGGGTAGGGGTAAAATCCTGTCATCCTGAGAGGACCACCTGTTGCGAAGGCGCCACACTAGAACGGATCCGACGGTCAGGGACGAAACCTAGGGGCACGAACCGGATTAGATACCCCA
>392f0605ab0504d97cec2420960f1558
TAAGGGATATTGCACAATGGACGGAAGTCTGATGCAGCGACGCCGCGTGGGTGAAGAAGGTTTTCGGATCGTAAAGCCCTTTTCTATGTGACGAGAGAGGACGGTAGCATAGGAATAAGTGTCGGCTAACTACGTGCCAGCAGCCGCGGTAAAACGTAGGACACGAACGTTATCCGGAGTTACTGGGCGTAAAGCGCGCGTAGGCGGTTGGTTAAGTTACCTATGAAAGGTACCGGCTAAACTGGTATAGGTTGGGTGAAACTGGCTGACTAGAGAGAAATAGAGGGAAGTAGAATTCCGGGTGTAGTGGTGAAATGCGTAGATATCCGGAGGAATACCGGTGGCGAAGGCGGCTTCCTGGATTTCCACTGACGCTGATGCGCGAAAGCGTGGGTAGCGA
>9bea8cfdf9b9dd9b03bc82499e6ad449
TGGGGAATATTGGACAATGGGGGAAACCTTGATCCAGCGACGCCGCGTGGGTGATGAAGGCTTTCGGGTCGTAAAGCCCTGTCAGGAGGAAAGAACGTTCTTATAGCGAATAGCTATAGGAAGTGACGGTACCTCCAAAGGAAGCACCGGCCAACTCCGTGCCAGCAGCCGCGGTAAGACGGAGGGTGCGAGCGTTGCTCGGAATCACTGGGCGTAAAGGGTGCGTAGGCGGTCCTTCAAGTCTGACGTGAAAGCCCAGGGCTCACCCCTGGAAGTGCGTCAGAAACTGATGGACTTGAGTACCGGAGGGGAGAGTGGAATTCCCGGTGTAGCGGTGAAATGCGTAGATATCGGGAGGAATACCGGTGGCGAAAGCGACTCTCTGGACGGTTACTGACGC
>4c6a7c79e6c994b87108b9e353ce62b5
TGGGGAATATTGGACAATGGGCGCAAGCCTGATCCAGCAATGCCGCGTGTGTGAAGAAGGCCTGCGGGTTGTAAAGCACTTTCAGTAGAGAAGAAAAGCCTACGGTTAATACCCGTGAGTCTTGACGTAACCTACAGAAGAAGCACCGGCTAACTCCGTGCCAGCAGCCGCGGTAATACGGAGGGTGCGAGCGTTAATCGGAATTACTGGGCGTAAAGCGCGCGTAGGCGGCTTTGTAAGTCGGATGTGAAAGCCCAGGGCTTAACCTTGGAATTGCATTCGATACTGCAGAACTAGAGTATGGTAGAGGGAAGTGGAATTTCCGGTGTAGCGGTGAAATGCGTAGATATCGGAAGGAACACCAGTGGCGAAGGCGACTTCCTGGGCCAATACTGACGCT
>a3adcba7b1005b6236c6cbe8fe35b8f8
TACGGAATATTGCGCAATGGGCGAAAGCCTGACGCAGCAACGCCGCGTGAAGGATGAAGGCCTTCGGGTCGTAAACTTCTGTCAGGCGGGACGAAAGAGCGGCGGCGAACAACCGCCGTTTCCTGACGGTACCGCCGGAGGAAGCCCCGGCTAACTCCGTGCCAGCAGCCGCGGTAATACGGAGGGGGCAAGCGTTATTCGGAATTATTGGGCGTAAAGGGCGTGTAGGCGGCTTGATAAGCCAAAGGTGAAATCCCTCAGCTCAACTGAGGAACTGCCTTTGGAACTGTCTCGCTAGAGGCCAGGAGAGGGTAGCGGAATTCCCAGTGTAGCGGTGAAATGCGTAGATATTGGGAGGAACACCAGTGGCGAAGGCGGCTACCTGGACTGGTACTGACGC
>8a389b9845c1ea46415774d2be4d92c2
TGAGGAATATTGGTCAATGGAGGAAACTCTGAACCAGCCATGCCGCGTGAAGGATGACGGCCCTATGGGTTGTAAACTTCTTTTATATGGGAAGAAACTTATCTACGTGTAGATAACTGACGGTACCATACGAATAAGGATCGGCTAACTCCGTGCCAGCAGCCGCGGTAATACGGAGGATCCAAGCGTTATCCGGATTCATTGGGTTTAAAGGGTCCGTAGGCGGATTTTTAAGTCAGTGGTGAAAGCCGGCAGCTCAACTGTCGAACTGCCATTGATACTGGAAATCTTGAGTACAAATGAAGTAGGCGGAATGAGTCATGTAGCGGTGAAATGCATAGATATGACTCAGAACACCGATTGCGAAGGCAGCTTACTAACATGTAACTGACGCTGAGGG
>802cf85ca810431d540b5cf3848b4816
TGGGGAATATTGGACAATGGGGGAAACCCTGATCCAGCAATGCCGCGTGAGTGATGAAGGCCTTAGGGTTGTAAAACTCTTTCAGAAGTGAAGATGATGACGGTAACTTCAGAAGAAGCTCCGGCTAACTCCGTGCCAGCAGCCGCGGTAATACGGAGGGAGCTAGCGTTGTTCGGAATTACTGGGCGTAAAGGGCGTGTAGGCTGTTAGGTAAGTCAGAGGTGAAATCCCTAAGCTCAACTTAGGAACTGCCTTTGATACTATCTTACTAGAGATCGAGAGAAGTTGGCGGAATTCCAAGTGTAGAGGTGAAATTCGTAGATATTTGGAAGAACACCAGTGGCGAAAGCGGCCAACTGGCTCGTATCTGACGCTGAGACGCGAAAGCGTGGGTAGCAAA
>f077554b7da1a19964c672b614289444
GCGCGAAAACTTCACACTGCAGGAAACTGTGATGAGGGAACTCCTAGTGCATGCACTATGTGTATGTAGATCCTACTCTTAACAAGTAGAGGGAAAGGGCTGGGAAAGACCGGTGCCAGCCGCCGCGGTAATACCGGCAGCTCAAGTGGTCGTCGCTTTTATTGGGCCTAAAACGTCCGTAGCCTGTTTGGTAAATCTGTGGGTAAATCAATCCGCTCAACGGATTGAATTCTGCAGAGACTGCCAGACTAGGGACCGGGAGAGGTGTGGGGTACTCGAGGGGTAGGGGTAAAATCCTGTCATCCTTCGAGGACCACCAGTTGCGAAGGCGCCACACTGGAACGGATCCGACGGTCAGGGACGAAGCCTAGGGGCACGAACCGGATTAGATACCCGGGTA
>c8c43e87d774b90674dc1ed9b6f39902
TGGGGAATCTTGGGCAATGGGCGCAAGCCTGACCCAGCAACGCCGCGTGGGTGATGAAGGCCTTCGGGTCGTAAAGCCCTGTCAGAGGGAACGAATGCTCTCGGGACGAATAATCCCGGGAAGTGACGGTACCCTCAGAGGAAGCACCGGCTAACTCCGTGCCAGCAGCCGCGGTAAGACGGAGGGTGCTAGCGTTGTTCGGAATTACTGGGCGTAAAGCGCGTGTAGGCGGTTCGGTAAGTTGAGTGTGAAAGCCCTCGGCCCAACCGAGGAAGTGCACTCAAAACTGCCGAGCTTGAGTTCGGAAGAGGGGGGTGGAATTCCAGGTGTAGCGGTGAAATGCGTAGATATCTGGAGGAACACCAGTGGCGAAGGCGACCCCCTGGTCCGCGACTGACGC
>b8bb6917b82b585ba343c4ae7aaefd4e
CGAGGGATCTTGGGCAATGGGCGAAAGCCTGACCCAGCGACGCCGCGTGGGGGAAGAAGGCCCTCGGGTCGTAAACCCCTTTTCCGGGGGAAGAGCAAGGACGGTACCCCGGGAATAAGCCCCGGCCAACTACGTGCCAGCAGCCGCGGTAAGACGTAGGGGGCAAGCGTTACCCGGAATCACTGGGCGTAAAGGGGATGCAGGCGGCAGGGTTAGTCGTCCGAGAAAGGTCTCGGCTCAACTGAGACAGCACGGGCGATACGGCCCCGCTTGAGACCAGCAGAGGCGGGTGGAATTCCCGGTGGAGCGGTGACATGCGTAGAGATCGGGAGGAACACCAGTGGCGAAGGCGGCCCGCTGGGCTGGTTCTGACGCTGAGCTCCGAAAGCGTGGGGAGCGA
>4f52a4f9d6b51780318246626b120bce
CAGGGGATCTTGGGCAATGGGCGAAAGCCTGACCCAGCGACGCCGCGTGGGGGACGAAGGCCTTTGGGTCGTAAACCCCTTTTCCAGGGGACGATAATGACGGTACCCTGGGAATAAGCCCCGGCTAACTACGTGCCAGCAGCCGCGGTAAAACGTAGGGGGCTAGCGTTACCCGGAATTACTGGGCGTAAAGGGCATGTAGGCGGCTCGGTCCGTCGTCGGTGAAAGGCCCCGGCTTAACCGGGGAGCTGCTGACGATACCGCCGGGCTAGAGGGCAGCAGAGGTGAGCGGAATTCCCGGCGTAGCGTTGATATGCGTAGAGTTCGGGAGGAACACCAGTGGCGAAGGCGGCTCACTGGGCTGTACCTGACGCTCAGGTGCGAAAGCGTGGGGAGCAAA
>706d57d0485cd92e256bbc12887a65d1
TGGGGAATTTTCCGCAATGGGCGAAAGCCTGACGGAGCAACGCCGCGTGAGGGATGAAGGCCTCTGGGCTGTAAACCTCTTTTCTCAAGGAAGAAGATCTGACGGTACTTGAGGAATAAGCCACGGCTAATTCCGTGCCAGCAGCCGCGGTAATACGGGAGTGGCAAGCGTTATCCGGAATTATTGGGCGTAAAGCGTCCGCAGGCGGCCCTTCAAGTCTGCTGTTAAAACGTGGAGCTTAACTCCATCATGGCAGTGGAAACTGTTGGGCTTGAGTGTGGTAGGGGCAGAGGGAATTCCCGGTGTAGCGGTGAAATGCGTAGATATCGGGAAGAACACCAGTGGCGAAGGCGCTCTGCTGGGCCATAACTGACGCTCATGGACGAAAGCCAGGGGAGCG
>d08a363a7d419eba157c9be42c265eaf
CGGGGAATCTTGCGCAATGGGCGAAAGCCTGACGCAGCGACGCCGCGTGAGGGAAGAAGGCCTGCGGGTTGTAAACCTCTTTTCGGGGGGAAGAACACTGACGGTACCCCCGGAATAAGCCTCGGCTAACTACGTGCCAGCAGCCGCGGTAATACGTAGGAGGCGAGCGTTGTCCGGATTCACTGGGCGTAAAGGGAGCGCAGGCGGCCGGGTCCGTCGGCGGTTTAATCTCCAGGCTCAACTTGGAGGGGCCCGCCGATACCACCCGGCTCGAGGGCGGTAGAGGAGTACGGAATTCCTGGTGTAGTGGTGAAATGCGTAGATATCAGGAGGAACACCGGAGGCGAAAGCGGTGCTCTGGGCCGACCCTGACGCTCATGCTCGAAAGCGTGGGGAGCAA
>c92d6e27e55b3d4187bf44ac5f4cea79
TAGGGAATATTGGACAATGGGGGAAACCCTGATCCAGCAATGCCGCGTGAGTGAAGAAGGCCTTAGGGTTGTAAAACTCTTTCATCAATGATGATAATGACATTAGTTGAAGAAGAAGCTCCGGCTAACTTCGTGCCAGCAGCCGCGGTAATACGAAGGGGGCTAGCGTTGTTCGGAATCACTGGGCGTAAAGCGTATGTAGGCGGATCAAAAAGTTAGATGTGAAATCCCTGGGCTCAACCCAGGAACTGCATTTAAAACTAGTGATCTAGAAATTGGTAAGGGTTAGTAGAATTTCCAGTGTAGAGGTGAAATTCGTAGATATTGGAAAGAATACCAGAAGCGAAGGCGACTAACTAGGCCATTTTTGACGCTGAGATACGAAAGCGTGGGTAGCAAA
>7cd9358775c47571c8cfa5807523fbc8
TAAGGAATTTTGGACAATGGGCGAAAGCCTGATCCAGCCATGCCGCGTGTGTGAAGAAGGCCTTAGGGTTGTAAAGCACTTTCAGGGGTGAAGAAAATCTCGGGGTTAATACCCCCGAGCCTTGACGTTAACCCCACAAGAAGCACCGGCTAACTCCGTGCCAGCAGCCGCGGTGATACGGAGGGTGCGAACGTTAATCGGAATTACTGGGCGTAAAGCGCGCGTAGGCGGTTTGCTAAGTGAGGTGTGAAAGCCCCGGGCTTAACCTGGGAACTGCATTTCAGACTGGCAGACTAGAGTTTGGTAGAGGAAGGTGGAATTCCCTGTGTAGCGGTGAAATGCGTAGATATAGGGAAGAATACCAGTGGCGAAGGCGGCCTTCTGGATCAAAACTGACGCT
>19da0956911ce2999ac7e90c4a182ff9
CAGGGAATTTTGGGCAATGGGCGAAAGCCTGACCCAGCGACGTCGCGTGGGGGATGAAGGCCTTAGGGCTGTAAACCCCTTTTCCCGGGGAAGAGAAAGGACGGTACCCGGGGAATAAGCTCCGGCTAACTACGTGCCAGCAGCCGCGGTAATACGTAGGGAGCAAGCGTTACCCGGAATTACTGGGCGTAAAGAGCGCGTAGGCGGCTTGGTAAGTCTTTTGTGAAAGCTCCCGGCTCAACTGGGAGAGGTCAAGGGATACTACCTCGCTTGAGGGCGGTAGAGGAAAGCGGAATTCCCGGTGTAGCGGTGAAATGCGTAGATATCGGGAGGAACACCAGTGGCGAAGGCGGCTTTCTGGGCCGTGCCTGACGCTGAGGCGCGAGAGCGTGGGGAGCAA
>7e660ae7e27459a914eadfeeffe9e8fe
TCGAGAATCATTGTCAATGCACGAAAGTGTGAACATGCGACGCCGCGTGGAGGAAGACGGCCTTCGGGTTGTAAACTCCTGTCAGCAGGGAGTAAGGATAGATTTCTTAATACGTTTTCTATTTGATAGTACCTGCAGAGGAAGTCACGGCTAACTCTGTGCCAGCAGCCGCGGTAATACAGAGGTGGCGAACGTTGTTCGGATTTACTGGGCGTAAAGGGTCCGCAGGCGGTCTTGTGTGTCGGATGTGAAAGCTCACGGCTCAACCGTGGAATTGCATTCGAAACTGCAAGACTAGAGTACTGGAGGGGAGAAGGGAACACTTGGTGTAGCGGTGAAATGCGTAGATATCAAGTGGAACACCGGAGGCGAAGGCGCTTCTCTGGACAGATACTGACGC
>6ca52c60f871ac944d0a7ed43dc09bb8
TAGGGAATATTGTGCAATGGGCGAAAGCCTGACACAGCCATGCCGCGTGTGTGAAGAAGGCCCTAGGGTTGTAAAGCACTTTCAGCGGAGAAGAAAAGCCCGGGGTCAATACCCCCAGGTCTTGACGTTACCCGCAGAAGAAGCACCGGCTAACTCCGTGCCAGCAGCCGCGGTAATACGGAGGGTGCGAACGTTAATCGGAATTACTGGGCGTAAAGGGCGCGTAGGCGGTTCGTTAAGTGAGATGTGAAATCCCCGGGCTCAACCTGGGAACTGCATTTCAAACTAGCGGACTAGAGTGTAGTAGAGGGAGGCGGAATTTCCTGTGTAGCGGTGGAATGCGTAGATATAGGAAGGAACACCAGTGGCGAAGGCGGCCTTCTGGACTAACACTGACGCT
>4062d4767e094777f608024f6f293011
CAGGGAATCTTGCGCAATGGGCGAAAGCCTGACGCAGCGACACCGCGTGGGGGAAGAAGGCCTCAGGGTTGTAAACCCCTTTTCTGGGGGAAGAGATAGGACGGTACCTCAGGAATAAGCATCGGCTAACTACGTGCCAGCAGCCGCGGTAATACGTAGGATGCAAGCGTTGTCCGGATTTACTGGGCGTAAAGGGTGTGTAGGCGGCATAGTAAGTCTCATGTGAAATCTCCCGGCTCAACTGGGAGGGGTCATGGGAAACTGCTAAGCTGGAGGGCAGCAGAGGAAAGCGGAATTCCGGGAGTAGTGGTGGAATGCGTAGATACCCGGAGGAACACCAGAGGCGAAGGCGGCTTTCTGGGCTGTACCTGACGCTGAGACACGAAAGCGTGGGGAGCAA
>39ab721f62f7a461f0831669b651ec42
TGGGGAATATTGGACAATGGGCGAAAGCCTGATCCAGCAATGCCGCGTGTGTGAAGAAGGCCCTCGGGTTGTAAAGCACTTTCAGTGGGGAAGAAAAGCAGAGGGCCAATACCCCTCTGTGCTGACGTTACCCACAGAAGAAGCACCGGCTAACTCCGTGCCAGCAGCCGCGGTAATACGGAGGGTGCGAGCGTTAATCAGAATTACTGGGCGTAAAGGGCGAGTAGGTGGTTCGGTCAGTCGGGTGTGAAAGCCCCGGGCTCAACCTGGGAATTGCATTCGATACTGCCGAGCTCGAGTGTGGTAGAGGGAAGCGGAATTCCGGGTGTAGCGGTGAAATGCGTAGATATCCGGAGGAACACCAGTGGCGAAGGCGGCTTCCTGGACCAACACTGACACT
>a1d3da717e0d63b62290c06ec1718d30
TGGGGAATATTGGACAATGGGCGAAAGCCTGATCCAGCAATGCCGCGTGTGTGAAGAAGGCCCTAGGGTTGTAAAGCACTTTCAATGGGGAAGAAAAGCAGGGTGCCAACACCACCCTGTCATGACGTTACCCATAGAAGAAGCACCGGCTAACTCCGTGCCAGCAGCCGCGGTAATACGGAGGGTGCGAGCGTTAATCGGAATTACTGGGCGTAAAGGGCGCGTAGGCGGCTCGATAAGTTGGATGTGAAAGCCCCGGGCTCAACCTGGGAATTGCGTTCAATACTGTCGGGCTGGAGTGTGGTAGAGGGAAGTGGAATTCCCGGTGTAGCGGTGAAATGCGTAGATATCGGGAGGAACACCAGTGGCGAAGGCGGCTTCCTGGACCAACACTGACGCT
>d99e08f2d8ca10e81f3ff168542c6596
TGGGGAATATTTGACAATGGGGGAAACCCTGATCAAGCGATGCCGCGTGATTGAAGAAGGCCTTCGGGTTGTAAAGATCTTTCGTTGAGGGAGAAAAAACGGGTCCGAACAAGGCCCGTCCATGACATACTCAAAAAAGAAGGACCGGCAAACTACGTGCCAGCAGCCGCGGTAAAACGTAGGGTCCGAGCGTTAATCGGAATTACTGGGCGTAAAGCGTACGTAGGCGGTTGCCTAAGTCAGATGTGAAATCCCCGGGCTCAACCTGGGAACTGCGTTTGATACTGGGTGGCTAGAGATAGACAGAGGAAAGTAGAATTCTCGCAAGTAGTGGTGAAATGCGTAGATATGCGGAGGAATACTCGTGGCGAAGGCGGCTTTCTGGGTCATATCTGACGCT
>dbf29c2e4e2d038170fd016fc36295c1
TAGGGAATATTGGACAATGGGCGCAAGCCTGATCCAGCAATGCCGCGTGTGTGAAGAAGGCCTGCGGGTTGTAAAGCACTTTCAGTGGGGAAGACAAACTCGAGGCTAATACCCTCGGGTCTCGACGTTACCCACAGAAGAAGCACCGGCCAACTCCGTGCCAGCAGCCGCGGTAATACGGAGGGTGCGAGCGTTAATCGGAATTACTGGGCGTAAAGCGCACGCAGGTGGCTGGGTCAGTCGGTTGTGAAATCCCCGGGCTTAACCTGGGAATTGCGATCGAAACTGCCCGGCTAGAGTATGGGAGAGGGAAGTGGAATTCCCGGTGTAGCGGTGAAATGCATAGATATCGGGAGGAACACCAGTGGCGAAGGCGGCTTCCTGGCCCAATACTGACACT
>d83cbe1aff58e0e0696b221809043ac2
TCGCGAAACCTTGACAATGCGGGAAACCGTGATCAGGGGACTCCAAGTGCCAGGAGTAAGATCCTGTGCTTTTCTTCTCTCTTCAAAGGATTAGGAATAAGAGGTGGGTAAGGACGGTGCCAGCCGCCGCGGTAATACCGGCGCCTCGAGTGGTAGTCGATTTTATTGGGCCTAAAACGTCCGTCGCCGGTCTGGTGCATTCGTGGGTAAATCAACCCGCTCAACGGGTTGAATTCTGCGAGCACGGCCAGACTAGGGACCGGGAGAGGTGTGGGGTACGCTCGGGGTAGGGGTAAAATCCTGTCATCCCGAGCGGACCACCTGTTGCGAAGGCGCCACACTAGAACGGATCCGACGGTCAGGGACGAAGCCTAGGGGCACGAACCGGATTAGATACCCG
>96ee5e6746dc751033dab7ff8c251f2f
CAGGGAATCTTGGGCAATGGGCGAAAGCCTGACCCAGCGACGTCGCGTGGGGGACGAAGGCCTTCGGGTTGTAAACCCCTTTTCCGAGGGAAGAGAAAGGACGGTACCTCGGGAATAAGCCCCGGCTAACTACGTGCCAGCAGCCGCGGTAATACGTAGGGGGCAAGCGTTACCCGGAATCACTGGGCGTAAAGTGCGCGTAGGCGGTTGGATAAGTCTCTTGTGAAAGCTCCCGGCTCAACTGGGAGAGGTCAAGGGATACTATTTGACTAGAGGACAGCAGAGGTAAGCAGAATTCCCGGTGTAGCGGTGGAATGCGTAGATATCGGGAGGAACACCAGTGGCGAAAGCGGCTTACTGGGCTGTATCTGACGCTGAGGCGCGAGAGCGTGGGGAGCAA
>7106d5f27b3ff3095ce3651f9a19f9e7
TGGGGAATCTTGCGCAATGGGCGAAAGCCTGACGCAGCCACGCCGCGTGGGGGACGAAGGCCCTCGGGTTGTAAACCCCTTTCAGCAGGGACGAAAATGACGGTACCTGCAGAAGAAGCTCCGGCCAACTACGTGCCAGCAGCCGCGGTAACACGTAGGGAGCGAGCGTTGTCCGGATTCATTGGGCGTAAAGGGCTCGTAGGCGGTTTGGTAAGTCAGGTGTGAAAGCTCAGGGCTCAACTCTGAGAAGCCATCTGATACTGCCATGACTAGAGTTCGGTAGAGGAGCGTGGAATTTCCGGTGTAGCGGTGAAATGCTCAGATATCGGGAGGAACACCAGCAGCGAAGGCGGCGCTCTGGGCCGAAACTGACGCTGAGGAGCGAAAGCGTGGGTAGCAA
>24d336d1a8ceb098ece1ecaf5374f7aa
CAGGGAATCTTGGGCAATGGGCGAAAGCCTGACCCAGCGACGTCGCGTGGGGGACGAAGGCCTTAGGGTTGTAAACCCCTTTTCCGAGGGAAGATACCAGACGGTACCTCGGGAATAAGCCCCGGCTAACTACGTGCCAGCAGCCGCGGTAATACGTAGGGGGCGAGCGTTACCCGGATTTACTGGGCGTAAAGTGCGCGTAGGCGGTTGGATAAGTCTCTTGTGAAAGCTCCCGGCTCAACTGGGAGAGGTCAAGGGATACTATTCGACTAGAGGACAGCAGAGGTAAGCAGAATTCCCGGTGTAGCGGTGGAATGCGTAGATATCGGGAGGAATACCAGTGGCGAAAGCGGCTTACTGGGCTGTTGCTGACGCTGAGGCGCGAGAGCGTGGGGAGCAA
>b75c30cf57ec9046c6a4836f7d3039df
TGGGGAATCTTGGACAATGGGGGCAACCCTGATCCAGCCATGCCGCGTGAGTGAAGAAGGCCTTCGGGTTGTAAATCTCTTTCAACGACGAAGATGATGACGGTAGTCGTAGAAGAAGCCCCGGCTAACTCCGTGCCAGCAGCCGCGGTAATACGGAGGGGGCTAGCGTTGTTCGGAATTACTGGGCGTAAAGCGCGCGTAGGCGGATTGGTCAGTCAGGGGTGAAATCCCGGGGCTCAACCCCGGAATGGCCCTTGATACTGCCAGTCTGGAGTTCTGGAGAGGTGAGTGGAATTCCGAGTGTAGAGGTGAAATTCGTAGATATTCGGAGGAACACCAGTGGCGAAGGCGGCTCACTGGCCAGATACTGACGCTGAGGCGCGAAAGCGTGGGGAGCAAA
>9cc6bf5f8815a90314a74341bae07e5b
TGAGGAATTTTCCGCAATGGGCGAAAGCCTGACGGAGCAATACCGCGTGAGGGATGAAGGATTTTGGTCTGTAAACCTCTTTTCTCAAGAAAGAAGTTCTGACGGTACTTGAGGAATAAGCATCGGCTAACTCCGTGCCAGCAGCCGCGGTAATACGGGGGATGCAAGCGTTATCCGGATTTATTGGGCGTAAAGCGCCTGTAGGTTGTTTAATAAGTCTGTTGTTAAAGACTAGGGCTTAACCCTAGGAAAGCAATGGAAACTACTAGACTTGAGTATGATAGGGGTAGAGGGAATTTCTAGTGTAGCGGTGAAATGCGTAGATATTAGAAAGAACACCGGTGGCGAAGGCGCTCTACTGGATCATTACTGACACTCAGAGGCGAAAGCTAGGGTAGCA
>537ef68ddc5aaa1c5a03936d0783f240
CAGGGAATCTTGGGCAATGGGCGAAAGCCTGACCCAGCGACGTCGCGTGGGGGACGAAGGCCTTAGGGTTGTAAACCCCTTTTCCGAGGGAAGATACAGGACGGTACCTCGGGAATAAGCCCCGGCTAACTACGTGCCAGCAGCCGCGGTAATACGTAGGGGGCGAGCGTTACCCGGATTTACTGGGCGTAAAGTGCGCGTAGGCGGTTGGATAAGTCTCTTGTGAAAGCTCCCGGCTCAACTGGGAGAGGTCAAGGGATACTATTCGACTAGAGGACAGCAGAGGTAAGCAGAATTCCCGGTGTAGCGGTGGAATGCGTAGATATCGGGAGGAACACCAGTGGCGAAAGCGGCTTACTGGGCTGTATCTGACGCTGAGGCGCGAGAGCGTGGGGAGCAA
>d891545d718ddc3713062386c8a9d225
TGGGGAATTTTCCGCAATGGGCGAAAGCCTGACGGAGCAACGCCGCGTGAGGGATGAAGGCCTCTGGGCTGTAAACCTCTTTTCTCAAGGAAGAAGATCTGACGGTACTTGAGGAATAAGCCACGGCTAATTCCGTGCCAGCAGCCGCGGTAATACGGGAGTGGCAAGCGTTATCCGGAATTATTGGGCGTAAAGCGTCCGCAGGCGGCCCTTCAAGTCTGCTGTTAAAACGTGGAGCTTAACTCCATCATGGCAGTGGAAACTGTTGGGCTTGAGTGTGGTAGGGGCAGAGGGAATTCCCGGTGTAGCGGTGAAATGCGTAGATATCGGGAAGAACACCAGTGGCGAAGGCGCTCTGCTGGGCCATCACTGACGCTCATGGACGAAAGCCAGGGGAGCG
>2791b82d6c45f74a480b00d2471c8453
TGGGGAATCTTGGACAATGGGGGCAACCCTGATCCAGCCATGCCGCGTGAGTGATGAAGGCCCTAGGGTCGTAAAGCTCTTTCGCCTGTGAAGATAATGACGGTAGCAGGTAAAGAAACCCCGGCTAACTCCGTGCCAGCAGCCGCGGTAATACGGAGGGGGTTAGCGTTGTTCGGAATTACTGGGCGTAAAGCGCACGTAGGCGGATCGGAAAGTTGGGGGTGAAATCCCGGGGCTCAACCCCGGAACTGCCTCCAAAACTATCGGTCTAGAGTTCGAGAGAGGTGAGTGGAATTCCGAGTGTAGAGGTGAAATTCGTAGATATTCGGAGGAACACCAGTGGCGAAGGCGGCTCACTGGCTCGATACTGACGCTGAGGTGCGAAAGTGTGGGGAGCAAA
>fc67238e3ba0768065c4e7255e4b0641
TAGGGAATTTTCCGCAATGGGCGAAAGCCTGACGGAGCAATACCGCGTGAGGGATGACGGCCTATGGGTTGTAAACCTCTTTTTTCAGGGAGGAATCAATGACGTGTACCTGAAGAATAAGCATCGGCTAACTCCGTGCCAGCAGCCGCGGTAAGACGGAGGATGCAAGTGTTATCCGGAATCACTGGGCGTAAAGCGTCTGTAGGTGGTCAAATAAGTCAACTGTTAAATCTTGAGGCTCAACCTCAAAACCGCAGTCGAAACTATTAGACTAGAGTATAGTAGGGGTAAAGGGAATTTCCAGTGGAGCGGTGAAATGCGTAGAGATTGGAAGGAACACCGATGGCGAAGGCACTTTACTGGGCTATTACTAACACTCAGAGACGAAAGCTAGGGTAGC
>435a6dc40d0210110a6803c79e811c56
TGGGGAATATTGGACAATGGGCGCAAGCCTGATCCAGCAATGCCGCGTGTGTGAAGAAGGCCTTCGGGTTGTAAAGCACTTTCAGTGGGGAAGAAACTCTCCGGGCTAATACCTTGGGGATCTGACATTACCCACAGAAGAAGCACCGGCTAACTCCGTGCCAGCAGCCGCGGTAATACGGAGGGTGCAAGCGTTAATCGGAATCACTGGGCGTAAAGCGCGCGTAGGCGGTCAGATCAGTCAGATGTGAAAGCCCCGGGCTCAACCTGGGAACTGCATTTGATACTGTCTGACTAGAGTTTGGTAGAGGGAGGTGGAATTCCCGGTGTAGCGGTGAAATGCATAGATATCGGGAGGAACACCAGTGGCGAAGGCGACCTCCTGGGCCAATACTGACGCT
>0845830496fd3bd8def7b4c4a5f9f5b9
CAGGGAATCTTGCGCAATGGGCTAAAAGGCCTGACGCAGCGACACCGCGTGGGGGATGAAGGCTTTAGGGTTGTAAACCCCTTTTCTCGGGGAAGAGTGAGGACGGTACCCGAGGAATAAGCCTCGGCTAACTACGTGCCAGCAGCCGCGGTAACACGTAGGAGGCGAGCGTTGTCCGGATTTACTGGGCGTAAAGGGCGAGTAGGCGGCCCGTCAAGTCTCATGTGAAATCTCCCGGCTCAACTGGGAGGGGTCATGGGAAACTGGCGAGCTTGAGGTCAGCAGAGGAAAGTGGAATTCCCGGAGTAGCGGTGAAATGCGTAGATACCGGGAGGAACATCAGAGGCGAAGGCGACTTTCTGGGCTGCACCTGACGCTGAGGCGCGAAAGCATGGGGAGC
>24235c67d8b34afa7c319a01af7ca9a5
CAGGGAATCTTGCACAATGGGCGAAAGCCTGATGCAGCGACGCCGCGTGGGGGATGAAGGCCCTCGGGTCGTAAACTCCTTTTCTGGGGGACGATAATGACGGTACCCCAGGAATAAGCGACGGCTAACTACGTGCCAGCAGCCGCGGTAACACGTAGGTCGCAAGCGTTGTCCGGATTTACTGGGCGTAAAGGGCGCGTAGGCGGTCTGTTAAGTCTTTGGTGAAATCTCCCGGCTCAACTGGGAGGGGTCCGAAGATACTGGCAGACTAGAGGGGCGTAGAGGAGAGCGGAATTCCCGGTGTAGCGGTGAAATGCGTAGATATCGGGAGGAACACCAGTGGCGAAGGCGGCTCTCTGGACGTTTCCTGACGCTGAGGCGCGAAAGCGTGGGTAGCGAA
>dbc12bc0b7d6d2c5d4d4732537c81de8
GCGCGAAAACTTCACACTGCAGGAAACTGTGATGAGGGAACTCCAAGTGACTGCACAATGTGTAGCCTTTTCTTGAATCTTAATAGTTCTTGGAATAAGGGCTGGGAAAGACCGGTGCCAGCCGCCGCGGTAATACCGGCAGCTCAAGTGGTCGTCGCTTTTATTGGGCCTAAAACGTCCGTAGCCTGTTTGGTAAATCTGTGGGTAAATCAACGAGCTTAACTCGTTGAATTCTGCAGAGACTGCCAGACTAGGGACCGGGAGAGGTATGAGGTACTCTGGGGGTAGGGGTAAAATCCTGTCATCCTCAGAGGACCACCTGTTGCGAAGGCGTCATACTGGAACGGATCCGACGGTCAGGGACGAAGCCTAGGGGCACGAACCGGATTAGATACCCCTG
>695f0b087ca32747ae68d1e27e4fa0ec
TCGAGAATATTTCGCAATGGGGGAAACCCTGACGATGCGACGCCGCGTGGGGGAAGAAGGCCTTCGGGTTGTAAACCTCTGTGTTACGGGATGAATTGAGCGTTGCTGATAACGCAGCGTTTTTGACGTTACCGTAGTAGAAAGCCCCAGCTAACTACGTGCCAGCAGCTGCGGTAATACGTAGGGGGCAAGCGTTGTCCGGAATCACTGGGCGTAAAGCGCGCGCAGGCGGTGGAGTAAGTCAGACGTGAAAGGGTTCGGCTCAACCGAGCCATTGCGTTTGATACTGCTTCACTTGAGTCTAGAAGAGGAAAGTGGAATGTATGGTGTAGCGGTGGAATGCTTAGATATCATATAGAACACCCGTGGCGAAGGCGGCTTTCTGGTCTAAGACTGACGC
>994eb99c256c00b7d390e06e52f65b1d
TGGGGAATATTGGACAATGGGGGAAACCCTGATCCAGCGACGCCGCGTGGGTGATGAAGGCTTTCGGGTCGTAAAGCCCTGTCAGGAGGAAAGAACGCTCCTATGGCGAACAGCTATAGGAAGTGACGGTACCTCCAAAGGAAGCACCGGCCAACTCCGTGCCAGCAGCCGCGGTAAGACGGAGGGTGCGAGCGTTGCTCGGAATCACTGGGCGTAAAGGGTGCGTAGGCGGTCCTTCAAGTCTGGCGTGAAAGCCCAGGGCTCACCCCTGGAAGTGCGCCAGAAACTGATGGACTTGAGTACCGGAGGGGAGAGTGGAATTCCCGGTGTAGCGGTGAAATGCGTAGATATCGGGAGGAATACCGGTGGCGAAAGCGACTCTCTGGACGGTTACTGACGC
>b70fbad1663225f95e95e17b8efecbe2
CAGGGAATCTTGCGCAATGGGCGAAAGCCTGACGCAGCGACACCGCGTGGGGGATGAAGGCTTTCGAGTTGTAAACCCCTTTTCCCGGGGATGAGAAAGGACAGTACCCGGGGAATAAGGTTCGGCTAACTACGTGCCAGCAGCCGCGGTAATACGTAGGAACCGAGCGTTGTCCGGATTTACTGGGCGTAAAGTGCGCGTAGGCGGTCCGTTAAGTCTCATGTGAAATCTCCCGGCTCAACTGGGAGGGGTCATGGGATACTGGCAGACTTGAGTGCAGCAGAGGGGAGTGGAATTCCCGGAGTAGTGGTGGAATGCGTAGATACCGGGAGGAACACCAGAGGCGAAGGCGACTCCCTGGGCTGTGTCTGACGCTGAGGCGCGAAAGCGTGGGTAGCAA
>6c8feabfdb4e45157eae9672842435c4
CAAGGGATCGTGCACAATGGGCGAAAGCCTGATGCCGCGACGCCGCGTGAGGGATGACGGCTTTCGAGTTGTAAACCTCTTTTCTCAGGGAAGAGAGAGGACGTCACCTGAGGAATAAGTCACGGCTAACTACGTGCCAGCAGCCGCGGTAATACGTAGGTGGCAAGCGTTGTCCGGAATTACTGGGCGTAAAGGGTCCGTAGGCTGTTCGGTAAGTCTTCTGTGAAAGCTCCAGGCTCAACTTGGAGTGGTCGGGAGAAACTGCCGAACTAGAGACTGTCAGAGGCAGGTGGAATTCCCGGTGTAGTGGTGAAATACGTAGATATCGGGAGGAACACCAGTGGCGAAAGCGGCCTGCTGGGGCAGTTCTGACGCTAAGGGACTAAAGCGTGGGGAGCGA
>ef9cce09a25532811269b07f5ca1d367
CAGGGAATCTTGCGCAATGGGCGAAAGCCTGACGCAGCGACGTCGCGTGGGGGATGAATGCCTTCGGGTTGTAAACCCCTTTTGTTTGGGGCGAAGTTCTGACGGTACCAAACGAATAAGCCTCGGCTAACTACGTGCCAGCAGCAGCGGTAATACGTAGGAGGCGAGCGTTGCCCGGATTTATTGGGCGTAAAGGGCGCGTAGGCGGCCTGGAAAGTCCTTTGTGAAATCTCCCGGCTTAACTGGGAGCGGTCAGAGGAAACTACCAGGCTTGAGGGGAGCAGAGGAGAACGGAATTCCCGGTGTAGCGGTGAAATGCATAGATATCGGGAGGAACACTTGTGGCGAAGGCGGTTCTCTGGGCTCTTCCTGACGCTGAGGCGCGAAAGCGTGGGGAGCA
>e1a4430f7c075cb0a88308163bcc1f45
GCGCGAAAACTTCACACTGCAGGAAACTGTGATGAGGGAACTCCAAGTGACTGCACAATGTGTAGCCTTTTCTTGAATCTTAATAGTTCTTGGAATAAGGGCTGGGAAAGACCGGTGCCAGCCGCCGCGGTAATACCGGCAGCTCAAGTGGTCGTCGCTTTTATTGGGCCTAAAACGTCCGTAGCCTGTTTGGTAAATCTGTGGGTAAATCAACGAGCTTAACTCGTTGAATTCTGCAGAGACTGCCAGACTAGGGACCGGGAGAGGTATGAGGTACTCTGGGGGTAGGGGTAAAATCCTGTCATCCTCAGAGGACCACCTGTTGCGAAGGCGTCATACTGGAACGGATCCGACGGTCAGGGACGAAGCCTAGGGGCACGAACCGGATTAGATACCCGTG
>751e4f4f9ff39f6cfdead8595b532235
CAGGGAATCTTGCGCAATGGGCGAAAGCCTGACGCAGCGACACCGCGTGGAGGAAGAAGGCTTTCGGGTCGTAAACTCCTTTTCTCGGGGAAGAGAACGGACGGTACCCGAGGAATAAGCATCGGCTAACTACGTGCCAGCAGCCGCGGTAATACGTAGGATGCAAGCGTTGTCCGGATTTACTGGGCGTAAAGGGCGAGTAGGCGGCCCGCTAAGTCTCATGTGAAATCTCCCGGCTCAACTGGGAGGGGTCATGAGAAACTGGCAGGCTTGAGGTCAGCAGAGGAAAGCGGAATTCCCGGAGTAGCGGTGATATGCGTAGATACCGGGAGGAACACCAGAGGCGAAGGCGGCTTTCTGGGCTGCACCTGACGCTGAGGCGCGAAAGCGTGGGGAGCGA
>7da7855a04d0a9bc7673e092575a6e4d
TGAGGAATATTGCGCAATGGGGGCAACCCTGACGCAGCAACGCCGCGTGGAGGACGAAGGTTTTCGGATTGTAAACTCCTTAACTGGGGGAAGAGAGAGGACGGTACCCCAGGACGAAGACACGGCTAACTAGGTGCCAGCAGCCGCGGTAATACCTAGGTGTCGAGCGTTATCCGGAATTACTGGGCGTAAAGGGTGCGCAGGCGGCGCGACAAGTCCGGCGTGAAAGCTTCTGGCTTAACTGGGAGAGGACGTCGGAAACTGTCGAGCTAGAGTGAATGAGAGGGGGGCGGAAATCCCGGTGTAGTGGTGGAATGCGTAGATATCGGGAAGAACACCAGAGGCGAAGGCGGCCTCCTGGCATTTTACTGACGCTGAGGCACGAAAGCGTGGGTAGCGA
>b1835324ec3eccbff8dcf1fe754bc1aa
TAGGGAATCTTGCACAATGGGCGAAAGCCTGATGCAGCCATGCCGCGTGTGTGAAGAAGGCCCTCGGGTTGTAAAGCACTTTCAGTGGTGAAGAAATGCCGCGCATTAACACTGCGCGGTCTTGACGTTAACCACAGAAGAAGCACCGGCTAACTCCGTGCCAGCAGCCGCGGTAATACGGAGGGTGCGAACGTTAATCGGAATTACTGGGCGTAAAGCGCGCGTAGGCGGTTTGTTAAGTGAGGTGTGAAATCCCTGGGCTCAACCCAGGAATCGCATTTCAAACTGGCGAACTCGAGTTCAGTAGAGGGAGGTGGAATTTTCCGTGTAGCGGTGAAATGCGTAGATATGGGAAGGAACACCAGTGGCGAAGGCGGCCTCCTGGACTGAAACTGACGCT
>36acf3fa210d019159fae04ed3fd1a00
GCGCGAAAACTTGGCAATGCGAGCAATCGTGACCAGGGAACTCCAAGTGCGTAGGGTAAGACCTACGCTTTTCTTGACTCTTCAAAGGTCTTGGAATAAGGGGTGGGTAAGGACGGTGCCAGCCGCCGCGGTAATACCGGCGCCTCAAGTGGTAGTCGCTTTTATTGGGCCTAAAACGTCCGTAGCCGGTCTGGTGCATTCGTGGGTAAATCAACCCGCTCAACGGGTTGAATTCTGCGAGCACGGCCAGACTTGGGACCGGGAGAGGTGTGGGGTACTCTCAGGGTAGGGGTAAAATCCTGTCATCCTGAGAGGACCACCTGTTGCGAAGGCGCCACACTAGAACGGATCCGACGGTCAGGGACGAAACCTAGGGGCACGAACCGGATTAGATACCCCG
>07e44e9e1a14416d7c277bafa404edac
GCGCGAAAACTTCACACTGCAGGAAACTGTGATGAGGGAACTCCAAGTGCTATCACTATGTGGTAGCTTTTCTTAACTATTAATCGGTTTTGGAATAAGGGCTGGGAAAGACCGGTGCCAGCCGCCGCGGTAATACCGGCAGCTCAAGTGGTCGTCGCTTTTATTGGGCCTAAAACGTCCGTAGCCTGTTTGGTAAATCTGTGGGTAAATCAACCAGCTTAACTGGTTGAATTCTGCAGAGACTGCCAGACTAGGGACCGGGAGAGGTGTGGGGTACTCTAGGGGTAGGGGTAAAATCCTGTCATCCTTAGAGGACCACCAGTTGCGAAGGCGCCACACTGGAACGGATCCGACGGTCAGGGACGAAGCCTAGGGGCACGAACCGGATTAGATACCCGTG
>700861ba001d4509de5681822c186041
TGGGGAATCTTGGGCAATGGGCGCAAGCCTGACCCAGCCATGCCGCGTGTGCGAAGAAGGCTTTAGGGTTGTAAAGCACTTTCAGTGGTGAAGAAAATCCCGGGGCTAATACCCCCGGGCCTTGACGTTAGCCACAGAAGAAGCACCGGCTAACTCCGTGCCAGCAGCCGCGGTAATACGGAGGGTGCGAACGTTAATCGGAATTACTGGGCGTAAAGCGCGCGTAGGCGGCTCGGCAAGTGGGATGTGAAAGCCCCGGGCTCAACCTGGGAACTGCATTCCAAACTGCCGAACTGGAGTATGGTAGAGGGAGGTAGAATTTCCTGTGTAGCGGTGGAATGCGTAGATATAGGAAGGAATACCGATGGCGAAGGCAGCCTCCTGGACCAATACTGACGCT
>64581f03b84c490f93d41aef4eb61dfd
TGGGGAATATTGGACAATGGGGGCAACCCTGATCCAGCAATGCCGCGTGTGTGAAGAAGGCCTGCGGGTTGTAAAGCACTTTCAGTAGAGAAGAAAAGCTTACGGTTAATACCCGTGAGTCTTGACGTAACCTACAGAAGAAGCACCGGCTAACTCCGTGCCAGCAGCCGCGGTAATACGGAGGGTGCGAGCGTTAATCGGAATTACTGGGCGTAAAGCGCGCGTAGGCGGTTTTGTAAGTCGGATGTGAAATCCCCGGGCTTAACCTGGGAACTGCATTCGATACTGCATAACTAGAGTATGGTAGAGGGAAGTGGAATTTCCGGTGTAGCGGTGAAATGCGTAGATATCGGAAGGAACACCAGTGGCGAAGGCGACTTCCTGGGCCAATACTGACGCT
>2a80fce9e312f753f00e91951db1420c
TGGGGAATATTGCACAATGGGCGCAAGCCTGATGCAGCCATGCCGCGTGTGTGAAGAAGGCCTTCGGGTTGTAAAGCACTTTCAGTCGTGAGGAAGGTAGTGTAGTTAATAGCTGCATTATTTGACGTTAGCGACAGAAGAAGCACCGGCTAACTCCGTGCCAGCAGCCGCGGTAATACGGAGGGTGCGAGCGTTAATCGGAATTACTGGGCGTAAAGCGCATGCAGGTGGTTTGTTAAGTCAGATGTGAAAGCCCGGGGCTCAACCTCGGAATAGCATTTGAAACTGGCAGACTAGAGTACTGTAGAGGGGGGTAGAATTTCAGGTGTAGCGGTGAAATGCGTAGAGATCTGAAGGAATACCGGTGGCGAAGGCGGCCCCCTGGACAGATACTGACACT
>c61c4dfb0f6d24c980f75f1aa448321b
TGAGGAATTTTCGTCAATGGGGGAAACCCTGAACGAGCAACGCCGCGTGGAGGACGAAGACCTTCGGGTTGTAAACTCCTGTCGGACGGGACGAAAGTTATCGAGGTCAATACCCTTGGTAGTTGACGGTACCGTACGAGGAAGCCCCGGCTAACTTCGTGCCAGCAGCCGCGGTAATACGAGGGGGGCAAGCGTTGTTCGGAATTACTGGGCGTAAAGGGCGCGTAGGCGGTCTGACAAGTCTTCCGTGAAAGCCCACGGCTCAACCGTGGAACTGCGGGGGAAACTGCCAGACTTGAGTCCGGGAGGGGAGAGTGGAATTCCCAGTGTAGCGGTGAAATGCGCAGATATTGGGAGGAACACCGGAGGCGAAGGCGTCTCTCTGGACCGGTACTGACGC
>5e0a6fb1ecdc8ee09a443f9908027234
TGGGGAATTTTGCGCAATGGGCGAAAGCCTGACGCAGTAACGCCGCGTGGAGGACGAAGGCCTTCGGGTTGTAAACTCCTGTCAGGGGGAAAGAAGGACTCGAGGATAGAACACGTCCCCGGGTCCTGACGGTACCCCCAAAGGAAGCCCCGGCTAATTCCGTGCCAGCAGCCGCGGTAATACGGAAGGGGCTAGCGTTGTTCGGAATCATTGGGCGTAAAGGGCGCGTAGGTGGTCTTATGTGTCCGTCGTGAAAGGGCACGGCTCAACCGTGTTTGGTCGGCGGAAACTGTAAGACTTGAGGCTGGGAGGGGCTGGAGGAATTCCCTGTGTAGCGGTGAAATGCGTAGAGATAGGGGAGAACACTCGTGGCGAAGGCGTCCAGCTGGACCAGTCCTGA
>69fd49b7fe493202e06fcd5ab860e4a8
GCGCGAAAACTTGGCAATGCGAGAAATCGTGACCAGGGAACTCCAAGTGGCTGGGGTAAGACCCAGTCTTTTCTTGACTCTTCAACGGTCTTGGAATAAGGGGTGGGTAAGGACGGTGCCAGCCGCCGCGGTAATACCGGCGCCTCAAGTGGTAGTCGATTTTATTGGGCCTAAAACGTCCGTAGCCTGTTTGGTACATTCGTGGGTAAATCAACCAGCTCAACTGATTGAATTCTGCGAGCACGGCCAGACTTGGGACCGGGAGAGGTGTGGGGTACGCTCAGGGTAGGGGTAAAATCCTGTCATCCTGAGCGGACCACCTGTTGCGAAGGCGCCACACTAGAACGGATCCGACGGTCAGGGACGAAGCCTAGGGGCACGAACCGGATTAGATACCCGG
>f496912e10b4081270d985ff1e7a9a43
TGAGGAATCTTCCACAATGGGCGAAAGCCTGATGGAGCGACACCGCGTGAAGGATGAAGGCCTAACGGTTGTAAACTTCTTTTCTGAAGGAGCATAATGAGAGTACTTCAGGAATAAGGGACGGCTAAATACGTGCCAGCAGCCGCGGTAATACGTATGTCTCGAGCGTTACCCGGAATCACTGGGTGTAAAGGGTTTGTAGGCGGCTTGTTAAGTTGGATATGAAAGACCGGAGCTCAACTCCGAGTTTGTGTTCAAAACTGGCAAGCTAGAATCAAGGAGAGGTAAGCGGAATTCTAAGTGTAGGGGTGCAATCCGTAGATACTTAGAGGAACACCAAAAGCGAAGGCAGCTTACTGGAATTGTATTGACGCTGAGGAACGAAAGCGTGGGGAGCGAA
>b140b0f7d88dc7f541b37ed6c503fa46
TAAGGAATTTTGGACAATGGGCGAAAGCCTGATCCAGCCATGCCGCGTGTGTGAAGAAGGCCTTAGGGTTGTAAAGCACTTTCAGGGGTGAAGAAAATCTCGAGGTTAATACCCTCGAGCCTTGACGTTAACCCCACAAGAAGCACCGGCTAACTCCGTGCCAGCAGCCGCGGTGATACGGAGGGTGCGAACGTTAATCGGAATTACTGGGCGTAAAGCGCGCGTAGGCGGTTTGCTAAGTGAGGTGTGAAAGCCCCGGGCTTAACCTGGGAACTGCATCTCAGACTGGCAGACTAGAGTTTGGTAGAGGAAGGTGGAATTCCCTGTGTAGCGGTGAAATGCGTAGATATAGGGAAGAATACCAGTGGCGAAGGCGGCCTTCTGGATCAAAACTGACGCT
>2d2ff893972b775ac1920babd0e7b94a
CAGGGGATCTTGGGCAATGGGCGAAAGCCTGACCCAGCGACGCCGCGTGGGGGACGAAGGCCTTTGGGTCGTAAACCCCTTTTCCAGGGGACGATAATGACGGTACCCTGGGAATAAGCCCCGGCTAACTACGTGCCAGCAGCCGCGGTAAAACGTAGGGGGCTAGCGTTACCCGGAATCACTGGGCGTAAAGGGCATGTAGGCGGCTCGGTCCGTCGTCGGTGAAAGGCCCCGGCTTAACCGGGGAGCTGCTGACGATACCGCCGGGCTAGAGGGCAGCAGAGGTGAGCGGAATTCCCGGCGTAGCGTTGATATGCGTAGAGTTCGGGAGGAACACCAGTGGCGAAGGCGGCTCACTGGGCTGTACCTGACGCTCAGGTGCGAAAGCGTGGGTAGCAAA
>bacae0933d1f94ff9c29982a1dd54101
TGGGGAATTTTCCGCAATGGGCGAAAGCCTGACGGAGCAATACCGCGTGAGGGATGACGGCCTATGGGTTGTAAACCTCTTTTTTCAGGGAGGAATCAAATGACGTGTACCTGAAGAATAAGCATCGGCTAACTCCGTGCCAGCAGCCGCGGTAAGACGGAGGATGCAAGTGTTATCCGGAATCACTGGGCGTAAAGCGTCTGTAGGTGGTCCAATAAGTCAACTGTTAAATCTTGAGGCCCAACCTCAAAATCGCAGTCGAAACTATTAGACTAGAGTATAGTAGGGGTAAAGGGAATTTCCAGTGGAGCGGTGAAATGCGTAGAGATTGGAAAGAACACCGATGGCGAAGGCACTTTACTGGGCTATTACTAACACTCAGAGACGAAAGCTAGGGTAG
>bdd5ea01e3bf21dcd18ba2892b094b5b
TGGGGAATCTTGCGCAATGGGCGAAAGCCTGACGCAGCAACGCCGCGTGGGGGATGAAGGCTCTCGGGTTGTAAACCCCTTTCAGCAGGGACGAAATTGACGGTACCTGCAGAAGAAGCCCCGGCCAACTACGTGCCAGCAGCCGCGGTAACACGTAGGGGGCGAGCGTTGTCCGGAATTATTGGGCGTAAAGAGCTCGTAGGCGGTTTGGTAAGTCAGATGTGAAAGGTTGGGGCTCAACCCTAAGATTGCATCCGATACTGCTATGACTAGAGTCCGGTAGAGGAGTGTGGAATTCCTGGTGTAGCGGTGAAATGCGCAGATATCAGGAGGAACACCGACGGCGAAGGCAGCACTCTGGGCCGGTACTGACGCTGAGGAGCGAAAGCGTGGGTAGCAA
>87ee0ec0edeb342d632b04d4ab97ee0b
TAGGGAATATTGCGCAATGGCCGCAAGGCTGACGCAGCGACGCCGCGTGTGGGAGGGAGCCCTTCGGGGTGTAAACCACTGTCAGGGGGGAAGAACTCCGTGAATGCGAACAGCTTTCGCGGTTGACGGTACCCCCAGAGGAAGCGCCGGCTAACTCCGTGCCAGCAGCCGCGGTAAGACGGAGGGCGCAAGCGTTGTTCGGAATCACTGGGCGTAAAGCGCTCGCAGGCGGTCCCTTAAGTCCGCCGTGAAACTCCGGGGCTCAACCCCGGACTTGCGGCGGATACTGAGAGACTGGAGACTGGTAGAGGCTAGCGGAATTCTTGGTGTAGCGGTGGAATGCGTAGATATCAGGAAGAACACCGGTGGCGAAGGCGGCTAGCTGGGCCAGTTCTGACGC
>65c736fa5d07390f57b29c30f0bdc266
TGAGGAATATTGGGCAATGGGCGAAAGCCTGACCCAGCCACGCCGCGTGTGTGATGAAGGCCTTCGGGTCGTAAAGCACTGTGGGGAGAGACGAACATGCGCATGAGGAAATGCTTGCGCACTGACGGTACCTCCTTAGCAAGCACCGGCTAACTCTGTGCCAGCAGCCGCGGTAATACAGAGGGTGCAAACGTTGCTCGGATTTACTGGGCGTAAAGCGCGTGTAGGCGGACTCGCAAGTCGGTTGTGAAATCCCTGGGCTCAACCTAGGAACTGCATCCGAAACTGCTTGTCTTGAGTAATGGAGAGGGTGGCGGAATTCCCGGTGTAGAGGTGAAATTCGTAGATATCGGGAGGAACATCAGTGGCGAAGGCGGCCACCTGGACATTTACTGACGCT
>f5583cf990ca7625add58f5c6563c315
TGGGGAATATTGCGCAATGGGGGAAACCCTGACGCAGCCATGCCGCGTGAGTGACGAAGGCCTTAGGGTTGTAAAGCTCTTTCGCTAGGGAAGATAATGACGGTACCTAGTAAAGAAGCCCCGGCTAACTCCGTGCCAGCAGCCGCGGTAATACGGAGGGGGCTAGCGTTGTTCGGAATCACTGGGCGTAAAGCGCGCGTAGGCGGACTGATTAGTTGGGGGTGAAAGCCCGGAGCTCAACTCCGGAACTGCCTTCAATACTGTCAGTCTTGAGGTCGAGAGAGGTAAGTGGAATTCCGAGTGTAGAGGTGAAATTCGTAGATATTCGGAAGAACACCAGTGGCGAAGGCGACTTACTGGCTCGATTCTGACGCTGAGGTGCGAAAGCGTGGGGAGCAAA
>75a945dc26a74ff2c0281036c0a99acd
TGGGGAATATTGGACAATGGGCGCAAGCCTGATCCAGCCATGCCGCGTGAGTGACGAAGGCCTTAGGGTTGTAAAGCTCTTTTGGCGGGGACGATAATGACGGTACCCGCAGAATAAGCCCCGGCTAACTTCGTGCCAGCAGCCGCGGTAATACGAAGGGGGCTAGCGTTGTTCGGAATCACTGGGCGTAAAGCGCACGTAGGCTGACTGGTCAGTTGGGGGTGAAATCCCGGGGCTCAACCTCGGAACTGCCTTCAATACTGCCAGTCTTGAGTCCGAGAGAGGTGAGTGGAATTCCTAGTGTAGAGGTGAAATTCGTAGATATTAGGAAGAACACCAGTGGCGAAGGCGGCTCACTGGCTCGGTACTGACGCTGAGGTGCGAAAGCGTGGGGAGCAAA
>2d41974b917c4ad3e388a437e7c1798c
TGGGGAATATTGCGCAATGGGCGAAAGCCTGACGCAGCGACGCCGCGTGGGGGAGGAAGGCCCTAGGGTTGTAAACCCCTGTCAGGTGGGACGAACACCTTGTCGGATAACACCCGGCAGGACTGACGGTACCACCAGAGGAAGCTCCGGCTAACTCCGTGCCAGCAGCCGCGGTAATACGGAGGGAGCGAGCGTTGTTCGGAATTACTGGGCGTAAAGGGCGCGTAGGCGGCCTCGTAAGTCGGGTGTGAAAGGCCGGGGCTCAACCCCGTGCACTGCACCCGATACTGCATGGCTAGAGAAAGGTAGAGGCGAGCGGAATTCCCGGTGTAGCGGTGGAATGCGTAGATATCGGGAAGAACATCTGCGGCGAAGGCGGCTCGCTGGGCCTTTTCTGACG
>838c1c72f1da725d23525a5e67f4c960
GCGCGAAAACTTCACACTGCAGGAAACTGTGATGAGGGAACTCCTAGTGCATGCACTATGTGTATGTAGATCCTACTCTTAACAAGTAGAGGGAAAGGGCTGGGAAAGACCGGTGCCAGCCGCCGCGGTAATACCGGCAGCTCAAGTGGTCGTCGCTTTTATTGGGCCTAAAACGTCCGTAGCCTGTTTGGTAAATCTGTGGGTAAATCAATCCGCTCAACGGATTGAATTCTGCAGAGACTGCCAGACTAGGGACCGGGAGAGGTGTGGGGTACTCGAGGGGTAGGGGTAAAATCCTGTCATCCTTCGAGGACCACCAGTTGCGAAGGCGCCACACTGGAACGGATCCGACGGTCAGGGACGAAGCCTAGGGGCACGAACCGGATTAGATACCCCTGTA
>f2e0e45a233304e1ad4316f3074395a6
TGGGGAATATTGGACAATGGGCGCAAGCCTGATCCAGCAATGCCGCGTGTGTGAAGAAGGCCTGCGGGTTGTAAAGCACTTTCAGTAGAGAAGAAAAGCCTAGGGTTAATACCCCTGAGTCTTGACGTAACCTACAGAAGAAGCACCGGCTAACTCCGTGCCAGCAGCCGCGGTAATACGGAGGGTGCGAGCGTTAATCGGAATTACTGGGCGTAAAGCGCGCGTAGGCGGTTTTGTAAGTCGGATGTGAAAGCCCCGGGCTTAACCTGGGAATTGCATTCGATACTGCATAACTAGAGTACGGTAGAGGGAAGTGGAATTCCGGGTGTAGCGGTGAAATGCGTAGATATCCGGAGGAACACCAGTGGCGAAGGCGACTTCCTGGGCCAGTACTGACGCT
>8023b6d7a0a5aac949941d2687fcccf7
CAGGGAATCTTGCGCAATGGGCGAAAGCCTGACGCAGCGACACCGCGTGGGGGAAGAAGGCCTCAGGGTTGTAAACCCCTTTTCTGTGGGAAGAGATAGGACGGTACCACAGGAATAAGCATCGGCTAACTACGTGCCAGCAGCCGCGGTAATACGTAGGATGCAAGCGTTGTCCGGATTTACTGGGCGTAAAGGGTGTGTAGGCGGCATGTTAAGTCTCATGTGAAATCTCCCGGCTCAACTGGGAGGGGTCATGGGAAACTGGCAAGCTGGAGGGCAGCAGAGGAAAGCGGAATTCCGGGAGTAGTGGTGGAATGCGTAGATACCCGGAGGAACACCAGAGGCGAAGGCGGCTTTCTGGGCTGTACCTGACGCTGAGACACGAAAGCGTGGGGAGCAA
>2f44e6bcdc9c37bd7f582a568a17293d
TAGGGAATATTGGACAATGAGCGAAAGCTTGATCCAGCTATGCCGCGTGTGCGATGACGGCCCTCGGGTTGTAAAGCACTTTAGGTAACGAGGAAAAGTTAAGTGTTAATACCACTTAACCATGACGTTAATTACAGAATAAGCACCGGCTAAATCCGTGCCAGCAGCCGCGGTAATACGGATGGTGCAAGCGTTAATCGGAATTACTGGGCGTAAAGCGCGCGTAGGTGGCATACTAAGTTAGATGTGAAATCCCGGGGCTTAACCTCGGAACTGCATCTAAAACTGGTAAGCTAGAGTACTAGAGAGGAAAGTAGAATTCTTAGTGTAGCGGTGGAATGCGTAGATATTAAGAGGAATACCAATGGCGAAGGCAACTTTCTGGATAGATACTGACACT
>08dafe198f671a2af689ca8a0e2e0356
TGGGGAATATTGGACAATGGGCGAAAGCCTGATCCAGCAATGCCGCGTGTGTGAAGAAGGCCCTAGGGTTGTAAAGCACTTTCAATGGGGAAGAAAAGCAGGGTGCCAATACCACCCTGTAATGACGTTACCCATAGAAGAAGCACCGGCTAACTCCGTGCCAGCAGCCGCGGTAATACGGAGGGTGCGAGCGTTAATCGGAATTACTGGGCGTAAAGGGCGCGTAGGCGGCTCGATAAGTTGGATGTGAAAGCCCCGGGCTCAACCTGGGAATTGCGTTCAATACTGTCGGGCTGGAGTGTGGTAGAGGGAAGTGGAATTCCCGGTGTAGCGGTGAAATGCGTAGATATCGGGAGGAACACCAGTGGCGAAGGCGGCTTCCTGGACCAACACTGACGCT
>7c5c836bd33cda470a6a51c1dcd2480b
TGAGGAATATTGGACAATGGGCGAAAGCCTGATCCAGCCATGCCGCGTGAGTGATGAAGGCCTTAGGGTTGTAAAGCTCTTTCAGCGGGGAAGATGATGACGGTACCCGCAGAAGAAGCCCCGGCCAACTCCGTGCCAGCAGCCGCGGTAATACGGAGGGGGCTAGCGTTGTTCGGAATTACTGGGCGTAAAGCGCGCGTAGGCGGTTGGCCAAGTCAGGCGTGAAATCCCCGGGCTCAACCTGGGAACTGCGCTTGATACTGGCCGGCTAGAGTCCGGGAGAGGGTAGTGGAATTCCCAGTGTAGAGGTGAAATTCGTAGATATTGGGAAGAACACCAGCGGCGAAGGCGGCTACCTGGACCGGTACTGACGCTGAGGTGCGAAAGCGTGGGGAGCAAA
>a5d2a09ed5dc200e42f4c90581f7f1a4
TGGGGAATCTTGGACAATGGGGGAAACCCTGATCCAGCGACGCCGCGTGATCGATGAAGGCCTTCGGGTCGTAAAGATCTTTCAGCGGGGACTATGATGAAGGTACCCGCAGAAGCAGGAGCGGCTAACTACGTGCCAGCAGCCGCGGTAATACGTAGGCTCCAAGCGTTGTTCGGAATTACTGGGCGTAAAGCGAGTGTAGGCGGTTTGCCAAGTCGATCGTGAAATCTCCCGGCTCAACTGGGAGCCTGCGGTCGATACTGGCAGGCTAGAGTGCGGAAGAGGAAGGTAGAATTCCTGGTGTAGCGGTGGAATGCGTAGATATCAGGAGGAATACCGGTGGTGAAGACGGCCTTCTGGACCGCAACTGACGCTGAGACTCGAAAGCGTGGGGAGCAAA
>3bbfab2b4e1e2524f224b90f71ee841f
TGGGGAATTTTCCGCAATGGACGAAAGTCTGACGGAGCGACGCTGCGTGAAGGATGACGGCCCGCGGGTTGTAAACTTCTTTTCTCGAAGAAGAAGCTCTGACGGTATTCGAGGAATAAGCATCGGCTAACTCCGTGCCAGCAGCCGCGGTAAGACGGAGGATGCAAGTGTTATTCGGAATGATTGGGCGTAAAGAGTCTGTAGGCGGTATGGAAAGTCTTTTGTTAAATGCCTCGGCTCAACCGAGATCCAGCAAAGGAAACTTCTATACTTGAGGGAAGTAGAGGTACAGGGAATTCCCGGTGGAGCGGTGAAATGCGTAGATATCGGGAGGAACACCAATATGGCGAAGGCACTGTACTGGGCTTTACCTGACGCTGAGAGACGAAAGCTAAAGGAG
>82bc288469c34d504da4bc12d163ced9
TGGGGAATATTGGACAATGGGCGCAAGCCTGATCCAGCAATGCCGCGTGTGTGAAGAAGGCCTGCGGGTTGTAAAGCACTTTCAGTAGAGAAGAAAAGCCTACGGTTAATACCCGTGAGTCTTGACGTAACCTACAGAAGAAGCACCGGCTAACTCCGTGCCAGCAGCCGCGGTAATACGGAGGGTGCAAGCGTTAATCGGAATTACTGGGCGTAAAGCGCGCGTAGGCGGCTTTGTAAGTCGGATGTGAAATCCCCGGGCTTAACCTGGGAACTGCATTCGATACTGCATAACTAGAGTATGGTAGAGGGAAGTGGAATTTCCGGTGTAGCGGTGAAATGCGTAGATATCGGAAGGAACACCAGTGGCGAAGGCGACTTCCTGGGCCAATACTGACGCT
>d05602f7bc0d4d91f6be807dd9e8fa1a
TGAGGAATATTGGTCAATGGACGAAAGTCTGAACCAGCCATGCCGCGTGAAGGATGACGGCCCTACGGGTTGTAAACTTCTTTTGTATAGGAAGAAACCCCCCTACGTGTAGGGGGCTGACGGTACTATACGAATAAGCACCGGCTAACTCCGTGCCAGCAGCCGCGGTAATACGGAGGGTGCAAGCGTTATCCGGAATTATTGGGTTTAAAGGGTGCGTAGGCGGAAATTTAAGTCAGTGGTGAAAGCCTGCAGCTCAACTGTAGAATTGCCATTGATACTGAATTTCTTGAATCTAATTGAAGTGGGCGGAATATGACATGTAGCGGTGAAATGCTTAGATATGTCATAGAACACCGATAGCGAAGGCAGCTCACTAAGTTAGTATTGACGCTCATGC
>69df55f591c3c654cd04e4041e26579c
TGAGGAATCTTGCGCAATGGAGGAAACTCTGACGCAGCCACGCCGCGTGAAGGAAGACACCCCTATGGGGCGTAAACTTCTTTTATATGGGAAGAACCCCCTGCCCGGCAGGGTCTGACGGTACCATATGAATAAGCACCGGCTAACTCCGTGCCAGCAGCCGCGGTAATACGGAGGGTGCAAGCGTTGTCCGGAATCACTGGGTGTAAAGGGTGTGTAGGCGGGGCAGTAAGTCAGAGGTGAAAGCCCGCGGCTCAACCGTGGAATTGCCTTTGATACTGCTGTTCTTGAGTCCTGGAGAGGTCGCCGGAATTCGTGGTGTAGCGGTGAAATGCGTAGATATCACGAGGAACACCGGAGGTGTAGACGGGTGACTGGACAGGTACTGACGCTGAGGCAC
>037ccdde5e3b2e4606d1b5baec2bbc9c
TAGGGAATATTGCGCAATGGCCGCAAGGCTGACGCAGCGACGCCGCGTGTGGGAGGGAGCCCTTCGGGGTGTAAACCACTGTCAGGGGGGAAGAACTCCGTGGACGCGAACAGCGTTCGCGGTTGACGGTACCCCCAGAGGAAGCGCCGGCTAACTCCGTGCCAGCAGCCGCGGTAAGACGGAGGGCGCAAGCGTTGTTCGGAATCACTGGGCGTAAAGCGCTCGCAGGCGGTCCCTTAAGTCCGCCGTGAAACTCCGGGGCTCAACCCCGGACTTGCGACGGATACTGGGGGACTGGAGACTGGTAGAGGCTAGCGGAATTCTTGGTGTAGCGGTGGAATGCGTAGATATCAGGAAGAACACCGGTGGCGAAGGCGGCTAGCTGGGCCAGTTCTGACGC
>1d4d5a840234ffa6742c01f17909b95f
TGGGGAATATTGGACAATGGGCGCAAGCCTGATCCAGCAATGCCGCGTGTGTGAAGAAGGCCTGCGGGTTGTAAAGCACTTTCAGTAGAGAAGAAAAGCCTAGGGTTAATACCCCTGAGTCTTGACGTAACCTACAGAAGAAGCACCGGCTAACTCCGTGCCAGCAGCCGCGGTAATACGGAGGGTGCGAGCGTTAATCGGAATTACTGGGCGTAAAGCGCGCGTAGGCGGCTTTGTAAGTCGGATGTGAAATCCCCGGGCTTAACCTGGGAACTGCATTCGATACTGCATAACTAGAGTATGGTAGAGGGAAGTGGAATTTCCGGTGTAGCGGTGAAATGCGTAGATATCGGAAGGAACACCAGTGGCGAAGGCGACTTCCTGGGCCAATACTGACGCT
>ab55649557ba34b33747abdc0beb63b1
TGGGGAATATTGGACAATGGGCGAAAGCCTGATCCAGCAATGCCGCGTGTGTGAAGAAGGCCTGCGGGTTGTAAAGCACTTTCAGCAGGGAAGAAACGCCGGGGACTAATACTCTCGCGGTACTGACGTTACCTGCACAAGAAGCACCGGCTAACTCCGTGCCAGCAGCCGCGGTAATACGGAGGGTGCGAGCGTTAATCGGAATTACTGGGCGTAAAGCGCGCGCAGGCGGTTGGGTAAGTCAGATGTGAAATCCCCGGGCTTAACCTGGGAATTGCATTTGATACTGCCCGACTAGAGTATGGGAGAGGGAAGTGGAATCTCCGGTGTAGCGGTGAAATGCGTAGAGATCGGAGGGAACACCAGTGGCGAAGGCGGCTTCCTGGCCCAATACTGACGC
>66428bb1666119cef4c66cbbf990f702
CAGGGAATTTTGGGCAATGGGCGAAAGCCTGACCCAGCGACGTCGCGTGGGGGATGAAGGCTCTTGGGCTGTAAACCCCTTTTCCCGGGGAAGAGAAAGGACGGTACCCGGGGAATAAGCTCCGGCTAACTACGTGCCAGCAGCCGCGGTAATACGTAGGGAGCAAGCGTTACCCGGAATTACTGGGCGTAAAGAGCGCGTAGGCGGCTTGGTAAGTCTCTTGTGAAAGCTCCCGGCTCAACTGGGAGAGGTCAAGGGATACTACCTCGCTTGAGGGTGGTAGAGGAAAGCGGAATTCCCGGTGTAGCGGTGAAATGCGTAGATATCGGGAGGAACACCAGTGGCGAAGGCGGCTTTCTGGGCCATGCCTGACGCTGAGGCGCGAGAGCGTGGGGAGCAA
>102e4d053d09709d2218d71fc32dc0f5
GCGCGAAAACTTGGCAATGCGAGAAATCGTGACCAGGGAACTCCAAGTGGCTGGGGTAAGACCCAGTCTTTTCTTGACTCTTCAAAGGTCTTGGAATAAGGGGTGGGTAAGGACGGTGCCAGCCGCCGCGGTAATACCGGCGCCTCAAGTGGTAGTCGATTTTATTGGGCCTAAAACGTCCGTAGCCTGTTTGGTACATTCGTGGGTAAATCAACCAGCTCAACTGGTTGAATTCTGCGAGCACGGCCAGACTTGGGACCGGGAGAGGTGTGGGGTACGCTCAGGGTAGGGGTAAAATCCTGTCATCCTGAGCGGACCACCTGTTGCGAAGGCGCCACACTAGAACGGATCCGACGGTCAGGGACGAAGCCTAGGGGCACGAACCGGATTAGATACCCGT
>54c3f5aab91ca7d0b32a76ffe214ddc1
TAAGGAATATTGGACAATGGGCGAAAGCCTGATCCAGCCATGCCGCGTGCAGGATGACTGCCCTATGGGTTGTAAACTGCTTTTATATAGGAAGAAAAATTTTCTCGTGAGAAAACTTGACGGTACTATAAGAATAAGGATCGGCTAACTCCGTGCCAGCAGCCGCGGTAATACGGAGGATCCAAGCGTTATCCGGAATCATTGGGTTTAAAGGGTCCGTAGGTGGACAAATAAGTCAGAGGTGAAATCCTGCAGCTCAACTGTAGAACTGCCTTTGATACTGTTTGTCTTGAGTTATTATGAAGTGGTTAGAATGTGTAGTGTAGCGGTGAAATGCATAGATATTACACAGAATACCGATTGCGAAGGCAGATCACTAATAATTAACTGACACTGAGGG
>0da23b8cd21c11fe3ad16fb5b7e6b933
TGAGGAATTTTCCGCAATGGGCGAAAGCCTGACGGAGCAATACCGCGTGAGGGATGAAGGATTTTGGTCTGTAAACCTCTTTTCTCAAGAAAGAAGTTCTGACGGTACTTGAGGAATAAGCATCGGCTAACTCCGTGCCAGCAGCCGCGGTAATACGGGGGATGCAAGCGTTATCCGGAATCATTGGGCGTAAAGCGCCTGTAGGTTGTTTAATAAGTCTGTTGTTAAAGACTGGGGCTTAACCCCAGGAAAGCAATGGAAACTACTAGACTAGAGTATGGTAGGGGTAAAGGGAATTTCTAGTGTAGCGGTGAAATGCGTAGATATTAGAAAGAACACCGGTGGCGAAAGCGCTTTACTGGACCATTACTGACACTCAGAGGCGAAAGCTAGGGTAGCC
>0a05439a1e4479b71b5eb871761cd143
CAGGGAATCTTGCGCAATGGGCGAAAGCCTGACGCAGCGACACCGTGTGGGGGAAGAAGGCCTCTGGGTTGTAAACCCCTTTTCTCGGGGAAGAGAGAGGACGGTACCCGAGGAATAAGGTTCGGCTAACTACGTGCCAGCAGCCGCGGTAATACGTAGGAACCGAGCGTTGTCCGGATTTACTGGGCGTAAAGAGCGCGTAGGCGGCTCGTCAAGTCTCATGTGAAATCTCCCGGCTCAACTGGGAGGGGTCATGGGAAACTGGCGGGCTAGAGGGCAGTAGAGGAAAGTGGAATTCCCGGAGTAGTGGTGGAATGCGTAGATACCGGGAGGAACACCAGTGGCGAAGGCGGCTTTCTGGGCTGCCCCTGACGCTGAGGCGCGAGAGCGTGGGGAGCGA
>b68d6603146daf017734fd3e960d65f5
GCGCGAAAACTTCACACTGCAGGAAACTGTGATGAGGGAACTCCAAGTGACTGCACAATGTGTAGCCTTTTCTTGAATCTTAATAGTTCTTGGAATAAGGGCTGGGAAAGACCGGTGCCAGCCGCCGCGGTAATACCGGCAGCTCAAGTGGTCGTCGCTTTTATTGGGCCTAAAACGTCCGTAGCCTGTTTGGTAAATCTGTGGGTAAATCAACGAGCTTAACTCGTTGAATTCTGCAGAGACTGCCAGACTAGGGACCGGGAGAGGTATGAGGTACTCTGGGGGTAGGGGTAAAATCCTGTCATCCTCAGAGGACCACCTGTTGCGAAGGCGTCATACTGGAACGGATCCGACGGTCAGGGACGAAGCCTAGGGGCACGAACCGGATTAGATACCCGGG
>6fabd318e14c6109c2c62c108e617140
TGAGGAATATTGGACAATGGAGGCAACTCTGATCCAGCCATGCCGCGTGCAGGAAGACGGCCCTACGGGTTGTAAACTGCTTTTATACAGGAAGAATTATACCTACGTGTAGGTATTTGACGGTACTGTAAGAATAAGGATCGGCTAACTCCGTGCCAGCAGCCGCGGTAATACGGAGGATCCAAGCGTTATCCGGAATTATTGGGTTTAAAGGGTCCGTAGGCGGTTTTTTAAGTCAGAGGTGAAATCCTGCAGCTCAACTGTAGCATTGCCTTTGATACTGAAAGACTTGAGTTATTGTGAAGTAGTTAGAATGTGTAGTGTAGCGGTGAAATGCATAGATATTACACAGAATACCGATTGCGAAAGCAGATTACTAACAATATACTGACGCTGAGGG
>a5a7c8f9c7cddcbe7db261cbb994558c
TGGGGAATTTTGGGCAATGGGCGAAAGCCTGACCCAGCAACGCCGCGTGTGGGATGAAGGCTCTAGGGTCGTAAACCACTGTCAGGAGGGAAGAAAGGCTCCGGGGGGAATATTCCCGGGGATTGACGGTACCTCCAGAGGAAGCGCCGGCTAACTCCGTGCCAGCAGCCGCGGTAATACGGAGGGCGCAAGCGTTGTTCGGAATTACTGGGCGTAAAGCGCGTGTAGGCGGTTCGGCAAGTCGGGTGTGAAATCCCCGGGCTCAACCCGGGAACTGCATCCGAAACTTCCGAGCTGGAGTCCCGGAGGGGAAGGCAGAATTCCCAATGTAGGGGTGAAATCCGTAGATATTGGGAGGAATACCAGCGGCGAAGGCGGCCTTCTGGACGGTGACTGACGC
>7048b356d72127f6419f0fed692ef922
TGGGGAATTTTGCGCAATGGGCGAAAGCCTGACGCAGTAACGCCGCGTGGAGGATGAAGGCCTTCGGGTTGTAAACTCCTGTCAGGGGGAAAGAAGAGCTCGAGGACAGAATACGTCCCCGGGTTCTGACGGTACCCCCAAAGGAAGCCCCGGCTAATTCCGTGCCAGCAGCCGCGGTAATACGGAAGGGGCTAGCGTTGTTCGGAATCATTGGGCGTAAAGGGCGCGTAGGTGGTCTTATGTGTCCGTCGTGAAAGGGCACGGCTCAACCGTGTTTGGTCGGCGGAAACTGTAAGACTTGAGGCTGGGAGGGGCTGGAGGAATTCCCTGTGTAGCGGTGAAATGCGTAGAGATAGGGGAGAACACTCGTGGCGAAGGCGTCCAGCTGGACCAGTCCTGA
>a6147cf75b51bc8eb7ee2e4b7936f54d
TGAGGAATATTGCGCAATGGGGGAAACCCTGACGCAGCAACGCCGCGTGGAGGACGAAGGTTTTCGGATTGTAAACTCCTTAACTGGGGGAAGAGGAAGGACGGTACCCCAGGACGAAGACACGGCTAACTAGGTGCCAGCAGCCGCGGTAATACCTAGGTGTCAAGCGTTATCCGGAATTACTGGGCGTAAAGGGTGCGCAGGCGGCGCGACAAGTCCGGCGTGAAAGCTTCTGGCTTAACTGGGAGAGGACGTCGGAAACTGTAGTGCTAGAGTGAATGAGAGGGGGGCGGAAATCCCGGTGTAGTGGTGGAATGCGTAGATATCGGGAAGAACACCAGAGGCGAAGGCGGCCTCCTGGCATTTTACTGACGCTGAGGCACGAAAGCGTGGGTAGCGA
>d7bd97cc478ea954d8ce0824f81ad67a
TGGGGAATATTGCGCAATGGGCGAAAGCCTGACGCAGCAACGCCGCGTGGGGGATGAATGCCTTCGGGTTGTAAACCCCTTTCAGCAGGGACGAAAATGACGGTACCTGCAGAAGAAGCCCCGGCCAACTACGTGCCAGCAGCCGCGGTAACACGTAGGGGGCAAGCGTTGTCCGGATTTATTGGGCGTAAAGAGCTCGTAGGCGGTTGCGTAAGTCGGATGTGAAAACTCAGGGCTCAACCCGGAGACGCCATCCGATACTGCGCTGACTAGAGTCCGGTAGAGGAGCATGGAATTCCTGGTGTAGCGGTGAAATGCGCAGATATCAGGAGGAACACCAGCGGCGAAGGCGGTGCTCTGGGCCGGAACTGACGCTGAGGAGCGAAAGCGTGGGTAGCGA
>1078703b2fbd75a6b2674b57b896c49a
TACGGGATATTGCGCAATGGGCGAAAGCCTGACGCAGCAACGCCGCGTGAAGGATGAAGGCCTTCGGGTCGTAAACTTCTGTCAGGCGGGACGAACGAGCGGCGGTGAACACCCGCCGTTTCTTGACGGTACCGCCGGAGGAAGCCCCGGCTAACTCCGTGCCAGCAGCCGCGGTAATACGGAGGGGGCAAGCGTTATTCGGAATTATTGGGCGTAAAGGGCGTGTAGGCGGCTTGATAAGCCAAAGGTGAAATCCCTCAGCTCAACTGAGGAACTGCCTTTGGAACTGTCTCGCTAGAGGCCAGGAGAGGGTAGCGGAATTCCCAGTGTAGCGGTGAAATGCGTAGATATTGGGAGGAACACCAGTGGCGAAGGCGGCTACCTGGACTGGTACTGACGC
>87faa147246d0a0562f46701ab7296fe
CAGGGAATTTTGGGCAATGGGCGAAAGCCTGACCCAGCGACGTCGCGTGGGGGATGAAGGCCCTCGGGTTGTAAACCCCTTTTCCAAGGGAAGAGATAGGACGGTACCTTGGGAATAAGCTCCGGCTAACTACGTGCCAGCAGCCGCGGTAATACGTAGGGAGCGAGCGTTACCCGGAATTACTGGGCGTAAAGAGCGCGTAGGCGGCGGGGTAAGTCTCTTGTGAAAGCTCCCGGCTTAACTGGGAGAGGTCAAGGGATACTACTCTGCTAGAGGGCAGTAGAGGAAGGCGGAATTCCCGGTGTAGCGGTGAAATGCGTAGATATCGGGAGGAACACCAGTGGCGAAAGCGGCCTTCTGGGCTGTGCCTGACGCTGAGGCGCGAGAGCGTGGGGAGCAA
>a9a1f420c7e47708bbce28c5d70fd583
TAGGGAATATTGCGCAATGGCCGCAAGGCTGACGCAGCGACGCCGCGTGTGGGAGGGAGCCCTTCGGGGTGTAAACCACTGTCAGGGGGGAAGAACTTCGTGGATGTGAACAGCATTCGCGGTTGACGGTACCCCCAGAGGAAGCGCCGGCTAACTCCGTGCCAGCAGCCGCGGTAAGACGGAGGGCGCAAGCGTTGTTCGGAATTACTGGGCGTAAAGCGCTCGCAGGCGGTCCCCTAAGTCCGCCGTGAAACTCCGGGGCTCAACCCCGGACTTGCGACGGATACTGGGGGACTGGAGACTGGTAGAGGCTAGCGGAATTCTTGGTGTAGCGGTGGAATGCGTAGATATCAGGAAGAACACCGGTGGCGAAGGCGGCTAGCTGGGCCAGTTCTGACGC
>681e8edfc7b0901993997eb93029471e
CTAAGAATAGTCCGCAATGGGGGGAACCCTGACGGTGCGACGCCGCGTGAACGATGAAGGCCTGACGGTTGTAAAGTTCTTTTCTCGACGAAGAATAAGGACAGGAGTGGAACGCCTGTCCGATGACGTTAATCGAGGAATAAGCCCCGGCTAATTACGTGCCAGCAGCCGCGGTAATACGTATGGGGCGAGCGTTGTTCGGAATTATTGGGCGTAAAGGGCGCGTAGGCGGTTTCGTAAGCTTGGTGTGAAAGGCTCCGGCCCAACCGGAGTTGTGCGCTGGGAACTGCGCGACTAGAGTTCTGGAGGGGAAGTTGGAATTCCTGGTGTAGGGGTGAAATCTGTAGATATCAGGAAGAACACCGGTGGCGAAGGCGAGCTTCTGGCCAGAAACTGACGC
>c9ba214baef7fcb3d571e867e9d9482d
TAGGGAATATTGTGCAATGGGCGAAAGCCTGACACAGCCATGCCGCGTGTGTGAAGAAGGCCCTAGGGTTGTAAAGCACTTTCAGTGGCGAAGAAAAGCTCCATGCTAATACCATGGGGTGTTGACGTTAACCACAGAAGAAGTACCGGCTAACTCCGTGCCAGCAGCCGCGGTAATACGGAGGGTACGAACGTTAATCGGAATTACTGGGCGTAAAGCGCGCGTAGGCGGTTCGCTAAGTGAGGTGTGAAATCCCCGGGCTCAACCTGGGAACTGCACTTCAAACTGGCGGACTAGAGTGTAGTAGAGGGAGGCGGAATTTCCTGTGTAGCGGTGAAATGCGTAGATATAGGAAGGAACACCAGTGGCGAAGGCGGCCTCCTGGACTAACACTGACGCT
>43063b728292328e994adac8bccf41e8
CGAGGAATCTTGCGCAATGGGCGAAAGCCTGACGCAGCAACGCCGCGTGGGTGATGAAGGCCTTCGGGTTGTAAATCCCTTTTGCCGGGGAAGAACTTTGACGGTACCCGGCGAATAAGCCACGGCTAACTACGTGCCAGCAGCCGCGGTAAGACGTAGGTGGCGAGCGTTATCCGGATTTACTGGGCGTAAAGCGTACGTAGGCGGCGTCATCAGTCTGTCGTGAAATCTCCCGGCTCAACCGGGAGCGGCCGATGGAAACTGTGACGCTCGAGGGGCGTAGAGGCAAGCGGAATTCCCGGAGTAGTGGTGGAATGCGTAGATACCGGGAGGAACACCAGTGGCGCAAGCGGCTTGCCAGACGCATCCTGACGCTGAGGTACGAAAGCGTGGGTAGCGA
>fd6ae0f0777c1d19f919e387e1d94a9f
TGGGGAATATTGGACAATGGGCGAAAGCCTGATCCAGCAATGCCGCGTGTGTGAAGAAGGCCTTCGGGTTGTAAAGCACTTTCAGTGGGGAAGAAAAGCAGAGGGCCAATACCTCTCTGTGCTGACGTTACCCACAGAAGAAGCACCGGCTAACTCCGTGCCAGCAGCCGCGGTAATACGGAGGGTGCGAGCGTTAATCAGAATTACTGGGCGTAAAGGGCGAGTAGGTGGTTCGGTCAGTCGGATGTGAAATCCCCGGGCTCAACTTGGGAATTGCATTCGATACTGCCGAGCTTGAGTGTGGTAGAGGGAAGCGGAATTCCGGGTGTAGCGGTGAAATGCGTAGATATCCGGAGGAACACCAGTGGCGAAGGCGGCTTCCTGGACCAACACTGACACT
>3d74090bc4223830d8992f2adafbd8aa
TGGGGAATATTGGACAATGGGGGCAACCCTGATCCAGCAACGCCGCGTGGAGGAAGAAGGCCTTCGGGTCGTAAACTCCTGTCAGGTGGGACGAAACAGCCTAGGTCAATAGCCTAGGTTTCTGACGGTACCACCAGAGGAAGCCCCGGCTAACTCCGTGCCAGCAGCCGCGGTAATACGGAGGGGGCAAGCGTTATTCGGAATTACTGGGCGTAAAGGGCACGTAGGCGGCCTCGCAAGTCAAAGGTGAAATCCCTCGGCTCAACCGAGGAACTGCCTTTGAAACTGCTTGGCTAGAGAATGGGAGGGGGCAGTGGAATTCCCGGTGTAGCGGTGAAATGCGTAGATATCGGGAGGAACACCAGTGGCGAAGGCGGCTGCCTGGACCATTTCTGACGCT
>d991347d56bc711944ee67a86fb03e63
GCGCGAAAACTTCACACTGCAGGAAACTGTGATGAGGGAACTCCTAGTGCATGCACTATGTGTATGTAGATCCTACTCTTAACAAGTAGAGGGAAAGGGCTGGGAAAGACCGGTGCCAGCCGCCGCGGTAATACCGGCAGCTCAAGTGGTCGTCGCTTTTATTGGGCCTAAAACGTCCGTAGCCTGTTTGGTAAATCTGTGGGTAAATCAATCCGCTCAACGGATTGAATTCTGCAGAGACTGCCAGACTAGGGACCGGGAGAGGTGTGGGGTACTCGAGGGGTAGGGGTAAAATCCTGTCATCCTTCGAGGACCACCAGTTGCGAAGGCGCCACACTGGAACGGATCCGACGGTCAGGGACGAAGCCTAGGGGCACGAACCGGATTAGATACCCCAGTA
>404f08f34ac8183a231d813aee1b87a9
TGGGGAATATTGCGCAATGGGGGAAACCCTGACGCAGCGATGCCGCGTGAGTGAAGAAGGCCCTAGGGTTGTAAAACTCTTTCACCGGTGAAGATAATGACGGTAGCCGGAGAAGAAGCCCCGGCTAACTCCGTGCCAGCAGCCGCGGTAATACGGAGGGGGCTAACGTTGTTCGGAATTACTGGGCGTAAAGCGCGCGTAGGCGGATTAGACAGTTGAGGGTGAAATCCCGGAGCTTAACTCCGGAACTGCCTTCAATACTACTAATCTTGAGTTCGGAAGAGGTGAGTGGAATTCCTAGTGTAGAGGTGAAATTCGTAGATATTAGGAAGAACATCAGTGGCGAAGGCGACTCACTGGTCCGATACTGACGCTGAGGTGCGAAAGCGTGGGGAGCAAA
>51bdccd27ae8f26bbef70816b92e85e8
TCGAGAATATTTCGCAATGGGGGAAACCCTGACGATGCGACGCCGCGTGGGGGATGAAGGCCTTCGGGTTGTAAACCTCTGTGTTACGGGATGAATTGAGCGTTGCTGATAACGCAGCGTTTTTGACGTTACCGTAGTAGAAAGCCCCAGCTAACTACGTGCCAGCAGCTGCGGTAATACGTAGGGGGCAAGCGTTGTCCGGAATCACTGGGCGTAAAGCGCGCGCAGGCGGTGGAGTAAGTCAGACGTGAAAGGGTTCGGCTCAACCGAGCCATTGCGTTTGATACTGCTTCACTTGAGTCTAGAAGAGGAAAGTGGAATGTATGGTGTAGCGGTGGAATGCTTAGATATCATATAGAACACCCGTGGCGAAGGCGGCTTTCTGGTCTAAGACTGACGC
>42e2c886f384ea9ae982d785c03582c0
TGGGGAATTTTCCGCAATGGGCGAAAGCCTGACGGAGCAATCTCGCGTGAGGGATGACGGCCTATGGGTTGTAAACCTCTTTTTTCAGGGAGGAATAAATGACGTGTACCTGAAGAATAAGCATCGGCTAACTCCGTGCCAGCAGCCGCGGTAAGACGGAGGATGCAAGTGTTATCCGGAATCACTGGGCGTAAAGCGTCTGTAGGTGGTTTAATAAGTCAACTGTTAAATCTTGAAGCTCAACTTCAAAATCGCAGTCGAAACTATTAGACTAGAGTATAGTAGGGGTAAAGGGAATTTCCAGTGGAGCGGTGAAATGCGTAGAGATTGGAAAGAACACCGATGGCGAAGGCACTTTACTGGGCTATTACTAACACTGAGAGACGAAAGCTAGGGTAGC
>7a50479abe9e220dd68059e0409d6514
GCGCGAAAACTTGGCAATGCGAGAAATCGTGACCAGGGAACTCCAAGTGGCTGGGGTAAGACCCAGTCTTTTCTTGACTCTTCAAAGGTCTTGGAATAAGGGGTGGGTAAGGACGGTGCCAGCCGCCGCGGTAATACCGGCGCCTCAAGTGGTAGTCGATTTTATTGGGCCTAAAACGTCCGTAGCCTGTTTGGTACATTCGTGGGTAAATCAACCAGCTCAACTGGTTGAATTCTGCGAGCACGGCCAGACTTGGGACCGGGAGAGGTGTGGGGTACGCTCAGGGTAGGGGTAAAATCCTGTCATCCTGAGCGGACCACCTGTTGCGAAGGCGCCACACTAGAACGGATCCGACGGTCAGGGACGAAGCCTAGGGGCACGAACCGGATTAGATACCCCG
>9c0f8f9dd3167f756c6d5c8b2e481ade
TAGGGAATCTTGCACAATGGGCGAAAGCCTGATGCAGCCATGCCGCGTGTGTGAAGAAGGCCTTAGGGTTGTAAAGCACTTTCAGTGGCGAAGAAACAGTCGGCGCTAATACCGCCGGCCATTGACGTTAACCACAGAAGAAGCACCGGCCAACTCCGTGCCAGCAGCCGCGGTAATACGGAGGGTGCGAACGTTAATCGGAATTACTGGGCGTAAAGTGCGCGTAGGCGGCTTGTTAAGTGGGATGTGAAAGCCCCGGGCTCAACCTGGGAACTGCGTTTCAAACTGGCAAGCTAGAGTTCAGTAGAGGGAGGTGGAATTTCCTGTGTAGCGGTGAAATGCGTAGATATAGGGAGGAACACCAGTGGCGAAGGCGGCCTCCTGGACTGAAACTGACGCT
>9dea3d972884a38a4b2cf89431afeedf
TCGAGAATATTTCGCAATGGGGGCAACCCTGACGATGCGACGCCGCGTGGGGGATGAAGGTCTTCGGATTGTAAACCTCTGTGTTATGGGAAGAATCGCTGGTAGGTGATAAGCCTGCTAGCTTGACGGTACCATAGTAGAAAGCCCCAGCTAACTGCGTGCCAGCAGCTGCGGTAATACGTGGGGGGCAAGCGTTGTCCGGATTTACTGGGCGTAAAGCGTGTGTAGGCGGTTACATAAGTCGAGTGTGAAATGGCTTGGCTCAACCAAGCAACTGCGCTCGATACTGTGTGGCTTGAGTACGGAAGAGGAAAGTGGAATGTAAGGTGTAGCGGTGAAATGCGTAGATATCTTATAGAACACCTATGGCGAAGGCAGCTTTCTGGTCCGATACTGACGC
>a4af987e2ddccce87cb01490ab3d8c29
GAGGGAATCTTGCGCAATGGGCGAAAGCCTGACGCAGCGACGCCGCGTGGGGGATGAAGGCCCTAGGGTTGTAAACCCCTTTCACGAGGGAAGAAAATGACGGTACCTCGAGAAGAAGCCCCGGCCAACTACGTGCCAGCAGCCGCGGTAATACGTAGGGGGCGAGCGTTGTCCGGATTTATTGGGCGTAAAGGGCTCGTAGGCGGCTTGGCAAGTCGGCCGTGAAAACCCAGGGCTCAACCCTGGGACGCCGGTCGATACTGCCATGGCTAGGGTCCGGTAGAGGGGAATGGAATTCCCGGTGTAGCGGTGAAATGCGCAGATATCGGGAGGAACACCAGTAGCGAAGGCGGTTCCCTGGGCCGGCACCGACGCTGAGGAGCGAAAGCGTGGGGAGCAA
>4bfc1c07360a666b4bffcb3358f13d46
GTGGGAATCTTGCACAATGGGCGAAAGCCTGATGCAGCCATGCCGCGTGTGTGAAGAAGGCCTTAGGGTTGTAAAGCACTTTCAGTGGCGAAGAAAAGGTCGGCGTTAATAGCGCCGCCCCTTGACGTTAACCACAGAAGAAGCACCGGCCAACTCCGTGCCAGCAGCCGCGGTAATACGGAGGGTGCGAACGTTAATCGGAATTACTGGGCGTAAAGCGCGCGTAGGCGGTTTGTTAAGTGGGATGTGAAATCCCCGGGCTCAACCTGGGAACTGCATTTCAAACTGACAAACTAGAGTTCAGTAGAGGGAGGTGGAATTTCCTGTGTAGCGGTGAAATGCGTAGATATAGGGAGGAACACCAGTGGCGAAGGCGGCCTCCTGGACTGAAACTGACGCT
>91467b787f546ce1a981149f827b67a1
CAGGGAATTTTGGGCAATGGGCGAAAGCCTGACCCAGCGACGTCGCGTGGGGGATGAAGGCCTTAGGGCTGTAAACCCCTTTTCCCGGGGAAGAGAAAGGACGGTACCCGGGGAATAAGCTCCGGCTAACTACGTGCCAGCAGCCGCGGTAATACGTAGGGAGCAAGCGTTACCCGGAATTACTGGGCGTAAAGAGCGCGTAGGCGGCTTGGTAAGTCTCTTGTGAAAGCTCCCGGCTCAACTGGGAGAGGTCAAGGGATACTACCTCGCTTGAGGACGGTAGAGGAAAGCGGAATTCCCGGTGTAGCGGTGAAATGCGTAGATATCGGGAGGAACACCAGTGGCGAAGGCGGCTTTCTGGGCCGTGCCTGACGCTGAGGCGCGAGAGCGTGGGGAGCAA
>078e1ccb6af8d14644e6bc54bae86366
TAGGGAATATTGCACAATGGGCGAAAGCCTGATGCAGCCATGCCGCGTGTGTGAAGAAGGCCTTAGGGTTGTAAAGCACTTTCAGTGGCGAAGAAAAAGCCGGCGTCAATACCGCCGGCCATTGACGTTAACCACAGAAGAAGCACCGGCCAACTCCGTGCCAGCAGCCGCGGTAATACGGAGGGTGCGAACGTTAATCGGAATTACTGGGCGTAAAGCGCGCGTAGGCGGTTTGTTAAGTGAGATGTGAAATCCCCGGGCTCAACCTGGGAACTGCGTTTCAAACTGACAAACTAGAGTTCAGTAGAGGGAGGTGGAATTTCCTGTGTAGCGGTGGAATGCGTAGATATAGGAAGGAACACCAGTGGCGAAGGCGGCCTCCTGGACTGAAACTGACGCT
>be33850f3f15b2d15478e4c3bb1c6a63
CAGGGAATCTTGCGCAATGGGCGAAAGCCTGACGCAGCGACACCGCGTGGGGGAAGAAGGCCTCAGGGTTGTAAACCCCTTTTCTGGGGGAAGAGATAGGACGGTACCTCAGGAATAAGCATCGGCTAACTACGTGCCAGCAGCCGCGGTAATACGTAGGATGCAAGCGTTGTCCGGATTTACTGGGCGTAAAGGGTGTGTAGGCGGCATGGTAAGTCTCATGTGAAATCTCCCGGCTCAACTGGGAGGGGTCATGGGAAACTGCCAAGCTGGAGGGCAGCAGAGGAAAGCGGAATTCCGGGAGTAGTGGTGGAATGCGTAGATACCCGGAGGAACACCAGAGGCGAAGGCGGCTTTCTGGGCTGTACCTGACGCTGAGACACGAAAGCGTGGGGAGCAA
>04f6c5b5dac01f84ec5005290a11d510
TAGGGAATATTGTGCAATGGGCGAAAGCCTGACACAGCCATGCCGCGTGTGTGAAGAAGGCCCTAGGGTTGTAAAGCACTTTCAGCGGAGAAGAAAAGCCCGGGGTTAATACCCGCGGGTCTTGACGTTACCCGCAGAAGAAGCACCGGCTAACTCCGTGCCAGCAGCCGCGGTAATACGGAGGGTGCGAACGTTAATCGGAATTACTGGGCGTAAAGGGCGCGTAGGCGGTCCGCTAAGTGAGATGTGAAATCCCCGGGCTCAACCTGGGAACTGCATTTCAAACTAGCGGACTAGAGTGTAGTAGAGGGAGGCGGAATTTCCTGTGTAGCGGTGGAATGCGTAGATATAGGAAGGAACACCAGTGGCGAAGGCGGCCTTCTGGACTAACACTGACGCT
>f4739dd33e627a4d47520469a4f40a5a
TGGGGAATATTGGACAATGGGCGGAAGCCTGATCCAGCAATGCCGCGTGTGTGAAGAAGGCCTTAGGGTTGTAAAGCACTTTCAATCGGGAAGAAAAGCATCTGGTTAATACCCGGGTGTCTTGACGGTACCGATACAAGAAGCACCGGCTAACTCCGTGCCAGCAGCCGCGGTAATACGGAGGGTGCAAGCGTTAATCGGAATTACTGGGCGTAAAGCGCACGCAGGCGGTTTGTTAAGTCAGATGTGAAAGCCCCGGGCTCAACCTGGGAACTGCATTTGATACTGGCAGACTAGAGTATGAGAGAGAGAAGTGGAATTCCACATGTAGCGGTGAAATGCGTAGAGATGTGGAGGAACATCAGTGGCGAAGGCGGCTTCTTGGCTCAATACTGACGCT
>3ead7bcbcb7808250f307126edc6bed5
TGGGGAATATTGCGCAATGGGCGAAAGCCTGACGCAGCAACGCCGCGTGGGGGATGACGGCCTTCGGGTTGTAAACCCCTTTCAGCAGGGACGAAAATGACGGTACCTGCAGAAGAAGCCCCGGCCAACTACGTGCCAGCAGCCGCGGTAACACGTAGGGGGCGAGCGTTGTCCGGATTTATTGGGCGTAAAGAGCTCGTAGGCGGTTGCGTAAGTCGGATGTGAAAACTCAGGGCTCAACCCGGAGACGCCATCCGATACTGCGCTGACTAGAGTCCGGTAGGGGAGCATGGAATTCCTGGTGTAGCGGTGAAATGCGCAGATATCAGGAGGAACACCAGTGGCGAAGGCGGTGCTCTGGGCCGGTACTGACGCTCAGGAGCGAAAGCGTGGGTAGCGA
>9ce32c2d019dfa17fba87dc62ff2f04d
TGGGGAATATTGGACAATGGGCGCAAGCCTGATCCAGCAATGCCGCGTGTGTGAAGAAGGCCTTCGGGTTGTAAAGCACTTTCAGTGGGGAAGAAACTCTCCGGATTAATACCCTGGGGATCTGACATTACCCACAGAAGAAGCACCGGCTAACTCCGTGCCAGCAGCCGCGGTAATACGGAGGGTGCAAGCGTTAATCGGAATCACTGGGCGTAAAGCGCGCGTAGGCGGTCAGATCAGTCAGATGTGAAAGCCCCGGGCTCAACCTGGGAACTGCATTTGATACTGTCTGGCTAGAGTTTGGTAGAGGGAGGTGGAATTCCCGGTGTAGCGGTGAAATGCATAGATATCGGGAGGAACACCAGTGGCGAAGGCGACCTCCTGGGCCAATACTGACGCT
>3da25651c6c9cc7ded8ae96e2b540efe
TGGGGAATATTGGACAATGGGCGAAAGCCTGATCCAGCAATGCCGCGTGTGTGAAGAAGGCCCTCGGGTTGTAAAGCACTTTCAGTGGGGAAGAAAAGCAGAGGGCCAATACCTCTCTGTGCTGACGTTACCCACAGAAGAAGCACCGGCTAACTCCGTGCCAGCAGCCGCGGTAATACGGAGGGTGCGAGCGTTAATCAGAATTACTGGGCGTAAAGGGCGAGTAGGTGGTTCGGTCAGTCGGGTGTGAAAGCCCCGGGCTCAACCTGGGAATTGCATTCGATACTGCCGAGCTCGAGTGTGGTAGAGGGAAGCGGAATTCCGGGTGTAGCGGTGAAATGCGTAGATATCCGGAGGAACACCAGTGGCGAAGGCGGCTTCCTGGACCAACACTGACACT
>3e9e51a4bb5590052cb5b0f5e47b782f
TACGGAATATTGCGCAATGGGCGAAAGCCTGACGCAGCAACGCCGCGTGAAGGATGAAGGCCTTCGGGTCGTAAACTTCTGTCAGGCGGGACGAAAGAGCGGCGGCGAACAACCGCCGTTTCCTGACGGTACCGCCGGAGGAAGCCCCGGCTAACTCCGTGCCAGCAGCCGCGGTAATACGGAGGGGGCAAGCGTTATTCGGAATCATTGGGCGTAAAGGGCGTGTAGGCGGCTTGATAAGCCGAAGGTGAAATCCCTCAGCTCAACTGAGGAACTGCCTTTGGAACTGTCTCGCTAGAGGCCAGGAGAGGGTAGCGGAATTCCCAGTGTAGCGGTGAAATGCGTAGATATTGGGAGGAACACCAGTGGCGAAGGCGGCTACCTGGACTGGTACTGACGC
>d6593049bc951e28d58b27edd658d52a
TAGGGAATATTGGACAATGGGCGCAAGCCTGATCCAGCAATGCCGCGTGTGTGAAGAAGGCCTGCGGGTTGTAAAGCACTTTCAGTGGGGAAGACAAACTCGAGGTTAATACCCTCGGGTCTCGACGTTACCCACAGAAGAAGCACCGGCCAACTCCGTGCCAGCAGCCGCGGTAATACGGAGGGTGCGAGCGTTAATCGGAATTACTGGGCGTAAAGCGCACGCAGGTGGCTGGGTCAGTCGGATGTGAAATCCCCGGGCTTAACCTGGGAATTGCATTCGAAACTGCCCGGCTAGAGTATGGGAGAGGGAAGTGGAATTCCCGGTGTAGCGGTGAAATGCATAGATATCGGGAGGAACACCAGTGGCGAAGGCGGCTTCCTGGCCCAATACTGACACT
>5c39de504b027eab66c66a11a08a2e87
GCGCGAAAACTTGGCAATGCGAGCAATCGTGACCAGGGAACTCCAAGTGCGTAGGGTAAGACCTACGCTTTTCTTGACTCTTCAAAGGTCTTGGAATAAGGGGTGGGTAAGGACGGTGCCAGCCGCCGCGGTAATACCGGCGCCTCAAGTGGTAGTCGCTTTTATTGGGCCTAAAACGTCCGTAGCCGGTCTGGTGCATTCGTGGGTAAATCAACCCGCTCAACGGGTTGAATTCTGCGAGCACGGCCAGACTTGGGACCGGGAGAGGTGTGGGGTACTCTCAGGGTAGGGGTAAAATCCTGTCATCCTGAGAGGACCACCTGTTGCGAAGGCGCCACACTAGAACGGATCCGACGGTCAGGGACGAAACCTAGGGGCACGAACCGGATTAGATACCCCT
>8cdaf68871944ca261b191ba5deefe91
TGGGGAATTTTCCGCAATGGGCGAAAGCCTGACGGAGCAATACCGCGTGAGGGATGACGGCCTATGGGTTGTAAACCTCTTTTTTCAGGGAGGAACAAAATGACGTGTACCTGAAGAATAAGCATCGGCTAACTCCGTGCCAGCAGCCGCGGTAAGACGGAGGATGCAAGTGTTATCCGGAATCACTGGGCGTAAAGCGTCTGTAGGTGGTCAAATAAGTCAACTGTTAAATCTTGAGGCTCAACCTCAAAATCGCAGTCGAAACTATTAGACTAGAGTATAGTAGGGGTAAAGGGAATTTCCAGTGGAGCGGTGAAATGCGTAGAGATTGGAAAGAACACCGATGGCGAAGGCACTTTACTGGGCTATTACTAACACTCAGAGACGAAAGCTAGGGTAG
>5cd019bb57052e45ee27a4b74f475ac5
CAGGGAATCTTGGGCAATGGGCGAAAGCCTGACCCAGCGACGTCGCGTGGAGGATGAAGGCCTTCGGGTTGTAAACTCCTTTTCCCAGGGAAGAGAGAGGACGGTACTTGGGGAATAAGCCCCGGCTAACTACGTGCCAGCAGCCGCGGTAATACGTAGGGGGCAAGCGTTACCCGGAATTACTGGGCGTAAAGAGCGCGTAGGCGGCTAGGTAAGTCTCTTGTGAAAGCTCCCGGCTTAACTGGGAGAGGTCAAGAGATACTACCTGGCTAGAGGGCAGTAGAGGAAGGCGGAATTCCCGGTGTAGCGGTGAAATGCGTAGATATCGGGAGGAACACCAGTGGCGAAGGCGGCCTTCTGGGCTGTGCCTGACGCTGAGGCGCGAGAGCGTGGGGAGCAA
>2f9c52bcfd24c402ce1c1b6fc22be1bf
CAGGGAATCTTGCGCAATGGGCTAAAAGGCCTGACGCAGCGACACCGCGTGGGGGATGAAGGCTTTAGGGTTGTAAACCCCTTTTCTCGGGGAAGAGTGAGGACGGTACCCGAGGAATAAGCCTCGGCTAACTACGTGCCAGCAGCCGCGGTAACACGTAGGAGGCGAGCGTTGTCCGGATTTACTGGGCGTAAAGGGCGAGTAGGCGGCCCGCCAAGTCTCATGTGAAATCTCCCGGCTCAACTGGGAGGGGTCATGGGAAACTGGCGAGCTTGAGGTCAGCAGAGGAAAGTGGAATTCCCGGAGTAGCGGTGAAATGCGTAGATACCGGGAGGAACATCAGAGGCGAAGGCGACTTTCTGGGCTGCACCTGACGCTGAGGCGCGAAAGCATGGGGAGC
>abda32fbe6acc7b6c47b7fb11134e108
GAGGGAATATTGCGCAATGGGCGAAAGCCTGACGCAGCGACGCCGCGTGGGGGAAGAAGGCCTTCGGGTCGTAAACCCCTTTCAGCAGGGACGAAACTGACGGTACCTGCAGAAGAAGCGCCGGCCAACTACGTGCCAGCAGCCGCGGTAATACGTAGGGCGCAAGCGTTGTCCGGATTCATTGGGCGTAAAGGGCTCGTAGGCGGTTTGGTAAGTCGGGTGTGAAAACTCAGGGCTCAACTCTGAGACGCCACTCGATACTGCCATGACTAGAGTCCGGTAGGGGAGTGTAGAATTCCTGGTGTAGCGGTGAAATGCGCAGATATCAGGAGGAATACCGATAGCGAAGGCAGCACTCTGGGCCGGTACTGACGCTGAGGAGCGAAAGCGTGGGGAGCAA
>80ba60c61e7b9fbba64d4f8efb8e9eea
TGGGGAATATTGGACAATGGGGGCAACCCTGATCCAGCAATGCCGCGTGTGTGAAGAAGGCCTGCGGGTTGTAAAGCACTTTCAATCGTGAAGAAAAGCTTGCGGCTAATATCCGCAAGTCTTGACGTTAACGATACAAGAAGCACCGGCTAACTCCGTGCCAGCAGCCGCGGTAATACGGAGGGTGCGAGCGTTAATCGGAATTACTGGGCGTAAAGAGCACGTAGGCGGTCTGGTCAGTCGGATGTGAAAGCCCCGGGCTTAACCTGGGAATTGCACTCGATACTGCCAGGCTAGAGTTCGGTAGAGGAATGCGGAATTCCGGGTGTAGCGGTGAAATGCGTAGAGATCCGGAAGAACATCAGTGGCGAAGGCGGCATTCTGGGCTGAAACTGACGCT
>e65664c871aab068a8b97b78d8c793c9
TAGGGAATCTTGCGCAATGGGGGCAACCCTGACGCAGCAACGCCGCGTGTGGGATGACGGCTTTCGGGTTGTAAACCACTTTCAGTGATGACGAAAATGACGGTAATCACAGAAGAAGGTCCGGCCAACTACGTGCCAGCAGCCGCGGTAACACGTAGGGACCGAGCGTTGTCCGGATTTATTGGGCGTAAAGAGCTCGTAGGCGGTTCTGTAAGTCGGATGTGAAAACTCAGGGCTCAACCCTGAGACGCCATCTGATACTGCAGTGACTAGAGTCCGGTAGAGGAAGATGGAATTCCTGGTGTAGCGGTGGAATGCGCAGATATCAGGAGGAACACCAATGGCGAAGGCAGTCTTCTGGGCCGGTACTGACGCTGAGGAGCGAAAGCATGGGGAGCAA
>c06e86a4aad162a19ad385b823380cc6
TGAGGAATATTGCGCAATGGGGGCAACCCTGACGCAGCAACGCCGCGTGGAGGACGAAGGTTTTCGGATTGTAAACTCCTTATCTGGGGGAAGAGGAAGGACGGTACCCCAGGACGAAGACACGGCTAACTAGGTGCCAGCAGCCGCGGTAATACCTAGGTGTCGAGCGTTATCCGGAATTACTGGGCGTAAAGGGTGCGCAGGCGGCGATACAAGTCTGGCGTGAAAGCTTCTGGCTTAACTGGGAGAGGACGTTGGAAACTGTATGGCTAGAGTGAATGAGAGGGGGGCGGAAATCCCGGTGTAGTGGTGGAATGCGTAGATATCGGGAAGAACACCAGAGGCGAAGGCGGCCTCCTGGCATTTTACTGACGCTGAGGCACGAAAGCGTGGGTAGCGA
>1e7bbf081113914ac426a240500fd9b6
GCGCGAAAACTTCACACTGCAGGAAACTGTGATGAGGGAACTCCAAGTGACTGCACAATGTGTAGCCTTTTCTTGAATCTTAATAGTTCTTGGAATAAGGGCTGGGAAAGACCGGTGCCAGCCGCCGCGGTAATACCGGCAGCTCAAGTGGTCGTCGCTTTTATTGGGCCTAAAACGTCCGTAGCCTGTTTGGTAAATCTGTGGGTAAATCAACGAGCTTAACTCGTTGAATTCTGCAGAGACTGCCAGACTAGGGACCGGGAGAGGTATGAGGTACTCTGGGGGTAGGGGTAAAATCCTGTCATCCTCAGAGGACCACCTGTTGCGAAGGCGTCATACTGGAACGGATCCGACGGTCAGGGACGAAGCCTAGGGGCACGAACCGGATTAGATACCCGAG
>c88dab64cb566e11133763f160017daf
TGGGGAATATTGCGCAATGGGCGAAAGCCTGACGCAGCAACGCCGCGTGGGGGATGAATGCCTTCGGGTTGTAAACCCCTTTCAGCAGGGACGAAAATGACGGTACCTGCAGAAGAAGCCCCGGCCAACTACGTGCCAGCAGCCGCGGTAACACGTAGGGGGCAAGCGTTGTCCGGATTTATTGGGCGTAAAGAGCTCGTAGGCAGTTGCGTAAGTCGGATGTGAAAACTCAGGGCTCAACCCGGAGACGCCATTCGATACTGCGCTGACTAGAGTCCGGTAGGGGAGCATGGAATTCCTGGTGTAGCGGTGAAATGCGCAGATATCAGGAGGAACACCAGTAGCGAAGGCGGTGCTCTGGGCCGGAACTGACGCTGAGGAGCGAAAGCGTGGGTAGCGA
>b498c4694a772eb035584c404a6bb685
TGGGGAATCTTGCACAATGGGCGCAAGCCTGATGCAGCAACGCCGCGTGCGGGATGACAGCCCTAGGGTTGTAAACCGCTTTCAGCAGGGAAGAAAATGACGGTACCTGCAGAAGAAGGTGCGGCCAACTACGTGCCAGCAGCCGCGGTGACACGTAGGCACCAAGCGTTATCCGGATTTATTGGGCGTAAAGAGCTCGTAGGCGGTTCGGTAAGTCGGGTGTGAAAACTCTAGGCTCAACCTAGAGAGGCCACTCGATACTGCTGTGACTAGAGTGCGGTAGGGGAGCGGGGAATTCCTGGTGTAGCGGTGAAATGCGCAGATATCAGGAGGAACACCAGTGGCGAAGGCGCCGCTCTGGGCCGTAACTGACGCTGAGGAGCGAAAGCATGGGTAGCAA
>c9365dd0eedc66a9f08d013befc9b045
TAGGGAATATTGTGCAATGGGCGAAAGCCTGACACAGCCATGCCGCGTGTGTGAAGAAGGCCCTAGGGTTGTAAAGCACTTTCAGCGGAGAAGAAAAGCCCGGGATTAATACCCCCGGGTCTTGACGTTACCCGCAGAAGAAGCACCGGCTAACTCCGTGCCAGCAGCCGCGGTAATACGGAGGGTGCGAACGTTAATCGGAATTACTGGGCGTAAAGCGCGCGTAGGCGGTTCGTTAAGTGGGATGTGAAATCCCCGGGCTCAACCTGGGAACTGCATTTCAAACTAGCGGACTAGAGTGTAGTAGAGGGAGGCGGAATTTCCTGTGTAGCGGTGAAATGCGTAGATATAGGAAGGAACACCAGTGGCGAAGGCGGCCTCCTGGACTAACACTGACGCT
>47ec216fa0e11a798ab502f9f45ad987
TGGGGAATATTGGACAATGGAGGCAACTCTGATCCAGCAATGCCGCGTGTGTGATGAAGGCCCTAGGGTTGTAAAGCACTTTCAACGGTGAAGATGATGACGGTAGCCGTAGAAGAAGCCCCGGCTAACTTCGTGCCAGCAGCCGCGGTAATACGAAGGGGGCGAGCGTTATTCGGAATTATTGGGCGTAAAGGGCTCGCAGGCTGCTTGAACAGTTAGACGTGAAATCCCCGGGCTCAACCTGGGAACTGCGTTTAATACTAGCAAGCTAGAGAAATAGAGAGGAAAGTGGAACTCCCAGTGTAGAGGTGAAATTCGTAGATATTGGGAAGAACACCAGTGGCGAAAGCGACTTTCTGGCTATTTTCTGACGCTGAGGAGCGAAAGCGTGGGGAGCAAA
>9d8993c7d1141473780fe199f6c83d8e
TGGGGAATATTGGACAATGGGCGAAAGCCTGATCCAGCAATGCCGCGTGTGTGACGAAGGCCTTAGGGTTGTAAAGCACTTTCGCCCGCGAGGATGATGACGGTAGCGGGAGAAGAAGCCCCGGCTAACTCCGTGCCAGCAGCCGCGGTAATACGGAGGGGGCGAGCGTTGTTCGGAATTACTGGGCGTAAAGGGCGTGTAGGCGGCCTTGTCAGTCAGGCGTGAAATCCCCGGGCTCAACCTGGGACGTGCGCTTGATACTGCAGGGCTTGAGAGCGAGAGAGGTAAGCGGAATTCCCAGTGTAGAGGTGAAATTCGTAGATATTGGGAAGAACACCGGTGGCGAAGGCGGCTTACTGGCTCGTTTCTGACGCTGAGGCGCGAAAGCGTGGGGAGCGAA
>3e957fe41a7571596126bd4f1ac068ce
TAGGGAATATTGGACAATGGGGGAAACCCTGATCCAGCAATGCCGCGTGAGTGAAGAAGGCCTTAGGGTTGTAAAACTCTTTCATCAACGATGATAATGACATTAATTGAAGAAGAAGCTCCGGCTAACTTCGTGCCAGCAGCCGCGGTAATACGAAGGGGGCTAGCGTTGTTCGGAATCACTGGGCGTAAAGCGTATGTAGGCGGATCAAAAAGTTAGATGTGAAATCCCTGGGCTCAACCCAGGAACTGCATTTAAAACTAGTGATCTAGAATTTGGTAAGGGTTAGTAGAATTTCCAGTGTAGAGGTGAAATTCGTAGATATTGGAAAGAATACCAGAAGCGAAGGCGACTAACTAGGCCATTTTTGACGCTGAGATACGAAAGCGTGGGTAGCAAA
>53e6d4a0e17fc4cb294008b3fd3d2cb5
CTAAGAATCTTCCGCAATGGGCGAAAGCCTGACGGAGCGACGTCGCGTGGACGATGAATGCCTAACGGTTGTAAAGTCCTTTTTGCGCAGAGGAATAAGGTTCAGAGGGAATGCTGTTCCGATGACGGTATGCGCAGAATAAGTCCCGGCTAATTACGTGCCAGCAGCCGCGGTAATACGTAAGGGGCAAGCGTTGTTCGGAATTATTGGGCGTAAAGAGTGTGTAGGTGGTTTTGTAAGCTTGGTGTGAAAGGTTGCAGCTTAACTGTAAGAGTGCGCTGGGAACTGCAAGACTAGAGTTACGAGGAGGAAGATGGAATTCCGGGTGTAGGGGTGGTATCTGTAGATATCCGGAAGAACACCGATGGCGAAAGCAATCTTCTATTCGTGAACTGACACT
>aa83af427756a6a1f673a6b0798f7c88
TAAGGAATTTTGGACAATGGGCGAAAGCCTGATCCAGCCATGCCGCGTGTGTGAAGAAGGCCTTAGGGTTGTAAAGCACTTTCAGGGGTGAAGAAAATCTCGGGGTGAATACTCCCGAGCCTTGACGTTAACCCCACAAGAAGCACCGGCTAACTCCGTGCCAGCAGCCGCGGTGATACGGAGGGTGCGAACGTTAATCGGAATTACTGGGCGTAAAGCGCGCGTAGGCGGTTTGCTAAGTGAGGTGTGAAAGCCCTGGGCTTAACCTGGGAACTGCATTTCAGACTGGCAGACTAGAGTTTGGTAGAGGAAGGTGGAATTCCCTGTGTAGCGGTGAAATGCGTAGATATAGGGAAGAATACCAGTGGCGAAGGCGGCCTTCTGGATCAAAACTGACGCT
>f2b38ba857e10702a6806dc522b0eea1
TGGGGAATATTGCGCAATGGGCGAAAGCCTGACGCAGCGACGCCGCGTGGGGGAAGAAGGCCTTCGGGTCGTAAACCCCTTTCAGCAGGGACGAAATTGACGGTACCTGCAGAAGAAGCGCCGGCCAACTACGTGCCAGCAGCCGCGGTAATACGTAGGGCGCAAGCGTTGTCCGGATTCATTGGGCGTAAAGGGCTCGTAGGCGGTTTGGTAAGTCGGGTGTGAAAACTCAGGGCTCAACTCTGAGACGCCACTCGATACTGCCATGACTAGAGTCCGGTAGGGGAGTGTAGAATTCCTGGTGTAGCGGTGAAATGCGCAGATATCAGGAGGAATACCGATAGCGAAGGCAGCACTCTGGGCCGGTACTGACGCTGAGGAGCGAAAGCGTGGGGAGCAA
>c709e2a57f30556a91c39c6b4a982cab
TGAGGAATATTGGACAATGGAGGCAACTCTGATCCAGCCATGCCGCGTGCAGGAAGACTGCCCTATGGGTTGTAAACTGCTTTTATACAGGAAGAATTGCATCTACGTGTAGTTGCTTGACGGTACTGTACGAATAAGGATCGGCTAACTCCGTGCCAGCAGCCGCGGTAATACGGAGGATCCAAGCGTTATCCGGAATTATTGGGTTTAAAGGGTCCGTAGGCGGTTTTTTAAGTCAGAGGTGAAATCCTGCAGCTCAACTGTAGCATTGCCTTTGATACTGAAAGACTTGAGTTATTGTGAAGTAGTTAGAATGTGTAGTGTAGCGGTGAAATGCATAGATATTACACAGAATACCGATTGCGAAAGCAGATTACTAACAATATACTGACGCTCATGG
>72da9c94cd48b4f80e780f764ddd0c89
TGGGGAATATTGGACAATGGGCGCAAGCCTGATCCAGCCATGCCGCGTGAGTGAAGAAGGCCTTAGGGTTGTAAAGCTCTTTCGCCCGTGAAGATGATGACGGTAGCGGGAGAAGAAGCCCCGGCTAACTCCGTGCCAGCAGCCGCGGTAATACGGAGGGGGCGAGCGTTGTTCGGAATTACTGGGCGTAAAGGGCGCGTAGGCGGGATGTCTAGTCAGGGGTGAAAGTCCTGGGCTCAACCTGGGGACTGCCCTTGAAACTGGCATTCTTGAGACCGGGAGAGGATGGCGGAATTCCCAGTGTAGAGGTGAAATTCGTAGATATTGGGAAGAACACCGGTGGCGAAGGCGGCCATCTGGACCGGATCTGACGCTGAGGCGCGAAAGCGTGGGGAGCAAA
>bfd1df879c3255b2efa7f7f57ecbbbd5
GCGCGAAAACTTCACACTGCAGGAAACTGTGATGAGGGAACTCCAAGTGCTATCACTATGTGGTAGCTTTTCTTAACTATTAATCGGTTTTGGAATAAGGGCTGGGAAAGACCGGTGCCAGCCGCCGCGGTAATACCGGCAGCTCAAGTGGTCGTCGCTTTTATTGGGCCTAAAACGTCCGTAGCCTGTTTGGTAAATCTGTGGGTAAATCAACCAGCTTAACTGGTTGAATTCTGCAGAGACTGCCAGACTAGGGACCGGGAGAGGTGTGGGGTACTCTAGGGGTAGGGGTAAAATCCTGTCATCCTTAGAGGACCACCAGTTGCGAAGGCGCCACACTGGAACGGATCCGACGGTCAGGGACGAAGCCTAGGGGCACGAACCGGATTAGATACCCGGG
>815a15bf9780e761e3d509dc42bc1aa0
CAGGGAATTTTGGGCAATGGGCGAAAGCCTGACCCAGCGACGTCGCGTGGGGGATGAAGGCCTTTGGGCTGTAAACCCCTTTTCCAAGGGAAGAGTAAGGACGGTACCTTGGGAATAAGCTCCGGCTAACTACGTGCCAGCAGCCGCGGTAATACGTAGGGAGCGAGCGTTACCCGGAATCACTGGGCGTAAAGAGCGCGTAGGCGGCTGGGTAAGTCTCTTGTGAAAGCTCCCGGCTTAACTGGGAGAGGTCAAGGGATACTACTCGGCTAGAGGGCAGTAGAGGAAGGCGGAATTCCCGGTGTAGCGGTGAAATGCGTAGATATCGGGAGGAACACCAGCGGCGAAGGCGGCCTTCTGGGCTGTGCCTGACGCTGAGGCGCGAGAGCGTGGGGAGCAA
>5b46c651f146de6aff6291baf22e49bc
TGGGGAATATTGGACAATGGGGGAAACCCTGATCCAGCGACGCCGCGTGGGTGATGAAGGCCTTCGGGTCGTAAAGCCCTGTCAGGAGGAAAGAACGCTCTTATAGCGAATACCTATAGGAAGTGACGGTACCTCCAAAGGAAGCACCGGCCAACTCCGTGCCAGCAGCCGCGGTAAGACGGAGGGTGCGAGCGTTGCTCGGAATCACTGGGCGTAAAGGGTGCGTAGGCGGTCTTTCAAGTCTGACGTGAAAGCCCAGGGCTCACCCCTGGAAGTGCGCCAGAAACTGATGGACTTGAGTACCGGAGGGGAGAGTGGAATTCCCGGTGTAGCGGTGAAATGCGTAGATATCGGGAGGAATACCGGTGGCGAAAGCGACTCTCTGGACGGTTACTGACGC
>2aba1100086e0eb2e1581528ee64970c
TGGGGAATCTTGGACAATGGGGGCAACCCTGATCCAGCCATGCCGCGTGAGTGACGAAGGCCCTAGGGTCGTAAAGCTCTTTCAGCTGTGAAGATAATGACGGTAGCAGCAGAAGAAACCCCGGCTAACTCCGTGCCAGCAGCCGCGGTAATACGGAGGGGGTTAGCGTTGTTCGGAATTACTGGGCGTAAAGCGCGCGTAGGCGGACTGTTAAGTCAGAGGTGAAATCCCGGGGCTCAACCCCGGAACTGCCCTTGATACTGGCAGTCTCGAGTTCTGGAGAGGTGAGTGGAATTCCGAGTGTAGAGGTGAAATTCGTAGATATTCGGAGGAACACCAGTGGCGAAGGCGGCTCACTGGCCAGACACTGACGCTGAGGCGCGAAAGCGTGGGGAGCAAA
>97ba0576215ceb1fb33ead729122d369
CAAGGAATTTTGCGCAATGGGCGAAAGCCTGACGCAGCAACGCCGCGTGGGGGAAGAAGGCCTTCGGGTTGTAAACCCCTTTTGCGAGGGACGAAGATCTGACGGTACCTCGCGAATAAGCCACGGCTAACTACGTGCCAGCAGCCGCGGTAATACGTAGGTGGCGAGCGTTGTCCGGATTCACTGGGCGTAAAGCGCGCGCAGGCGGGCTGGTCAGTCCGGGGTGAAAGCTCACGGCTCAACTGTGAGAGGTCCCCGGATACTGCCAGTCTTGAGGCACCTAGAGGAGAGTGGAATTCCCGGTGTAGTGGTGGAATGCGTAGATATCGGGAGGAACACCAGTGGCGAAAGCGACTCTCTGGGGGTGACCTGACGCTGAGGCGCGAAAGCGTGGGGAGCG
>29088b5285436a9abb79fe033b760cfe
CAGGGAATTTTGGGCAATGGGCGAAAGCCTGACCCAGCGACGTCGCGTGGGGGATGAAGGCCTTAGGGCTGTAAACCCCTTTTCCAAGGAAAGAGAAAGGACGGTACCTTGGGAATAAGCTCCGGCTAACTACGTGCCAGCAGCCGCGGTAATACGTAGGGAGCGAGCGTTACCCGGAATCACTGGGCGTAAAGAGCGCGTAGGCGGCTGGATAAGTCTCTTGTGAAAGCTCCCGGCTCAACTGGGAGAGGTCAAGGGATACTATTCGGCTAGAGGGCAGTAGAGGAAGGCGGAATTCCCGGTGTAGCGGTGAAATGCGTAGATATCGGGAGGAACACCAGTGGCGAAAGCGGCCTTCTGGGCTGTGCCTGACGCTGAGGCGCGAGAGCGTGGGGAGCAA
>30e210b698d23076226239f5e333abdf
TGGGGAATATTGGACAATGGGGGAAACCCTGATCCAGCAATGCCGCGTGAGTGATGAAGGCCCTAGGGTTGTAAAACTCTTTCAGAAGTGAAGATGATGACTGTAACTTCAGAAGAAGCTCCGGCTAACTCCGTGCCAGCAGCCGCGGTAATACGGAGGGAGCTAGCGTTGTTCGGAATTACTGGGCGTAAAGGGCGTGTAGGCTGTTAGGTAAGTCAGAGGTGAAATCCCTAAGCTCAACTTAGGAACTGCCTTTGATACTATCTTACTAGAGATCGAGAGAAGTTGGCGGAATTCCAAGTGTAGAGGTGAAATTCGTAGATATTTGGAAGAACACCAGTGGCGAAAGCGGCCAACTGGCTCGTATCTGACGCTGAGACGCGAAAGCGTGGGTAGCAAA
>8e2b327d9fb0af49698d128c46cb77bd
CAGGGAATCTTGCGCAATGGGCGAAAGCCTGACGCAGCGACACCGCGTGGGGGAAGAAGGCTTTAGGGTCGTAAACCCCTTTTCTCGGGGAGGAGAACGGACAGTACCCGAGGAATAAGGTACGGCTAACTACGTGCCAGCAGCCGCGGTAATACGTAGGTACCGAGCGTTGTCCGAATTTACTGGGCGTAAAGGGCGCGTAGGCGGCTTGTTAAGTCTCATGTGAAATCTCCCGGCTCAACTGGGAGGGGACATGGGAAACTGGCAGGCTCGAGGGCAGTAGAGGGAAGCGGAATTCCCGGAGTAGTGGTGGAATGCGTAGATACCGGGAGGAACACCAGAGGCGAAAGCGGCTTCCTGGGCTGTCCCTGACGCTGAGGCGCGAAAGCGTGGGGAGCAA
>3b29dd0215ecbab46a061af214c959a8
TAGGGAATATTGGACAATGGGGGCAACCCTGATCCAGCCATGCCGCGTGTGTGAAGAAGGCCCTAGGGTTGTAAAGCACTTTCAGTAGGGAGGAAGGCTGTAAGGTTAATACCCTTGCAGATTGACGTTACCTACAGAAGCAGCACCGGCTAACTCCGTGCCAGCAGCCGCGGTAATACGGAGGGTGCAAGCGTTAATCGGAATTACTGGGCGTAAAGCGCGCGTAGGCGGTTTGTTAAGTGAGATGTGAAAGCCCAGGGCTTAACCTTGGAACTGCATCTCATACTGGCAGGCTAGAGTACGGTAGAGGGGGGTAGAATTCCATGTGTAGCGGTGAAATGCGTAGAGATGTGGAGGAATACCAGTGGCGAAGGCGGCCCCCTGGATCGATACTGACGCT
>547ce3239a68fad3534e4d95a4ec002b
TAGGGAATATTGGTCAATGGGCGAGAGCCTGAACCAGCCATGCCGCGTGCAGGAAGACGGCTTTCTGAGTTGTAAACTGCTTTTGTACGGGAAGAAAATGCCCTTGCGAGGGAAATTGCCGGTACCGTACGAATAAGCACCGGCTAACTCCGTGCCAGCAGCCGCGGTAATACGGAGGGTGCAAGCGTTGTCCGGATTTATTGGGTTTAAAGGGTGCGTAGGCGGATCTTTAAGTCAGTGGTGAAATCCTGCAGCTTAACTGTAGAACTGCCATTGATACTGGAGATCTTGAGTGTACTAGAGGTAGGCGGAATTTATGGTGTAGCGGTGAAATGCATAGATACCATAAAGAACACCGATAGCGTAGGCAGCTTACTGGAGTACAACTGACGCTGAGGCA
>099f415af27f7c3732e34a31a52389ff
TGGGGAATATTGGACAATGGGCGAAAGCCTGATCCAGCAATGCCGCGTGTGTGAAGAAGGCCCTAGGGTTGTAAAGCACTTTCAATGGGGAAGAAAAGCAGGGTGCCAATACCACCCTGTCATGACGTTACCCATAGAAGAAGCACCGGCTAACTCCGTGCCAGCAGCCGCGGTAATACGGAGGGTGCGAGCGTTAATCGGAATTACTGGGCGTAAAGGGCGCGTAGGCGGCTCGAATAGTTGGATGTGAAAGCCCCGGGCTCAACCTGGGAATTGCGTTCAATACTGTCGGGCTGGAGTGTGGTAGAGGGAAGTGGAATTCCCGGTGTAGCGGTGAAATGCGTAGATATCGGGAGGAACACCAGTGGCGAAGGCGGCTTCCTGGACCAACACTGACGCT
>1041bbbdf10cabb84f1667f39d15bfea
GCGCGAAAACTTGGCAATGCGAGAAATCGTGACCAGGGAACTCCAAGTGCGTAGGGTAAGACCTACGCTTTTCTTGACTCTTCAAAGGTCTTGGAATAAGGGGTGGGTAAGGACGGTGCCAGCCGCCGCGGTAATACCGGCGCCTCAAGTGGTAGTCGCTTTTATTGGGCCTAAAACGTCCGTAGCCGGTCTGGTGCATTCGTGGGTAAATCAACCCGCTCAACGGGTTGAATTCTGCGAGCACGGCCAGACTTGGGACCGGGAGAGGTGTGGGGTACTCTCAGGGTAGGGGTAAAATCCTGTCATCCTGAGAGGACCACCTGTTGCGAAGGCGCCACACTAGAACGGATCCGACGGTCAGGGACGAAACCTAGGGGCACGAACCGGATTAGATACCCTG
>ed041631454385c145eb3f738d6cdc3b
TGGGGAATTTTCCGCAATGGGCGAAAGCCTGACGGAGCAATACCGCGTGAGGGATGACGGCCTATGGGTTGTAAACCTCTTTTTTCAGGGAGGAATCAAATGACGTGTACCTGAAGAATAAGCATCGGCTAACTCCGTGCCAGCAGCCGCGGTAAGACGGAGGATGCAAGTGTTATCCGGAATCACTGGGCGTAAAGCGTCTGTAGGTGGTCAAATAAGTCAACTGTTAAATCTTGAGGCTCAACCTCAAAATCGCAGTCGAAACTATTCGACTAGAGTATAGTAGGGGTAAAGGGAATTTCCAGTGGAGCGGTGAAATGCGTAGAGATTGGAAAGAACACCGATGGCGAAGGCACTTTACTGGGCTATTACTAACACTGAGAGACGAAAGCTAGGGTAG
>fdabe68483505f6e39ea45f4d92342cd
TGAGGAATATTGCGCAATGGACGAAAGTCTGACGCAGCCATGCCGCGTGCAGGATGACGGCGCTACGCGTTGTAAACTGCTTTTATTTACAAAGAAACCTCGGGACGTGTCCCGAGCTGACGGTAGTATTTGAATAAGCACCGGCTAACTCCGTGCCAGCAGCCGCGGTAATACGGAGGGTGCAAGCGTTATCCGGATTTATTGGGTTTAAAGGGTCCGTAGGCGGATGATTAAGTCAGTGGTGAAAGCCCACAGCTCAACTGTGGAACTGCCATTGATACTGATCATCTTGAGTACATTTGAAGTTGGCGGAATAGGTCATGTAGCGGTGAAATGCTTAGATATGACCTAGAACACCGATTGCGAAGGCAGCCAACTAAGCTGTAACTGACGCTGAGGG
>206f2bb0d8cbc9adda8161b90477aa67
TGAGGAATATTGGACAATGGGCGCAAGCCTGATCCAGCAATGCCGCGTGTGTGAAGAAGGCCTGCGGGTTGTAAAGCACTTTCAGCAAGGGAAGAAAAGCCGCGCGCGAATACCGCGCGGTCCTGACATGCCCTGCAGAAGAAGCACCGGCTAATTCCGTGCCAGCAGCCGCGGTAATACGGAAGGTGCAAGCGTTAATCGGAATTACTGGGCGTAAAGCGCACGTAGGCGGTTTGATTAGTCGGATGTGAAATCCCCGGGCTTAACCTGGGAACTGCGTTCGATACTGTCAGACTTGAGTGCAGTAGAGGGAAGCGGAATTCCGGGAGTAGCGGTGAAATGCGTAGATATCCGGAGGAACATCAGTGGCGAAGGCGGCTTCCTGGTCTGTTACTGACGC
>ee1f0b2ba94695f2507d4a6e1b92b7c0
CAGGGAATCTTGGGCAATGGGCGAAAGCCTGACCCAGCGACGTCGCGTGGGGGACGAAGGCCTTAGGGTTGTAAACCCCTTTTCCGAGGGAAGATACAAGACGGTACCTCGGGAATAAGCCCCGGCTAACTACGTGCCAGCAGCCGCGGTAATACGTAGGGGGCAAGCGTTACCCGGAATCACTGGGCGTAAAGTGCGCGTAGGCGGTTGGATAAGTCTCTTGTGAAAGCTCCCGGCTCAACTGGGAGAGGTCAAGGGATACTATTCGACTTGAGGACAGCAGAGGTAAGCAGAATTCCCGGTGTAGCGGTGGAATGCGTAGATATCGGGAGGAACACCAGTGGCGAAAGCGGCTTACTGGGCTGTATCTGACGCTGAGGCGCGAGAGCGTGGGGAGCAA
>ea0b1302ff39afc6f08faab9d92065c3
TGGGGAATTTTGGACAATGGGGGAAACCCTGATCCAGCGACGCCGCGTGATCGATGAAGGCCTTCGGGTCGTAAAGATCTTTCAGCGGGGAATATCATGAAGGTACCCGCAGAAGCAGGAGCGGCTAACTACGTGCCAGCAGCCGCGGTAATACGTAGGCTCCAAGCGTTGTTCGGAATTACTGGGCGTAAAGCGAGTGTAGGCGGTTTGCCAAGTCGATTGTGAAATCTCCCGGCTCAACCGGGAGGGTGCGGTCGATACTGGCAGGCTAGAGTACGGAAGAGGAAGGTAGAATTCCTGGTGGAGCGGTGGAATGCTTAGATATCAGGAGGAATGCCGGCGGTGAAGACGGCCTTCTGGACCGTAACTGACGCTGAGACTCGAAAGCGTGGGGAGCAAA
>aca194ecc4d088b440dbff7aa8e6398c
TGGGGAATATTGGACAATGGGCGCAAGCCTGATCCAGCCATACCGCGTGTGTGAAGAAGGCTTTCGGGTTGTAAAGCACTTTAAGTAAGGAGGAAAAGATTGTAGTTAATACCTGCAGTCCGTGACGTTACTTACAGAATAAGGACCGGCTAATTCCGTGCCAGCAGCCGCGGTAATACGGAAGGTCCAAGCGTTAATCGGAATTACTGGGCGTAAAGCGCGCGTAGGTGGTTTTTTAAGTTGGATGTGAAAGCCCTGGGCTCAACCTAGGAACTGCATCCAAAACTAGATGACTAGAGTACGAAAGAGGGAAGTAGAATTCACAGTGTAGCGGTGGAATGCGTAGATATTGTGAAGAATACCAATGGCGAAGGCAGCTTCCTGGTTCTGTACTGACACT
>64558a7f67abc766b9e4496dce255d52
TAGGGAATCTTGCACAATGGGCGAAAGCCTGATGCAGCCATGCCGCGTGTGTGAAGAAGGCCTTAGGGTTGTAAAGCACTTTCAGTGGTGAAGAAATCCCGTGCACTAATACTGCGCGGTCTTGACGTTAACCACAGAAGAAGCACCGGCTAACTCCGTGCCAGCAGCCGCGGTAATACGGAGGGTGCGAACGTTAATCGGAATTACTGGGCGTAAAGCGCGCGTAGGCGGTTTGTTAAGTGAGGTGTGAAATCCCTGGGCTCAACCCAGGAATCGCATTTCAAACTGGCGAACTCGAGTTCGGTAGAGGGAGGTGGAATTTTCCGTGTAGCGGTGAAATGCGTAGATATGGGAAGGAACACCAGTGGCGAAGGCGGCCTCCTGGACTGAAACTGACGCT
>6ba6f6b986fe754906ca00aa0d6143fd
TGGGGAATATTGGACAATGGGGGCAACCCTGATCCAGCAATGCCGCGTGTGTGAAGAAGGCCTGCGGGTTGTAAAGCACTTTCAATCGTGAAGAAAAGCTTACGGCTAATATCCGTAAGTCTTGACGTTAACGATACAAGAAGCACCGGCTAACTCCGTGCCAGCAGCCGCGGTAATACGGAGGGTGCGAGCGTTAATCGGAATTACTGGGCGTAAAGAGCACGTAGGCGGTCTGGTCAGTCGGATGTGAAAGCCCCGGGCTTAACCTGGGAATTGCACTCGATACTGCCAGGCTAGAGTTCGGTAGAGGAATGCGGAATTCCGGGTGTAGCGGTGAAATGCGTAGAGATCCGGAAGAACATCAGTGGCGAAGGCGGCATTCTGGGCTGAAACTGACGCT
>344c1eddffff3db3bd15242d7537f6cb
GCGCGAAAACTTGGCAATGCGAGCAATCGTGACCAGGGAACTCCAAGTGCGTAGGGTAAGACCTACGCTTTTCTTGACTCTTCAAAGGTCTTGGAATAAGGGGTGGGTAAGGACGGTGCCAGCCGCCGCGGTAATACCGGCGCCTCAAGTGGTAGTCGCTTTTATTGGGCCTAAAACGTCCGTAGCCGGTCTGGTGCATTCGTGGGTAAATCAACCCGCTCAACGGGTTGAATTCTGCGAGCACGGCCAGACTTGGGACCGGGAGAGGTGTGGGGTACTCTCAGGGTAGGGGTAAAATCCTGTCATCCTGAGAGGACCACCTGTTGCGAAGGCGCCACACTAGAACGGATCCGACGGTCAGGGACGAAACCTAGGGGCACGAACCGGATTAGATACCCGT
>bb2e5e28e0be512e7efa75083bdddfee
TAGGGAATCTTGCGCAATGGCCGAAAGGCTGACGCAGCGACGCCGCGTGTGGGAGGACGCCCTTCGGGGTGTAAACCACTGTCAGAAGGGAAGAACTTCGGGTTCCCGAACAAGGAGCCCGGTTGACGGTACCTTCAGAGGAAGCGCCGGCTAACTCCGTGCCAGCAGCCGCGGTAAGACGGAGGGCGCAAGCGTTGTTCGGAATTACTGGGCGTAAAGCGCACGCAGGCGGTCCCTTAAGTCCTCCGTGAAATTCCGGGGCTCAACCCCGGCGATGCGAAGGATACTGAGAGACTGGAGACCGGTAGAGGCCAGCGGAATTCCTGGTGTAGCGGTGGAATGCGTAGATATCAGGAGGAACACCGGTGGCGAAGGCGGCTGGCTGGGCCGGTTCTGACGC
>e51f932952145406e96eeb4f23c25934
CAGGGAATCTTGCGCAATGGGCGAAAGCCTGACGCAGCGACACCGCGTGGGGGATGAAGGCTTTCGAGTTGTAAACCCCTTTTCCCGGGGATGAGAAAGGACAGTACCCGGGGAATAAGGTTCGGCTAACTACGTGCCAGCAGCCGCGGTAATACGTAGGAACCGAGCGTTGTCCGGATTTACTGGGCGTAAAGTGCGCGTAGGCGGTCCGTTAAGTCTCATGTGAAATCTCCCGGCTCAACTGGGAGGGGTCATGGGATACTGGCAGACTTGAGTGCGGCAGAGGGGAGTGGAATTCCCGGAGTAGTGGTGGAATGCGTAGATACCGGGAGGAACACCAGAGGCGAAGGCGACTCCCTGGGCCGTGACTGACGCTGAGGCGCGAAAGCGTGGGTAGCAA
>9a0af0b4a066dfc0d7370acaf782f868
TCGAGAATCTTCCACTAATGCGCGAAAGCGTGATGGAGCAATTCCGTGTGTAGGATGAAGGCCTTAGGGTTGTAAACTACTGTTGGAAAGGCGTAATCCCTGGGTGTTAATACCATTCCAGGTTGAACTCCTTTCGGAGGAAGCAGCGGCTAAATTCGTGCCAGCAGCCGCGGTAATACGAATGCTGCAAGCGTAGTTCGGAATCACTGGGCATAAAGAGCACGTAGGCGGCCTATTAAGTCAGCTGTGAAATCCCTCGGCTTAACCGAGGAACTGCAGCTGATACTGATAGGCTTGAGTACGGGAGGGGAGAGCGGAATTCCTGGTGGAGCGGTGATATGCATAGAGATCAGGAGGAACGCCGGTGGCGAAAGCGGCTCTCTGGACCGTTACTGACGCT
>793012a1c8d391e35dc22f8bcea83c6b
TGAGGAATATTGGACAATGGAGGAAACTCTGATCCAGCCATGCCGCGTGCAGGATGAATGCCCTATGGGTTGTAAACTGCTTTTATACAGGAAGAAACATTTCCACGTGTGGAAACTTGACGGTACTGTAAGAATAAGGATCGGCTAACTCCGTGCCAGCAGCCGCGGTAATACGGAGGATCCAAGCGTTATCCGGAATTATTGGGTTTAAAGGGTCCGTAGGTGGTTATTTAAGTCAGAGGTGAAATCCTGCCGCTTAACGGTAGAACTGCCTTTGATACTGATTAACTTGAGTTATTGTGAAGTAGTTAGAATATGTAGTGTAGCGGTGAAATGCATAGATATTACATAGAATACCGATTGCGAAGGCAGATTACTAACAATATACTGACACTGAGGG
>c928ebc651a06075e45c46292c3f9e76
CAGGGAATTTTGGGCAATGGGCGAAAGCCTGACCCAGCGACACCGCGTGGGGGAAGAAGGCCTATGGGCTGTAAACCCCTTTTCCAAGGGAAGAGGAAGGACGGTACCTTGGGAACAAGCCCCGGCTAACTACGTGCCAGCAGCCGCGGTAATACGTAGGGGGCAAGCGTTACTCGGATTTACTGGGCGTAAAGAGCGCGTAGGTGGCCCGTTAAGTCCCCTGTGAAAGCTCCCGGCTTAACTGGGAGAGGTCAGAGGATACTGGCGGGCTCGAGGACAGGAGAGGAGGGTGGAATTCCCGGTGTAGCGGTGAAATGCGTAGATATCGGGAGGAACACCAGTGGCGAAGGCGGCCCTCTGGACTGTTCCTGACACTGAGGCGCGAAAGCGTGGGTAGCAA
>9f2031a1f778150f1ddd4d585063f573
TGGGGAATATTGGACAATGGGCGAAAGCCTGATCCAGCAATGCCGCGTGTGTGACGAAGGCCTTAGGGTTGTAAAGCACTTTCACCCGCGAGGATGATGACGGTAGCGGGAGAAGAAGCCCCGGCTAACTCCGTGCCAGCAGCCGCGGTAATACGGAGGGGGCGAGCGTTGTTCGGAATTACTGGGCGTAAAGGGCGTGTAGGCGGCCTTGTCAGTCAGGCGTGAAATCCCCGGGCTCAACCTGGGACGTGCGCTTGATACTGCAGGGCTTGAGAGCGAGAGAGGTAAGCGGAATTCCCAGTGTAGAGGTGAAATTCGTAGATATTGGGAAGAACACCGGTGGCGAAGGCGGCTTACTGGCTCGTTTCTGACGCTGAGGCGCGAAAGCGTGGGGAGCGAA
>2c781e67f8ae797f09fa618104b4755e
TGGGGAATATTGGACAATGGGCGCAAGCCTGATCCAGCAATGCCGCGTGTGTGAAGAAGGCCTTCGGGTTGTAAAGCACTTTCAGTGGGGAAGAAATTCTCCGGGTTAATACCCCGGTGACCTGACATTACCCACAGAAGAAGCACCGGCTAACTCCGTGCCAGCAGCCGCGGTAATACGGAGGGTGCAAGCGTTAATCGGAATCACTGGGCGTAAAGCGCGCGTAGGCGGTCAGATCAGTCAGATGTGAAAGCCCCGGGCTCAACCTGGGAACTGCATTTGATACTGTCTGGCTAGAGTTTGGTAGAGGGAGGTGGAATTCCCGGTGTAGCGGTGAAATGCATAGATATCGGGAGGAACACCAGTGGCGAAGGCGACCTCCTGGGCCAATACTGACGCT
>7be21ef55218b967f6c32b583c912813
TGGGGAATTTTCCGCAATGGGCGAAAGCCTGACGGAGCAATCTCGCGTGAGGGATGACGGCCTATGGGTTGTAAACCTCTTTTTTCAGGGAGGAATCAATGACGTGTACCTGAAGAATAAGCATCGGCTAACTCCGTGCCAGCAGCCGCGGTAAGACGGAGGATGCAAGTGTTATCCGGAATCACTGGGCGTAAAGCGTCTGTAGGTGGTTTAATAAGTCAACTGTTAAATCTTGAAGCTCAACTTCAAAATCGCAGTCGAAACTATTAGACTAGAGTATAGTAGGGGTAAAGGGAATTTCCAGTGGAGCGGTGAAATGCGTAGAGATTGGAAAGAACACCGATGGCGAAGGCACTTTACTGGGCTATTACTAACACTGAGAGACGAAAGCTAGGGTAGC
>fce287dbc445aef0528411182adef6db
TGGGGAATCTTGCGCAATGGGCGAAAGCCTGACGCAGCCACGCCGCGTGGGGGACGAAGGCCCTCGGGTTGTAAACCCCTTTCAGCAGGGACGAAACTGACGGTACCTGCAGAAGAAGCTCCGGCCAACTACGTGCCAGCAGCCGCGGTAACACGTAGGGAGCAAGCGTTGTCCGGATTTATTGGGCGTAAAGGGCTCGTAGGCGGTTTGGTAAGTCAGGTGTGAAAGCTCAGGGCTCAACTCTGAGAAGCCATCTGAAACTGCCATGACTAGAGTTCGGTAGAGGAGCGTGGAATTTCCGGTGTAGCGGTGAAATGCTCAGATATCGGGAGGAACACCAGCAGCGAAGGCGGCGCTCTGGGCCGAAACTGACGCTGAGGAGCGAAAGCGTGGGGAGCAA
>08043476269aaceda46fb88f705caac7
TCTAGAAATTTGGGCAATGGGCGAAAGCCTGACCCAGCGACGCCGCGTGGGGGATGAAGCTTCTCGGAGTGTAAACCCCTGTTAGGTGGGACGAAAGCCCGTATACGAATAGTAGGCGGGTCTGACGGTACCACCAGAGGAAGCTCCGGCTAACTCCGTGCCAGCAGCCGCGGTAATACGGGGGGAGCAAGCGTTGTTCGGAGTTATTGGGCGTAAAGGGCGTACAGGCGGTGGTGTCAGTCAGATGTGAAATCCCCCGGCTCAACCGGGGACCTGCATTTGATACTGCATCACTTGAGTACAGGAGAGGAGAGCGGAATTTTCGGTGTAGCGGTGGAATGTGTAGATATCGAAAAGAACACCAGTGGCGAAGGCGGCTCTCTGGCCTGATACTGACGCT
>9fbaff0c0ea9bb16dc0e4f5a85e15ec5
TGGGGAATATTGGACAATGGGGGAAACCCTGATCCAGCAATGCCGCGTGAGTGATGAAGGCCTTAGGGTTGTAAAGCTCTTTCAGAAGTGAAGATGATGACGGTAACTTCAGAAGAAGCTCCGGCTAACTCCGTGCCAGCAGCCGCGGTAATACGGAGGGAGCTAGCGTTGTTCGGAATTACTGGGCGTAAAGAGCGTGTAGGCTGTTAGGTAAGTCAGAGGTGAAATCCCTAAGCTCAACTTAGGAACTGCCTTTGATACTATCTTACTAGAGATCGAGAGAAGTTGGCGGAATTCCAAGTGTAGAGGTGAAATTCGTAGATATTTGGAAGAACACCAGTGGCGAAAGCGGCCAACTGGCTCGTTTCTGACGCTAAGACGCGAAAGCGTGGGTAGCAAA
>890bec650bb6e986e42685bcb4006b30
TGGGGAATATTGGACAATGGGCGCAAGCCTGATCCAGCCATGCCGCGTGCGTGAAGAAGGCCTTAGGGTTGTAAAGCGCTTTCAGCGGGGACGATGATGACGGTACCCGCAGAAGAAGCCCCGGCTAACTCCGTGCCAGCAGCCGCGGTAATACGGAGGGGGCAAGCGTTGTTCGGAATTACTGGGCGTAAAGGGCGCGTAGGCGGACTATCAAGTCAGAGGTGAAAGCCCCGGGCTCAACCTGGGAACTGCCTTTGAAACTGATAGACTAGAGTCCGGAAGAGGATAGCGGAATTCCCAGTGTAGAGGTGAAATTCGTAGATATTGGGAAGAACACCAGTGGCGAAGGCGGCTATCTGGTCCGGTACTGACGCTGAGGCGCGAAAGCGTGGGGAGCAAA
>af369f15aecfb17736e5c920711414a2
GCGCGAAAACTTGGCAATGCGAGAAATCGTGACCAGGGAACTCCAAGTGGCTGGGGTAAGACCCAGTCTTTTCTTGACTCTTCAAAGGTCTTGGAATAAGGGGTGGGTAAGGACGGTGCCAGCCGCCGCGGTAATACCGGCGCCTCAAGTGGTAGTCGATTTTATTGGGCCTAAAACGTCCGTAGCCTGTTTGGTACATTCGTGGGTAAATCAACCAGCTCAACTGGTTGAATTCTGCGAGCACGGCCAGACTTGGGACCGGGAGAGGTGTGGGGTACGCTCAGGGTAGGGGTAAAATCCTGTCATCCTGAGCGGACCACCTGTTGCGAAGGCGCCACACTAGAACGGATCCGACGGTCAGGGACGAAGCCTAGGGGCACGAACCGGATTAGATACCCGG
>460d409275c51a448361d918c8beb885
TGGGGAATTTTCCGCAATGGGCGAAAGCCTGACGGAGCAATACTGCGTGAGGGATGACGGCCTATGGGTTGTAAACCTCTTTTTTCAGGGAGGAATAAAATGACGTGTACCTGAAGAATAAGCATCGGCTAACTCCGTGCCAGCAGCCGCGGTAAGACGGAGGATGCAAGTGTTATCCGGAATCACTGGGCGTAAAGCGTCTGTAGGTGGTTTAATAAGTCAACTGTTAAATCTTGAAGCTCAACTTCAAAATCGCAGTCGAAACTATTAGACTAGAGTATAGTAGGGGTAAAGGGAATTTCCAGTGGAGCGGTGAAATGCGTAGAGATTGGAAAGAACACCGATGGCGAAGGCACTTTACTGGGCTATTACTAACACTCAGAGACGAAAGCTAGGGTAG
>4d4e179a33c69be69af805ab4cdb752d
TGGGGAATTTTGCGCAATGGGCGAAAGCCTGACGCAGTAACGCCGTGTGGAGGACGAAGGCCTTCGGGTTGTAAACTCCTGTCAGGGGGAAAGAAGGGCTGGTTGAGAAAATATTTCTTCCGGTTCTGACGGTACCCCCAAAGGAAGCCCCGGCTAATTCCGTGCCAGCAGCCGCGGTAATACGGAAGGGGCTAGCGTTGTTCGGAATCATTGGGCGTAAAGGGCGCGTAGGTGGTCTTATGTGTCCGTCGTGAAAGTGCACGGCTCAACCGTGTTTGGTCGGCGGAAACTGTAGGACTTGAGGCTGGGAGGGGCTAGAGGAATTCCCTGTGTAGCGGTGAAATGCGTAGAGATGGGGGAGAACACTCGTGGCGAAGGCGTCTAGCTGGACCAGTCCTGA
>63bef0c2cf70e7617f09511dcfc30567
TAGGGAATATTGTGCAATGGGCGCAAGCCTGACACAGCCATGCCGCGTGTGTGAAGAAGGCCTTAGGGTTGTAAAGCACTTTCAGCGGAGAAGAAAAGCCTGGGGTTAATACCTCCGGGTCTTGACGTTACCCGCAGAAGAAGCACCGGCTAACTCCGTGCCAGCAGCCGCGGTAATACGGAGGGTGCGAACGTTAATCGGAATTACTGGGCGTAAAGGGCGCGTAGGCGGTCCGTTAAGTGAGATGTGAAATCCCCGGGCTCAACCTGGGAACTGCATTTCAAACTGGCGGACTAGAGTGTAGTAGAGGGAGGTGGAATTTCCTGTGTAGCGGTGGAATGCGTAGATATAGGAAGGAACACCAGTGGCGAAGGCGGCCTTCTGGACTAACACTGACGCT
>79bc3a884e653f4a8700f54e16786164
CAGGGAATCTTGCGCAATGGGCGAAAGCCTGACGCAGCGACGCCGCGTGAGGGAAGAAGGCCTGCGGGTCGTAAACCTCTTTTCTCGGGGAAGATAATGACGGTACCCGAGGAATAAGCCTCGGCTAACTACGTGCCAGCAGCCGCGGTAATACGTAGGAGGCTAGCGTTGTCCGGATTCATTGGGCGTAAAGGGAGCGCAGGTGGCTGAGTTCGTCCGTGGTGCAATCTCCAGGCTCAACTTGGAGAGGTCTGCGGATACTGCTCGGCTTGAGGACGGTAGAGGAGCACGGAATTCCTGGTGTAGTGGTGAAATGCGTAGATATCAGGAGGAACACCCGTGGCGAAAGCGGTGCTCTGGGCCGATCCTGACACTCAGGCTCGAAAGCGTGGGGAGCAAA
>80025546146c4bc1957fb60c85689574
TGAGGAATTTTCGTCAATGGGGGAAACCCTGAACGAGCAACGCCGCGTGGAGGACGAAGACCTTCGGGTTGTAAACTCCTGTCGGACGGGACGAAAGCTGCCGAGGTCAATACCCTTGGTAGTTGACGGTACCGTACGAGGAAGCCCCGGCTAACTTCGTGCCAGCAGCCGCGGTAATACGAGGGGGGCAAGCGTTGTTCGGAATTACTGGGCGTAAAGGGCGCGTAGGCGGTCTGACAAGTCTTCCGTGAAAGCCCACGGCTCAACCGTGGAACTGCGGAGGAAACTGTCAGACTTGAGTCCGGGAGGGGAGAGTGGAATTCCCAGTGTAGCGGTGAAATGCGCAGATATTGGGAGGAACACCGGAGGCGAAGGCGTCTCTCTGGACCGGTACTGACGC
>022abc16d117b6a22499b58148f0fbe0
CGAGGAATCTTGCGCAATGGGCGAAAGCCTGACGCAGCAACGCCGCGTGGGTGATGAAGGCCTTCGGGTTGTAAATCCCTTTTGCCGGGGAAGAACTTTGACGGTACCCGGCGAATAAGCCACGGCTAACTACGTGCCAGCAGCCGCGGTAAGACGTAGGTGGCGAGCGTTATCCGGATTTACTGGGCGTAAAGCGTACGTAGGCGGCGCCGAAAGTCTGCCGTGAAATCTCCCGGCTCAACCGGGAGCGGTCGGTGGAAACTTCGATGCTCGAGGGGCGTAGAGGCAAGCGGAATTCCCGGAGTAGTGGTGGAATGCGTAGATACCGGGAGGAACACCAGTGGCGCAAGCGGCTTGCCAGGCGCATCCTGACGCTGAGGTACGAAAGCGTGGGTAGCGA
>0527dddc1a3c7bff40c481e5cc58ddbe
TGAGGAATATTGCGCAATGGGGGAAACCCTGACGCAGCAACGCCGCGTGGAGGACGAAGGTTTTCGGATTGTAAACTCCTTAACTGGGGGAAGAGGGAGGACGGTACCCCAGGACGAAGACACGGCTAACTACGTGCCAGCAGCCGCGGTAACACGTAGGTGTCGAGCGTTATCCGGAATTACTGGGCGTAAAGGGTGCGCAGGCGGCTGCGCAAGTCTGGCGTGAAAGCTCCTGGCTTAACTGGGAGAGGACGTTGGAAACTGCGTAGCTAGAGTGAATGAGAGGGGGGCGGAAATCCCGGTGTAGTGGTGGAATGCGTAGAGATCGGGAAGAACACCAGAGGCGAAGGCGGCTCCCTGGCATTCGACTGACGCTGAGGCACGAAAGCGTGGGTAGCGA
>2d859a0b11936303ef27e51cdec3899c
TAGGGAATATTGCGCAATGGTCGAAAGACTGACGCAGCGACGCCGCGTGTGGGAGGAAGCCTTTCGGGGTGTAAACCACTGTCAGATGGGAAGAATCACGCTCGTCCAAACAGGGCGGGCGTCTGACGGTACCATCAGAGGAAGCGCCGGCTAACTCCGTGCCAGCAGCCGCGGTAAGACGGAGGGCGCAAGCGTTGTTCGGAATTACTGGGCGTAAAGCGCGGGCAGGTGGTTCGTTAAGTCTTTTGTGAAACTCCGGGGCTCAACTCCGGACATGCAGAAGATACTGGCGGACTAGAGACCGGTAGAGGCTAGCGGAATTCCTGGTGTAGCGGTGGAATGTGTAGATATCAGGAAGAACACCAGTGGCGAAGGCGGCTAGCTGGGCCGTGTCTGACAC
>d4bf00bad3e8a2e0fde3ba7036fc688d
TGGGGAATATTGCGCAATGGGCGAAAGCCTGACGCAGCAACGCCGCGTGGGGGATGAATGCCTTCGGGTTGTAAACCCCTTTCAGCAGGGACGAAAATGACGGTACCTGCAGAAGAAGCCCCGGCCAACTACGTGCCAGCAGCCGCGGTAACACGTAGGGGGCGAGCGTTGTCCGGATTTATTGGGCGTAAAGAGCTCGTAGGCAGTTGCGTAAGTCGGATGTGAAAACTCAGGGCTCAACCCGGAGACGCCATCCGATACTGCGCTGACTAGAGTCCGGTAGGGGAGCATGGAATTCCTGGTGTAGCGGTGAAATGCGCAGATATCAGGAGGAACACCAGCAGCGAAGGCGGTGCTCTGGGCCGGTACTGACGCTGAGGAGCGAAAGCGTGGGTAGCGA
>d94c6ed8c0e009f2d0346a983eab0924
TAGGGAATCTTGGACAATGGGCGAAAGCCTGATCCAGCCATGCCGCGTGAGTGATGAAGGCCCTAGGGTTGTAAAACTCTTTCGCCAGGGAAGATAATGACGGTACCTGGTAAAGAAACCCCGGCTAACTCCGTGCCAGCAGCCGCGGTAATACGGAGGGGGTTAGCGTTGTTCGGAATTACTGGGCGTAAAGCGCACGTAGGCGGACTAGTCAGTCAGAGGTGAAATCCCGAGGCTCAACCTCGGAACTGCCTTTGATACTGCTAGTCTAGAGTTCGAGAGAGGTGAGTGGAATTCCGAGTGTAGAGGTGAAATTCGTAGATATTCGGAGGAACACCAGTGGCGAAGGCGGCTCACTGGATCGATACTGACGCTGAGGTGCGAAAGCGTGGGGAGCAAA
>46fd081f50be4958d9a40e305260ade2
TAAGGGATATTGCACAATGGACGGAAGTCTGATGCAGCGACGCCGCGTGGGTGAAGAAGGTTTTCGGATCGTAAAGCCCTTTTCTATGTGACGAGGAAGGACGGTAGCATAGGAATAAGTGTCGGCTAACTACGTGCCAGCAGCCGCGGTAAAACGTAGGACGCGAACGTTATCCGGAGTTACTGGGCGTAAAGCGCGCGTAGGCGGTGAGTTAAGTTACCTATGAAAGGTACAGGCTAAACTTGTATTGGTTAGGTAAAACTGGCTAACTAGAGAGAAATAGAGGGAAGTAGAATTCCGGGTGTAGTGGTGAAATGCGTAGATATCCGGAGGAATACCGGTGGCGAAGGCGGCTTCCTGGATTTCCACTGACGCTGAGGCGCGAAAGCGTGGGTAGCGA
>fbdebb6f673983779a56b6d92c649cad
TAGGGAATATTGGGCAATGGGCGAAAGCCTGACCCAGCCACGCCGCGTGGAGGAAGACACCCCTATGGGGCGTAAACTCCTTTTATATGGGAAGAACACCTCCCTCGGGGAGGCTTGACGGTACCGTATGAATAAGCACCGGCTAACTCCGTGCCAGCAGCCGCGGTAATACGGAGGGTGCAAGCGTTGTCCGGATTCACTGGGTGTAAAGGGTGTGTAGGCGGGACGGTATGTCAGAGGTGAAAGCCCACGGCTCAACCGTGGAACTGCCTTTGAAACTGCCGTTCTTGAGTCTCGGAGAGGTCGCTGGAATTCGTGGTGTAGCGGTGAAATGCGTAGATATCACGAGGAACACCAGAGGCGTAGGCGGGCGACTGGACGAGTACTGACGCTGAGGCAC
>822465203c984f2194f0d9927072b908
CGAGGAATCTTGCGCAATGGGCGAAAGCCTGACGCAGCAACGCCGCGTGGGTGATGAAGGCCTTCGGGTTGTAAATCCCTTTTGCCGGGGAAGAACTTTGACGGTACCCGGCGAATAAGCCACGGCTAACTACGTGCCAGCAGCCGCGGTAAGACGTAGGTGGCGAGCGTTATCCGGATTTACTGGGCGTAAAGCGTACGTAGGCGGCGTCGCAAGTCTGCCGTGAAATCTCCCGGCTCAACCGGGAGCGGCCGGTGGAAACTGCGACGCTCGAGGGGCGTAGAGGCAAGCGGAATTCCCGGAGTAGTGGTGGAATGCGTAGATACCGGGAGGAACACCAGTGGCGCAAGCGGCTTGCCAGACGCATCCTGACGCTGAGGTACGAAAGCGTGGGTAGCGA
>577d94b8d312f69fe7dcba3cc1d6d592
TGGGGAATATTGGACAATGGGGGAAACCCTGATCCAGCAATGCCGCGTGAGTGATGAAGGCCTTAGGGTTGTAAAGCTCTTTCAGAAGTGAAGATGATGACGGTAACTTCAGAAGAAGCTCCGGCTAACTCCGTGCCAGCAGCCGCGGTAATACGGAGGGAGCTAGCGTTGTTCGGAATTACTGGGCGTAAAGGGCGTGTAGGCTGTTTGATTAGTCAGAGGTGAAATCCCTAAGCTCAACTTAGGAACTGCCTTTGATACTATCATACTAGAGATCGAGAGAAGTTAGCGGAATTCCAAGTGTAGAGGTGAAATTCGTAGATATTTGGAAGAACACCTGTGGCGAAAGCGGCTAACTGGCTCGTTTCTGACGCTGAGACGCGAAAGCGTGGGTAGCAAA
>8010012f638a2912d0cffb6ec1351499
TGGGGAATATTGCGCAATGGGCGAAAGCCTGACGCAGCAATGCCGCGTGAGTGAAGAAGGCCTTCGGGTCGTAAAGCTCTTTATCTGAGGGAAGATGATGACGGTACCTCAGGAAGAAGCACCGGCTAACTACGTGCCAGCAGCCGCGGTGATACGTAGGGTGCGAGCGTTGTTCGGAATCACTGGGCGTAAAGGGCGTGTAGGCGGGATGGTCAGCTAGAGGTGAAATCCCGGGGCTCAACCCCGGAAAGTCTTTTAGAACTGCCGTTCTTGAGATGGTTAGAGGTTAGCGGAATTCCTGGTGTAGCGGTGAAATGCGTAGATATCAGGAGGAACATCGGTGGCGAAAGCGGCTAACTGGGACCAATCTGACGCTGAGGCGCGAAAGCGTGGGGAGCAA
>efb0be7925cda2dfee6ef1c59c5a088e
TGGGGAATATTGCGCAATGGGCGAAAGCCTGACGCAGCGACGCCGCGTGGGGGAGGAAGGCCCTAGGGTTGTAAACCCCTGTCAGGTGGGACGAACACCTTGTCGGATAACACCCGGCAGGACTGACGGTACCACCAGAGGAAGCTCCGGCTAACTCCGTGCCAGCAGCCGCGGTAATACGGAGGGAGCGAGCGTTGTTCGGAATTACTGGGCGTAAAGGGCGCGTAGGCGGCCTCGTAAGTCGGGTGTGAAATGCCGGGGCTCAACCCCGTGCACTGCACCCGATACTGCATGGCTAGAGAAAGGTAGAGGCGAGCGGAATTCCCGGTGTAGCGGTGGAATGCGTAGATATCGGGAAGAACATCTGCGGCGAAGGCGGCTCGCTGGGCCTTTTCTGACG
>42ae178ee44caabbd42f5023ba0fce2f
CTAAGAATCTTGCGCAATGGGCGAAAGCCTGACGCAGCAACGCCGCGTGCGGGAGGAAGGCCTTCGGGTTGTAAACCGCTTTTGCGAGGGAAGAAGTTCTGACGGTACCTCGCGAATAAGTCACGGCTAACTACGTGCCAGCAGCCGCGGTAATACGTAGGTGACGAGCGTTGTCCGGATTTACTGGGCGTAAAGCGCCCGCAGGCGGCCCGGCAAGTTTCAGGTGAAATCTCCCGGCTCAACCGGGAGGGGTCCTGGAAAACTGCCAGGCTTGAGGCAGGCAGGGGAATGCGGAATTTCCGGTGTAGCGGTGAAATGCGTAGATATCGGAAGGAACACCAGCGGCGAAGGCGGCATTCTGGGCCTGACCTGACGCTCAGGGGCGAAAGCGTGGGGAGCA
>222908faceea7ac5a9086aba4432d85a
TGGGGAATCTTGGGCAATGGGCGCAAGCCTGACCCAGCCATGCCGCGTGTGCGAAGAAGGCTTTAGGGTTGTAAAGCACTTTCAGTGGTGAAGAAAATCCCGGGGTTAATACCCCCGGGCCTTGACGTTAGCCACAGAAGAAGCACCGGCTAACTCCGTGCCAGCAGCCGCGGTAATACGGAGGGTGCGAACGTTAATCGGAATTACTGGGCGTAAAGCGCGCGTAGGCGGTTCGGCAAGTGGGATGTGAAAGCCCCGGGCTCAACCTGGGAACTGCATTCCAAACTGCCGAACTGGAGTATGGTAGAGGGAGGTAGAATTTCCTGTGTAGCGGTGGAATGCGTAGATATAGGAAGGAATACCGATGGCGAAGGCAGCCTCCTGGACCAATACTGACGCT
>d36a0f2ea62e5009165c2d3bdd65fd65
GCGCGAAAACTTCACACTGCAGGAAACTGTGATGAGGGAACTCCTAGTGCATGCACTATGTGTATGTAGATCCTACTCTTAACAAGTAGAGGGAAAGGGCTGGGAAAGACCGGTGCCAGCCGCCGCGGTAATACCGGCAGCTCAAGTGGTCGTCGCTTTTATTGGGCCTAAAACGTCCGTAGCCTGTTTGGTAAATCTGTGGGTAAATCAATCCGCTCAACGGATTGAATTCTGCAGAGACTGCCAGACTAGGGACCGGGAGAGGTGTGGGGTACTCGAGGGGTAGGGGTAAAATCCTGTCATCCTTCGAGGACCACCAGTTGCGAAGGCGCCACACTGGAACGGATCCGACGGTCAGGGACGAAGCCTAGGGGCACGAACCGGATTAGATACCCGTGTA
>128a9c865a8591876b53ce824248b2f5
GCGCGAAAACTTGGCAATGCGAGAAATCGTGACCAGGGAACTCCAAGTGCGTAGGGTAAGACCTACGCTTTTCTTGACTCTTCAAAGGTCTTGGAATAAGGGGTGGGTAAGGACGGTGCCAGCCGCCGCGGTAATACCGGCGCCTCAAGTGGTAGTCGCTTTTATTGGGCCTAAAACGTCCGTAGCCGGTCTGGTGCATTCGTGGGTAAATCAACCCGCTCAACGGGTTGAATTCTGCGAGCACGGCCAGACTTGGGACCGGGAGAGGTGTGGGGTACTCTCAGGGTAGGGGTAAAATCCTGTCATCCTGAGAGGACCACCTGTTGCGAAGGCGCCACACTAGAACGGATCCGACGGTCAGGGACGAAACCTAGGGGCACGAACCGGATTAGATACCCTT
>b71da1b8c484a39dae106074ea7ecb83
TGGGGAATATTGCGCAATGGTCGAAGGACTGACGCAGCGACGCCGCGTGTGGGAGGAAGCCTTTCGGGGTGTAAACCACTGTCAGGCGGGAAGAACCGCGCGTGTCCAAATACGGCGCGCGCCTGACGGTACCGCCAGAGGAAGCGCCGGCTAACTCCGTGCCAGCAGCCGCGGTAAGACGGAGGGCGCAAGCGTTGTTCGGAATTACTGGGCGTAAAGCGCGGGCAGGTGGTTTGTCTAGTCTTTTGTGAAATTCCGGAGCTCAACTCCGGACATGCAGGAGATACTGGCTAACTAGAGACCGGTAGAGGCTAGTGGAATTCCTGGTGTAGCGGTGGAATGTGTAGATATCAGGAAGAACACCAGTGGCGAAGGCGGCTAGCTGGGCCGTGTCTGACAC
>55aae73e7338a6404f49d26dc338ee52
TGGGGAATATTGGACAATGGGCGCAAGCCTGATCCAGCAATGCCGCGTGTGTGAAGAAGGCCTGCGGGTTGTAAAGCACTTTCAGCAAGGGAAGAAAAGCCGCGCGCGAATACCGCGCGGCCGTGACATGCCCTGCAGAAGAAGCACCGGCTAATTCCGTGCCAGCAGCCGCGGTAATACGGAAGGTGCAAGCGTTAATCGGAATTACTGGGCGTAAAGCGCACGTAGGCGGTTTGATTAGTCGGATGTGAAATCCCCGGGCTTAACCTGGGAACTGCGTTCGATACTGTCAGACTGGAGTGCAGTAGAGGGAAGCGGAATTCCGGGAGTAGCGGTGAAATGCGTAGATATCCGGAGGAACATCAGTGGCGAAGGCGGCTTCCTGGTCTGTTACTGACGC
>cf30aa0746a80673a9815de7f64a87c5
TAGGGAATATTGCGCAATGGCCGCAAGGCTGACGCAGCGACGCCGCGTGTGGGAGGGAGCCCTTCGGGGTGTAAACCACTGTCAGGGGGGAAGAACTCCGTGGACGCGAACAGCGTTCACGGTTGACGGTACCCCCAGAGGAAGCGCCGGCTAACTCCGTGCCAGCAGCCGCGGTAAGACGGAGGGCGCAAGCGTTGTTCGGAATCACTGGGCGTAAAGCGCTCGCAGGCGGTCCCTTAAGTCCGCCGTGAAACTCCGGGGCTCAACCCCGGACTGGCGACGGATACTGGGGGACTGGAGACTGGTAGAGGCTAGCGGAATTCTTGGTGTAGCGGTGGAATGCGTAGATATCAGGAAGAACACCGGTGGCGAAGGCGGCTAGCTGGGCCAGTTCTGACGC
>4a637e8f09f6768647d90e53649c79d0
GCGGGAATATTGCACAATGGGCGCAAGCCTGATGCAGCCATGCCGCGTGTGTGAAGAAGGCCCTAGGGTTGTAAAGCACTTTCAGTGGCGAAGAAAAAGCCGGCGCTAATATCGCCGGTCATTGACGTTAACCACAGAAGAAGCACCGGCCAACTCCGTGCCAGCAGCCGCGGTAATACGGAGGGTGCGAACGTTAATCGGAATTACTGGGCGTAAAGCGCGCGTAGGCGGTTTGTTAAGTGGGATGTGAAAGCCCCGGGCTCAACCTGGGAACTGCATTTCAAACTGGCAAACTAGAGTTCGGTAGAGGGAGGTGGAATTTCCTGTGTAGCGGTGGAATGCGTAGATATAGGAAGGAACACCAGTGGCGAAGGCGGCCTCCTGGACCGAAACTGACGCT
>82727c0d645330de5c46f3db369714a6
TGGGGAATATTGGACAATGGGGGCAACCCTGATCCAGCAATGCCGCGTGTGTGATGAAGGCCCTAGGGTTGTAAAGCACTTTCACTGGTGAAGATGATGACGGTAGCCAGAGAAGAAGCCCCGGCTAACTTCGTGCCAGCAGCCGCGGTAATACGAAGGGGGCGAGCGTTATTCGGAATTACTGGGCGTAAAGGGAGCGCAGGCGGTTCATTTAGTCAGACGTGAAAGCCCCGGGCTCAACCCGGGAGGTGCGTTTGATACTGGTGAGCTAGAAATCAGAAGAGGATAGTGGAATTCCCAGTGTAGAGGTGAAATTCGTAGATATTGGGAAGAACACCAGTGGCGAAAGCGGCTATCTGGTCTGTATTTGACGCTGAGGCTCGAAAGCGTGGGGAGCAAA
>e03a2cdd0bb51190a95d1133f3a8338c
TGGGGAATATTGCACAATGGGCGAAAGCCTGATGCAGCAACGCCGCGTGAGCGATGAAGGCCTTCGGGTCGTAAAGCTCTGTCCTCAAGGAAGATAATGACGGTACTTGAGGAGGAAGCCCCGGCTAACTACGTGCCAGCAGCCGCGGTAATACGTAGGGGGCTAGCGTTATCCGGAATTACTGGGCGTAAAGGGTGCGTAGGTGGTTTCTTAAGTCAGAGGTGAAAGGCTACGGCTCAACCGTAGTAAGCCTTTGAAACTGAGAAACTTGAGTGCAGGAGAGGAGAGTAGAATTCCTAGTGTAGCGGTGAAATGCGTAGATATTAGGAGGAATACCAGTTGCGAAGGCGGCTCTCTGGACTGTAACTGACACTGAGGCACGAAAGCGTGGGGAGCAAAC
>c1a0d57748264cd63d0a77d9f89f3240
TCGAGAATATTTCGCAATGGGGGAAACCCTGACGATGCGACGCCGCGTGGGGGATGAAGGCCTTCGGGTTGTAAACCTCTGTGTTACGGGATGAATCGGACGTTGCTGATAACGCAACGTTCTTGACGTTACCGTAGTAGAAAGCCCCAGCTAACTACGTGCCAGCAGCTGCGGTAATACGTAGGGGGCAAGCGTTGTCCGGAATCACTGGGCGTAAAGCGCGCGCAGGCGGTGGAATAAGTCAGACGTGAAAGGATTCGGCTCAACCGATTCATTGCGTTTGATACTGTTTCACTTGAGTCTAGAAGAGGAAAGTGGAATGTATGGTGTAGCGGTGGAATGCTTAGATATCATATAGAACACCCGTGGCGAAGGCGGCTTTCTGGTCTAAGACTGACGC
>9ea8934e2496256b2542e7a76e2f181c
TGGGGAATATTGGACAATGGGCGAAAGCCTGATCCAGCAATGCCGCGTGTGTGAAGAAGGCCTGCGGGTTGTAAAGCACTTTCATCAGGGACGAAAAACCCGGGGCGAACACCCCCGGGCCTTGACTTAACCTGAACAAGAAGCACCGGCTAACTCCGTGCCAGCAGCCGCGGTAATACGGAGGGTGCGAGCGTTAATCGGAATTACTGGGCGTAAAGCGCACGTAGGAGGCGGGATCAGTCAGATGTGAAATCCCCGGGCTCAACCTGGGAATTGCATTTGATACTGTCCCGCTAGAGTCTGGCAGAGGTAAGCGGAATTCCGGGTGTAGCGGTGGAATGCGTAGATATCCGGAAGAACACCAGTGGCGAAGGCGGCTTACTGGGCCAAGACTGACTCT
>05e195057cac964b58fb5131c3510c93
TGGGGAATTTTCCGCAATGGGCGAAAGCCTGACGGAGCAATGCCGCGTGAAGGCAGAAGGCCCACGGGTCATGAACTTCTTTTCTCGGAGAAGAAACAATGACGGTATCTGAGGAATAAGCATCGGCTAACTCTGTGCCAGCAGCCGCGGTAAGACAGAGGATGCAAGCGTTATCCGGAATGATTGGGCGTAAAGCGTCTGTAGGTGGCTTTTCAAGTCCGCCGTCAAATCCCAGGGCTCAACCCTGGACAGGCGGTGGAAACTACCAAGCTGGAGTACGGTAGGGGCAGAGGGAATTTCCGGTGGAGCGGTGAAATGCGTTGAGATCGGAAAGAACACCAACGGCGAAAGCACTCTGCTGGGCCGACACTGACACTGAGAGACGAAAGCTAGGGGAGCA
>d0af2fa386caea99188f12bb1230e3a2
CAGGGAATATTGCGCAATGAGCGAAAGCTTGACGCAGCGACACCGCGTGTGGGATGACGGTTCTAGGATTGTAAACCACTTTCAGGAGGGAAGAAAATGACGGTACCTCCACAAGAAGCCCCGGCCAACTACGTGCCAGCAGCCGCGGTAATACGTAGGGGGCGAGCGTTGTCCGGATTTATTGGGCGTAAAGAGCTCGTAGGCGGTTCAACAAGTCGGTCGTGAAAGTTCAGGGCTTAACCCTGAAATGTCGATCGATACTGTTGTGACTAGGATATGGTAGAGGTGAGTGGAATTCCGAGTGTAGCGGTGAAATGCGTAGATATTCGGAGGAACACCAATAGCGAAGGCAGCTCACTGGGCCACTATCGACGCTGAGGAGCGAAAGCTAGGGGAGCAA
>4784c16e09aa3fde93166d287e514ed7
TGGGGAATCTTGGACAATGGGGGCAACCCTGATCCAGCCATGCCGCGTGAGTGAAGAAGGCCTTAGGGTTGTAAAGCTCTTTCAACGGTGAAGATAATGACGGTAGCCGTAGAAGAAGCCCCGGCTAACTCCGTGCCAGCAGCCGCGGTAATACGGAGGGGGCTAGCGTTGTTCGGAATTACTGGGCGTAAAGCGCGCGTAGGCGGACTGGCAAGTCAGGGGTGAAATCCCGGGGCTCAACTCCGGAACTGCCTTTGATACTGCCATGTCTAGAGTTCTGGAGAGGTGAGTGGAATTCCGAGTGTAGAGGTGAAATTCGTAGATATTCGGAGGAACACCAGCGGCGAAGGCGGCTCACTGGCCAGACACTGACGCTGAGGCGCGAAAGCGTGGGTAGCAA
>90aa0552cf240667d596f376eafb2940
TCGAGAATCTTCGGCAATGGGCGAAAGCCTGACCGAGCGACGCCGCGTGCGGGATGAAGGCCCTCGGGTTGTAAACCGCTGTCAGTAGGGAGCAAATCTCTTGGGGTTATCCCCTTGAGTTGAGCGATCTTCAGAGGAAGTACGGGCTAAGTTCGTGCCAGCAGCCGCGGTAAGACGAACCGTACGAACGTTATTCGGAATCACTGGGCTTAAAGAGTCCGTAGGCGGCCGTGTAGGTGGGATGTGAAAGCCCTCGTCTCAACCGAGGAATTGCGTTCCAAACCACATGGCTTGAGGAGGATAGAGGTGAGCGGAACTGATGGTGGAGCGGTGAAATGCGTTGATATCATCAGGAACACCAGAGGCGAAGGCGGCTCACTGGGTCCTTTCTGACGCTGAG
>14463068de0bace438d24cf7f3ac6fab
TCGGGAATTTTGGGCAATGGGCGCAAGCCTGACCCAGCAACGCCGCGTGAGGGATGAAGGCCCTCGGGTCGTAAACCTCTGTCGGAAGGGAAGAAAGGTGGAGCGGCGAACAGGCTCTTCGCTTGACGGTACCTTCAAAGGAAGCACCGGCTAACTCCGTGCCAGCAGCCGCGGTAATACGGAGGGTGCAAGCGTTGTTCGAAATTACTGGGCGTAAAGAGCGTGTAGGCGGCTTGGTCAGTCGGATGTGAAATCCCGGGGCCCAACCCCGGAACTGCATCCGATACTGCCTGGCTTGAGTCTCGGAGAGGAAGGCGGAATTCCGGGTGTAGAGGTGAAATTCGTAGATATCCGGAGGAACACCAGCGGCGAAGGCGGCCTTCTGGACGATGACTGACGC
>6ce7f74c26cfb65b3e7cb4d7c3f2bf74
TGGGGAATATTGGACAATGGGCGCAAGCCTGATCCAGCAATGCCGCGTGTGTGAAGAAGGCCTGCGGGTTGTAAAGCACTTTCAGCAAGGGAAGAAAAGCCGCGCGCGAATACCGCGCGGTCCTGACATGCCCTGCAGAAGAAGCACCGGCTAATTCCGTGCCAGCAGCCGCGGTAATACGGAAGGTGCAAGCGTTAATCGGAATTACTGGGCGTAAAGCGCACGTAGGCGGTTTGATTAGTCGGATGTGAAATCCCCGGGCTTAACCTGGGAACTGCGTTCGATACTGTCAAACTGGAGTGCAGTAGAGGGAAGCGGAATTCCGGGAGTAGCGGTGAAATGCGTAGATATCCGGAGGAACATCAGTGGCGAAGGCGGCTTCCTGGTCTGTTACTGACGC
>ececcf33801e8edd74adad0ae532cfee
CAGGGAATCTTGGGCAATGGGCGCAAGCCTGACCCAGCGACGTCGCGTGGGGGACGAAGGCCTTCGGGTTGTAAACCCCTTTTCCGAGGGAAGAGAAAGGACGGTACCTCGGGAATAAGCCCCGGCTAACTACGTGCCAGCAGCCGCGGTAATACGTAGGGGGCAAGCGTTACCCGGAATCACTGGGCGTAAAGTGCGCGTAGGCGGTTGGATAAGTCTCTTGTGAAAGCTCCCGGCTCAACTGGGAGAGGTCAAGGGATACTATTCGACTAGAGGACAGCAGAGGTAAGCAGAATTCCCGGTGTAGCGGTGGAATGCGTAGATATCGGGAGGAACACCAGTGGCGAAAGCGGCTTACTGGGCTGTATCTGACGCTGAGGCGCGAGAGCGTGGGGAGCAA
>c3020ca0e4fd51e44630997e81f4ad26
GCGCGAAAACTTCACACTGCAGGAAACTGTGATGAGGGAACTCCAAGTGCGCGCACTTAGTGTGCGCTTTTGTTGACTATTAATCGGTCAATGAATAAGGGCTGGGAAAGACCGGTGCCAGCCGCCGCGGTAATACCGGCAGCTCAAGTGGTCGTCGCTTTTATTGGGCCTAAAACGTCCGTAGCCTGTTTGGTAAATCTGTGGGTAAATCAACCAGCTTAACTGGTTGAATTCTGCAGAGACTGCCAGACTAGGGACCGGGAGAGGTGTGGGGTACTCTAGGGGTAGGGGTAAAATCCTGTCATCCTTAGAGGACCACCAGTTGCGAAGGCGCCACACTGGAACGGATTCGACGGTCAGGGACGAAGCCTAGGGGCACGAACCGGATTAGATACCCCGG
>ea3643f6a57f322fa48bebe3cb621429
TGGGGAATCTTGGGCAATGGGCGCAAGCCTGACCCAGCCATGCCGCGTGTGCGAAGAAGGCTCTAGGGTTGTAAAGCACTTTCAGTGGTGAAGAAAAGCTCGGGGTTAATACCCCCGGGTCTTGACGTTAGCCACAGAAGAAGCACCGGCTAACTCCGTGCCAGCAGCCGCGGTAATACGGAGGGTGCGAACGTTAATCGGAATTACTGGGCGTAAAGCGCGCGTAGGCGGTTCGGCAAGTGGGATGTGAAAGCCCCGGGCTCAACCTGGGAACTGCATTCCAAACTACCGAACTGGAGTATGGTAGAGGGAGGTAGAATTTCCTGTGTAGCGGTGGAATGCGTAGATATAGGAAGGAATACCGATGGCGAAGGCAGCCTCCTGGACCAATACTGACGCT
>f2fc16c4c3ca9de6d7c571352ed643e9
TAGGGAATATTGTGCAATGGGCGAAAGCCTGACACAGCCATGCCGCGTGTGTGAAGAAGGCCCTAGGGTTGTAAAGCACTTTCAGTGGCGAAGAAAAACGCCATGCCAATACCATGGCGTCTTGACGTTAACCACAGAAGAAGTACCGGCTAACTCCGTGCCAGCAGCCGCGGTAATACGGAGGGTACGAACGTTAATCGGAATTACTGGGCGTAAAGCGCGCGTAGGCGGTTCGCTAAGTGAGGTGTGAAATCCCCGGGCTCAACCTGGGAACTGCACTTCAAACTGGCGGACTAGAGTGTAGTAGAGGGAGGCGGAATTTCCTGTGTAGCGGTGAAATGCGTAGATATAGGAAGGAACACCAGTGGCGAAGGCGGCCTCCTGGACTAACACTGACGCT
>9c7ec57db52dd69f192fa9ee9655776d
TGGGGAATATTGGACAATGGGCGCAAGCCTGATCCAGCCATGCCGCGTGAGTGAAGAAGGCCCTAGGGTTGTAAAGCTCTTTCAGTGGTGACGATGATGACGGTAGCCACAGAAGAAGCCCCGGCTAACTCCGTGCCAGCAGCCGCGGTAATACGGAGGGGGCAAGCGTTGTTCGGAATTACTGGGCGTAAAGGGCGCGTAGGCGGTCTGTTGCGTCAGGTGTGAAAGCCCCGGGCTCAACCTGGGAGGTGCACTTGATACGGGCGGACTGGAATCCGGGAGAGGATGGTGGAATTCCCAGTGTAGAGGTGAAATTCGTAGATATTGGGAAGAACACCGATGGCGAAGGCAGCCATCTGGCCCGGTATTGACGCTGAGGCGCGAAAGCGTGGGGAGCAAA
>46ab686252deaa6ffa0b2e6a8715f752
TGGGGAATCTTGGACAATGGGGGCAACCCTGATCCAGCCATGCCGCGTGAGTGAAGAAGGCCTTCGGGTTGTAAAACTCTTTCAACGGTGAAGATAATGACTGTAGCCGTAGAAGAAGCCCCGGCTAACTCCGTGCCAGCAGCCGCGGTAATACGGAGGGGGCTAGCGTTGTTCGGAATTACTGGGCGTAAAGAGCATGTAGGCGGACTGGTCAGTCAGTGGTGAAATCCCGGAGCTCAACTCCGGAACTGCCTTTGATACTGCCGGTCTGGAGTTTTGGAGAGGTGAGTGGAATTCCGAGTGTAGAGGTGAAATTCGTAGATATTCGGAGGAACACCAGCGGCGAAGGCGGCTCACTGGCCAAAAACTGACGCTGAGATGCGAAAGCGTGGGGAGCAAA
>6f298affef7844be97197e031056cf37
TGGGGAATATTGGACAATGGGCGAAAGCCTGATCCAGCAATGCCGCGTGTGTGAAGAAGGCCCTAGGGTTGTAAAGCACTTTCAATGGGGAAGAAAAGCAGGGTGCCAATACCACCCCGTGATGACGTTACCCATAGAAGAAGCACCGGCTAACTCCGTGCCAGCAGCCGCGGTAATACGGAGGGTGCGAGCGTTAATCGGAATTACTGGGCGTAAAGGGCGCGTAGGCGGCTCGATAAGTTGGATGTGAAAGCCCCGGGCTCAACCTGGGAATTGCGTTCAATACTGTCGGGCTGGAGTGTGGTAGAGGGAAGTGGAATTCCCGGTGTAGCGGTGAAATGCGTAGATATCGGGAGGAACACCAGTGGCGAAGGCGGCTTCCTGGACCAACACTGACGCT
>cfaf69741ab5704a2fd85e6c87f613e4
TGGGGAATCTTGGGCAATGGGCGCAAGCCTGACCCAGCCATGCCGCGTGTGTGAAGAAGGCCTTCGGGTTGTAAAGCACTTTCAGTGGCGAAGAAAAGCCGGCGGTGAATAACCGCGGGTCTTGACGTTAACCACAGAAGAAGCACCGGCTAACTCCGTGCCAGCAGCCGCGGTAATACGGAGGGTGCGAACGTTAATCGGAATTACTGGGCGTAAAGCGCGCGTAGGCGGTTCGGTAAGTGGGATGTGAAAGCCCCGGGCTCAACCTGGGAATTGCATTCCAAACTGCCGGACTCGAGTATGGTAGAGGGAGGTAGAATTTCCTGTGTAGCGGTGGAATGCGTAGATATAGGAAGGAATACCAATGGCGAAGGCAGCCTCCTGGACCAATACTGACGCT
>cfd50c2324f1b871a5c547efb366e811
TGGGGAATATTGGACAATGGGCGCAAGCCTGATCCAGCAATGCCGCGTGTGTGAAGAAGGCCTTAGGGTTGTAAAGCACTTTCAATGGGGAAGAAAAGCAGGGTGCCAATACCACCCTGTCATGACGTTACCCATAGAAGAAGCACCGGCTAACTCCGTGCCAGCAGCCGCGGTAATACGGAGGGTGCGAGCGTTAATCGGAATTACTGGGCGTAAAGGGCGCGTAGGCGGCTCGATAAGTTGGATGTGAAAGCCCCGGGCTCAACCTGGGAACTGCGTTCAATACTGTCGGGCTGGAGTGTGGTAGAGGGAAGTGGAATTCCCGGTGTAGCGGTGAAATGCGTAGATATCGGGAGGAACACCAGTGGCGAAGGCGGCTTCCTGGACCAACACTGACGCT
>0a81dc98fa5bac1163fe84b308326b1c
CGAGGAATCTTGCGCAATGGGCGAAAGCCTGACGCAGCAACGCCGCGTGGGTGATGAAGGCCTTCGGGTTGTAAATCCCTTTTGCCGGGGAAGAACCATGACGGTACCCGGCGAATAAGCCACGGCTAACTACGTGCCAGCAGCCGCGGTAAGACGTAGGTGGCGAGCGTTATCCGGATTTACTGGGCGTAAAGCGTACGTAGGCGGCGCCGCAAGTCTGCCGTGAAATCTCCCGGCTCAACCGGGAGCGGTCGGTGGAAACTGCGATGCTCGAGGGGCGTAGAGGCAAGCGGAATTCCCGGAGTAGTGGTGGAATGCGTAGATACCGGGAGGAACACCAGTGGCGCAAGCGGCTTGCCAGACGCATCCTGACGCTGAGGTACGAAAGCGTGGGTAGCGA
>01f8631d8b0a7e5cf6ae89a38d75fedd
CGAGGAATCTTGCGCAATGGGCGAAAGCCTGACGCAGCAACGCCGCGTGGGTGATGAAGGCCTTCGGGTTGTAAATCCCTTTTGCCGGGGAAGAACTTTGACGGTACCCGGCGAATAAGCCACGGCTAACTACGTGCCAGCAGCCGCGGTAAGACGTAGGTGGCAAGCGTTATCCGGATTTACTGGGCGTAAAGCGTACGTAGGCGGCGCCGTTAGTCTGCCGTGAAATCTCCCGGCTCAACCGGGAGCGGCCGGTGGAAACTGCGGCGCTCGAGGGGCGTAGAGGCAAGCGGAATTCCCGGAGTAGTGGTGGAATGCGTAGATACCGGGAGGAACACCAGTGGCGTAAGCGGCTTGCCAGACGCATCCTGACGCTGAGGTACGAAAGCGTGGGTAGCGA
>800051f74730814b991b61b92fa4d7b7
TGGGGAATCTTGGACAATGGGGGCAACCCTGATCCAGCCATGCCGCGTGAGTGAAGAAGGCCTTAGGGTTGTAAAGCTCTTTCAACGGTGAAGATAATGACGGTAGCCGTAGAAGAAGCCCCGGCTAACTCCGTGCCAGCAGCCGCGGTAATACGGAGGGGGCTAGCGTTGTTCGGAATTACTGGGCGTAAAGCGCGCGTAGGCGGATTGGTTAGTCAGGGGTGAAATCCCGGAGCTCAACTCCGGAACTGCCCTTGATACTGCCAGTCTTGAGTTCTGGAGAGGTGAGTGGAATTCCGAGTGTAGAGGTGAAATTCGTAGATATTCGGAGGAACACCAGTGGCGAAGGCGGCTCACTGGCCAGACACTGACGCTGAGGCGCGAAAGCGTGGGGAGCAAA
>9800b382d6a3f5aa1793ac6ae48673c4
TGGGGAATTTTCCGCAATGGGCGAAAGCCTGACGGAGCAATCTCGCGTGAGGGATGACGGCCTATGGGTTGTAAACCTCTTTTTTCAGGGAGGAACAAAATGACGTGTACCTGAAGAATAAGCATCGGCTAACTCCGTGCCAGCAGCCGCGGTAAGACGGAGGATGCAAGTGTTATCCGGAATCACTGGGCGTAAAGCGTCTGTAGGTGGTTTACTAAGTCAACTGTTAAATCTTGAAGCTCAACTTCAAAATCGCAGTCGAAACTAGTAGACTAGAGTATAGTAGAGGTAAAGGGAATTTCCAGTGGAGCGGTGAAATGCGTAGATATTGGAAAGAACACCGATGGCGAAGGCACTTTACTGGGCTATTACTGACACTCAGAGACGAAAGCTAGGGTAG
>4c3bf56523ad415f053063a7a245d232
TGGGGAATATTGGACAATGGGGGCAACCCTGATCCAGCAATGCCGCGTGTGTGATGAAGGCCTTAGGGTTGTAAAGCACTTTCAATGGTGAAGATGATGACTGTAGCCATAGAAGAAGCCCCGGCTAACTTCGTGCCAGCAGCCGCGGTAATACGAAGGGGGCGAGCGTTGTTCGGAATTACTGGGCGTAAAGGGCGCGCAGGCGGCCGATTTAGTTAGGTGTGAAATCCCCGGGCTCAACCCGGGAACTGCACTTAATACTAGTCGGCTAGAAAACGGAAGAGGGCAGTGGAATTCCCAGTGTAGAGGTGAAATTCGTAGATATTGGGAAGAACACCAGTGGCGAAAGCGGCTGCCTGGTCCGATTTTGACGCTGAGGCGCGAAAGCGTGGGGAGCAAA
>2a01fc76d3419040c65936c326b43f8a
TGAGGAATTTTCGTCAATGGGGGAAACCCTGAACGAGCAACGCCGCGTGGAGGACGAAGACCTTCGGGTTGTAAACTCCTGTCGGACGGGACGAATGTTGTCGAGGCTAATACCCTTGGCAGTTGACGGTACCGTACGAGGAAGCCCCGGCTAACTTCGTGCCAGCAGCCGCGGTAATACGAGGGGGGCAAGCGTTGTTCGGAATTACTGGGCGTAAAGGGCGCGTAGGCGGTCTGACAAGTCTTCCGTGAAAGCCCACGGCTCAACCGTGGAACTGCGGGGGAAACTGACAGACTTGAGTCCGGGAGGGGAGAGTGGAATTCCCAGTGTAGCGGTGAAATGCGCAGATATTGGGAGGAACACCGGAGGCGAAGGCGTCTCTCTGGACCGGTACTGACGC
>40bbc589cf25adfa3520651594fe6e04
CAGGGAATATTGCGCAATGGGCGAAAGCCTGACGCAGCGACGCCGCGTGGGGGATGAAGGCCTTCGGGTTGTAAACCCCTTTCAGGAGGGAAGAAAATGACGGTACCTCCAAAAGAAGCCCCGGCCAACTACGTGCCAGCAGCCGCGGTAAGACGTAGGGGGCGAGCGTTGTCCGGAATCATTGGGCGTAAAGGGCTCGTAGGCGGCTCGGTAAGTCGAACGTGAAATCCCGGAGCTCAACTCCGGAACTGCGTTCGATACTGCCGTGGCTAGAGTCAGGTAGAGGAGAGTAGAATTCCCGGTGTAGCGGTGGAATGCGCAGATATCGGGAGGAATACCATTTAGCGAAGGCGGCTCTCTGGGCCTGTACTGACGCTGAGGAGCGAAAGCGTGGGTAGCA
>936744f858781c086165d22e138e3515
TGGGGAATCTTGCACAATGGGGGAAACCCTGATGCAGCGATGCCGCGTGAGTGAAGAAGGCCCTTGGGTTGTAAAACTCTTTCGTCGGGGAAGAAAATGACTGTACCCGAATAAGAAGGTCCGGCTAACTTCGTGCCAGCAGCCGCGGTAATACGAAGGGACCTAGCGTAGTTCGGAATTACTGGGCTTAAAGAGCTCGTAGGTGGTTAAAAAAGTTGATGGTGAAATCCCAAGGCTCAACCTTGGAACTGCCATCAAAACTTTTTAGCTAGAGTGTGATAGAGGTAAGTGGAATTTCTAGTGTAGAGGTGAAATTCGTAGATATTAGAAAGAACACCAAAAGCGAAGGCAACTTACTGGGTCACTACTGACACTGAGGAGCGAAAGCATGGGTAGCGAA
>118e3d95692b876686134d91d04038b2
TAGGGAATATTGCGCAATGGTCGAAAGACTGACGCAGCGACGCCGCGTGTGGGAGGAAGCCCCTCGGGGTGTAAACCACTGTCAGGGGGGACGAACGGCGCACGTTCGAACAGGGCGTGCGTTTGACGGTACCCTCAGAGGAAGCGCCGGCTAACTCCGTGCCAGCAGCCGCGGTAAGACGGAGGGCGCAAGCGTTGTTCGGAATTACTGGGCGTAAAGCGCGGGCAGGTGGTCTGCTAAGTCTTTTGTGAAACTCCGGGGCTCAACTCCGGACATGCAGAAGATACTGGCGGACTAGAGACCGGTAGAGGCTAGCGGAATTCCTGGTGTAGCGGTGGAATGTGTAGATATCAGGAAGAACACCGGTGGCGAAGGCGGCTGGCTGGGCCGTGTCTGACAC
>2bb30a538dcbad9dc39c746ccafe9900
TGGGGAATTTTCCGCAATGGGCGAAAGCCTGACGGAGCAATACCGCGTGAGGGATGACGGCCTATGGGTTGTAAACCTCTTTTTTCAGGGAGGAAGACAATGACGTGTACCTGAAGAATAAGCATCGGCTAACTCCGTGCCAGCAGCCGCGGTAAGACGGAGGATGCAAGTGTTATCCGGAATCACTGGGCGTAAAGCGTCTGTAGGTGGTCAAATAAGTCAACTGTTAAATCTCGAGGCTCAACCTCGAAATCGCAGTCGAAACTATTCGACTAGAGTATAGTAGGGGTAAAGGGAATTTCCAGTGGAGCGGTGAAATGCGTAGAGATTGGAAAGAACACCGATGGCGAAGGCACTTTACTGGGCTATTACTAACACTCAGAGACGAAAGCTAGGGTAG
>0fd11a3cb633032e175ae602aa057354
CAAGGGATCGTGCACAATGGGCGAAAGCCTGATGCCGCGACGCCGCGTGAGGGATGACGGCTTTCGAGTTGTAAACCTCTTTTCTCAGGGAAGAGAGAGGACGTCACCTGAGGAATAAGTCACGGCTAACTACGTGCCAGCAGCCGCGGTAATACGTAGGTGGCAAGCGTTGTCCGGAATTACTGGGCGTAAAGGGTCCGTAGGCGGTTCGGTAAGTCTTCTGTGAAAGCTCCAGGCTCAACTTGGAGTGGTCGGGAGAAACTGCCGAACTAGAGACTGTCAGAGGCAGGTGGAATTCCCGGTGTAGTGGTGAAATACGTAGATATCGGGAGGAACACCAGTGGCGAAAGCGGCCTGCTGGGGCAGTTCTGACGCTAAGGGACTAAAGCGTGGGGAGCGA
>8d2f88714816b80ed739c1a700a44792
TCTAGAAATTTGGGCAATGGGCGAAAGCCTGACCCAGCGACGCCGCGTGGGGGATGAAGCTTCTCGGAGTGTAAACCCCTGTTAGGTGGGACGAAAGCCCGTATACGAACAGTAGGCGGGTTTGACGGTACCGCCAGAGGAAGCTCCGGCTAACTCCGTGCCAGCAGCCGCGGTAATACGGGGGGAGCAAGCGTTGTTCGGAGTTATTGGGCGTAAAGGGCGTACAGGCGGTGGTGTCAGTCAGATGTGAAATCCCCCGGCTCAACCGGGGACCTGCATTTGATACTGCATCACTTGAGTACAGGAGAGGAGAGCGGAATTTTCGGTGTAGCGGTGGAATGTGTAGATATCGAAAAGAACACCAGTGGCGAAGGCGGCTCTCTGGCCTGATACTGACGCT
>d754acc77bd2c299bf593512dda2f8aa
TGAGGAATATTGGTCAATGGAGGCAACTCTGAACCAGCCATGCCGCGTGAAGGATGACGGCCCTATGGGTTGTAAACTTCTTTTGAATAGGAAGAAACTTATCTACGTGTAGATAACTGACGGTACTATTAGAATAAGGATCGGCTAACTCCGTGCCAGCAGCCGCGGTAATACGGAGGATCCAAGCGTTATCCGGATTCATTGGGTTTAAAGGGTCCGTAGGCGGGTCTTTAAGTCAGTGGTGAAAGCCGACAGCTCAACTGTCGAACTGCCATTGATACTGGAGACCTTGAGTACAAATGAAGTAGGCGGAATGAGTCATGTAGCGGTGAAATGCATAGATATGACTCAGAACACCGATTGCGAAGGCAGCTTACTAAAATGTAACTGACGCTGAGGG
>00443df8e82fcaeee53a2ec2b2dded4c
CAGGGAATTTTGCGCAATGGGCGAAAGCCTGACGCAGCGACGCCGCGTGGGTGATGAAGGCCTTCGGGTTGTAAATCCCTTTTCTGGGGGAAGAGAATGGACGGTACCCCAGGAATAAGCCCCGGCTAACTACGTGCCAGCAGCCGCGGTAATACGTAGGGGGCAAGCGTTGTCCGGAGTTACTGGGCGTAAAGGGCGCGTAGGCGGCCCAGGAAGTCCTCGGTGAAATCTCCCGGCTCAACCGGGAGCCGCCCGGGGATACTCCTGGACTTGAGGACGGCAGAGGAGGGTGGAATTCCCGGTGTAGTGGTGAAATGCGTAGATATCGGGAGGAACACCAGTGGCGAAGGCGGCCCTCTGGGCTGTACCTGACGCTGAGGCGCGAAAGCGTGGGGAGCGA
>34974cebb3e131bb547df7a1129ec647
CAGGGAATTTTGGGCAATGGGCGAAAGCCTGACCCAGCGACGTCGCGTGGGGGATGAAGGCCCTCGGGCTGTAAACCCCTTTTCCCGGGGAAGAGAAAGGACGGTACCCGGGGAATAAGCTCCGGCTAACTACGTGCCAGCAGCCGCGGTAATACGTAGGGAGCAAGCGTTACCCGGAATTACTGGGCGTAAAGAGCGCGTAGGCGGCTTGGTAAGTCTCTTGTGAAAGCTCCCGGCTCAACTGGGAGAGGTCAAGGGATACTACCTCGCTTGAGGACGGTAGAGGCAAGCGGAATTCCCGGTGTAGCGGTGAAATGCGTAGATATCGGGAGGAACACCAGTGGCGAAGGCGGCTTGCTGGGCCGTGCCTGACGCTGAGGCGCGAGAGCGTGGGGAGCAA
>ce40533152221890fde27facced829d5
TACGGGATATTGCGCAATGGGCGAAAGCCTGACGCAGCAACGCCGCGTGAAGGATGAAGGCCTTCGGGTCGTAAACTTCTGTCAGGCGGGACGAACGAGCGGCGGTGAATACCCGCCGTTTCTTGACGGTACCGCCGGAGGAAGCCCCGGCTAACTCCGTGCCAGCAGCCGCGGTAATACGGAGGGGGCAAGCGTTATTCGGAATTATTGGGCGTAAAGGGCGTGTAGGCGGCTTGATAAGCCAAAGGTGAAATCCCTCAGCTCAACTGAGGAACTGCCTTTGGAACTGTCTAGCTAGAGGCCAGGAGAGGGTAGCGGAATTCCCAGTGTAGCGGTGAAATGCGTAGATATTGGGAGGAACACCAGTGGCGAAGGCGGCTACCTGGACTGGTACTGACGC
>0928ed24b387837cf6de984ff462af54
TGAGGGATATTGCACAATGGGCGGAAGCCTGATGCAGCGACGTCGCGTGGGCGAAGAAGGTTTTCGGATCGTAAAGCCCTTTTCTATGTGACGAGTGAGGACGGTAGCATAGGAATAAGTGTCGGCTAACTACGTGCCAGCAGCCGCGGTAAAACGTAGGACACGAACGTTATCCGGAGTTACTGGGCGTAAAGCGCGCGCAGGCGGTTGCGCAAGTCTGCTATGAAAGCCGCTGGCTAAACTGGCGGAGTGTAGGAGAAACTGCGCAACTAGAGAGAAATAGAGGGGAGTAGAATTCCGGGTGTAGTGGTGAAATGCGTAGATATCCGGAGGAATATCGGAGGCGAAGGCGGCTTCCTGGATTTCCACTGACGCTGAGGCGCGAAAGCGTGGGTAGCGA
>635e46b33089ab9df8d89080b7d8c87a
CGAGGAATCTTGCGCAATGGGCGAAAGCCTGACGCAGCAACGCCGCGTGGGTGATGAAGGCCTTCGGGTTGTAAAACCCTTTTGCCGGGGAAGAAGTTCTGACGGTACCCGGCGAACAAGCCACGGCTAACTACGTGCCAGCAGCCGCGGTAATACGTAGGTGGCAAGCGTTATCCGGATTTACTGGGCGTAAAGGGCGCGCAGGCGGTTCGGTCAGTCTGTCGTGAAATCTCCCGGCTCAACTGGGAGGGGTCGATGGATACTGCCGGACTGGAGGGGCGTAGAGGCGAGCGGAATTCCCGGTGTAGCGGTGAAATGCGTAGATATCGGGAGGAACACCAGTGGCGAAAGCGGCTCGCTGGGCGCCACCTGACGCTGAGGCGCGAGAGCGTGGGGAGCG
>0c79d925752ffca29f943ba01eae92b3
TGGGGAATATTGGACAATGGGGGCAACCCTGATCCAGCAATGCCGCGTGTGTGAAGAAGGCCTGCGGGTTGTAAAGCACTTTCAATCGGGAAGAAAAGCTTACGGCTAATATCCGTAAGTCTTGACGTTATCGATACAAGAAGCACCGGCTAACTCCGTGCCAGCAGCCGCGGTAATACGGAGGGTGCGAGCGTTAATCGGAATTACTGGGCGTAAAGAGCACGTAGGCGGTCTGGTCAGTCGGATGTGAAAGCCCCGGGCTTAACCTGGGAATTGCACTCGATACTGCCAGGCTAGAGTTCGGTAGAGGAATGCGGAATTCCGGGTGTAGCGGTGAAATGCGTAGAGATCCGGAAGAACATCAGTGGCGAAGGCGGCATTCTGGGCTGAAACTGACGCT
>c43a9edfaf7de5a0174211fada2189f0
TAGGGAATATTGCGCAATGGTCGAAAGACTGACGCAGCGACGCCGCGTGTGGGAGGAAGCCTTTCGGGGTGTAAACCACTGTCAGATGGGAAGAACCCCGCACCTCCAAACAGGATGTGCGCCTGACGGTACCATCAGAGGAAGCGCCGGCTAACTCCGTGCCAGCAGCCGCGGTAAGACGGAGGGCGCGAGCGTTGTTCGGAATTACTGGGCGTAAAGCGCGGGCAGGTGGTTCGCTAAGTCTTTTGTGAAACTCCGGGGCTCAACTCCGGACATGCGTAAGATACTGGCGGACTAGAGACCGGTAGAGGCTAGTGGAATTCCTGGTGTAGCGGTGGAATGTGTAGATATCAGGAAGAACACCGGTGGCGAAGGCGGCTAGCTGGGCCGTGTCTGACAC
>26599c6e17eea913818f27d5db5dfd39
TAGGGAATTTTGCGCAATGGGCGAAAGCCTGACGCAGCAATGCCGCGTGAGTGAAGAAGGCCCTCGGGTCGTAAAGCTCTTTATCTTCGGGAAGATGATGACGGTACCGAAGGAAGAAGCACCGGCTAACTACGTGCCAGCAGCCGCGGTAATACGTAGGGTGCAAGCGTTGTTCGGAATCACTGGGCGTAAAGGGCGTGTAGGCGGAACGATTAGCGAGGGGTGAAATCCCGGGGCTCAACCCCGGAACTGCTCTTCGAACTGTCGATCTAGAGAAGGTCAGGGGCCGGCGGAATTCCTGGTGTAGAGGTGAAATTCGTAGAGATCAGGAGGAACATCGGAGGCGAAGGCGGCCGGCTGGGGCCATTCTGACGCTGAGGCGCGAAAGCGTGGGGAGCAA
>b51f0b3d09645adda7e12536b14bf3a8
GCGCGAAAACTTCACACTGCAGGAAACTGTGATGAGGGAACTCCTAGTGCATGCACTATGTGTATGTAGATCCTACTCTTAACAAGTAGAGGGAAAGGGCTGGGAAAGACCGGTGCCAGCCGCCGCGGTAATACCGGCAGCTCAAGTGGTCGTCGCTTTTATTGGGCCTAAAACGTCCGTAGCCTGTTTGGTAAATCTGTGGGTAAATCAATCCGCTCAACGGATTGAATTCTGCAGAGACTGCCAGACTAGGGACCGGGAGAGGTGTGGGGTACTCGAGGGGTAGGGGTAAAATCCTGTCATCCTTCGAGGACCACCAGTTGCGAAGGCGCCACACTGGAACGGATCCGACGGTCAGGGACGAAGCCTAGGGGCACGAACCGGATTAGATACCCTGGTA
>d395efa06f5d5f80c7d40e85ae2ed205
GCGCGAAAACTTCACACTGCAGGAAACTGTGATGAGGGAACTCCAAGTGCTATCACTATGTGGTAGCTTTTCTTAACTATTAATCGGTTTTGGAATAAGGGCTGGGAAAGACCGGTGCCAGCCGCCGCGGTAATACCGGCAGCTCAAGTGGTCGTCGCTTTTATTGGGCCTAAAACGTCCGTAGCCTGTTTGGTAAATCTGTGGGTAAATCAACCAGCTTAACTGGTTGAATTCTGCAGAGACTGCCAGACTAGGGACCGGGAGAGGTGTGGGGTACTCTAGGGGTAGGGGTAAAATCCTGTCATCCTTAGAGGACCACCAGTTGCGAAGGCGCCACACTGGAACGGATCCGACGGTCAGGGACGAAGCCTAGGGGCACGAACCGGATTAGATACCCCAG
>676d04863a9efe9d41749bd1397e98b0
TAGGGAATATTGCGCAATGGTCGAAAGACTGACGCAGCGACGCCGCGTGTGGGAGGAAGCCTTTCGGGGTGTAAACCACTGTCAGGTGGGAAGAATCGCGCTCGTCCAAACAGGGCGGGCGTCTGACGGTACCATCAGAGGAAGCGCCGGCTAACTCCGTGCCAGCAGCCGCGGTAAGACGGAGGGCGCAAGCGTTGTTCGGAATTACTGGGCGTAAAGCGCGGGCAGGTGGTTCGTTAAGTCTTTTGTGAAACTCCGGGGCTCAACTCCGGACATGCAGATGATACTGGCGGACTAGAGACCGGTAGAGGCTAGCGGAATTCCTGGTGTAGCGGTGGAATGTGTAGATATCAGGAAGAACACCAGTGGCGAAGGCGGCTAGCTGGGCCGTGTCTGACAC
>04a582d87f00f020cd7d6662134b94e8
TGGGGAATCTTGGGCAATGGGCGCAAGCCTGACCCAGCCATGCCGCGTGTGCGAAGAAGGCTCTAGGGTTGTAAAGCACTTTCAGTGGTGAAGAAAAGCTCGGGGTTAATACCCCCGGGTCTTGACGTTAGCCACAGAAGAAGCACCGGCTAACTCCGTGCCAGCAGCCGCGGTAATACGGAGGGTGCGAACGTTAATCGGAATTACTGGGCGTAAAGCGCGCGTAGGCGGTTCGGCAAGTGGGATGTGAAAGCCCCGGGCTCAACCTGGGAACTGCATTCCAAACTGCCGAACTGGAGTATGGTAGAGGGAGGTAGAATTTCCTGTGTAGCGGTGGAATGCGTAGATATAGGAAGGAATACCGATGGCGAAGGCAGCCTCCTGGACCAATACTGACGCT
>0b121d53b79668ca137c1934f6c12556
TAGGGAATATTGCGCAATGGTCGAAAGACTGACGCAGCGACGCCGCGTGTGGGAGGAAGCCTTTCGGGGTGTAAACCACTGTCAGGTGGGAAGAATCACGCTCGTCCAAACAGGGCGGGCGTCTGACGGTACCATCAGAGGAAGCGCCGGCTAACTCCGTGCCAGCAGCCGCGGTAAGACGGAGGGCGCAAGCGTTGTTCGGAATTACTGGGCGTAAAGCGCGGGCAGGTGGTTCGTTAAGTCTTTTGTGAAACTCCGGGGCTCAACTCCGGACATGCAGAAGATACTGGCGGACTAGAGACCGGTAGAGGCTAGCGGAATTCCTGGTGTAGCGGTGGAATGTGTAGATATCAGGAAGAACACCAGTGGCGAAGGCGGCTAGCTGGGCCGGGTCTGACAC
>17df65379ba6647d8b0fa0c4e02d22b1
TGGGGAATATTGGACAATGGGGGAAACCCTGATCCAGCGACGCCGCGTGGGTGATGAAGGCTTTCGGGTCGTAAAGCCCTGTCAGGAGGAAAGAACACTCCCATGGTAAATACCCATGGGAAATGACGGTACCTCCAAAGGAAGCACCGGCCAACTCCGTGCCAGCAGCCGCGGTAAGACGGAGGGTGCAAGCGTTGCTCGGAATCACTGGGCGTAAAGGGTGCGTAGGCGGCCTCTTAAGTCTGGCGTGAAAGCCCAGGGCTCAGCCCTGGAAGTGCGCTAGAAACTGGGAGGCTTGAGTATCGGATGGGAGAGTGGAATTCCTGGTGTAGCGGTGAAATGCGTAGATATCAGGAGGAATACCGGTGGCGAAGGCGACTCTCTGGACGATAACTGACGC
>96a1c2da7c8b4270d572b5c4d862dab8
TGGGGAATCTTGCACAATGGGGGAAACCCTGATGCAGCGATGCCGCGTGAGTGAAGAAGGCCTTTGGGTTGTAAAACTCTTTCGTCGGGGAAGAAAATGACTGTACCCGAATAAGAAGGTCCGGCTAACTTCGTGCCAGCAGCCGCGGTAATACGAAGGGACCTAGCGTAGTTCGGAATTACTGGGCTTAAAGAGCTCGTAGGTGGTTAAAAAAGTTGATGGTGAAATCCCAAGGCTTAACCTTGGAACTGCCATCAAAACTTTTTAGCTAGAGTGTGATAGAGGTAAGTGGAATTTCTAGTGTAGAGGTGAAATTCGTAGATATTAGAAAGAACACCAAATGCGAAGGCAACTTACTGGGTCACTACTGACACTGAGGAGCGAAAGCATGGGTAGCGAA
>11ed201f9314da53076b3360d6202006
CGAGGAATCTTGCGCAATGGGCGAAAGCCTGACGCAGCAACGCCGCGTGGGTGATGAAGGCCTTCGGGTTGTAAATCCCTTTTGCCGGGGAAGAACTTTGACGGTACCCGGCGAATAAGCCACGGCTAACTACGTGCCAGCAGCCGCGGTAAGACGTAGGTGGCAAGCGTTATCCGGATTTACTGGGCGTAAAGCGTACGTAGGCGGCGTCGCAAGTCTGCCGTGAAATCTCCCGGCTCAACCGGGAGCGGCCGGTGGAAACTGCGACGCTCGAGGGGCGTAGAGGCAAGCGGAATTCCCGGAGTAGTGGTGGAATGCGTAGATACCGGGAGGAACACCAGTGGCGCAAGCGGCTTGCCAGACGCATCCTGACGCTGAGGTACGAAAGCGTGGGTAGCGA
>524931bde0a97898dbd8a0e5ec876b0a
CAGGGAATCTTGGGCAATGGGCGAAAGCCTGACCCAGCGACGTCGCGTGGGGGACGAAGGCCTTCGGGTTGTAAACCCCTTTTCCGAGGGAAGATACAGGACGGTACCTCGGGAATAAGCCCCGGCTAACTACGTGCCAGCAGCCGCGGTAATACGTAGGGGGCAAGCGTTACCCGGAATCACTGGGCGTAAAGAGCGCGTAGGCGGTTGGATAAGTCTCTTGTGAAAGCTCCCGGCTCAACTGGGAGAGGTCAAGGGATACTATTCGACTAGAGGACAGCAGAGGTAAGCAGAATTCCCGGTGTAGCGGTGGAATGCGTAGATATCGGGAGGAACACCAGTGGCGAAAGCGGCTTACTGGGCTGTAGCTGACGCTGAGGCGCGAGAGCGTGGGGAGCAA
>b6a0494f09a5781de4aa8bff4fe4bd11
GCGCGAAAACTTCACACTGCAGGAAACTGTGATGAGGGAACTCCAAGTGACTGCACAATGTGTAGCCTTTTCTTGAATCTTAATAGTTCTTGGAATAAGGGCTGGGAAAGACCGGTGCCAGCCGCCGCGGTAATACCGGCAGCTCAAGTGGTCGTCGCTTTTATTGGGCCTAAAACGTCCGTAGCCTGTTTGGTAAATCTGTGGGTAAATCAACGAGCTTAACTCGTTGAATTCTGCAGAGACTGCCAGACTAGGGACCGGGAGAGGTATGAGGTACTCTGGGGGTAGGGGTAAAATCCTGTCATCCTCAGAGGACCACCTGTTGCGAAGGCGTCATACTGGAACGGATCCGACGGTCAGGGACGAAGCCTAGGGGCACGAACCGGATTAGATACCCTGG
>c819165c28335e333a1f75fba207d55a
TGGGGAATATTGGACAATGGGCGCAAGCCTGATCCAGCAATGCCGCGTGTGTGAAGAAGGCCTGCGGGTTGTAAAGCACTTTCAGCAAGGGAAGAAAAGCCGCGCGCGAATACCGCGCGGCCGTGACATGCCCTGCAGAAGAAGCACCGGCTAATTCCGTGCCAGCAGCCGCGGTAATACGGAAGGTGCAAGCGTTAATCGGAATTACTGGGCGTAAAGCGCACGTAGGCGGTTTGATTAGTCGGATGTGAAATCCCCGGGCTTAACCTGGGAACTGCGTTCGATACTGTCGGACTGGAGTGCAGTAGAGGGAAGCGGAATTCCGGGAGTAGCGGTGAAATGCGTAGATATCCGGAGGAACATCAGTGGCGAAGGCGGCTTCCTGGTCTGTTACTGACGC
>825f28a36b3aa323d4f38ba722782592
CAGGGAATATTGCGCAATGGGCGAAAGCCTGACGCAGCGACGCCGCGTGGGGGATGAATGCCTTCGGGTTGTAAACCCCTTTCAGGAGGGAAGAAATTGACGGTACCTCCAAAAGAAGCCCCGGCCAACTACGTGCCAGCAGCCGCGGTAAGACGTAGGGGGCAAGCGTTGTCCGGAATCATTGGGCGTAAAGGGCTCGTAGGCGGCTCGGTAAGTTGATCGTGAAATCCCGGAGCTCAACTCCGGAACTGCGGTCGATACTGCCGTGGCTAGAGTCAGGTAGAGGAGAGTAGAATTCCCGGTGTAGCGGTGGAATGCGCAGATATCGGGAGGAATACCATTTAGCGAAGGCGGCTCTCTGGGCCTGTACTGACGCTGAGGAGCGAAAGCGTGGGTAGCA
>431b137411d26b1b52645a572f7644c7
CAGGGAATATTGCACAATGGGCGAAAGCCTGATGCAGCGACGCCGCGTGCGGGATGAAGGCCTTCGGGTTGTAAACCGCTTTCAGGAGGGACGAAAATGACGGTACCTCCAGAAGAAGGCCCGGCCAACTACGTGCCAGCAGCCGCGGTAATACGTAGGGGCCAAGCGTTGTCCGGATTTATTGGGCGTAAAGGGCTCGTAGGCGGTTTGACAAGTCGGTCGTGAAAACCCGGGGCTCAACCCCGGGACGCCGGTCGAAACTGTCATGACTAGGGTCCGGTAGAGGTGAGTGGAATTCTCGGTGTAGCGGTGAAATGCGCAGATATCGAGAGGAACACCAGTAGCGAAGGCGGCTCACTGGGCCGGTACCGACGCTGAGGAGCGAAAGCGTGGGGAGCAA
>34538079764c6368a1be07c71c9e84e0
TGGGGAATTTTCCGCAATGGGCGAAAGCCTGACGGAGCAATACCGCGTGAGGGATGACGGCCTATGGGTTGTAAACCTCTTTTTTCAGGGAGGAATCAATGACGTGTACCTGAAGAATAAGCATCGGCTAACTCCGTGCCAGCAGCCGCGGTAAGACGGAGGATGCAAGTGTTATCCGGAATCACTGGGCGTAAAGCGTCTGTAGGTGGTTTAATAAGTCAACTGTTAAATCTTGAGGCCCAACCTCAAAATCGCAGTCGAAACTATTAGACTAGAGTATAGTAGGGGTAAAGGGAATTTCCAGTGGAGCGGTGAAATGCGTAGAGATTGGAAAGAACACCGATGGCGAAGGCACTTTACTGGGCTATTACTAACACTCAGAGACGAAAGCTAGGGTAGC
>c48ef80228bbd25f2550be12aa51c931
TGAGGAATATTGCGCAATGGAGGAAACTCTGACGCAGCCATGCCGCGTGCAGGAAGACGGCCCTACGGGTTGTAAACTGCTTTTATATAGGAAGAAACCCCGATACGTGTATCGGCTTGACGGTACTATATGAATAAGGACCGGCTAACTCCGTGCCAGCAGCCGCGGTAATACGGAGGGTCCAAGCGTTATCCGGATTTATTAGGTTTAAAGGGTCCGCAGGCGGGATTTTAAGTCAGTGGTGAAAGCCTACAGCTCAACTGTAGAACTGCCATTGATACTGATATCCTTGAGTGTGGTTGAAGTGGGCGGAACATGTCATGTAGCGGTGAAATGCATAGATATGACATAGAACACCAATTGCGAAGGCAGCTCACTAAGCCATTACTGACGCTGAGGG
>eccb90e40ae7184bc0b60145ac0a38a2
TAGGGAATATTGCGCAATGGTCGAAAGACTGACGCAGCGACGCCGCGTGTGGGAGGAAGCCCCTCGGGGTGTAAACCACTGTCAGGGGGGACGAACGGCGCACGTTCGAATAGGGCGTGCGTTTGACGGTACCCTCAGAGGAAGCGCCGGCTAACTCCGTGCCAGCAGCCGCGGTAAGACGGAGGGCGCAAGCGTTGTTCGGAATTACTGGGCGTAAAGCGCGGGCAGGTGGTCTGCTAAGTCTTTTGTGAAACTCCGGGGCTCAACTCCGGACATGCAGAAGATACTGGCGGACTAGAGACCGGTAGAGGCTAGCGGAATTCCTGGTGTAGCGGTGGAATGTGTAGATATCAGGAAGAACACCGGTGGCGAAGGCGGCTGGCTGGGCCGTGTCTGACAC
>a491572b028f37ac87b5f60b61d849b1
CAGGGAATATTGCACAATGGGCGAAAGCCTGATGCAGCGACGCCGCGTGCGGGATGAAGGCCTTCGGGTTGTAAACCGCTTTCAGGAGGGACGAAAATGACGGTACCTCCAGAAGAAGGCCCGGCCAACTACGTGCCAGCAGCCGCGGTAACACGTAGGGGCCAAACGTTGTCCGGATTTATTGGGCGTAAAGGGCTCGTAGGCGGCTCGACAAGTCAACCGTGAAAACCCGGGGCTCAACCCCGGGACGCCGGTCGAAACTGTCGTGGCTAGTGTCCGGTAGAGGTGAGTGGAATTCTCAGTGTAGCGGTGAAATGCGCAGATATTGAGAGGAACACCAGTAGCGAAGGCGGCTCACTGGGCCGGTACAGACGCTGAGGAGCGAAAGCGTGGGGAGCAA
>c1b96819c235ac98dd43fb18e5741a99
TAGGGAATTTTCCACAATGGGCGCAAGCCTGATGGAGCAACGCCGCGTGCAGGATGACGGTCTTCGGATTGTAAACTGCTTTTGTCAGTGATGAATATGACGGTAGCTGGCGAATAAGGGTCTGCTAACTGCGTCCCAGCAGCAGCGGTCACACGTGGGACCCAAGCGTTATCCGGATTTACTGGGCGTAAAGAGTTGCGTAGGCGGTCAATTAAGCGATGTATTAAATCGGGTGGCTCAACCATCTAGCTGTACATCGAACTGGTTGACTAGAGTATCGAAGAGGTCACTGGAATTTCTGGTGGAGGAGTGGAATCCGTAGATATCAGAAGGAACACCGATGGCGTAGGCAGGTGACTGGTCGATTACTGACGCTAAGGCACGAAAGCGTGGGGAGCGA
>c992f18d104b39857fb4428d1b4ea31b
CGAGGAATCTTGCGCAATGGGCGAAAGCCTGACGCAGCAACGCCGCGTGGGTGATGAAGGCCTTCGGGTTGTAAATCCCTTTTGCCGGGGAAGAACTTTGACGGTACCCGGCGAATAAGCCACGGCTAACTACGTGCCAGCAGCCGCGGTAAGACGTAGGTGGCGAGCGTTATCCGGATTTACTGGGCGTAAAGCGTACGTAGGCGGCGCTGTTAGTCTGCTGTGAAATCTCCCGGCTCAACCGGGAGCGGCCAGTGGAAACTACAGCGCTGGAGGGGCGTAGAGGCAAGCGGAATTCCCGGAGTAGTGGTGGAATGCGTAGATACCGGGAGGAACACCAGTGGCGAAAGCGGCTTGCCAGACGCATCCTGACGCTGAGGTACGAAAGCGTGGGTAGCGA
>bd866a93045904f747642176bcf5ceeb
CAGGGAATCTTGCGCAATGGGCGAAAGCCTGACGCAGCGACGCCGCGTGAGGGAAGAAGGCCTGCGGGTCGTAAACCTCTTTTCTCGGGGAAGATAGTGACGGTACCCGAGGAATAAGCCTCGGCTAACTACGTGCCAGCAGCCGCGGTAATACGTAGGAGGCTAGCGTTGTCCGGATTCATTGGGCGTAAAGGGAGCGCAGGTGGCTGAGTTCGTCTGTGGTGCAATCTCCAGGCTCAACTTGGAGAGGTCTACGGATACTGCTCGGCTTGAGGACGGTAGAGGAGCACGGAATTCCTGGTGTAGTGGTGAAATGCGTAGATATCAGGAGGAACACCCGTGGCGAAAGCGGTGCTCTGGGCCGATCCTGACACTCAGGCTCGAAAGCGTGGGGAGCAAA
>582196a114789db026ce8c4ed4d28122
TGAGGAATTTTGCGCAATGGGGGAAACCCTGACGCAGCAACGCCGCGTGAGTGATGAAGGCTTTCGGGTCGTAAAGCTCTGTCAAGTGGGAAGAACCTGCCCAGTGCTAATATCACCGGGCACTGACGGTACCACTGAAGGAAGCACCGGCTAACTCCGTGCCAGCAGCCGCGGTAACACGGGGGGTGCAAGCGTTATTCGGAATCACTGGGCGTAAAGAGCGCGTAGGCGGTCTCTTAAGTCAGATGTGAAAGCCCGGGGCTTAACCCCGGAAGTGCATTTGAAACGGAGGGACTTGAGTATGGGAGAGGGAAGTGGAATTCCTGGTGTAGCGGTGAAATGCGTAGATATCAGGAGGAACACCGGTGGCGATGGCGACTTCCTGGACCAATACTGACGC
>4bdcb320330c74a656d123ebd800fdd9
TGGGGAATCTTCCGCAATGGGCGAAAGCCTGACGGAGCAATGCGGCGTGGAGGGTGAAGGCCTATTGGGTTGTTAACTCCTTTTCCCAGAGAAGAAACCTGACGGTATCTGGGGAATAAGCATCGGCTAACTCCGTGCCAGCAGCCGCGGTAATACGGGGGATGCAAGCGTTATCCGGAATTATTGGGCGTAAAGAGTTCGTAGGTTGTTGTCAAAGCCTATTGTTAAATCTCAAGGCTTCACCTTGAATCAGCAGTAGGGACCTGGCAACTAGAGTGCGGTAGAGGTAGGGGGAATTCCCGGTGTAGCGGTGAAATGCGTAGATATCGGGAAGAACACCGGAGGCGAAAGCGCCCTACTGGGCCGACACTGACACTGAGGAACGAAAGCTAGGGTAGCA
>054433b2efa819d129440404fabfe0a4
TCTAGAAATTTGCACAATCGCCGAAAGGCGGATGCAGCGACACCACGTGGAGGATGAAGCCCCTCGGGGTGTAAACTCCTGTCAGAAGGGAAGAAGGCGTGAGCGTTAATACCGCTCGTTGCTTGACGGTACCTTCAGAGGAAGCTCCGGCTAACTACGTGCCAGCAGCCGCGGTAATACGTAGGGAGCGAGCGTTGTTCGGATTTACTGGGCGTAAAGGGCACGTAGGCGGGTATGCAAGTCGGTTGTGAAATCCTCTGGCTCAACCAGAGAACTGCAGCCGAAACTGCACACCTTGAGTCCAGCAGAGGGAATCGGAATCCCAGGTGTAGCGGTGGAATGCGTAGATATCTGGGAGAACATCAGTGGCGAAGGCGGATTCCTGGGCTGGTACTGACGC
>dd48db332ca238985db31eba1824f968
TGGGGAATTTTCCGCAATGGGCGAAAGCCTGACGGAGCAATACCGCGTGAGGGAAGACGGCCTATGGGTTGTAAACCTCTTTTTTCAGGGAGGAATTTTGACGTGTACCTGAAGAATAAGCATCGGCTAACTCCGTGCCAGCAGCCGCGGTAAGACGGAGGATGCAAGTGTTATCCGGAATCACTGGGCGTAAAGCGTCTGTAGGTGGTTAAGCAAGTCAACTGTTAAATCTTGAGGCTCAACTTCAAAATCGCAGTCGAAACTGTTTGACTAGAGTATAGTAGGGGTAAAGGGAATTTCCAGTGGAGCGGTGAAATGCGTAGATATTGGAAAGAACACCGATGGCGAAGGCACTTTACTGGGCTATTACTGACACTCAGAGACGAAAGCTAGGGTAGCA
>c355964da51155e676f762fe1df5b24c
TCGGGAATATTGCGCAATGGGGGAAACCCTGACGCAGCCATGCCGCGTGTGTGAAGAAGGCCCTAGGGTTGTAAAGCACTTTCAATTGGGAGGAAAAGCTAATGGTTAATAACCATTAGCCCTGACGTTACCTTTAGAAGAAGCACCGGCTAACTCCGTGCCAGCAGCCGCGGTAATACGGAGGGTGCAAGCGTTAATCGGAATTACTGGGCGTAAAGCGCGCGTAGGCGGTTTTTTAAGTCGGATGTGAAAGCCCCGGGCTCAACCTGGGAACTGCATCCGATACTGGAAGACTAGAATGCGGGAGAGGGAGGTAGAATTCCATGTGTAGCAGTGAAATGCGTAGATATATGGAGGAATACCAGTGGCGAAGGCGGCCTCCTGGCTCGACATTGACGCT
>705423e4cf45a8e9be4d768a80a45ea7
TGGGGAATTTTCCGCAATGGGCGAAAGCCTGACGGAGCAATCTCGCGTGAGGGATGACGGCCTATGGGTTGTAAACCTCTTTTTTCAGGGAGGAATAAAATGACGTGTACCTGAAGAATAAGCATCGGCTAACTCCGTGCCAGCAGCCGCGGTAAGACGGAGGATGCAAGTGTTATCCGGAATCACTGGGCGTAAAGCGTCTGTAGGTGGTTTAGTAAGTCAACTGTTAAATCTTGGAGCTTAACTTCAAAATCGCAGTCGAAACTGCTAGACTAGAGTATAGTAGGGGTAAAGGGAATTTCCAGTGGAGCGGTGAAATGCGTAGAGATTGGAAAGAACACCGATGGCGAAGGCACTTTACTGGGCTATTACTGACACTCAGAGACGAAAGCTAGGGTAG
>23189d4121a204572b32fa3f13ee974b
GCGCGAAAACTTGGCAATGCGAGAAATCGTGACCAGGGAACTCCAAGTGGCTGGGGTAAGACCCAGTCTTTTCTTGACTCTTCAACGGTCTTGGAATAAGGGGTGGGTAAGGACGGTGCCAGCCGCCGCGGTAATACCGGCGCCTCAAGTGGTAGTCGATTTTATTGGGCCTAAAACGTCCGTAGCCTGTTTGGTACATTCGTGGGTAAATCAACCAGCTCAACTGATTGAATTCTGCGAGCACGGCCAGACTTGGGACCGGGAGAGGTGTGGGGTACGCTCAGGGTAGGGGTAAAATCCTGTCATCCTGAGCGGACCACCTGTTGCGAAGGCGCCACACTAGAACGGATCCGACGGTCAGGGACGAAGCCTAGGGGCACGAACCGGATTAGATACCCGT
>b424a1fe76a64185db34543b13932054
CAGGGAATATTGCGCAATGGGCGAAAGCCTGACGCAGCGACGCCGCGTGGGGGATGAATGCCTTCGGGTTGTAAACCCCTTTCAGGAGGGAAGAAATTGACGGTACCTCCAAAAGAAGCCCCGGCCAACTACGTGCCAGCAGCCGCGGTAAGACGTAGGGGGCAAGCGTTGTCCGGAATCATTGGGCGTAAAGGGCTCGTAGGCGGCTCGGTAAGTTGATCGTGAAATCCCGGAGCTCAACTCCGGAACTGCGGTCGATACTGCCGTGGCTAGAGTCAGGTAGAGGAGAGTAGAATTCCCGGTGTAGCGGTGGAATGCGCAGATATCGGGAGGAATACCATTTAGCGAAGGCGGCTCTCTGGGCCTGAACTGACGCTGAGGAGCGAAAGCGTGGGTAGCA
>17705fc3bc62b52a948999de6105030b
TGGGGAATATTGCACAATGGGGGAAACCCTGATGCAGCCATGCCGCGTGTGTGAAGAAGGCCCTAGGGTTGTAAAGCACTTTCAGCGAGGAGGAAAGCTTAACAGTTAATACCTGTTAGGTGTGACGTTACTCGCAGAAGAAGCACCGGCTAACTCCGTGCCAGCAGCCGCGGTAATACGGAGGGTGCGAGCGTTAATCGGAATTACTGGGCGTAAAGCGTGCGCAGGCGGTTTGCTAAGTCAGATGTGAAAGCCCCGGGCTTAACCTGGGAATTGCATTTGAAACTGGCAAACTAGAGTCTTGTAGAGGGGGGTAGAATTTCAGGTGTAGCGGTGAAATGCGTAGAGATCTGAAGGAATACCGGTGGCGAAGGCGGCCCCCTGGACAAAGACTGACGCT
>06f68c536b561df303e57af9ca4a875d
CGAGGAATCTTGCGCAATGGGCGAAAGCCTGACGCAGCAACGCCGCGTGGGTGATGAAGGCCTTCGGGTTGTAAATCCCTTTTGCCGGGGAAGAACTTTGACGGTACCCGGCGAATAAGCCACGGCTAACTACGTGCCAGCAGCCGCGGTAAGACGTAGGTGGCGAGCGTTATCCGGATTTACTGGGCGTAAAGCGTACGTAGGCGGCGCCGAAAGTCTGCCGTGAAATCTCCCGGCTCAACCGGGAGCGGTCGGTGGAAACTTCGACGCTCGAGGGGCGTAGAGGCAAGCGGAATTCCCGGAGTAGTGGTGGAATGCGTAGATACCGGGAGGAACACCAGTGGCGCAAGCGGCTTGCCAGGCGCATCCTGACGCTGAGGTACGAAAGCGTGGGTAGCGA
>89e926002b02a74f1c644204eca41677
CAGGGAATCTTGCACAATGGGCGAAAGCCTGATGCAGCGACGCCGCGTGAGGGACGAAGGCTCTAGGGTTGTAAACCTCTTTTCTCAGGGAAGAGCAAGGACGGTACCTGAGGAATAAGCCACGGCTAACTACGTGCCAGCAGCCGCGGTAATACGTAGGTGGCGAGCGTTGTCCGGAATTATTGGGCGTAAAGGGTCCGTAGGCTGTTTTGTAAGTCTCCTGTGAAAACTCCAGGCTCAACCTGGAGCGGTCGGGGGATACTGCAAGACTGGAGGCTGTCAGAGGAAAGCGGAATTCCCGGTGTAGTGGTGAAATGCGTAGATATCGGGAGGAACATCAGTGGCGAAAGCGGCTTTCTGGGACAGTTCTGACGCTGAGGGACGAAAGCGTGGGGAGCAA
>8ee7594175b8c2ab803b82634fe49c03
TAAGGGATATTGCACAATGGGCGGAAGCCTGATGCAGCGACGCCGCGTGGGCGAAGAAGGTTTTCGGATCGTAAAGCCCTTTTCCAGGTGACGAGAAAGGACGGTAGCCTGGGAATAAGTGTCGGCTAACTACGTGCCAGCAGCCGCGGTAAAACGTAGGACACGAACGTTATCCGGAGTTACTGGGCGTAAAGAGCGCGTAGGCGGATGCAAAAGTTACCCATGAAAGGCACTGGCTAAACTGGTGTTAGTTGGGTGAAACTAGGTATCTAGAGAGAAATAGAGGGAAGCGGAATTCCGGGTGTAGTGGTGAAATGCGTAGATATCCGGAGGAATACCGGCGGCGAAGGCGGCTTCCTGGATTTTGTCTGACGCTGAGGCGCGAAAGCGTGGGTAGCGA
>fc62cb443fa159dd6f492a240589d7a6
TGGGGAATTTTCCGCAATGGGCGCAAGCCTGACGGAGCAATACCGCGTGAGGGAGGAAGGCTTTTGGGTTGTAAACCTCTTTTCTCAAGGAAGAAGTACTGACGGTACTTGAGGAATCAGCATCGGCTAACTCCGTGCCAGCAGCCGCGGTAATACGGAGGATGCAAGCGTTATCCGGAATTATTGGGCGTAAAGCGTCCGCAGGTGGTGCATCAAGTCTGCTGTCAAAGACCAGGGCTTAACCCCGGGAAGGCAGTGGAAACTGGTGGACTAGAGTACGGTAGGGGTAGAGGGAATTCCCAGTGTAGCGGTGAAATGCGTAGAGATTGGGAAGAACACCAGTGGCGAAGGCGCTCTACTGGACCTGTACTGACACTCAGGGACGAAAGCTAGGGGAGCG
>8a962644225bfa3510328ed82514f604
TGGGGAATATTGCACAATGGGCGCAAGCCTGATGCAGCAATGCCGCGTGTGTGAAGAAGGCCTGCGGGTTGTAAAGCACTTTCAGTAGCGAAGAAAAGCCTGGAGTTAATACCTCCGGGTCTTGACGTTAGCTACACAAGAAGCACCGGCTAACTCCGTGCCAGCAGCCGCGGTAATACGGAGGGTGCGAGCGTTAATCGGAATTACTGGGCGTAAAGCGCGCGTAGGCGGTTTGGTAAGTCGGATGTGAAATCCCCGGGCTTAACCCGGGAACTGCATTCGATACTGCCTGACTAGAATGTGATAGAGGTAAGTGGAATTCCCGGTGTAGCGGTGAAATGCGTAGATATCGGGAGGAACATCAGTGGCGAAGGCGGCTTACTGGATCAACATTGACGCT
>bfbc3bfa352e788780db5d771a775fcb
TAGGGAATATTGCGCAATGGTCGAAAGACTGACGCAGCGACGCCGCGTGTGGGAGGAAGCCTTTCGGGGTGTAAACCACTGTCAGATGGGAAGAAGACCGCATGTTCAAACAGGACATGCGCCTGACGGTACCATCAGAGGAAGCGCCGGCTAACTCCGTGCCAGCAGCCGCGGTAAGACGGAGGGCGCAAGCGTTGTTCGGAATTACTGGGCGTAAAGCGCGGGCAGGTGGTCCGTTAAGTCTTCTGTGAAACTCCGGGGCTCAACTCCGGACATGCAGGAGATACTGGCGGACTAGAGACCGGTAGAGGCTAGTGGAATTCCTGGTGTAGCGGTGGAATGTGTAGATATCAGGAAGAACACCGGTGGCGAAGGCGGCTAGCTGGGCCGGGTCTGACAC
>58099af36ad6e587b26d8ab66cf0b7c6
CAGGGAATTTTGGGCAATGGGCGAAAGCCTGACCCAGCGACGTCGCGTGAAGGAAGAAGGCTTTAGGGCTGTAAACTTCTTTTCCAAGGGAAGAGGAAGGACGGTACCTTGGGAATAAGCTCCGGCTAACTACGTGCCAGCAGCCGCGGTAATACGTAGGGAGCGAGCGTTACCCGGAATTACTGGGCGTAAAGTGCGCGTAGGCGGCTTGGAAAGTCTCTTTTGAAAGCTCCCGGCTTAACTGGGAGAGGTGAGGAGAAACTTCCTGGCTTGAGGGCAGTAGAGGAAAGCGGAATTCCCGGTGTAGCGGTGAAATGCGTAGATATCGGGAGGAACACCAGTGGCGAAGGCGGCTTTCTGGGCTGTACCTGACGCTGAGGCGCGAGAGCGTGGGGAGCAA
>426b55f1c78f998b83868472f3b4800a
TCGCGAAACCTTGACAATGCGGGAAACCGTGATCAGGGGACTCCAAGTGCCAGGAGTAAGATCCTGTGCTTTTCATCTCTCTTCAAAGGATTTGGAATAAGAGGTGGGTAAGGACGGTGCCAGCCGCCGCGGTAATACCGGCGCCTCAAGTGGTAGTCGATTTTATTGGGCCTAAAACGTCCGTCGCCGGTCTGGTGCATTCGTGGGTAAATCAACCCGCTCAACGGGTTGAATTCTGCGAGCACGGCCAGACTAGGGACCGGGAGAGGTGTAGGGTACGCTCGGGGTAGGGGTAAAATCCTGTCATCCCGAGCGGACCACCTGTTGCGAAGGCGCTACACTAGAACGGATCCGACGGTCAGGGACGAAGCCTAGGGGCACGAACCGGATTAGATACCCC
>e96c47bba2eecd08f16d7324037a708d
CAAAGAATTTTGGGCAATGGGCGAAAGCCTGACCCAGCGACACCGCGTGGGGGATGAAGGCCTTAGGGTCGTAAACCCCTTTTTCAAGGGAAGAGAAAGGACGGTACCTTGAGAATAAGCCCCGGCTAACTACGTGCCAGCAGCCGCGGTAACACGTAGGGGGCAAGCGTTACCCGGATTTACTGGGCGTAAAGAGCGCGTAGGCGGCTGAGTAAGTCTCCTGTGAAATCTTCCGGCTCAACTGGAAGAGGTCAGGGGATACTGCTCGGCTTGAGGGCGGAAGAGGAAGACGGAATTCCCGGTGTAGCGGTGATATGCGTAGATATCGGGAGGAACACCAGAGGCGAAGGCGGTCTTCTGGGCCGTGCCTGACGCTGAGGCGCGAAAGCGTGGGTAGCAA
>3a80a941037f06bb00a4b8d018c3aa6d
TGGGGAATATTGGACAATGGGCGAAAGCCTGATCCAGCAATGCCGCGTGTGTGAAGAAGGCCCTCGGGTTGTAAAGCACTTTCAGTGGGGAAGAAAAGCAGGGGGTTAATACCCTTCTGTGCTGACGTTACCCACAGAAGAAGCACCGGCTAACTCCGTGCCAGCAGCCGCGGTAATACGGAGGGTGCGAGCGTTAATCAGAATTACTGGGCGTAAAGGGCGAGTAGGTGGTTCGGTCAGTCGGGTGTGAAAGCCCCGGGCTCAACCTGGGAATTGCATTCGATACTGCCGAGCTCGAGTGTGGTAGAGGGAAGCGGAATTCCGGGTGTAGCGGTGAAATGCGTAGATATCCGGAGGAACACCAGTGGCGAAGGCGGCTTCCTGGACCAACACTGACACT
>ca07ddcb4cbb1cebb8b33417e832ea4f
TGGGGAATCTTGGACAATGGGGGCAACCCTGATCCAGCCATGCCGCGTGAGTGAAGAAGGCCTTCGGGTTGTAAAACTCTTTCAACGGTGAAGATAATGACTGTAGCCGTAGAAGAAGCCCCGGCTAACTCCGTGCCAGCAGCCGCGGTAATACGGAGGGGGCTAGCGTTGTTCGGAATTACTGGGCGTAAAGAGCATGTAGGCGGGCTGGTCAGTCAGTGGTGAAATCCCGGAGCTCAACTCCGGAACTGCCTTTGATACTGCCGGTCTGGAGTTTTGGAGAGGTGAGTGGAATTCCGAGTGTAGAGGTGAAATTCGTAGATATTCGGAGGAACACCAGCGGCGAAGGCGGCTCACTGGCCAAAAACTGACGCTGAGATGCGAAAGCGTGGGGAGCAAA
>6cd1e4a774cac2837e69f8a61249eb12
TAGGGAATATTGCACAATGGGCGAAAGCCTGATGCAGCCATGCCGCGTGTGTGAAGAAGGCCTTAGGGTTGTAAAGCACTTTCAGTGGCGAAGAAAAAGCCGGCGTTAATACCGCCGGCCATTGACGTTAACCACAGAAGAAGCACCGGCCAACTCCGTGCCAGCAGCCGCGGTAATACGGAGGGTGCGAACGTTAATCGGAATTACTGGGCGTAAAGCGCGCGTAGGCGGTTTGTTAAGTGAGATGTGAAATCCCCGGGCTCAACCTGGGAACTGCGTTTCAAACTGGCAAACTAGAGTTCAGTAGAGGGAGGTGGAATTTCCTGTGTAGCGGTGGAATGCGTAGATATAGGAAGGAACACCAGTGGCGAAGGCGGCCTCCTGGACTGAAACTGACGCT
>b324a53cf46bf56e14fb36cae4bf0ead
CAGGGAATCTTGCGCAATGGGCGAAAGCCTGACGCAGCGACGCCGCGTGGGGGATGAAGGTTCTAGGATTGTAAACCCCTTTTGCTGGGGAAGAAGTTCTGACGGTACCCAGCGAATAAGGCCCGGCCAACTACGTGCCAGCAGCCGCGGTAAAACGTAGGGGCCAAGCGTTGTCCGGAATTATTGGGCGTAAAGGGTGCGTAGGCGGCCCGGTCAGTCTCGTGTGAAAGCTCCCGGCCCAACCGGGAGAGGTCACGGGATACTGCCGGGCTTGAGGATAGCAGAGGAAGGTGGAATTCCCGGTGTAGCGGTGATATGCGTAGATATCGGGAGGAACACCTGTGGCGAAAGCGACCTTCTGGGCTATTTCTGACGCTGAGGCACGAGAGCGTGGGGAGCG
>07dda9ae20779fd4fa5f0e50991b5184
TGGGGAATTTTGGGCAATGGGCGAAAGCCTGACCCAGCAACGCCGCGTGTGGGATGAAGGCTCTAGGGTCGTAAACCACTGTCGGGAGGGAAGAAAGGCCCCGGGGGGAACATTCCCGGGGATTGACGGTACCTCCAGAGGAAGCGCCGGCTAACTCCGTGCCAGCAGCCGCGGTAATACGGAGGGCGCAAGCGTTGTTCGGAATTACTGGGCGTAAAGCGCGTGTAGGCGGTTCGGCAAGTCGGATGTGAAATCCCCGGGCTCAACCCGGGAACTGCATCCGAAACTTCCGAGCTGGAGTCCCGGAGGGGAAGGCAGAATTCCCAATGTAGGGGTGAAATCCGTAGATATTGGGAGGAATACCAGCGGCGAAGGCGGCCTTCTGGACGGTGACTGACGC
>18135cf4f957fe190a2253f903d9a432
GCGCGAAAACTTCACACTGCAGGAAACTGTGATGAGGGAACTCCAAGTGACTGCACAATGTGTAGCCTTTTCTTGAATCTTAATAGTTCTTGGAATAAGGGCTGGGAAAGACCGGTGCCAGCCGCCGCGGTAATACCGGCAGCTCAAGTGGTCGTCGCTTTTATTGGGCCTAAAACGTCCGTAGCCTGTTTGGTAAATCTGTGGGTAAATCAACGAGCTTAACTCGTTGAATTCTGCAGAGACTGCCAGACTAGGGACCGGGAGAGGTATGAGGTACTCTGGGGGTAGGGGTAAAATCCTGTCATCCTCAGAGGACCACCTGTTGCGAAGGCGTCATACTGGAACGGATCCGACGGTCAGGGACGAAGCCTAGGGGCACGAACCGGATTAGATACCCCAG
>8c0e24489b2960a18859a197a299673b
TAGGGAATCTTGCGCAATGGGCGAAAGCCTGACGCAGCAACGCCGCGTGGGGGAAGAAGGCTCTAGGGTCGTAAACCCCTTTCAGCAGGGACGAAAATGACGGTACCTGCAGAAGAAGCGCCGGCCAACTACGTGCCAGCAGCCGCGGTAATACGTAGGGCGCAAGCGTTGTCCGGATTTATTGGGCGTAAAGGGCTCGTAGGCGGTTTGGTAAGTCGGGTGTGAAAACTCAGGGCTCAACTCTGAGACGCCACTCGATACTGCCATGACTAGAGTCCGGTAGGGGAGTGCGGAATTCCTGGTGTAGCGGTGAAATGCGCAGATATCAGGAGGAACACCAACAGCGAAGGCAGCACTCTGGGCCGGTACTGACGCTGAGGAGCGAAAGCGTGGGGAGCAA
>5e33a335268afc12dca8a26e93b5a07b
TGGGGAATCTTGGGCAATGGGCGCAAGCCTGACCCAGCCATGCCGCGTGTGCGAAGAAGGCTCTAGGGTTGTAAAGCACTTTCAGTGGTGAAGAAAAGCCCGGGGTTAATACCCCCGGGTCTTGACGTTAGCCACAGAAGAAGCACCGGCTAACTCCGTGCCAGCAGCCGCGGTAATACGGAGGGTGCGAACGTTAATCGGAATTACTGGGCGTAAAGCGCGCGTAGGCGGTTCGGCAAGTGGGATGTGAAAGCCCCGGGCTCAACCTGGGAACTGCATTCCAAACTACCGAACTGGAGTATGGTAGAGGGAGGTAGAATTTCCTGTGTAGCGGTGGAATGCGTAGATATAGGAAGGAATACCGATGGCGAAGGCAGCCTCCTGGACCAATACTGACGCT
>ec7e560fd9598019be8d64755ba4d600
TAGGGAATTTTCCGCAATGGGCGAAAGCCTGACGGAGCAATCTCGCGTGAGGGATGACGGCCTATGGGTTGTAAACCTCTTTTTTCAGGGAGGAATCAATGACGTGTACCTGAAGAATAAGCATCGGCTAACTCCGTGCCAGCAGCCGCGGTAAGACGGAGGATGCAAGTGTTATCCGGAATCACTGGGCGTAAAGCGTCTGTAGGTGGTTTAATAAGTCAACTGTTAAATCTTGAAGCTCAACTTCAAAATCGCAGTCGAAACTATTAGACTAGAGTATAGTAGGGGTAAAGGGAATTTCCAGTGGAGCGGTGAAATGCGTAGAGATTGGAAAGAACACCGATGGCGAAGGCACTTTACTGGGCTATTACTAACACTGAGAGACGAAAGCTAGGGTAGC
>a13866e2d69e799850a1efeb4a32f5fc
TAGGGAATATTGCGCAATGGTCGAAAGACTGACGCAGCGACGCCGCGTGTGGGAGGAAGCCTTTCGGGGTGTAAACCACTGTCAGGTGGGAAGAATCACGCTCGTCCAAACAGGGCGGGCGTCTGACGGTACCATCAGAGGAAGCGCCGGCTAACTCCGTGCCAGCAGCCGCGGTAAGACGGAGGGCGCAAGCGTTGTTCGGAATTACTGGGCGTAAAGCGCGGGCAGGTGGTTCGCTAAGTCTTTTGTGAAACTCCGGGGCTCAACTTCGGACATGCAGAAGATACTGGCGGACTAGAGACCGGTAGAGGCTAGCGGAATTCCTGGTGTAGCGGTGGAATGTGTAGATATCAGGAAGAACACCAGTGGCGAAGGCGGCTAGCTGGGCCGGGTCTGACAC
>c851ef6d1edc09beb3915f83ad3a818c
CAGGGAATTTTGCGCAATGGGCGAAAGCCTGACGCAGCGACGCCGCGTGGGTGATGAAGGCCTTCGGGTTGTAAATCCCTTTTCTGGGGGAAGAGTATGGACGGTACCCCAGGAATAAGCCCCGGCTAACTACGTGCCAGCAGCCGCGGTAATACGTAGGGGGCAAGCGTTGTCCGGAGTTACTGGGCGTAAAGGGCGCGTAGGCGGCCCAGGAAGTCCCCGGTGAAATCTCCCGGCTCAACCGGGAGCCGCCCGGGGATACTCCTGGACTTGAGGACGGCAGAGGAGGGTGGAATTCCCGGTGTAGTGGTGAAATGCGTAGATATCGGGAGGAACACCAGTGGCGAAGGCGGCCCTCTGGGCTGTACCTGACGCTGAGGCGCGAAAGCGTGGGGAGCGA
>8947cd492e871668860861832c42ccf2
TGGGGAATTTTCCGCAATGGGCGAAAGCCTGACGGAGCAATCTCGCGTGAGGGATGACTGCCTATGGGTTGTAAACCTCTTTTTTCAGGGAGGAATCAAATGACGTGTACCTGAAGAATAAGCATCGGCTAACTCCGTGCCAGCAGCCGCGGTAAGACGGAGGATGCAAGTGTTATCCGGAATCACTGGGCGTAAAGCGTCTGTAGGTGGTTTAATAAGTCAACTGTTAAATCTTGAAGCTCAACTTCAAAATCGCAGTCGAAACTATTAGACTAGAGTATAGTAGGGGTAAAGGGAATTTCCAGTGGAGCGGTGAAATGCGTAGAGATTGGAAAGAACACCGATGGCGAAGGCACTTTACTGGGCTATTACTGACACTCAGAGACGAAAGCTAGGGTAG
>8190a1cd59ea2da23073bc8a5fa97ca1
TAGGGAATATTGCGCAATGGTCGAAGGACTGACGCAGCGACGCCGCGTGTGGGAGGAAGCCTTTCGGGGTGTAAACCACTGTCAGATGGGAAGAACAATGCGCATCCAAACAGGATGCGCGCCTGACGGTACCATCAGAGGAAGCGCCGGCTAACTCCGTGCCAGCAGCCGCGGTAAGACGGAGGGCGCGAGCGTTGTTCGGAATTACTGGGCGTAAAGCGCGGGCAGGTGGTCCGTTAAGTCTTTTGTGAAACTCCGGGGCTCAACTCCGGACATGCGTAAGATACTGACGGACTAGAGACCGGTAGAGGCTAGTGGAATTCCTGGTGTAGCGGTGGAATGTGTAGATATCAGGAAGAACACCGGTGGCGAAGGCGGCTAGCTGGGCCGTGTCTGACAC
>951f3f8b715f142d70c59df8f35d1039
CAGGGAATCTTGCGCAATGGGCGAAAGCCTGACGCAGCGACACCGCGTGGGGGATGAAGGCTCTCGAGTTGTAAACCCCTTTTCTCGGGGATGAGAAAGGACAGTACCCGGGGAATAAGGTTCGGCTAACTACGTGCCAGCAGCCGCGGTAACACGTAGGAACCAAGCGTTGTCCGGATTTACTGGGCGTAAAGTGCGCGTAGGCGGTCTGTTAAGTCTCATGTGAAATCTCCCGGCTCAACTGGGAGGGGTCATGGGATACTGGCAGACTTGAGTGCAGCAGAGGGGAGCGGAATTCCCGGAGTAGTGGTGGAATGCGTAGATACCGGGAGGAACACCAGAGGCGAAGGCGGCTCCCTGGGCTGTAACTGACGCTGAGGCGCGAAAGCGTGGGTAGCAA
>9f797cc6077ea7aad7fed47430f70e61
TGGGGAATATTGGACAATGGGGGCAACCCTGATCCAGCCATGCCGCGTGAGTGAAGAAGGCCCTAGGGTTGTAAAACTCTTTCAGCAGGGAAGATAATGACTGTACCTGCAGAAGAAGCTCCGGCTAACTCCGTGCCAGCAGCCGCGGTAATACGGAGGGAGCTAGCGTTGTTCGGAATTACTGGGCGTAAAGCGCGCGTAGGCGGCTTGGAAAGTTGGAGGTGAAAGCCCGGGGCTCAACCCCGGAACTGCCTCCAAAACTCCCAAGCTAGAATCCTGGAGAGGTGAGTGGAATTCCTAGTGTAGAGGTGAAATTCGTAGATATTAGGAAGAACACCAGTGGCGAAGGCGGCTCACTGGCCAGGTATTGACGCTGAGGTGCGAAAGCGTGGGGAGCAAA
>c7e21767684522c3caf944a5531dc543
TCGAGAATCTTCGGCAATGGACGAAAGTCTGACCGAGCGACGCCGCGTGCGGGATGAAGGCCCTCGGGTTGTAAACCGCTGTCAGTTAGGAGGAAATCTATGAGGGCACTCTCTCATAGTTGACCGATTTTCAGAGGAAGGACGGGCTAAGTTCGTGCCAGCAGCCGCGGTAAGACGAACCGTCCAAACGTTATTCGGTATCACTGGGCTTAAAGCGTGCGTAGGCGGCTTGGTAGGTGAGATGTGAAAGCCCACGGCCCAACCGTGGAATTGCGTTTCAAACCATCAAGCTCGAGGAAGATAGGGGTGATGGGAACTTATGGTGGAGCGGTGAAATGCGTTGATATCATAGGGAACACCGGTGGCGAAAGCGCATCACTGGATCTTTTCTGACGCTGAG
>872c1a27c3d2ebf32b1e1b99c6155061
CAAGGGATCGTGCACAATGGGCGAAAGCCTGATGCCGCGACGCCGCGTGAGGGATGACGGCTTTCGAGTTGTAAACCTCTTTTCTCAGGGAAGAGAGAGGACGTCACCTGAGGAATAAGTCATGGCTAACTACGTGCCAGCAGCAGCGGTAATACGTAGGTGGCAAGCGTTGTCCGGAATTACTGGGCGTAAAGGGTCCGTAGGCGGTTCGGTCAGTCTTCTGTGAAAGCTCCAGGCTCAACTTGGAGTCGTCGGGAGAAACTGCCGAACTAGAGACTGTCAGAGGCAGGTGGAATTCCCGGTGTAGTGGTGAAATACGTAGATATCGGGAGGAACACCAGTGGCGAAAGCGGCCTGCTGGGGCAGTTCTGACGCTAAGGGACTAAAGCGTGGGGAGCGA
>8cfda13eaf5bdd935a7177e0295e1be8
GCGCGAAAACTTGGCAATGCGAGAAATCGTGACCAGGGAACTCCAAGTGCGTAGGGTAAGACCTACGCTTTTCTTGACTCTTCAAAGGTCTTGGAATAAGGGGTGGGTAAGGACGGTGCCAGCCGCCGCGGTAATACCGGCGCCTCAAGTGGTAGTCGCTTTTATTGGGCCTAAAACGTCCGTAGCCGGTCTGGTGCATTCGTGGGTAAATCAACCCGCTCAACGGGTTGAATTCTGCGAGCACGGCCAGACTTGGGACCGGGAGAGGTGTGGGGTACTCTCAGGGTAGGGGTAAAATCCTGTCATCCTGAGAGGACCACCTGTTGCGAAGGCGCCACACTAGAACGGATCCGACGGTCAGGGACGAAACCTAGGGGCACGAACCGGATTAGATACCCGA
>d913e544fe1804869d679a069c7f0ff3
TGGGGAATATTGGACAATGGGCGCAAGCCTGATCCAGCCATGCCGCGTGGGTGAAGAAGGCCCTAGGGTTGTAAAGCCCTTTCACCGGTGAAGATAATGACGGTAGCCGGAGAAGAAGCCCCGGCCAACTCCGTGCCAGCAGCCGCGGTAATACGGAGGGGGCTAGCGTTGTTCGGAATTACTGGGCGTAAAGCGCGCGTAGGCGGTTTTGCAAGTTGGAGGTGAAAGCCCAGGGCTCAACCCTGGAACTGCCTTCAAAACTGCATGACTCGAGTCCGGGAGAGGTGAGTGGAATTCCCAGTGTAGAGGTGAAATTCGTAGATATTGGGAAGAACACCAGCGGCGAAGGCGGCTCACTGGTCCGGTACTGACGCTGAGGTGCGAAAGCGTGGGGAGCAAA
>10ee0ee9a85bc422a78aedda08f24b99
TTAAGAATATTGGACAATGGGGGCAACCCTGATCCAGGTATACCGCGTGTGTGAAGAAGGCCCTAGGGTTGTAAAGCACTTTAATCAGAGAAGAAGCAGTTTAAGTTAATACCTTAATCTGTTGACGTTACCTGAAGAATAAGGACCGGCTAACTCCGTGCCAGCAGCCGCGGTAATACGGAGGGTCCAAGCGTTAATCGGAATTACTGGGCGTAAAGCGCGCGTAGGCGGTTTAGCAAGTTGCATGTGAAAGCCCTGGGCTCAACCTAGGAACTGCATTCAAAACTACTAAGCTAGAGTACGAGAGAGGAGAGTAGAATTTCTGGTGTAGCGGTGAAATGCGTAGATATCAGAAGGAATACCAATGGCGAAGGCAGCTCTCTGGCTCGTCACTGACGCT
>ad8004dc7f4a99c067d13f9c5d6cbeb8
TGGGGAATATTGCACAATGGGCGCAAGCCTGATGCAGCAATGCCGCGTGTGTGAAGAAGGCCTGCGGGTTGTAAAGCACTTTCAGTAGTGAAGAAAAGCCCGGGGTTAATACCCCCGGGTCTTGACGTTAGCTACACAAGAAGCACCGGCTAACTCCGTGCCAGCAGCCGCGGTAATACGGAGGGTGCGAGCGTTAATCGGAATTACTGGGCGTAAAGCGCGCGTAGGCGGTTTGGTAAGTCGGATGTGAAATCCCCGGGCTTAACCTGGGAATTGCATTCGATACTGCCTGACTAGAATGTGATAGAGGTAAGTGGAATTCCCGGTGTAGCGGTGAAATGCGTAGATATCGGGAGGAACATCAGTGGCGAAGGCGGCTTACTGGATCAACATTGACGCT
>ec52596027742d1675a490ea127ccb41
TCGAGAATATTTCGCAATGGGGGAAACCCTGACGATGCGACGCCGCGTGGGGGATGAAGGCCCTCGGGTCGTAAACCTCTGTGTTACGGGATGAATTGAGCGTTGCTGATAACGCAGCGTTTTTGACGTTACCGTAGTAGAAAGCCCCGGCTAACTACGTGCCAGCAGCTGCGGTAAGACGTAGGGGGCAAGCGTTGTCCGGAATCACTGGGCGTAAAGCGCGCGCAGGCGGTGGCGTAAGTCAGACGTGAAAGGGTTCGGCTCAACCGAGCCATTGCGTTTGATACTGCATCACTTGAGTCTAGAAGAGGAAAGTGGAATGTATGGTGTAGCGGTGGAATGCTTAGATATCATATAGAACACCTGTGGCGAAGGCGGCTTTCTGGTCTAAGACTGACGC
>30adf5a11322e9eac5a509bc3552e575
TGGGGAATATTGGACAATGGGCGCAAGCCTGATCCAGCAATGCCGCGTGGGTGAAGAAGGCCTGCGGGTTGTAAAGCCCTTTCAGTAGGGAAGAAAAGCTCGGCGCTAATATCGCCGAGTCTTGACGTTACCTACAGAAGAAGCACCGGCTAACTCCGTGCCAGCAGCCGCGGTAATACGGAGGGTGCAAGCGTTAATCGGAATCACTGGGCGTAAAGCGCGCGTAGGTGGCTCGGTAAGTCGGATGTGAAAGCCCTGGGCTTAACCTAGGAACTGCATTCGATACTGCCAGGCTAGAGTACGGTAGAGGAGAGTGGAATTCCCGGTGTAGCGGTGAAATGCGTAGATATCGGGAGGAACACCAGTGGCGAAGGCGACTCTCTGGATCGATACTGACACT
>d3da3301d8627396b7bb8d1710d352a1
CAGGGAATTTTGGGCAATGGGCGAAAGCCTGACCCAGCGACGTCGCGTGGGGGATGAAGGCCTTAGGGCTGTAAACCCCTTTTCCAAGGGAAGAGAAAGGACGGTACCTTGGGAATAAGCTCCGGCTAACTACGTGCCAGCAGCCGCGGTAATACGTAGGGGGCTAGCGTTACCCGGAATCACTGGGCGTAAAGAGCGCGTAGGCGGCTGGATAAGTCTCTTGTGAAAGCTCCCGGCTTAACTGGGAGAGGTCAAGGGAAACTATTCGGCTTGAGGGCAGTAGAGGAAGGCGGAATTCCCGGTGTAGCGGTGAAATGCGTAGATATCGGGAGGAACACCAGCGGCGAAAGCGGCCTTCTGGGCTGTGCCTGACGCTGAGGCGCGAGAGCGTGGGGAGCAA
>c3c9f7ec85e3d5a2644b315361f0793e
TGGGGAATTTTGCGCAATGGGCGAAAGCCTGACGCAGTAACGCCGCGTGGAGGACGAAGGCCTTCGGGTTGTAAACTCCTGTCAGGGGGAAAGAAGAAATCGAGGACAGAATATGTCCCCGATTCTGACGGTACCCCCAAAGGAAGCCCCGGCTAATTCCGTGCCAGCAGCCGCGGTAATACGGAAGGGGCGAGCGTTGTTCGGAATCATTGGGCGTAAAGGGCGCGTAGGTGGTCTTATATGTCCGTCGTGAAAGTGCACGGCTCAACCGTGTTTAGTCGTCGGAAACTGTAAGACTCGAGGCTGGGAGGGGCTAGAGGAATTCCCTGTGTAGCGGTGAAATGCGTAGAGATAGGGGAGAACACTCGTGGCGAAGGCGTCTAGCTGGACCAGTCCTGAC
>2fc0e311dc007ab199f5e057a9ca8bb2
TAAGGGATATTGCGCAATGGGCGGAAGCCTGACGCAGCGACGCCGCGTGGGCGAAGAAGGTTTTCGGATCGTAAAGTCCTTTTCTAGGTGACGAGAGTGGACGGTAGCCTAGGAATAAGTGTCGGCTAACTACGTGCCAGCAGCCGCGGTAAAACGTAGGACGCGAACGTTATCCGGAGTTACTGGGCGTAAAGCGCGCGCAGGCGGTGGGTTAAGTTGCCTATGAAAGGTACTGGCTAAACTGGTACATGTTAGGTGAAACTGGCTTGCTAGAGAGAAATAGAGGGAAGCGGAATTCCGGGTGTAGTGGTGAAATGCGTAGATATCCGGAGGAATACCGGTGGCGAAGGCGGCTTCCTGGCTTTCATCTGACGCTGATGCGCGAAAGCGTGGGTAGCGA
>c4316c57f27c25ff4b37a652ad3da41b
TAGGGAATATTGCACAATGGGCGAAAGCCTGATGCAGCCATGCCGCGTGTGTGAAGAAGGCCTTAGGGTTGTAAAGCACTTTCAGTGGCGAAGAAAAAGCCGGCGTTAACACCGCCGGTCATTGACGTTAACCACAGAAGAAGCACCGGCCAACTCCGTGCCAGCAGCCGCGGTAATACGGAGGGTGCGAACGTTAATCGGAATTACTGGGCGTAAAGCGCGCGTAGGCGGTTTGTTAAGTGAGATGTGAAAGCCCCGGGCTCAACCTGGGAACTGCGTTTCAAACTGGCAAACTAGAGTTCAGTAGAGGGAGGTGGAATTTCCTGTGTAGCGGTGGAATGCGTAGATATAGGAAGGAACACCAGTGGCGAAGGCGGCCTCCTGGACTGAAACTGACGCT
>9e248c7d3414c0c5b7ac432222a62e04
TGGGGAATATTGGACAATGGGCGAAAGCCTGATCCAGCAATGCCGCGTGTGTGAAGAAGGCCTGCGGGTTGTAAAGCACTTTCATCAGGGACGAAAAACCCGGGGCGAATACCCCCGGGCCTTGACTTAACCTGAACAAGAAGCACCGGCTAACTCCGTGCCAGCAGCCGCGGTAATACGGAGGGTGCGAGCGTTAATCGGAATTACTGGGCGTAAAGCGCACGTAGGAGGCGAGATCAGTCAGATGTGAAATCCCCGGGCTCAACCTGGGAATTGCATTTGATACTGTCTCGCTAGAGTCTGGCAGAGGTAAGCGGAATTCCGGGTGTAGCGGTGGAATGCGTAGATATCCGGAAGAACACCAGTGGCGAAGGCGGCTTACTGGGCCAAGACTGACTCT
>80f3ffe43c00e07c9e0952b49963d6c0
TGGGGAATTTTCCGCAATGGGCGAAAGCCTGACGGAGCAATACCGCGTGAGGGATGACGGCCTATGGGTTGTAAACCTCTTTTTTCAGGGAGGAATCAAATGACGTTACCTGAAGAATAAGCATCGGCTAACTCCGTGCCAGCAGCCGCGGTAAGACGGAGGATGCAAGTGTTATCCGGAATCACTGGGCGTAAAGCGTCTGTAGGTGGTCCAATAAGTCAACTGTTAAATCTTGGGGCTCAACCTCAAAATCGCAGTCGAAACTATTAGACTAGAGTATAGTAGGGGTAAAGGGAATTTCCAGTGGAGCGGTGAAATGCGTAGAGATTGGAAAGAACACCGATGGCGAAGGCACTTTACTGGGCTATTACTAACACTCAGAGACGAAAGCTAGGGTAGC
>c5e3d880a3f5b4a67d539d83ce1e74f9
TGGGGAATATTGGACAATGGGCGCAAGCCTGATCCAGCCATGCCGCGTGAGTGAAGAAGGCCTTAGGGTTGTAAAGCTCTTTCACCTGCGAAGATGATGACGGTAGCAGGAGAAGAAGCCCCGGCTAACTCCGTGCCAGCAGCCGCGGTAATACGGAGGGGGCTAGCGTTGTTCGGATTTACTGGGCGTAAAGGGCGCGTAGGCGGTATGCCAAGTCAGGGGTGAAAGGCCTGGGCTCAACCCAGGAACTGCCTTTGAAACTGGCAAACTAGAGTCCGATAGAGGATGGCGGAATTCCCAGTGTAGAGGTGAAATTCGTAGATATTGGGAAGAACACCAGTGGCGAAGGCGGCCATCTGGATCGGCACTGACGCTGAGGCGCGAAAGCGTGGGGAGCAAA
>9f2dd9c581393621d269a9bc256e5c98
TGGGGAATATTGGACAATGGGCGAAAGCCTGATCCAGCAATGCCGCGTGTGTGAAGAAGGCCTGCGGGTTGTAAAGCACTTTCAGCAGGGAAGAAACGCCGGGGACCAATACTCCCGCGGTACTGACGTTACCTGCACAAGAAGCACCGGCTAACTCCGTGCCAGCAGCCGCGGTAATACGGAGGGTGCGAGCGTTAATCGGAATTACTGGGCGTAAAGCGCGCGCAGGCGGTTCGGTAAGTCAGATGTGAAATCCCCGGGCTTAACCTGGGAATTGCATTTGATACTGCCGAACTAGAGTATGGGAGAGGGAAGTGGAATCTCCGGTGTAGCGGTGAAATGCGTAGAGATCGGAGGGAACACCAGTGGCGAAGGCGGCTTCCTGGCCCAATACTGACGC
>98fa73436076b80c78318adda961fba4
TGGGGAATTTTCCGCAATGGGCGAAAGCCTGACGGAGCAACGCCGCGTGAGGGACGAAGGCCTCTGGGCTGTAAACCTCTTTTCTCAAGGAAGAAGATATGACGGTACTTGAGGAATAAGCCACGGCTAATTCCGTGCCAGCAGCCGCGGTAATACGGGAGTGGCAAGCGTTATCCGGAATTATTGGGCGTAAAGCGTCCGCAGGCGGCTTTTCAAGTCTGCTGTTAAAAAGTGGAGCTTAACTCCATCATGGCAGTGGAAACTGAAAGGCTTGAGTATGGTAGGGGCAGAGGGAATTCCCGGTGTAGCGGTGAAATGCGTAGATATCGGGAAGAACACCAGTGGCGAAGGCGCTCTGCTGGGCCATTACTGACGCTCATGGACGAAAGCCAGGGGAGCG
>d833d38884a7bcdabc02122cf1124fb2
TAGGGAATATTGCACAATGGAGGAAACTCTGATGCAGCGATGCCGCGTGAGTGAAGAAGGCCCTTGGGTTGTAAAGCTCTTTCGTCGGGGAAGAAAATGACTGTACCCGAATAAGAAGGTCCGGCTAACTTCGTGCCAGCAGCCGCGGTAATACGAAGGGACCTAGCGTAGTTCGGAATTACTGGGCTTAAAGAGTTCGTAGGTGGTTAAAAAAGTTGGTGGTGAAATCCCAGAGCTTAACTCTGGAACTGCCATCAAAACTTTTTAGCTAGAGTATGATAGAGGAAAGCAGAATTTCTAGTGTAGAGGTGAAATTCGTAGATATTAGAAAGAATACCAATTGCGAAGGCAGCTTTCTGGATCATTACTGACGCTGAGGAACGAAAGCATGGGTAGCGAA
>1c48447f9006f7006493c3543f1f3b8f
TGGGGAATCTTGGGCAATGGGCGCAAGCCTGACCCAGCCATGCCGCGTGTGCGAAGAAGGCTTTAGGGTTGTAAAGCACTTTCAGTGGTGAAGAAAAGCTCGGGGTTAATACCCCCGGGTCTTGACGTTAGCCACAGAAGAAGCACCGGCTAACTCCGTGCCAGCAGCCGCGGTAATACGGAGGGTGCGAACGTTAATCGGAATTACTGGGCGTAAAGCGCGCGTAGGCGGTTCGGCAAGTGGGATGTGAAAGCCCCGGGCTCAACCTGGGAACTGCATTCCAAACTGCCGGACTGGAGTATGGTAGAGGGAGGTAGAATTTCCTGTGTAGCGGTGGAATGCGTAGATATAGGAAGGAATACCGATGGCGAAGGCAGCCTCCTGGACCAATACTGACGCT
>8ab46ee7b516be27e3ebcf6ec540d093
TAGGGAATCTTGCACAATGGAGGAAACTCTGATGCAGCGATGCCGCGTGAGTGAAGAAGGCCTTTGGGTTGTAAAGCTCTTTCGTCGGGGAAGAAAATGACTGTACCCGAATAAGAAGGTCCGGCTAACTTCGTGCCAGCAGCCGCGGTAATACGAAGGGACCTAGCGTAGTTCGGAATTACTGGGCTTAAAGAGTTCGTAGGTGGTTAAAAAAGTTGGTGGTGAAATCCCAGAGCTTAACTCTGGAACTGCCATCAAAACTTTTTAGCTAGAGTATGATAGAGGAAAGCAGAATTTCTAGTGTAGAGGTGAAATTCGTAGATATTAGAAAGAATACCAATTGCGAAGGCAGCTTTCTGGATCATTACTGACACTGAGGAACGAAAGCATGGGTAGCGAA
>3c9435add6e8d89f8abba347c150347f
TAGGGAATATTGCGCAATGGCCGCAAGGCTGACGCAGCGACGCCGCGTGTGGGAGGGAGCCCTTCGGGGTGTAAACCACTGTCAGGGGGGAAGAACTCCGTGGATGCGAACAGCGTTCACGGTTGACGGTACCCCCAGAGGAAGCGCCGGCTAACTCCGTGCCAGCAGCCGCGGTAAGACGGAGGGCGCAAGCGTTGTTCGGAATCACTGGGCGTAAAGCGCTCGCAGGCGGTCCCTTAAGTCCGCCGTGAAACTCCGGGGCTCAACCCCGGACTTGCGACGGATACTGGGGGACTGGAGACTGGTAGAGGCTAGCGGAATTCTTGGTGTAGCGGTGGAATGCGTAGATATCAGGAAGAACACCGGTGGCGAAGGCGGCTAGCTGGGCCAGTTCTGACGC
>484b1eb210c8513b65206edaec4f9743
TGGGGAATATTGCACAATGGGCGCAAGCCTGATGCAGCAATGCCGCGTGTGTGAAGAAGGCCTGCGGGTTGTAAAGCACTTTCAGTAGCGAAGAAAAGCCCGGGGTTAATACCCCCGGGTCTTGACGTTAGCTACACAAGAAGCACCGGCTAACTCCGTGCCAGCAGCCGCGGTAATACGGAGGGTGCGAGCGTTAATCGGAATTACTGGGCGTAAAGCGCGCGTAGGCGGTTTGGTAAGTCGGATGTGAAATCCCCGGGCTTAACCTGGGAATTGCATTCGATACTGCCTGACTAGAATGTGATAGAGGTAAGTGGAATTCCCGGTGTAGCGGTGAAATGCGTAGATATCGGGAGGAACATCAGTGGCGAAGGCGGCTTACTGGATCAACATTGACGCT
>7fb057459c8b6f2bcaf3f2bf89434c94
TGAGGAATTTTCGTCAATGGGGGAAACCCTGAACGAGCAACGCCGCGTGGAGGACGAAGACCTTCGGGTTGTAAACTCCTGTCGGACGGGACGAAAGTTACCGAGGTTAATACCCTTGGTAGTTGACGGTACCATACGAGGAAGCCCCGGCTAACTTCGTGCCAGCAGCCGCGGTAATACGAGGGGGGCAAGCGTTGTTCGGAATTACTGGGCGTAAAGGGCGCGTAGGCGGTCTGACAAGTCTTCCGTGAAAGCCCACGGCTCAACCGTGGAACTGCGGGGGAAACTGCCAGACTTGAGTCCGGGAGGGGAGAGTGGAATTCCCAGTGTAGCGGTGAAATGCGCAGATATTGGGAGGAACACCGGAGGCGAAGGCGTCTCTCTGGACCGGTACTGACGC
>9fcebbb38378d4a70fa9d2971c4d689e
TCGAGAATATTTCGCAATGGGGGGAACCCTGACGATGCGACGCCGCGTGGGGGATGAAGGCCTTCGGGTTGTAAACCTCTGTGTTACGGGATGAATTGAGCGTTGCTGATAACGCAGCGTTTTTGACGTTACCGTAGTAGAAAGCCCCAGCTAACTACGTGCCAGCAGCTGCGGTAATACGTAGGGGGCAAGCGTTGTCCGGAATCACTGGGCGTAAAGCGCGCGCAGGCGGTAGAGTAAGTCAGACGTGAAAGGGTTCGGCTCAACCGAGCCATTGCGTTTGAAACTGCTTTACTTGAGTCTAGAAGAGGAAAGTGGAATGTATGGTGTAGCGGTGGAATGCTTAGATATCATATAGAACACCCGTGGCGAAGGCGGCTTTCTGGTCTAAGACTGACGC
>94946a01fdf04733066a2b25739a44e1
TGGGGAATATTGGACAATGGGCGCAAGCCTGATCCAGCAATGCCGCGTGTGTGAAGAAGGCCCTCGTTGGTTGTAAAGCACTTTCAGTGGGGAAGAAAAGCCGGGTGTCAATACCATCCGGCCCTGACGTTACCCACAGAAGAAGCACCGGCTAACTCTGTGCCAGCAGCCGCGGTAATACAGAGGGTGCGAGCGTTAATCGGAATTACTGGGCGTAAAGGGCGCGTAGGCGGTCTGGTAAGTTGGGTGTGAAAGCCTCGGGCTTAACCTGGGAATTGCATTCAATACTGCCGGACTGGAGTATGGTAGAGGGAAGTGGAATTCCGGGTGTAGCGGTGAAATGCGTAGATATCCGGAGGAACACCAGTGGCGAAGGCGGCTTCCTGGACCAATACTGACG
>0dc9a4fc38b87c28d7c703c51fb1386f
CGGGGAATCTTGCGCAATGGGCGAAAGCCTGACGCAGCGACGCCGCGTGAGGGAAGAAGGCCTGCGGGTTGTAAACCTCTTTTCGGGGGGAAGAACACTGACGGTACCCCCGGAATAAGCCTCGGCTAACTACGTGCCAGCAGCCGCGGTAATACGTAGGAGGCGAGCGTTGTCCGGATTCACTGGGCGTAAAGGGAGCGCAGGCGGCCGGGTCCGTCGGCGGTTTAAGCTCCAGGCTCAACTTGGAGAGGCCCGCCGATACCACCCGGCTCGAGGGCGGTAGAGGAGTACGGAATTCCTGGTGTAGTGGTGAAATGCGTAGATATCAGGAGGAACACCGGAGGCGAAAGCGGTGCTCTGGGCCGACCCTGACGCTCATGCTCGAAAGCGTGGGGAGCGA
>9d7a490a951154e91b3a8d1a4369d4eb
CAGGGAATCTTGGGCAATGGGCGAAAGCCTGACCCAGCGACGTCGCGTGGGGGATGAAGGCCTTAGGGTTGTAAACCCCTTTTCCCAGGGAAGAGAAAGGACGGTACCTGGGGAATAAGCCCCGGCTAACTACGTGCCAGCAGCCGCGGTAATACGTAGGGGGCAAGCGTTACCCGGAATCACTGGGCGTAAAGAGCGCGTAGGCGGCTAGGTAAGTCTCTTGTGAAAGCTCCCGGCTTAACTGGGAGAGGTCAGGAGATACTACTTGGCTAGAGGGCAGTAGAGGAAGGCGGAATTCCCGGTGTAGCGGTGAAATGCGTAGATATCGGGAGGAACACCAGTGGCGAAGGCGGCCTTCTGGGCTGTGCCTGACGCTGAGGCGCGAGAGCGTGGGGAGCAA
>eb2cd803cf4c3d2d5b560be9da826c05
CGAGGAATCTTGCGCAATGGGCGAAAGCCTGACGCAGCAACGCCGCGTGGGTGATGAAGGCCTTCGGGTTGTAAATCCCTTTTGCCGGGGAAGAACTTTGACGGTACCCGGCGAATAAGCCACGGCTAACTACGTGCCAGCAGCCGCGGTAAGACGTAGGTGGCGAGCGTTATCCGGATTTACTGGGCGTAAAGCGTACGTAGGCGGCGCCGAAAGTCTGCCGTGAAATCTCCCGGCTCAACCGGGAGCGGTCGGTGGAAACTTCGATGCTCGAGGGGCGTAGAGGCAAGCGGAATTCCCGGAGTAGTGGTGGAATGCGTAGATACCGGGAGGAACACCAGTGGCGCAAGCGGCTTGCCAGACGCATCCTGACGCTGAGGTACGAAAGCGTGGGTAGCGA
>da8e12abb24d9b11e91b2d2094156d37
TAGGGAATCTTGCACAATGGGCGAAAGCCTGATGCAGCCATGCCGCGTGTGTGAAGAAGGCCTTAGGGTTGTAAAGCACTTTCAGTGGCGAAGAAAAAGTCGGCGCTAATACCGCCGGCCATTGACGTTAACCACAGAAGAAGCACCGGCCAACTCCGTGCCAGCAGCCGCGGTAATACGGAGGGTGCGAACGTTAATCGGAATTACTGGGCGTAAAGTGCGCGTAGGCGGCTTGTTAAGTGGGATGTGAAAGCCCCGGGCTCAACCTGGGAATTGCATTTCAAACTGGCAAGCTAGAGTTCAGTAGAGGGAGGTGGAATTTCCTGTGTAGCGGTGAAATGCGTAGATATAGGGAGGAACACCAGTGGCGAAGGCGGCCTCCTGGACTGAAACTGACGCT
>ed6e6d62ec0767283321856ffc3fb5e9
TGGGGAATATTGGACAATGGGGGAAACCCTGATCCAGCAATGCCGCGTGAGTGATGAAGGCCCTAGGGTTGTAAAACTCTTTCAGAAGTGAAGATGATGACGGTAACTTCAGAAGAAGCTCCGGCTAACTCCGTGCCAGCAGCCGCGGTAATACGGAGGGAGCTAGCGTTGTTCGGAATTACTGGGCGTAAAGAGCGTGTAGGCTGTTAGGTAAGTCAGAGGTGAAATCCCTAAGCTCAACTTAGGAACTGCCTTTGATACTATCTTACTAGAGATCGAGAGAAGTTAGCGGAATTCCAAGTGTAGAGGTGAAATTCGTAGATATTTGGAAGAACACCAGTGGCGAAAGCGGCTAACTGGCTCGTATCTGACGCTGAGACGCGAAAGCGTGGGTAGCAAA
>71b01494fd8759a69642793c467ba3e9
TGGGGAATCTTGGGCAATGGGCGCAAGCCTGACCCAGCAACGCCGCGTGGGTGATGAAGGCCTTCGGGTCGTAAAGCCCTGTCAGAGGGAACGAATGCTCTCGGGACGAATAATTCCGGGAAGTGACGGTACCCTCAGAGGAAGCACCGGCTAACTCCGTGCCAGCAGCCGCGGTAAGACGGAGGGTGCTAGCGTTGTTCGGAATTACTGGGCGTAAAGCGCGTGTAGGCGGTTCGGTAAGTTAAGTGTGAAAGCCCTCGGCCCAACCGAGGAAGTGCACTTAAAACTGCCGAGCTTGAGTTCGGAAGAGGGGGGTGGAATTCCAGGTGTAGCGGTGAAATGCGTAGATATCTGGAGGAACACCAGTGGCGAAGGCGACCCCCTGGTCCGCGACTGACGC
>896cc84b6d4a48de75943d99ca35d42c
CGAGGAATCTTGCGCAATGGGCGAAAGCCTGACGCAGCAACGCCGCGTGGGTGATGAAGGCCTTCGGGTTGTAAATCCCTTTTGCCGGGGAAGAACTTTGACGGTACCCGGCGAATAAGCCACGGCTAACTACGTGCCAGCAGCCGCGGTAAGACGTAGGTGGCAAGCGTTATCCGGATTTACTGGGCGTAAAGCGTACGTAGGCGGCGCCGCAAGTCTGCCGTGAAATCTCCCGGCTCAACCGGGAGCGGCCGGTGGAAACTGCGACGCTCGAGGGGCGTAGAGGCAAGCGGAATTCCCGGAGTAGTGGTGGAATGCGTAGATACCGGGAGGAACACCAGTGGCGCAAGCGGCTTGCCAGACGCATCCTGACGCTGAGGTACGAAAGCGTGGGTAGCGA
>4e86c2f0e1640ad6284e92eafe95a240
TAGGGAATCTTGCGCAATGGGCGAAAGCCTGACGCAGCAACGCCGCGTGGGGGATGAAGGCCTTCGGGTCGTAAACCCCTTTCAGCAGGGACGAAAATGACGGTACCTGCAGAAGAAGGTCCGGCCAACTACGTGCCAGCAGCCGCGGTAATACGTAGGGACCAAGCGTTGTCCGGAATTATTGGGCGTAAAGAGCTCGTAGGCGGTTCGGTAAGTCGGGTGTGAAAATCCAGGGCTCAACCCTGGGACGCCACCCGATACTGCTGTGACTAGAGTCCGGTAGAGGAGCGTGGAATTCCTGGTGTAGCGGTGAAATGCGCAGATATCAGGAGGAACACCAGCGGCGAAGGCGGCGCTCTGGGCCGGTACTGACGCTGAGGAGCGAAGGCGTGGGGAGCAA
>8910764d784ff9aaa5a228b544b2fe25
TGGGGAATCTTGCACAATGGAGGAAACTCTGATGCAGCGATGCCGCGTGAGTGAAGAAGGCCTTTGGGTTGTAAAGCTCTTTCGTCGGGGAAGAAAATGACTGTACCCGAATAAGAAGGTCCGGCTAACTTCGTGCCAGCAGCCGCGGTAATACGAAGGGACCTAGCGTAGTTCGGAATTACTGGGCTTAAAGAGTTCGTAGGTGGTTGAAAAAGTTGGTGGTGAAATCCCAGAGCTTAACTCTGGAACTGCCATCAAAACTTTTCAGCTAGAGTTTGATAGAGGAAAGCAGAATTTCTAGTGTAGAGGTGAAATTCGTAGATATTAGAAAGAATACCAATTGCGAAGGCAGCTTTCTGGATCAATACTGACACTGAGGAACGAAAGCATGGGTAGCGAA
>706fb91618c31034154a378706fae3bf
TCGCGAAACCTTGACAATGCGGGAAACCGTGATCAGGGGACTCCAAGTGCCAGGAGTAAGATCCTGTGCTTTTCTTCTCTCTTCAAAGGATTAGGAATAAGAGGTGGGTAAGGACGGTGCCAGCCGCCGCGGTAATACCGGCGCCTCGAGTGGTAGTCGATTTTATTGGGCCTAAAACGTCCGTCGCCGGTCTGGTGCATTCGTGGGTAAATCAACCCGCTCAACGGGTTGAATTCTGCGAGCACGGCCAGACTAGGGACCGGGAGAGGTGTGGGGTACGCTCGGGGTAGGGGTAAAATCCTGTCATCCCGAGCGGACCACCTGTTGCGAAGGCGCCACACTAGAACGGATCCGACGGTCAGGGACGAAGCCTAGGGGCACGAACCGGATTAGATACCCT
>611d8d79e4c02e41adde66635e60f6ad
TAGGGAATATTGCACAATGGGCGAAAGCCTGATGCAGCCATGCCGCGTGTGTGAAGAAGGCCTTAGGGTTGTAAAGCACTTTCAGTGGCGAAGAAAAAGTCGGCGCTAATACCGCCGGCCATTGACGTTAACCACAGAAGAAGCACCGGCCAACTCCGTGCCAGCAGCCGCGGTAATACGGAGGGTGCGAACGTTAATCGGAATTACTGGGCGTAAAGCGCGCGTAGGCGGTTTGTTAAGTGAGATGTGAAATCCCCGGGCTCAACCTGGGAACTGCGTTTCAAACTGACAAACTAGAGTTCAGTAGAGGGAGGTGGAATTTCCTGTGTAGCGGTGGAATGCGTAGATATAGGAAGGAACACCAGTGGCGAAGGCGGCCTCCTGGACTGAAACTGACGCT
>e43ee2139ea925747eef6e17fd9f74d3
TGGGGAATATTGCACAATGGGCGCAAGCCTGATGCAGCAACGCCGCGTGCGGGATGAAGGCCCTAGGGTTGTAAACCGCTTTCAGCAGGGAAGAAAATGACGGTACCTGCAGAAGAAGGTGCGGCCAACTACGTGCCAGCAGCCGCGGTGACACGTAGGCACCAAGCGTTGTCCGGATTTATTGGGCGTAAAGAGCTCGTAGGCGGTTCAGTTAGTCGGGTGTGAAAACTCTGGGCTCAACCCAGAGACGCCACCCGATACTGCTGTGACTAGAGTACGGTAGGGGAGTGGGGAATTCCTGGTGTAGCGGTGAAATGCGCAGATATCAGGAGGAACACCAGTGGCGAAGGCGCCACTCTGGGCCGTAACTGACGCTGAGGAGCGAAAGCATGGGTAGCAA
>a1e933c1156e596cc30ad268a8fd389b
CAGGGAATATTGTGCAATGAACGAAAGTTTGACACAGCGACACCGCGTGTGGGATGACGGATCTAGGTTTGTAAACCACTTTCAGGAGGGAAGAAAATGACGGTACCTCCACAAGAAGCCCCGGCCAACTACGTGCCAGCAGCCGCGGTAATACGTAGGGGGCGAGCGTTGTCCGGATTTATTGGGCGTAAAGAGCTCGTAGGCGGTTCAACAAGTCGGTCGTGAAAGTTCAGGGCTCAACCCTGAAATGTCGATCGATACTGTTGTGACTAGGATACGGTAGAGGTGAGTGGAATTCCGAGTGTAGCGGTGAAATGCGTAGATATTCGGAGGAACACCAATTGCGAAGGCAGCTCACTGGGCCGCTATCGACGCTGAGGAGCGAAAGCTAGGGGAGCAA
>9b683deee9545687f6768572468ec8f9
TGAGGAATATTGGACAATGGAGGCAACTCTGATCCAGCCATGCCGCGTGCAGGAAGACTGCCCTATGGGTTGTAAACTGCTTTTATAGAGGAAGAAACCTCCCTACGTGTAGGGAGCTGACGGTACTCTACGAATAAGGATCGGCTAACTCCGTGCCAGCAGCCGCGGTAATACGGAGGATCCAAGCGTTATCCGGAATCATTGGGTTTAAAGGGTCCGTAGGCGGGCAGTTAAGTCAGTGGTGAAAGTCTTCCGCTCAACGGGAGAATTGCCATTGATACTGATTGTCTTGAGTCATTATGAAGTGGTTAGAATGAGTAGTGTAGCGGTGAAATGCATAGATATTACTCAGAATACCGATTGCGAAGGCAGATCACTAATAATGTACTGACGCTGATGG
>d102edb596139076ecde3da8673a8cf0
TGAGGAATATTGCGCAATGGACGAAAGTCTGACGCAGCCATGCCGCGTGAAGGATGACTGCCCTATGGGTTGTAAACTTCTTTTATATACCAAGAAACCTCAGGACGTGTCCTGAGCTGACGGTAGTATATGAATAAGCACCGGCTAACTCCGTGCCAGCAGCCGCGGTAATACGGAGGGTGCAAGCGTTATCCGGATTTATTGGGTTTAAAGGGTCCGTAGGTGGACCATTAAGTCAGAGGTGAAAGCCCGCGGCTCAACCGCGGAACTGCCTTTGATACTGGTGGTCTTGAGTGTGCTCGAAGTTGGCGGAATATGACATGTAGCGGTGAAATGCTTAGATATGTCATAGAACACCGATTGCGAAGGCAGCCAACTAGGTCACAACTGACACTGAGGG
>a33754a50e744242773fdaa951db6ed9
TTAGGAATCTTCCACAATGGGCGCAAGCCTGATGGAGCAACGCCGCGTGAGGGACGAAGGCTCTAGAGTTGTAAACCTCTAAAAGGGGGACGATAATGACGGTACCCCTTGAAAAGCACCGGCTAACTCAGTGCCAGCAGCCGCGGTAACACTGAGGGTGCAAGCGTTATCCGGAATCACTGGGCGTAAAGGGCGTGTAGGCGGTCTGTTAAGTCCGATGTTAAAGACTGGGGCTCAACCCCAGCACGGCGTTGGATACTGGCGGACTAGACGGCTGGAGAGGCAAGTAGAATTACCAGTGTAGCGGTGAAATGCGTAGATACTGGTAGGAATACTCATTGCGAAGGCAGCTTGCTGGACAGCACGTGACGCTAAGGCGCGAAAGTGTGGGGAGCAAACC
>4a42491b5111caa1f3c91d6c55f62335
GCGCGAAAACTTGGCAATGCGAGAAATCGTGACCAGGGAACTCCAAGTGCGTAGGGTAAGACCTACGCTTTTCTTGACTCTTCAAAGGTCTTGGAATAAGGGGTGGGTAAGGACGGTGCCAGCCGCCGCGGTAATACCGGCGCCTCAAGTGGTAGTCGCTTTTATTGGGCCTAAAACGTCCGTAGCCGGTCTGGTGCATTCGTGGGTAAATCAACCCGCTCAACGGGTTGAATTCTGCGAGCACGGCCAGACTTGGGACCGGGAGAGGTGTGGGGTACTCTCAGGGTAGGGGTAAAATCCTGTCATCCTGAGAGGACCACCTGTTGCGAAGGCGCCACACTAGAACGGATCCGACGGTCAGGGACGAAACCTAGGGGCACGAACCGGATTAGATACCCTA
>80d05cc4af8d90cb638d7f16568fba55
TGAGGAATATTGGACAATGGAGGCAACTCTGATCCAGCCATGCCGCGTGCAGGAAGACGGCCCTATGGGTTGTAAACTGCTTTTATACAGGAAGAATGGTACCTACGTGTAGGTATTTGACGGTACTGTACGAATAAGGATCGGCTAACTCCGTGCCAGCAGCCGCGGTAATACGGAGGATCCAAGCGTTATCCGGAATCATTGGGTTTAAAGGGTCCGTAGGCGGTCTGATAAGTCAGAGGTGAAATCCTGCAGCTCAACTGTAGCATTGCCTTTGATACTGTTAGACTTGAGTTATTGTGAAGTAGTTAGAATGTGTGGTGTAGCGGTGAAATGCATAGATATCACACAGAATACCGATTGCGAAGGCAGATTACTAACAATACACTGACGCTGAGGG
>214e6e50cbe270efe9dce596b4bc324e
TCGAGAATATTTCGCAATGGGGGGAACCCTGACGATGCGACGCCGCGTGGGGGATGAAGGCCCTCGGGTCGTAAACCTCTGTGTTACGGGATGAATTGAGCGTTGCTGATAACGCAGCGTTTTTGACGTTACCGTAGTAGAAAGCCCCAGCTAACTACGTGCCAGCAGCTGCGGTAATACGTAGGGGGCAAGCGTTGTCCGGAATCACTGGGCGTAAAGCGCGCGCAGGCGGTGACGTAAGTCAGACGTGAAAGGGTTCGGCTCAACCGAGCCACTGCGTTTGATACTGCATCACTTGAGTCTAGAAGAGGAAAGTGGAATGTATGGTGTAGCGGTGGAATGCTTAGATATCATATAGAACACCTGTGGCGAAGGCGGCTTTCTGGTCTAAGACTGACGC
>3685839c37e1ec1e4611ac4ddbded7fb
TGGGGAATATTGCGCAATGGGGGAAACCCTGACGCAGCCATGCCGCGTGAGTGAAGAAGGTCTTCGGATTGTAAAGCTCTTTCAACGGGGAAGATGATGACGGTACCCGTAGAAGAAGCCCCGGCTAACTTCGTGCCAGCAGCCGCGGTAATACGAAGGGGGCAAGCGTTGTTCGGAATTACTGGGCGTAAAGGGCGTGTAGGCGGTCCGATCAGTCAGAGGTGAAAGCCCCGGGCTCAACCTGGGAATTGCCTTTGATACTGTCGGACTAGAGTTCGGGAGAGGGTAGTGGAATTCCCAGTGTAGAGGTGAAATTCGTAGATATTGGGAAGAACACCGGTGGCGAAGGCGGCTACCTGGCCCGATACTGACGCTGAGGCGCGAAAGCGTGGGGAGCAAA
>859b398fdc115a55f888ddd9e93fe015
TGGGGAATATTGGACAATGGGCGCAAGCCTGATCCAGCAATGCCGCGTGTGTGAAGAAGGCCCTCGTTGGTTGTAAAGCACTTTCAGTGGGGAAGAAAAGCCGGGTGCCAATACCACCCGGCCCTGACGTTACCCACAGAAGAAGCACCGGCTAACTCTGTGCCAGCAGCCGCGGTAATACAGAGGGTGCGAGCGTTAATCGGAATTACTGGGCGTAAAGGGCGCGTAGGCGGTCTGGTAAGTTGGGTGTGAAAGCCTCGGGCTTAACCTGGGAATTGCATTCAATACTGCCGGACTGGAGTATGGTAGAGGGAAGTGGAATTCCGGGTGTAGCGGTGAAATGCGTAGATATCCGGAGGAACACCAGTGGCGAAGGCGGCTTCCTGGACCAATACTGACG
>10c28de6991bf8d4fab7a1894629d3ca
TAACGAATCTTCCGCAATGCACGAAAGTGTGACGGGGCAATGCCGCGTGTGGGATGAAGGCCTTCGGGTTGTAAACCACTGTCAGGGTTCAGGAAACAAATGACCAGACCCAAAGGAAGGGCCGGCTAACTCTGTGCCAGCAGCCGCGGTAATACAGAGGGCCCGAGCGTTAATCGGAATCACTGGGCTTAAAGCGTACGTAGGCGGACTTGTAGGCATCTTGTGAAATCCCTCGGCTCAACCGGGGAATTGCAGGGTGAACCACAAGTCTTGAGGCGAGTAGAGGCGGTCGGAACGATAGGTGGAGCGGTGAAATGCGTAGATATCTATCGGAACGCCAAAGGTGAAGACAGGCCGCTGGGCTCGTCCTGACGCTGAGGTACGAAAGCGTGGGTAGCGA
>deb38a3eb3d52581385ead97205dc968
TGGGGAATATTGGACAATGGGCGAAAGCCTGATCCAGCAATGCCGCGTGTGTGAAGAAGGCCTTAGGGTTGTAAAGCACTTTCAATGGGGAAGAAAAGCAGGGTGCCAATACCACCCTGTCATGACGTTACCCATAGAAGAAGCACCGGCTAACTCCGTGCCAGCAGCCGCGGTAATACGGAGGGTGCAAGCGTTAATCGGAATTACTGGGCGTAAAGGGCGCGTAGGCGGCTCGATAAGTTGGATGTGAAAGCCCCGGGCTCAACCTGGGAATTGCATTCAATACTGTCGGGCTGGAGTGTGGTAGAGGGAAGTGGAATTCCCGGTGTAGCGGTGAAATGCGTAGATATCGGGAGGAACACCAGTGGCGAAGGCGGCTTCCTGGACCAACACTGACGCT
>4cf0804abb0baf618bc685b77c2e646b
TAGGGAATCTTGCGCAATGGCCGAAAGGCTGACGCAGCGACGCCGCGTGTGGGAGGACGCCCCTCGGGGTGTAAACCACTGTCAGAAGGGAAGAACTTCGGGTTCCCGAACACGGAGCCCGGTTGACGGTACCTTCAGAGGAAGCGCCGGCTAACTCCGTGCCAGCAGCCGCGGTAAGACGGAGGGCGCAAGCGTTGTTCGGAATTACTGGGCGTAAAGCGCACGCAGGCGGTCCCTTAAGTCCTCCGTGAAATTCCGGGGCTCAACCCCGGCGATGCGGAGGAAACTGAGAGACTGGAGACCGGTAGAGGCCAGCGGAATTCCTGGTGTAGCGGTGGAATGCGTAGATATCAGGAGGAACACCGGTGGCGAAGGCGGCTGGCTGGGCCGGTTCTGACGC
>1a9f370ed341279495f10b364bb92ae3
CGAGGAATCTTGCGCAATGGGCGAAAGCCTGACGCAGCAACGCCGCGTGGGTGATGAAGGCCTTCGGGTTGTAAATCCCTTTTGCCGGGGAAGAACCATGACGGTACCCGGCGAATAAGCCACGGCTAACTACGTGCCAGCAGCCGCGGTAAGACGTAGGTGGCGAGCGTTATCCGGATTTACTGGGCGTAAAGCGTACGTAGGCGGCGTCGCAAGTCTGCCGTGAAATCTCCCGGCTCAACCGGGAGCGGCCGGTGGAAACTGCGACGCTCGAGGGGCGTAGAGGCAAGCGGAATTCCCGGAGTAGTGGTGGAATGCGTAGATACCGGGAGGAACACCAGTGGCGCAAGCGGCTTGCCAGACGCATCCTGACGCTGAGGTACGAAAGCGTGGGTAGCGA
>0d2b9aa08149f0ed204a84ef57bb6ceb
GCGGGAATATTGCACAATGGGCGCAAGCCTGATGCAGCCATGCCGCGTGTGTGAAGAAGGCCCTAGGGTTGTAAAGCACTTTCAGTGGCGAAGAAACAGCCGGCGCTAATATCGCCGGTCATTGACGTTAACCACAGAAGAAGCACCGGCCAACTCCGTGCCAGCAGCCGCGGTAATACGGAGGGTGCGAACGTTAATCGGAATTACTGGGCGTAAAGCGCGCGTAGGCGGTTTGTTAAGTGGGATGTGAAAGCCCCGGGCTCAACCTGGGAACTGCATTTCAAACTGGCAAACTAGAGTTCGGTAGAGGGAGGTGGAATTTCCTGTGTAGCGGTGGAATGCGTAGATATAGGAAGGAACACCAGTGGCGAAGGCGGCCTCCTGGACCGAAACTGACGCT
>8aa030ee546ff730f18a50d2afa770c6
TGGGGAATATTGCACAATGGGCGCAAGCCTGATGCAGCAATGCCGCGTGTGTGAAGAAGGCCTGCGGGTTGTAAAGCACTTTCAGTAGTGAAGAAAAGCCTGGGATTAATACCCCCGGGTCTTGACGTTAGCTACACAAGAAGCACCGGCTAACTCCGTGCCAGCAGCCGCGGTAATACGGAGGGTGCGAGCGTTAATCGGAATTACTGGGCGTAAAGCGCGCGTAGGCGGTTTGGTAAGTCGGATGTGAAATCCCCGGGCTTAACCTGGGAATTGCATTCGATACTGCCTGACTAGAATGTGATAGAGGTAAGTGGAATTCCCGGTGTAGCGGTGAAATGCGTAGATATCGGGAGGAACATCAGTGGCGAAGGCGGCTTACTGGATCAACATTGACGCT
>0a5b7b2faf0465c0e749cb5039f6d99c
TGGGGAATATTGGACAATGGGCGCAAGCCTGATCCAGCAATGCCGCGTGTGTGAAGAAGGCCTTCGGGTTGTAAAGCACTTTCAGTGGGGAAGAAACTCTCCGGGCTAATACCCTGGGGATCTGACATTACCCACAGAAGAAGCACCGGCTAACTCCGTGCCAGCAGCCGCGGTAATACGGAGGGTGCAAGCGTTAATCGGAATCACTGGGCGTAAAGCGCGCGTAGGCGGTCAGATCAGTCAGATGTGAAAGCCCCGGGCTCAACCTGGGAACTGCATTTGATACTGTCTGGCTAGAGTTTGGTAGAGGGAGGTGGAATTCCCGGTGTAGCGGTGAAATGCATAGATATCGGGAGGAACACCAGTGGCGAAGGCGACCTCCTGGGCCAATACTGACGCT
>6c1b61d0443b36da86417ebe2e89328c
TCGAGAATATTTCGCAATGGGGGAAACCCTGACGATGCGACGCCGCGTGGGGGATGAAGGCCTTCGGGTTGTAAACCTCTGTGTTATGGGATGAATTGGTCGTTGCCGATAAAGCAACGTTTTTGACGTTACCATAGTAGAAAGCCCCAGCTAACTACGTGCCAGCAGCTGCGGTAATACGTAGGGGGCAAGCGTTGTCCGGAATCACTGGGCGTAAAGCGCGCGTAGGCGGTGGAGTAAGTCAGACGTGAAAGGGTTCGGCTCAACCGAGCCATTGCGTTTGAAACTGCCTCACTTGAGTCTAGAAGAGGAAAGTGGAATGTATGGTGTAGCGGTGGAATGCTTAGATATCATATAGAACACCCGTGGCGAAGGCGGCTTTCTGGTCTAAGACTGACGC
>7c185144827f8cf43f5227a7433ee9b3
GCGCGAAAACTTGGCAATGCGAGCAATCGTGACCAGGGAACTCCAAGTGCGTAGGGTAAGACCTACGCTTTTCTTGACTCTTCAAAGGTCTTGGAATAAGGGGTGGGTAAGGACGGTGCCAGCCGCCGCGGTAATACCGGCGCCTCAAGTGGTAGTCGCTTTTATTGGGCCTAAAACGTCCGTAGCCGGTCTGGTGCATTCGTGGGTAAATCAACCCGCTCAACGGGTTGAATTCTGCGAGCACGGCCAGACTTGGGACCGGGAGAGGTGTGGGGTACTCTCAGGGTAGGGGTAAAATCCTGTCATCCTGAGAGGACCACCTGTTGCGAAGGCGCCACACTAGAACGGATCCGACGGTCAGGGACGAAACCTAGGGGCACGAACCGGATTAGATACCCGG
>c8ce9b3c24581f189f5b0683d48b8831
TGGGGAATTTTGCGCAATGGGCGAAAGCCTGACGCAGTAACGCCGCGTGGAGGACGAAGGCCTTCGGGTTGTAAACTCCTGTCAGGGGGGAAGAAGAATTTGAGGCTAGAACATAACTTCAAGTTATGACGGTACCCCCAAAGGAAGCCCCGGCTAATTCCGTGCCAGCAGCCGCGGTAATACGGAAGGGGCTAGCGTTGTTCGGAATCATTGGGCGTAAAGGGCGCGTAGGTGGTCTTATGTGTCCGTCGTGAAAGTGCACGGCTCAACCGTGTTTGGTCGGCGGAAACTGTAAGACTTGAGGCTGGGAGGGGCTGGAGGAATTCCCTGTGTAGCGGTGAAATGCGTAGAGATAGGGGAGAACACTCGTGGCGAAGGCGTCCAGCTGGACCAGTCCTGA
>a30c7537cd973e6801a87dd60cd29abd
CGAGGAATCTTGCGCAATGGGCGAAAGCCTGACGCAGCAACGCCGCGTGGGTGATGAAGGCCTTCGGGTTGTAAATCCCTTTTGCCGGGGAAGAACCTTGACGGTACCCGGCGAATAAGCCACGGCTAACTACGTGCCAGCAGCCGCGGTAAGACGTAGGTGGCGAGCGTTATCCGGATTTACTGGGCGTAAAGCGTACGTAGGCGGCGCCGCAAGTCTGCCGTGAAATCTCCCGGCTCAACCGGGAGCGGCCGGTGGAAACTGCGACGCTCGAGGGGCGTAGAGGCAAGCGGAATTCCCGGAGTAGTGGTGGAATGCGTAGATACCGGGAGGAACACCAGTGGCGCAAGCGGCTTGCCAGACGCATCCTGACGCTGAGGTACGAAAGCGTGGGTAGCGA
>e6c4ed065680d971239ed7f755a028de
CAGGGAATCTTGCGCAATGGGCGAAAGCCTGACGCAGCGACACCGCGTGGGGGAAGAAGGCCTCAGGGTTGTAAACCCCTTTTCTGGGGGAAGAGATAGGACGGTACCTCAGGAATAAGCATCGGCTAACTACGTGCCAGCAGCCGCGGTAATACGTAGGATGCAAGCGTTGTCCGGATTTACTGGGCGTAAAGGGTGTGTAGGCGGCATGTTAAGTCTCATGTGAAATCTCCCGGCTCAACTGGGAGGGGTCATGGGAAACTGGCAAGCTGGAGGGCAGCAGAGGAAAGCGGAATTCCGGGAGTAGTGGTGGAATGCGTAGATACCCGGAGGAACACCAGAGGCGAAGGCGGCTTTCTGGGCTGTGCCTGACGCTGAGACACGAAAGCGTGGGGAGCAA
>99d068634638328078b12e8243ae5836
TGGGGAATTTTCCGCAATGGGCGAAAGCCTGACGGAGCAATACCGCGTGAGGGAAGACGGCCTATGGGTTGTAAACCTCTTTTTTCAGGGAGGAATCAATGACGTGTACCTGAAGAATAAGCATCGGCTAACTCCGTGCCAGCAGCCGCGGTAAGACGGAGGATGCAAGTGTTATCCGGAATCACTGGGCGTAAAGCGTCTGTAGGTGGTTTAATAAGTCAACTGTTAAATCTTGGGGCTTAACCTCAAAATCGCAGTCGAAACTATTAGACTAGAGTATAGTAGGGGTAAAGGGAATTTCCAGTGGAGCGGTGAAATGCGTAGAGATTGGAAAGAACACCGATGGCGAAGGCACTTTACTGGGCTATTACTGACACTCAGAGACGAAAGCTAGGGTAGC
>73c7b02ba33dba1deb211fbba35441ed
TCGAGAATATTTCGCAATGGGGGAAACCCTGACGATGCGACGCCGCGTGGGGGATGAAGGTCTTCGGATTGTAAACCTCTGTGTTATGGGAAGAATCGCTAGTGGGTGATAAGCTCGCTAGCTTGACGGTACCATAGTAGAAAGCCCCAGCTAACTGCGTGCCAGCAGCTGCGGTAATACGTGGGGGGCAAGCGTTGTCCGGATTTACTGGGCGTAAAGCGTGTGTAGGCGGTCATATAAGTCGAGTGTGAAATGGCTTGGCTCAACCAAGCAACTGCGCTCGATACTGTGTGGCTTGAGTACGGAAGAGGAAAGTGGAATGTAAGGTGTAGCGGTGAAATGCGTAGATATCTTATAGAACACCTATGGCGAAGGCAGCTTTCTGGTCCGATACTGACGC
>e3a1cf44d17cfb9baa17d2d64c57bb69
TGGGGAATCTTGGACAATGGGGGCAACCCTGATCCAGCGACGCCGCGTGACCGAGGAAGGCCCTCGGGTCGTAAAGGTCTTTCAGCGGGGACTATGGTGAAGGTACCCGCAGAAGCAGGAGCGGCTAACTACGTGCCAGCAGCCGCGGTAATACGTAGGCTCCAAGCGTTGTTCGGAATCACTGGGCGTAAAGCGAGCGCAGGCGGCTTGCCGTGTCGGTCGTGAAATCTCCCGGCTCAACCGGGAGGGTGCGGTCGAAACTGGCGGGCTAGAGTGCGGCAGGGGAAGGCAGAATTCCTGGTGTAGCGGTGGAATGCGTAGAGATCAGGAGGAATGCCGGAGGTGAAGACGGCCTTCCGGGCCGCCACTGACGCTGAGGCTCGAAAGCGTGGGGAGCGAA
>2824076e63ad21edcba8d0d34080c4fb
TGGGGAATATTGGACAATGGGGGAAACCCTGATCCAGCGACGCCGTGTGGGTGATGAAGGCTTTCGGGTCGTAAAGCCCTGTCAGGAGGAAAGAATGCTCTTATGGCAAATACCCATAGGAAGTGACGGTACCTCCAAAGGAAGCACCGGCCAACTCCGTGCCAGCAGCCGCGGTAAGACGGAGGGTGCAAGCGTTGCTCGGAATCACTGGGCGTAAAGGGTGCGTAGGCGGTCTCTTAAGTCTGGCGTGAAAGCCCAGGGCTCAGCCTTGGAAGTGCGCTAGAAACTGGGGGGCTTGAGTATCGGATGGGAGAGTGGAATTCCTGGTGTAGCGGTGAAATGCGTAGATATCAGGAGGAATACCGGTGGCGAAGGCGACTCTCTGGACGATAACTGACGC
>181b81b7ea7381fb37b667b0bd3d31fb
GCGCGAAAACTTGGCAATGCGAGAAATCGTGACCAGGGAACTCCAAGTGGCTGGGGTAAGACCCAGTCTTTTCTTGACTCTTCAACGGTCTTGGAATAAGGGGTGGGTAAGGACGGTGCCAGCCGCCGCGGTAATACCGGCGCCTCAAGTGGTAGTCGATTTTATTGGGCCTAAAACGTCCGTAGCCTGTTTGGTACATTCGTGGGTAAATCAACCAGCTCAACTGATTGAATTCTGCGAGCACGGCCAGACTTGGGACCGGGAGAGGTGTGGGGTACGCTCAGGGTAGGGGTAAAATCCTGTCATCCTGAGCGGACCACCTGTTGCGAAGGCGCCACACTAGAACGGATCCGACGGTCAGGGACGAAGCCTAGGGGCACGAACCGGATTAGATACCCCA
>55244a9778d5271033f7f03d883d09ec
TGGGGAATATTGGACAATGGGCGAAAGCCTGATCCAGCAATGCCGCGTGTGTGAAGAAGGCCTGCGGGTTGTAAAGCACTTTCATCAGGGAAGAAAAACCCGGGGCGAATACCTCCGGGCCTTGACGTTACCTGAACAAGAAGCACCGGCTAACTCCGTGCCAGCAGCCGCGGTAATACGGAGGGTGCGAGCGTTAATCGGAATTACTGGGCGTAAAGCGCACGTAGGAGGCGGGATCAGTCAGATGTGAAATCCCCGGGCTCAACCCGGGAATGGCATTTGATACTGTCCGGCTCGAGTCTGGCAGAGGAAAGCGGAATTCCGGGTGTAGCGGTGGAATGCGTAGATATCCGGAAGAACACCAGTGGCGAAGGCGGCTTTCTGGGCCAAGACTGACTCT
>97550b77c4165adba19588fb0789dbb5
TGAGGAATTTTCGTCAATGGGGGAAACCCTGAACGAGCAACGCCGCGTGGAGGACGAAGACCTTCGGGTTGTAAACTCCTGTCGGACGGGACGAAAGTTATCGAGGTCAATACCCTTGGTAGTTGACGGTACCGTACGAGGAAGCCCCGGCTAACTTCGTGCCAGCAGCCGCGGTAATACGAGGGGGGCAAGCGTTGTTCGGAATTACTGGGCGTAAAGGGCGCGTAGGCGGTCTGACAAGTCTTCCGTGAAAGCCCACGGCTCAACCGTGGAACTGCGGGGGAAACTGACAGACTTGAGTCCGGGAGGGGAGAGTGGAATTCCCAGTGTAGCGGTGAAATGCGCAGATATTGGGAGGAACACCGGAGGCGAAGGCGTCTCTCTGGACCGGTACTGACGC
>e966325c963c988547b23d40ec8896fd
CGGGGAATCTTGCGCAATGGGCGAAAGCCTGACGCAGCGACGCCGCGTGAGGGAAGAAGGCCTGCGGGTTGTAAACCTCTTTTCGGGGGGAAGAACACTGACGGTACCCCCGGAATAAGCCTCGGCTAACTACGTGCCAGCAGCCGCGGTAATACGTAGGAGGCGAGCGTTGTCCGGATTCACTGGGCGTAAAGGGAGCGCAGGCGGCCGGGTCCGTCGGCGGTTTAAGCTCCAGGCTCAACTTGGAGAGGCCCGCCGATACCACCTGGCTCGAGGGCGGTAGAGGAGCACGGAATTCCTGGTGTAGTGGTGAAATGCGTAGATATCAGGAGGAACACCGGAGGCGAAAGCGGTGCTCTGGGCCGACCCTGACGCTCATGCTCGAAAGCGTGGGGAGCAA
>a5ac15aa6814d4ff42e8fe1eae040f86
TGGGGAATATTGGACAATGGGGGCAACCCTGATCCAGCCATGCCGCGTGAGTGAAGAAGGCCCTAGGGTTGTAAAACTCTTTCGGCGGGGAAGATGATGACGGTACCCGCAGAAGAAGCCCCGGCTAACTCCGTGCCAGCAGCCGCGGTAATACGGAGGGGGCTAGCGTTGTTCGGAATCACTGGGCGTAAAGCGCGCGTAGGCGGTCCGCATAGTCAGGCGTGAAAGCCCCGGGCTCAACCTGGGAACTGCGTTTGATACTGGCGGGCTAGAGTACGGGAGAGGGTAGTGGAATTCCCAGTGTAGAGGTGAAATTCGTAGATATTGGGAAGAACACCAGTGGCGAAGGCGGCTACCTGGACCGTTACTGACGCTGAGGTGCGAAAGCGTGGGGAGCAAA
>eeeccb6e5989c2c1a30ba73ab08f0c18
TGGGGAATATTGCGCAATGGGCGAAAGCCTGACGCAGCAACGCCGCGTGGGGGATGACGGCCTTCGGGTTGTAAACCCCTTTCAGCAGGGACGAAAATGACGGTACCTGCAGAAGAAGCCCCGGCCAACTACGTGCCAGCAGCCGCGGTAACACGTAGGGGGCAAGCGTTGTCCGGATTTATTGGGCGTAAAGAGCTCGTAGGCGGTTGCGTAAGTCGGATGTGAAAACTCAGGGCTCAACCCGGAGACGCCATCTGATACTGCGCTGACTAGAGTCCGGTAGAGGAGCATGGAATTCCTGGTGTAGCGGTGAAATGCGCAGATATCAGGAGGAACACCAGTGGCGAAGGCGGTGCTCTGGGCCGGTACTGACGCTGAGGAGCGAAAGCGTGGGTAGCGA
>e7110ca136f518f8e074ccd33effcd93
TAGGGAATATTGCACAATGGGCGAAAGCCTGATGCAGCCATGCCGCGTGTGTGAAGAAGGCCTTAGGGTTGTAAAGCACTTTCAGTGGCGAAGAAAAAGTCGGCGTTAATACCGCCGGCCATTGACGTTAACCACAGAAGAAGCACCGGCCAACTCCGTGCCAGCAGCCGCGGTAATACGGAGGGTGCGAACGTTAATCGGAATTACTGGGCGTAAAGCGCGCGTAGGCGGTTTGTTAAGTGGGATGTGAAAGCCCCGGGCTCAACCTGGGAATTGCATTTCAAACTGACAAACTAGAGTTCAGTAGAGGGAGGTGGAATTTCCTGTGTAGCGGTGGAATGCGTAGATATAGGAAGGAACACCAGTGGCGAAGGCGGCCTCCTGGACTGAAACTGACGCT
>a897c6ff846a1e2ef9781575406a77cd
CAGGGAATCTTGGGCAATGGGCGAAAGCCTGACCCAGCGACGCCGCGTGGAGGAAGAAGGCTTTCGGGTCGTAAACTCCTTTTCCAAGGGAAGAGAAAGGACGGTACCTTGGGAATAAGCCCCGGCTAACTACGTGCCAGCAGCCGCGGTAACACGTAGGGGGCGAGCGTTACCCGGATTTACTGGGCGTAAAGGGCGCGTAGGCGGCTTGGCAAGTCTCCTGTGAAAGCTCCCGGCTTAACTGGGAGAGGTCGGGGGAAACTGTTAAGCTAGAGGGTGGCAGAGGAGAGTAGAATTCCCGGTGTAGCGGTGAAATGCGTAGATATCGGGAGGAATACCAGTGGCGAAAGCGGCTCTCTGGGCCAATCCTGACGCTGAGGCGCGAAAGCGTGGGTAGCAA
>75570069425dea0882e8937f6392cc78
TGGGGAATATTGCACAATGGGCGAAAGCCTGATGCAGCAATGCCGCGTGTGTGAAGAAGGCTCTAGGGTTGTAAAGCACTTTCAATAAGGAAGAAAAGCATATGGTTAATAACCTTATGTATTGACGTAACTTATACAAGAAGCACCGGCTAATTCCGTGCCAGCAGCCGCGGTAATACGGAAGGTGCAAGCGTTAATCGGAATTACTGGGCGTAAAGCGCGCGTAGGCTGTTATTTAAGTCGGATGTGAAATCCTCGGGCTCAACCTGGGAACTGCATCCGAAACTGAATAACTAGAGTATGGGAGAGGTAAGTAGAATTTCCGGTGTAGCGGTGAAATGCGTAGATATCGGAAGGAATACCAGTGGCGAAGGCGGCTTACTGGACCAATACTGACGCT
>0defcc31813ae03766b6430fcc84d061
TGGGGAATATTGGACAATGGGCGCAAGCCTGATCCAGCAATGCCGCGTGTGTGAAGAAGGCCCGCGGGTCGTAAAGCACTTTCAGCAGGGAAGAAAATCCCGGAGCGAATACCTCCGGGCCTTGACGTTACTTGCAGAAGAATCGCACCGGCTAACTCCGTGCCAGCAGCCGCGGTAATACGGGGGGTGCAAGCGTTAATCAGAATTACTGGGCGTAAAGCGCGCGTAGGCGGCTTGGTAAGTCGGATGTGAAATCCCCAAGCTCAACTTGGGAACTGCATTCGATACTGCCAAACTAGAGTATGGTAGAGGGAAGCGGAATTCCCGGTGTAGCGGTGAAATGCATAGATATCGGGAGGAACACCAGTGGCGAAGGCGGCTTCCTGGATCAATACTGACG
>3e179b99711a3773ea4b400ea4bed914
TGGGGAATCTTAGACAATGGGGGAAACCCTGATCTAGCCATGCCGCGTGAGTGACGAAGGCCCTAGGGTCGTAAAGCTCTTTCAGCTGTGAAGATAATGACGGTAGCAGCAGAAGAAACCCCGGCTAACTCCGTGCCAGCAGCCGCGGTAATACGGAGGGGGTTAGCGTTGTTCGGAATTACTGGGCGTAAAGCGCGCGTAGGCGGACTATTAAGTCGAGGGTGAAATCCCGGGGCTCAACCCCGGAACTGCCTTCGATACTGGTAGTCTTGAGTTCGAGAGAGGTGAGTGGAATTCCGAGTGTAGAGGTGAAATTCGTAGATATTCGGAGGAACACCAGTGGCGAAGGCGGCTCACTGGCTCGATACTGACGCTGAGGTGCGAAAGTGTGGGGAGCAAA
>03f23bf7c53d476a47a06057db52b642
TGGGGAATTTTGCGCAATGGGCGAAAGCCTGACGCAGTAACGCCGCGTGGAGGACGAAGGCCTTCGGGTTGTAAACTCCTGTCAGGGGGGAAGAAGAGCTTGAAACTAGAATATATTTTCGAGTTCTGACGGTACCCCCAAAGGAAGCCCCGGCTAATTCCGTGCCAGCAGCCGCGGTAATACGGAAGGGGCTAGCGTTGTTCGGAATCATTGGGCGTAAAGGGCGCGTAGGTGGTCTTATATGTCCGTCGTGAAAGTGCACGGCTCAACCGTGTTTGGTCGGCGGAAACTGTAAGACTTGAGGCTGGGAGGGGCTGGAGGAATTCCCTGTGTAGCGGTGAAATGCGTAGAGATAGGGGAGAACACTCGTGGCGAAGGCGTCCAGCTGGACCAGTCCTGA
>1667ff35c79dc5efb0df0acac17bbe78
TGGGGAATATTGGACAATGGGCGCAAGCCTGATCCAGCCATGCCGCGTGTGTGAAGAAGGCCTTAGGGTTGTAAAGCACTTTCAGGAGTGAGGAAGGGTATGCAGTTAATACCTGTATATTTTGACGTTAACTCCAGAAGAAGCACCGGCTAACTCTGTGCCAGCAGCCGCGGTAATACAGAGGGTGCGAGCGTTAATCGGAATTACTGGGCGTAAAGCGCGCGTAGGCGGTTTGTTAAGTCGGATGTGAAATCCCAGGGCTCAACCTTGGAATGGCACCCGATACTGGCAGGCTAGAGTACGGTAGAGGGGTGTGGAATTTCCTGTGTAGCGGTGAAATGCGTAGATATAGGAAGGAACATCAGTGGCGAAGGCGACACCCTGGACCGATACTGACGCT
>47663e7601e0acae7eda139dce7631d7
GCGCGAAAACTTCACACTGCAGGAAACTGTGATGAGGGAACTCCAAGTGCTATCACTATGTGGTAGCTTTTCTTAACTATTAATCGGTTTTGGAATAAGGGCTGGGAAAGACCGGTGCCAGCCGCCGCGGTAATACCGGCAGCTCAAGTGGTCGTCGCTTTTATTGGGCCTAAAACGTCCGTAGCCTGTTTGGTAAATCTGTGGGTAAATCAACCAGCTTAACTGGTTGAATTCTGCAGAGACTGCCAGACTAGGGACCGGGAGAGGTGTGGGGTACTCTAGGGGTAGGGGTAAAATCCTGTCATCCTTAGAGGACCACCAGTTGCGAAGGCGCCACACTGGAACGGATCCGACGGTCAGGGACGAAGCCTAGGGGCACGAACCGGATTAGATACCCGAG
>27f218f809e7522fe13dfa97df6e1bc8
TGGGGAATCTTGGGCAATGGGCGCAAGCCTGACCCAGCCATGCCGCGTGTGCGAAGAAGGCTCTAGGGTTGTAAAGCACTTTCAGTGGTGAAGAAAAGCTCGGGGTTAATACCCCCGGGTCTTGACGTTAGCCACAGAAGAAGCACCGGCTAACTCCGTGCCAGCAGCCGCGGTAATACGGAGGGTGCGAACGTTAATCGGAATTACTGGGCGTAAAGCGCGCGTAGGCGGTTCGGCAAGTGGGATGTGAAAGCCCCGGGCTCAACCTGGGAACTGCATTCCAAACTGCCAAACTGGAGTATGGTAGAGGGAGGTAGAATTTCCTGTGTAGCGGTGGAATGCGTAGATATAGGAAGGAATACCGATGGCGAAGGCAGCCTCCTGGACCAATACTGACGCT
>ad14401cbaeebb12aef0d8fc6c2b3744
TAGGGAATTTTGCGCAATGGGCGAAAGCCTGACGCAGCAACGCCGCGTGATCGATGAAGCTTCTAGGAGCGTAAAGATCTGTCGTGAGGGAAGAAAAATTCGGAGGTAAATAATTTTCGTTTTTGACGGTACCTCACAAGAAAGCACCGGCTAACTTCGTGCCAGCAGCCGCGGTAATACGAGGGGTGCTAGCGTTGTCCGGAATCATTGGGCGTAAAGGGTCCGTAGGCGGTTTAACAAGTCAATTGTTAAAGACATCGGCTTAACCGATGGAATGCAGTTGAAACTGTTAAAATAGAGTTTAGGAGAGGAAAGTGGAATTTCTGGTGTAGCGGTGACATGCGTAGATATCAGAAGGAACACCAATGGCGAAGGCAACTTTCTGGCCTAAAACTGACGC
>9ee87c7d5e0ffe79cac4ac824584ad7e
TGGGGAATATTGGACAATGGGCGGAAGCCTGATCCAGCAATGCCGCGTGTGTGAAGAAGGCCCTAGGGTTGTAAAGCACTTTCAATGGGGAAGAAAAGCAGGGTGCCAATACCGCCCTGTCATGACGTTACCCATAGAAGAAGCACCGGCTAACTCCGTGCCAGCAGCCGCGGTAATACGGAGGGTGCGAGCGTTAATCGGAATTACTGGGCGTAAAGGGCGCGTAGGCGGCTCGATAAGTTGGATGTGAAAGCCCCGGGCTCAACCTGGGAATTGCGTTCAATACTGTCGGGCTAGAGTGTGGTAGAGGGAAGTGGAATTCCCGGTGTAGCGGTGAAATGCGTAGATATCGGGAGGAACACCAGTGGCGAAGGCGGCTTCCTGGATCAACACTGACGCT
>3675d5f0209fe50bebf6a160b71c2f6a
CTAAGAATCTTGCGCAATGGGCGAAAGCCTGACGCAGCAACGCCGCGTGCGGGAGGAAGGCCTTCGGGTTGTAAACCGCTTTTGCGAGGGAAGAAGTTCTGACGGTACCTCGCGAATAAGTCACGGCTAACTACGTGCCAGCAGCCGCGGTAATACGTAGGTGACAAGCGTTGTCCGGATTTACTGGGCGTAAAGCGCCCGCAGGCGGCCTCACAAGTTTCAGGTGAAATCTCCCGGCTCAACCGGGAGGGGTCCTGGAAAACTGCGAGGCTTGAGGCAGGGAGGGGAATGCGGAATTTCCGGTGTAGCGGTGAAATGCGTAGATATCGGAAGGAACACCAGCGGCGAAGGCGGCATTCTGGCCCTGTCCTGACGCTCAGGGGCGAAAGCGTGGGGAGCG
>47ea42c1f6d267c3347fbd74b6db111d
TAAGGGATATTGCGCAATGGACGGAAGTCTGACGCAGCGACGCCGCGTGGGTGAAGAAGGTTTTCGGATCGTAAAGCCCTTTTCTATGTGACGAGGAAGGACGGTAGCATAGGAATAAGTGTCGGCTAACTACGTGCCAGCAGCCGCGGTAAAACGTAGGACACGAACGTTATCCGGAGTTACTGGGCGTAAAGCGCGCGCGGGCGGTTGGTCAAGTTACCTATGAAAGTTACCGGCTAAACTGGTAAAAGTTAGGTGAAACTGGTTGACTAGAGAGAAATAGAGGGAAGTAGAATTCCGGGTGTAGTGGTGAAATGCGTAGATATCCGGAGGAATACCGGTGGCGAAGGCGGCTTCCTGGATTTCCACTGACGCTGAGGCGCGAAAGCGTGGGTAGCGA
>8d3dc50beefb616e04bb4184db914b85
TGGGGAATATTGGGCAATGGGCGAAAGCCTGACCCAGCGATGCCGCGTGAGGGAAGAAGGCCTTCGGGTTGTAAACCTATTTCAGGAGGGAAGATGGTTTCGCAAATTAACCTTGCGGGATTGACGGTACCTCCAGAAGAAGCCCCGGCTAACTCCGTGCCAGCAGCCGCGGTAATACGGAGGGGGCAAGCGTTGCTCGGAATTACTGGGCGTAAAGAGTCCGTAGGTGGTCTTGCAAGTTGGATGTGAAAGCCCGGAGCTTAACTCCGGAATTGCACCCAAAACTGCTTGACTTGAGTCCAAGAGAGGTTGGCGGAATTCCCGGTGTAGCGGTGAAATGCGTAGATATCGGGAGGAACACCAGTGAGCGAAGGCAGCCAACTGGCTTGGTACTGACACT
>e1366fa9d594ad9390342e9b7e57315f
GCGCGAAAACTTGGCAATGCGAGCAATCGTGACCAGGGAACTCCAAGTGCGTAGGGTAAGACCTACGCTTTTCTTGACTCTTCAAAGGTCTTGGAATAAGGGGTGGGTAAGGACGGTGCCAGCCGCCGCGGTAATACCGGCGCCTCAAGTGGTAGTCGCTTTTATTGGGCCTAAAACGTCCGTAGCCGGTCTGGTGCATTCGTGGGTAAATCAACCCGCTCAACGGGTTGAATTCTGCGAGCACGGCCAGACTTGGGACCGGGAGAGGTGTGGGGTACTCTCAGGGTAGGGGTAAAATCCTGTCATCCTGAGAGGACCACCTGTTGCGAAGGCGCCACACTAGAACGGATCCGACGGTCAGGGACGAAACCTAGGGGCACGAACCGGATTAGATACCCTT
>ca9e9eb2ae85cc4b2a79efbb93428d0c
TTAAGAATATTGGACAATGGGGGCAACCCTGATCCAGGTATACCGCGTGTGTGAAGAAGGCCCTAGGGTTGTAAAGCACTTTAATCAGAGAAGAAGCATTTTAAGTTAATACCTTAATATGTTGACGTTACCTGAAGAATAAGGACCGGCTAACTCCGTGCCAGCAGCCGCGGTAATACGGAGGGTCCAAGCGTTAATCGGAATTACTGGGCGTAAAGCGCGCGTAGGCGGTTTAGCAAGTTGTATGTGAAAGCCCTGGGCTCAACCTAGGAACTGCATCCAAAACTACTAAGCTAGAGTACGAGAGAGGAGAGTAGAATTTCTGGTGTAGCGGTGAAATGCGTAGATATCAGAAGGAATACCAATGGCGAAGGCAGCTCTCTGGCTCGTCACTGACGCT
>b3c61b35765b7cdb85a9e55ac4891cfc
TAGGGAATCTTGCACAATGGGCGAAAGCCTGATGCAGCCATGCCGCGTGTGTGAAGAAGGCCTTAGGGTTGTAAAGCACTTTCAGTGGCGAAGAAACAGTCGGCGCTAATACCGCCGGCCATTGACGTTAACCACAGAAGAAGCACCGGCCAACTCCGTGCCAGCAGCCGCGGTAATACGGAGGGTGCGAACGTTAATCGGAATTACTGGGCGTAAAGTGCGCGTAGGCGGCTTGTTAAGTGGGATGTGAAAGCCCCGGGCTCAACCTGGGAATTGCATTTCAAACTGGCAAGCTAGAGTTCAGTAGAGGGAGGTGGAATTTCCTGTGTAGCGGTGAAATGCGTAGATATAGGGAGGAACACCAGTGGCGAAGGCGGCCTCCTGGACTGAAACTGACGCT
>b98bc9a0f3631ef81fd7dfd7b91ceae4
TGGGGAATATTGCACAATGGGCGCAAGCCTGATGCAGCAATGCCGCGTGTGTGAAGAAGGCCTGCGGGTTGTAAAGCACTTTCAGTAGCGAAGAAAAGCCCGGGATTAATACCCCCGGGTCTTGACGTTAGCTACACAAGAAGCACCGGCTAACTCCGTGCCAGCAGCCGCGGTAATACGGAGGGTGCGAGCGTTAATCGGAATTACTGGGCGTAAAGCGCGCGTAGGCGGTTTGGTAAGTCGGATGTGAAATCCCCGGGCTTAACCCGGGAACTGCATTCGATACTGCCTGACTAGAATGTGATAGAGGTAAGTGGAATTCCCGGTGTAGCGGTGAAATGCGTAGATATCGGGAGGAACATCAGTGGCGAAGGCGGCTTACTGGATCAACATTGACGCT
>a4ccc43fa06090b1cf0e90385e611f33
TAAGGAATATTGCACAATGGAGGAAACTCTGATGCAGCCATGCCGCGTGCAGGAAGACTGCCCTATGGGTTGTAAACTGCTTTTCTACAAGAAGAAACCCCAGTACGTGTACTGGCTTGACGGTATTGTAGGAATAAGCACCGGCTAACTCCGTGCCAGCAGCCGCGGTAATACGGAGGGTGCAAGCGTTATCCGGATTTATTAGGTTTAAAGGGTCCGCAGGCGGAATATTAAGTCAGTGGTGAAAGCCTACAGCTCAACTGTAGAACTGCCATTGATACTGATATTCTTGAGTGTGGTTGAAGTGAGCGGAATATGTCATGTAGCGGTGAAATGCATAGATATGACATGGAACACCAATTGCGAAGGCAGCTCACTAAGCCATTACTGACGCTCATGG
>df528367a737f384702fdb31748dd8c2
TGAGGAATATTGGGCAATGGGCGAAAGCCTGACCCAGCCACGCCGCGTGTGTGATGAAGGCCTTCGGGTCGTAAAGCACTGTGGGGAGAGACGAAACTGCGCAGGAGGAAATGCCTGCGTACTGACGGTACCTCCTTAGCAAGCACCGGCTAACTCTGTGCCAGCAGCCGCGGTAATACAGAGGGTGCAAACGTTGCTCGGATTTACTGGGCGTAAAGCGCGTGTAGGCGGACTCGCAAGTCGGTTGTGAAATCCCTGGGCTCAACCTAGGAACTGCATCCGAAACTGCTTGTCTTGAGTAATGGAGAGGGTGGCGGAATTCCCGGTGTAGAGGTGAAATTCGTAGATATCGGGAGGAACATCAGTGGCGAAGGCGGCCACCTGGACATTTACTGACGCT
>9b9d2f9f93747458025a462051790502
CAGGGAATCTTGGGCAATGGGCGAAAGCCTGACCCAGCGACGTCGCGTGGGGGATGAAGGCCCTAGGGTTGTAAACCCCTTTTCCCAAGGAAGAGAAAGGACGGTACTTGGGGAATAAGCCCCGGCTAACTACGTGCCAGCAGCCGCGGTAATACGTAGGGGGCAAGCGTTACCCGGAATCACTGGGCGTAAAGAGCGCGTAGGCGGCTAGGTAAGTCTCTTGTGAAAGCTCCCGGCTTAACTGGGAGAGGTCAAGAGATACTACCTGGCTAGAGGGCAGTAGAGGAAGGCGGAATTCCCGGTGTAGCGGTGAAATGCGTAGATATCGGGAGGAACACCAGTGGCGAAGGCGGCCTTCTGGGCTGTGCCTGACGCTGAGGCGCGAGAGCGTGGGGAGCAA
>978764dc4f37dfe831a7b5b574abef0f
TGGGGAATATTGGACAATGGGGGAAACCCTGATCCAGCAATGCCGCGTGTGTGAAGAAGGCCTTAGGGTTGTAAAGCACTTTCAGTCGTGACGATGATGACGGTAACGACAGAAGAAGCCCCGGCTAACTCCGTGCCAGCAGCCGCGGTAATACGGAGGGGGCAAGCGTTGTTCGGAATTACTGGGCGTAAAGGGCGCGTAGGCGGCCAAGTCAGTCAGGCGTGAAAGCCCGGGGCTCAACCCCGGAATTGCGCTTGATACTGCTAGGCTAGAGATCGGAAGAGGGTAGTGGAATTCCCAGTGTAGAGGTGAAATTCGTAGATATTGGGAAGAACACCAGTGGCGAAGGCGGCTACCTGGTCCGGATCTGACGCTGAGGTGCGAAAGCGTGGGGAGCAAA
>42ba915a7366659452d9b3831e8b6229
TGGGGAATTTTCCGCAATGGGCGAAAGCCTGACGGAGCAATACCGCGTGAGGGATGACGGCCTATGGGTTGTAAACCTCTTTTTTCAGGGAGGAAGAAAATGACGTGTACCTGAAGAATAAGCATCGGCTAACTCCGTGCCAGCAGCCGCGGTAAGACGGAGGATGCAAGTGTTATCCGGAATCACTGGGCGTAAAGCGTCTGTAGGTGGTCAAATAAGTCAACTGTTAAATCTTGAGGCTCAACCTCAAAATCGCAGTCGAAACTATTAGACTAGAGTATAGTAGGGGTAAAGGGAATTTCCAGTGGAGCGGTGAAATGCGTAGAGATTGGAAAGAACACCGATGGCGAAGGCACTTTACTGGGCTATTACTAACACTCAGAGACGAAAGCTAGGGTAG
>ac24602c47f140354aedfcfa7fa3dbc7
TAAGGGATATTGCGCAATGGGCGGAAGCCTGACGCAGCGACGCCGCGTGGGTGAAGAAGGTTTTCGGATCGTAAAGCCCTTTTCTATGTGACGAGGAAGGACGGTAGCATAGGAATAAGTGTCGGCTAACTACGTGCCAGCAGCCGCGGTAAAACGTAGGACACGAACGTTATCCGGAGTTACTGGGCGTAAAGCGCGCGCGGGCGGTTAGTCAAGTTACCTATGAAAGTTACCGGCTAAACTGGTAAAAGTTAGGTGAAACTGGTTGACTAGAGAGAAATAGAGGGAAGTAGAATTCCGGGTGTAGTGGTGAAATGCGTAGATATCCGGAGGAATACCGGTGGCGAAGGCGGCTTCCTGGATTTCCACTGACGCTGAGGCGCGAAAGCGTGGGTAGCGA
>6e0efa088f7c381a2586b33dd0cb0d8c
GCGCGAAAACTTGGCAATGCGAGAAATCGTGACCAGGGAACTCCAAGTGGCTGGGGTAAGACCCAGTCTTTTCTTGACTCTTCAACGGTCTTGGAATAAGGGGTGGGTAAGGACGGTGCCAGCCGCCGCGGTAATACCGGCGCCTCAAGTGGTAGTCGATTTTATTGGGCCTAAAACGTCCGTAGCCTGTTTGGTACATTCGTGGGTAAATCAACCAGCTCAACTGATTGAATTCTGCGAGCACGGCCAGACTTGGGACCGGGAGAGGTGTGGGGTACGCTCAGGGTAGGGGTAAAATCCTGTCATCCTGAGCGGACCACCTGTTGCGAAGGCGCCACACTAGAACGGATCCGACGGTCAGGGACGAAGCCTAGGGGCACGAACCGGATTAGATACCCGA
>14e9e7b77e0ee405f2fc27f0283b9046
GCGCGAAAACTTGGCAATGCGAGAAATCGTGACCAGGGAACTCCAAGTGGCTGGGGTAAGACCCAGTCTTTTCTTGACTCTTCAACGGTCTTGGAATAAGGGGTGGGTAAGGACGGTGCCAGCCGCCGCGGTAATACCGGCGCCTCAAGTGGTAGTCGATTTTATTGGGCCTAAAACGTCCGTAGCCTGTTTGGTACATTCGTGGGTAAATCAACCAGCTCAACTGATTGAATTCTGCGAGCACGGCCAGACTTGGGACCGGGAGAGGTGTGGGGTACGCTCAGGGTAGGGGTAAAATCCTGTCATCCTGAGCGGACCACCTGTTGCGAAGGCGCCACACTAGAACGGATCCGACGGTCAGGGACGAAGCCTAGGGGCACGAACCGGATTAGATACCCTG
>694a4b9c0ca8b5486cbbd2d9159abd2a
TGGGGAATATTGGACAATGGGCGAAAGCCTGATCCAGCAATGCCGCGTGTGTGAAGAAGGCCTTCGGGTTGTAAAGCACTTTCAGTGGGGAAGAAAAGCAGAGGGCCAATACCCCTCTGTGCTGACGTTACCCACAGAAGAAGCACCGGCTAACTCCGTGCCAGCAGCCGCGGTAATACGGAGGGTGCAAGCGTTAATCAGAATTACTGGGCGTAAAGGGCGAGTAGGTGGTTCGGTCAGTCGGATGTGAAATCCCCGGGCTCAACTTGGGAATTGCATTCGATACTGCCGAGCTCGAGTGTGGTAGAGGGAAGCGGAATTCCGGGTGTAGCGGTGAAATGCGTAGATATCCGGAGGAACACCAGTGGCGAAGGCGGCTTCCTGGACCAACACTGACACT
>323ff8bae29389063e9c4c4564d3b314
TAGGGAATATTGCGCAATGGTCGAAAGACTGACGCAGCGACGCCGCGTGTGGGAGGAAGCCTTTCGGGGTGTAAACCACTGTCAGGTGGGAAGAATCGCGCTCGTCCAAACAGGGCGGGCGTCTGACGGTACCATCAGAGGAAGCGCCGGCTAACTCCGTGCCAGCAGCCGCGGTAAGACGGAGGGCGCAAGCGTTGTTCGGAATTACTGGGCGTAAAGCGCGGGCAGGTGGTTCGTTAAGTCTTTTGTGAAACTCCGGGGCTCAACTCCGGACATGCAGAAGATACTGGCGGACTAGAGACCGGTAGAGGCTAGCGGAATTCCTGGTGTAGCGGTGGAATGTGTAGATATCAGGAAGAACACCAGTGGCGAAGGCGGCTAGCTGGGCCGTGTCTGACAC
>050587d589a342b9739003bf3f98b17f
CTAAGAATAGTCCGCAATGGGGGAAACCCTGACGGTGCGACGCCGCGTGAACGATGAAGGCCTGACGGTTGTAAAGTTCTTTTCTCGACGAAGAATAAGGACAGGAGTGGAACGCCTGTCCGATGACGTTAATCGAGGAATAAGCCCCGGCTAAATAGGTGCCAGCAGCCGCGGTAATACCTATGGGGCGAGCGTTGTTCGGAATTATTGGGCGTAAAGGGCGCGTAGGCGGTTTCGCAAGCCTGATGTGAAAGGCTCCGGCTCAACCGGAGTTGTGCGTTGGGAACTGCGTGACTAGAGTTCTGGAGGGGAAGTTGGAATTCCTGGTGTAGGGGTGAAATCTGTAGATATCAGGAAGAACACCGGTGGCGAAGGCGAGCTTCTGGCCAGAAACTGACGC
>c62a6f4757e0e7fefa18da7abf60d447
[truncated: 8,407,212 more chars]
